# Supplementary material for: Filamentation Is Associated with Reduced Pathogenicity of Multiple Non-albicans Candida Species
Source: mSphere. 2019 Oct 16;4(5):e00656-19. doi: 10.1128/mSphere.00656-19 (PMC6796982; doi:10.1128/mSphere.00656-19)
Supplement: DATA SET S1 [file mSphere.00656-19-sd001.xlsx]

## Sheet: tetO-CtUME6 2-fold UP DEG
Data Set S1. C. tropicalis genes induced ≥ 2-fold (padj ≤ 0.05) in response to CtUME6 expression and corresponding gene ontology (GO) analysis.
*Please note that genes also showing ≥ 2-fold induction (padj ≤ 0.05) in the Ct WT strain have been excluded.
**Please note that for comparison, C. albicans genes induced > 2-fold in response to CaUME6 expression were described in Carlisle, et al., Mol. Biol. Cell 24:246-260 (2013)
*C. tropicalis_id	tetO-CtUME6 _log2FoldChange_-Dox/+Dox	tetO-CtUME6_pval	tetO-UME6_padj	WT_log2FoldChange_-Dox/+Dox	WT_pval	WT_padj	Description	C. albicans_orf19 #	C. albicans_gene name	C. albicans_Description	**C. albicans ortholog induced > 2-fold in tetO-CaUME6 strain	C. parapsilosis ortholog induced ≥ 2-fold in tetO-CpUME6 strain
CTRG_03298	2.36685	4.20477e-07	4.00755e-06	0.074248	0.750901	1	Protein of unknown function	orf19.998		Putative adapter protein; links synaptojanins Inp52 and Inp53 to the cortical actin cytoskeleton in S. cerevisiae; mutants are viable		CPAR2_204600
CTRG_03306	2.46081	4.37923e-08	4.94733e-07	-0.149002	0.76075	1	Protein of unknown function	orf19.998		Putative adapter protein; links synaptojanins Inp52 and Inp53 to the cortical actin cytoskeleton in S. cerevisiae; mutants are viable		CPAR2_804080
CTRG_03302	1.82351	9.162e-07	8.16359e-06	0.0936655	0.680414	1	Has domain(s) with predicted unfolded protein binding, heat shock protein binding activity and role in protein folding	orf19.991	DJP1	Similar to bacterial DnaJ; reported to have a role in peroxisome biogenesis; induced in low iron and upon adherence to polystyrene
CTRG_05250	1.62655	1.50779e-05	0.00010448	0.147249	0.621422	1	Has domain(s) with predicted protein binding, ATP binding activity, role in DNA repair, chromosome condensation, sister chromatid cohesion, DNA recombination and chromosome localization	orf19.964	SMC4	Ortholog(s) have ATPase activity, DNA/DNA annealing activity, chromatin binding, double-stranded DNA binding, single-stranded DNA binding activity and role in mitotic chromosome condensation, rDNA condensation, tRNA gene clustering
CTRG_05256	1.39522	0.00018001	0.000926693	0.0641521	0.764679	1	Protein of unknown function	orf19.955		Protein of unknown function; Spider biofilm repressed
CTRG_05260	2.03655	2.42789e-07	2.41105e-06	0.255715	0.340539	1	Protein of unknown function	orf19.949		Ortholog of C. dubliniensis CD36 : Cd36_50420, C. parapsilosis CDC317 : CPAR2_304100, Candida tenuis NRRL Y-1498 : CANTEDRAFT_98299 and Debaryomyces hansenii CBS767 : DEHA2B07634g
CTRG_05261	1.38252	0.000164166	0.000854414	-0.0797707	0.576899	1	Has domain(s) with predicted structural constituent of ribosome, rRNA binding activity, role in translation and ribosome localization	orf19.947	MRP17	Predicted mitochondrial ribosomal protein
CTRG_05277	1.11357	0.00290225	0.00986157	0.177281	0.508122	1	Ortholog(s) have GTPase activator activity and incipient cellular bud site, fungal-type cell wall, hyphal tip, cellular bud neck localization	orf19.940	BUD2	GTPase activating protein (GAP) for Rsr1; negative regulator of filament branching, acts in hyphal growth guidance; required for wild-type budding pattern; induced in low iron; regulated by tyrosol and cell density
CTRG_05272	5.60555	3.40538e-34	5.37614e-32	-0.710693	0.978424	1	Protein of unknown function	orf19.935	AGA1	Protein with some similarity to agglutinin subunit; expression regulated upon white-opaque switch; Spider biofilm induced
CTRG_05280	1.1894	0.0079713	0.0235392	0.750299	0.044974	1	Has domain(s) with predicted DNA binding, nuclease activity and role in DNA repair	orf19.926	EXO1	Putative exodeoxyribonuclease; cell-cycle regulated periodic mRNA expression
CTRG_02952	1.85579	9.12497e-07	8.14238e-06	-0.407075	0.0869114	1	Protein of unknown function	orf19.92		Protein with a predicted thioredoxin-like domain; Hap43-repressed; induced by prostaglandins		CPAR2_603000
CTRG_01178	1.05153	0.00492683	0.0155482	-0.027661	0.940972	1	Has domain(s) with predicted small GTPase regulator, Rho guanyl-nucleotide exchange factor activity, role in intracellular signal transduction, regulation of Rho protein signal transduction and intracellular localization	orf19.906	ROM2	Putative GDP/GTP exchange factor; possibly an essential gene, disruptants not obtained by UAU1 method; Spider biofilm induced
CTRG_02950	3.00019	2.50912e-14	6.27993e-13	-0.109863	0.818102	1	Protein of unknown function	orf19.90		Ortholog of C. dubliniensis CD36 : Cd36_60900, C. parapsilosis CDC317 : CPAR2_603130, Candida tenuis NRRL Y-1498 : CANTEDRAFT_125757 and Debaryomyces hansenii CBS767 : DEHA2F09636g
CTRG_03119	1.6757	1.79916e-05	0.000121864	0.150401	0.643915	1	Protein of unknown function	orf19.9		Ortholog of C. dubliniensis CD36 : Cd36_32700, C. parapsilosis CDC317 : CPAR2_204280, Candida tenuis NRRL Y-1498 : CANTEDRAFT_113831 and Debaryomyces hansenii CBS767 : DEHA2E03916g
CTRG_01182	1.18966	0.00128832	0.00498245	-0.0513821	0.833123	1	Protein of unknown function	orf19.894		Ortholog(s) have guanyl-nucleotide exchange factor activity, role in retrograde transport, endosome to Golgi and Golgi membrane, RIC1-RGP1 guanyl-nucleotide exchange factor complex localization
CTRG_02948	4.59755	2.02797e-12	4.2761e-11	0.465854	0.678836	1	Has domain(s) with predicted glutathione peroxidase activity and role in oxidation-reduction process, response to oxidative stress	orf19.87	GPX1	Putative thiol peroxidase; rat catheter and Spider biofilm induced
CTRG_01248	1.18194	0.00216648	0.00771933	0.0894795	0.786242	1	Protein of unknown function	orf19.860	BMT8	Putative beta-mannosyltransferase, member of a 9-gene family including characterized BMT genes with roles in beta-1,2-mannosylation of cell wall phosphopeptidomannan; transposon insertion in promoter region causes decreased colony wrinkling
CTRG_02947	1.77087	2.15081e-06	1.8017e-05	0.0867156	0.82148	1	Has domain(s) with predicted glutathione peroxidase activity and role in oxidation-reduction process, response to oxidative stress	orf19.86		Putative glutathione peroxidase; induced by peroxide, exposure to neutrophils and macrophage blood fractions; repressed during infection of macrophages; Spider biofilm induced; flow model biofilm repressed
CTRG_01212	1.83654	0.000500196	0.00223816	-0.0481925	0.997091	1	Protein of unknown function	orf19.856	IFK2	Putative thiol-specific monooxygenase; mutant is viable; flow model biofilm induced
CTRG_01209	1.07348	0.00399715	0.0130008	0.299818	0.341438	1	Has domain(s) with predicted hydrolase activity, acting on carbon-nitrogen (but not peptide) bonds activity and role in nitrogen compound metabolic process	orf19.850		Ortholog(s) have protein-N-terminal asparagine amidohydrolase activity, protein-N-terminal glutamine amidohydrolase activity and role in cellular protein modification process, protein catabolic process
CTRG_01208	5.73742	2.06194e-36	3.52649e-34	1.123	0.0302597	0.990644	Protein of unknown function	orf19.849	MNN41	Ortholog(s) have enzyme activator activity and role in protein N-linked glycosylation, protein O-linked glycosylation
CTRG_01435	2.97526	5.05962e-05	0.000301278	1.06284	0.482642	1	Has domain(s) with predicted zinc ion binding, nucleotide binding, oxidoreductase activity and role in oxidation-reduction process	orf19.847	YIM1	Protein similar to protease of mitochondrial inner membrane; increased transcription is observed upon benomyl treatment; macrophage-downregulated gene
CTRG_01284	1.13265	0.00198317	0.00717415	0.164185	0.581284	1	Ortholog(s) have MAP kinase kinase kinase activity, role in pseudohyphal growth, protein phosphorylation, pathogenesis, activation of MAPKK activity, cellular hyperosmotic response and cytoplasm localization	orf19.844	STE11	Protein similar to S. cerevisiae Ste11p; mutants are sensitive to growth on H2O2 medium		CPAR2_211250
CTRG_01453	2.6896	2.01635e-09	2.91424e-08	0.148314	0.608987	1	Ortholog(s) have and membrane localization	orf19.816	DCK2	Protein similar to S. cerevisiae Ylr422wp; transposon mutation affects filamentous growth; induced by Mnl1p under weak acid stress
CTRG_01456	3.13646	9.42358e-07	8.37243e-06	-0.405695	0.528813	1	Protein of unknown function	orf19.812		Ortholog of C. dubliniensis CD36 : Cd36_18730, C. parapsilosis CDC317 : CPAR2_212510, Candida tenuis NRRL Y-1498 : CANTEDRAFT_135843 and Debaryomyces hansenii CBS767 : DEHA2D06732g
CTRG_01571	2.71379	1.13713e-10	1.96115e-09	-0.179616	0.755249	1	Has domain(s) with predicted 4-aminobutyrate transaminase, pyridoxal phosphate binding activity and role in gamma-aminobutyric acid metabolic process	orf19.802	UGA1	Putative GABA transaminase; transcription regulated by Mig1 and Tup1; stationary phase enriched protein; rat catheter and Spider biofilm induced
CTRG_01572	1.44534	0.000903331	0.00367359	0.256111	0.384614	1	Ortholog(s) have protein binding, bridging, sequence-specific DNA binding activity, role in rRNA transcription, positive regulation of transcription from RNA polymerase II promoter, regulation of ribosome biogenesis and nuclear chromatin localization	orf19.801	TBF1	Essential transcription factor; induces ribosomal protein genes and the rDNA locus; acts with Cbf1 at subset of promoters; recruits Fhl1 and Ifh1 to promoters; role is analogous to that of S. cerevisiae Rap1; Spider biofilm induced
CTRG_03118	2.41997	0.0127777	0.035081	0.0767104	1	1	Protein of unknown function	orf19.8		Ortholog of C. dubliniensis CD36 : Cd36_32690, C. parapsilosis CDC317 : CPAR2_204290, Candida tenuis NRRL Y-1498 : CANTEDRAFT_121459 and Debaryomyces hansenii CBS767 : DEHA2E03938g
CTRG_01576	1.66872	7.21e-06	5.36783e-05	0.140987	0.578752	1	Protein of unknown function	orf19.796	HYM1	Protein of RAM cell wall integrity signaling network; involved in regulation of Ace2 activity and cellular morphogenesis; role in cell separation, azole sensitivity; required for hyphal growth
CTRG_01577	2.49237	6.32277e-11	1.13497e-09	0.0581976	0.795755	1	Ortholog(s) have role in protein targeting to vacuole, protein processing, cellular response to alkalinity, filamentous growth of a population of unicellular organisms in response to neutral pH, cellular response to lithium ion	orf19.795	VPS36	ESCRT II protein sorting complex subunit; involved in Rim8 processing and proteolytic activation of Rim101, which regulates pH response; role in uptake of Histatin-5 into vacuole
CTRG_04691	1.17099	0.00139708	0.00532291	0.149589	0.755053	1	Ortholog(s) have histone acetyltransferase, histone binding activity, role in DNA repair, cellular response to reactive oxygen species, negative regulation of pseudohyphal growth, histone acetylation, phenotypic switching and nucleus localization	orf19.779	HAT1	Hat1-Hat2 histone acetyltransferase complex subunit; involved in DNA damage repair and morphogenesis; mutations cause constitutive pseudohyphal growth, white to opaque switch, caspofungin sensitivity; rat catheter, Spider biofilm repressed
CTRG_05784	1.12125	0.00407138	0.0132044	0.11031	0.783805	1	Has domain(s) with predicted protein binding, zinc ion binding activity	orf19.7644		Ortholog(s) have ubiquitin protein ligase activity, role in anaphase-promoting complex-dependent catabolic process, protein ubiquitination and anaphase-promoting complex localization
CTRG_05862	3.59743	6.8289e-16	2.051e-14	0.485047	0.0648787	1	Has domain(s) with predicted oxygen binding, iron ion binding, heme binding, oxidoreductase activity and role in oxidation-reduction process, oxygen transport	orf19.7637	YHB4	Protein related to flavohemoglobins; not required for wild-type nitric oxide resistance; has predicted globin, FAD-binding, and NAD(P)-binding domains but lacks some conserved residues of flavohemoglobins; Hap43p-repressed gene
CTRG_05801	1.23898	0.00179513	0.00660253	0.0939034	0.805983	1	Has domain(s) with predicted protein binding activity and nuclear chromosome localization	orf19.7634	MCD1	Alpha-kleisin cohesin complex subunit; for sister chromatid cohesion in mitosis and meiosis; repressed by alpha pheromone in SpiderM medium; periodic cell-cycle expression; Hap43-repressed; rat catheter and Spider biofilm repressed
CTRG_05810	1.12834	0.00278758	0.00952977	0.0530246	0.941137	1	Protein of unknown function	orf19.7621		Putative subunit of an alternative replication factor C complex; role in DNA replication, genome integrity, homologous recombination-mediated repair and telomere homeostasis;
CTRG_05811	2.08984	0.0010948	0.00432372	0.583118	0.308872	1	Protein of unknown function	orf19.7620		Ortholog(s) have ATPase activator activity, role in mRNA splicing, via spliceosome, positive regulation of ATPase activity and spliceosomal complex localization		CPAR2_200410
CTRG_05831	2.48842	3.29617e-07	3.18595e-06	0.788964	0.172812	1	Has domain(s) with predicted role in kinetochore assembly, DNA repair	orf19.7594		Protein of unknown function; Spider biofilm induced
CTRG_05826	1.36665	0.00135248	0.00519477	0.359087	0.522107	1	Has domain(s) with predicted nucleic acid binding, nuclease activity	orf19.7588		Ortholog of S. cerevisiae : RRG7, C. glabrata CBS138 : CAGL0I09680g, C. dubliniensis CD36 : Cd36_35140, C. parapsilosis CDC317 : CPAR2_200670 and Candida tenuis NRRL Y-1498 : CANTEDRAFT_117734
CTRG_05822	2.24554	4.63044e-05	0.000280055	0.578985	0.36758	1	Has domain(s) with predicted nucleus localization	orf19.7581		Protein with a predicted role in assembly of U2 snRNP into the spliceosome; Spider biofilm induced
CTRG_05865	1.60439	2.33072e-05	0.000152338	-0.125633	0.655668	1	Ortholog(s) have role in growth of symbiont in host, nitrogen utilization	orf19.7570	UGA3	Zn(II)2Cys6 transcription factor; required for utilization of gamma-aminobutyrate (GABA) as a nitrogen source; mutants display decreased CFU in mouse kidneys; Spider biofilm induced
CTRG_05868	9.05785	9.65409e-32	1.26469e-29	-0.553367	0.507965	1	Protein of unknown function	orf19.7567		Protein of unknown function; induced by alpha pheromone in SpiderM medium
CTRG_03032	1.1993	0.00238173	0.00836533	-0.195506	0.486498	1	Protein of unknown function	orf19.7539.1		Putative adhesin-like protein; transcription detected in high-resolution tiling array experiments
CTRG_02798	1.67393	9.54124e-06	6.9439e-05	0.49522	0.137981	1	Has domain(s) with predicted ATP binding, DNA helicase activity and role in DNA repair, telomere maintenance	orf19.7538		DNA helicase involved in rDNA replication; Spider biofilm repressed
CTRG_01075	2.09969	2.10074e-05	0.000139128	0.247116	0.57643	1	Ortholog(s) have cytoskeletal protein binding activity, role in establishment or maintenance of cell polarity, cytokinetic cell separation and hyphal tip, cell septum, cellular bud neck contractile ring, cellular bud neck split septin rings localization	orf19.7537	BNR1	Formin; probable role in hyphal cytoskeletal polarity; synthetic lethality if Bnr1p and Bni1p are absent
CTRG_01047	1.12754	0.00337475	0.0112255	0.153748	0.568557	1	Has domain(s) with predicted role in nucleosome assembly and nucleus localization	orf19.7501	NAP1	Nucleosome assembly protein; mutants show constitutive filamentous growth; present in exponential and stationary growth phase yeast cultures
CTRG_04495	5.02215	4.63979e-07	4.3882e-06		0.273833	1	Protein of unknown function	orf19.750		Protein of unknown function; exogenously expressed protein is a substrate for Kex2p processing in vitro
CTRG_01035	1.23709	0.000694824	0.00296665	0.052289	0.844348	1	Protein of unknown function	orf19.7494	MMS22	Putative adapter subunit of E3 ubiquitin ligase complex, acts with cullin subunit Rtt101p in response to DNA damage; cell-cycle regulated periodic mRNA expression
CTRG_01033	1.75292	2.42041e-06	2.00033e-05	0.0960048	0.70792	1	Ortholog(s) have NuA4 histone acetyltransferase complex localization	orf19.7492	SWC4	Subunit of the NuA4 histone acetyltransferase complex
CTRG_01032	1.59714	1.74442e-05	0.000118941	-0.109811	0.700185	1	Ortholog(s) have histone acetyltransferase activity (H3-K56 specific) activity	orf19.7491	RTT109	Histone acetyltransferase, mutants are sensitive to DNA damage, show decreased virulence in mice, decreased white-to-opaque switching and increased susceptibility to killing by macrophages
CTRG_01027	2.19208	2.28981e-08	2.72169e-07	-0.131098	0.621692	1	Has domain(s) with predicted zinc ion binding activity, role in signal transduction and intracellular localization	orf19.7489	LRG1	Putative GTPase activator (GAP) for small GTPase Rho1p, involved in signaling pathway that controls morphogenesis in response to environmental signals
CTRG_01017	1.10042	0.00664134	0.0200838	0.0276808	0.897389	1	Ortholog(s) have role in small GTPase mediated signal transduction	orf19.7477	YRB1	Functional homolog of S. cerevisiae Yrb1p; regulates Gsp1 GTPase activity and thereby affects nucleocytoplasmic transport and cytoskeletal dynamics; transcript is not regulated by white-opaque switch or by dimorphic transition
CTRG_01019	1.22725	0.00596897	0.0183517	-0.0113263	0.918885	1	Protein of unknown function	orf19.7473		Ortholog(s) have role in endocytosis and actin cortical patch localization
CTRG_04060	1.09713	0.00633461	0.0192794	0.186488	0.682525	1	Has domain(s) with predicted role in protein transport	orf19.746		Has domain(s) with predicted role in protein transport, vacuolar transport
CTRG_05695	3.32915	6.47049e-07	5.95498e-06	-0.309005	0.666726	1	Protein of unknown function	orf19.7458		Ortholog of C. dubliniensis CD36 : Cd36_86660, Candida tenuis NRRL Y-1498 : cten_CGOB_00028, Candida tropicalis MYA-3404 : CTRG_05695 and Candida albicans WO-1 : CAWG_02979
CTRG_05696	1.93224	0.000108888	0.000594876	0.668835	0.180684	1	Protein of unknown function	orf19.7457		Protein with Mob2p-dependent hyphal regulation
CTRG_05698	3.71515	0.000333964	0.00156366				Protein of unknown function	orf19.7455		Ortholog of C. dubliniensis CD36 : Cd36_86630 and Candida tropicalis MYA-3404 : CTRG_05698
CTRG_05700	1.95733	9.51538e-05	0.000529712	0.346561	0.513381	1	Protein of unknown function	orf19.7452		Ortholog(s) have chromatin binding activity and role in DNA replication initiation, DNA unwinding involved in DNA replication, double-strand break repair via break-induced replication
CTRG_05702	1.05235	0.00528787	0.0165182	0.0820771	0.879172	1	Protein of unknown function	orf19.7450		Ortholog(s) have protein binding, bridging activity, role in septin ring assembly and cellular bud neck septin ring localization		CPAR2_808440
CTRG_05706	1.13756	0.00189053	0.00690393	0.291969	0.319307	1	Protein of unknown function	orf19.7444		Ortholog(s) have transcription factor TFIIH holo complex localization
CTRG_02237	1.31345	0.00123587	0.00480988	-0.117963	0.588671	1	Has domain(s) with predicted structural constituent of ribosome activity, role in translation and ribosome localization	orf19.7409.1		Ortholog(s) have structural constituent of ribosome activity and mitochondrial large ribosomal subunit localization		CPAR2_404470
CTRG_02234	1.9565	1.85707e-07	1.88059e-06	-0.14897	0.622985	1	Protein of unknown function	orf19.7405		Ortholog of Rad33; involved in nucleotide excision repair in S. cerevisiae; induced by Mnl1 under weak acid stress
CTRG_02233	2.93019	4.90069e-13	1.08538e-11	0.193199	0.432846	1	Has domain(s) with predicted pyridoxal phosphate binding activity and role in cellular amino acid metabolic process	orf19.7404		Catabolic L-serine (L-threonine) deaminase;, catalyzes degradation of L-serine and L-threonine; required to use serine or threonine as a sole nitrogen source; Spider biofilm repressed
CTRG_02232	3.86041	1.56067e-18	6.32176e-17	0.012044	0.899614	1	Protein of unknown function	orf19.7403		Ortholog of S. cerevisiae : YML020W, C. glabrata CBS138 : CAGL0G07062g, C. dubliniensis CD36 : Cd36_86190, C. parapsilosis CDC317 : CPAR2_404740 and Candida tenuis NRRL Y-1498 : CANTEDRAFT_107670
CTRG_02231	2.03232	9.26301e-08	9.73256e-07	0.109871	0.770326	1	Has domain(s) with predicted histone-lysine N-methyltransferase activity and nucleus localization	orf19.7402	DOT1	Putative modulator of white-opaque switching
CTRG_05396	1.13768	0.00939722	0.0271001	0.703658	0.054362	1	Protein of unknown function	orf19.74	SEC5	Predicted exocyst component; ortholog of S. cerevisiae Sec5p; merged with orf19.75 in Assembly 21
CTRG_02255	1.55783	2.89649e-05	0.000184115	-0.0424569	0.890073	1	Has domain(s) with predicted DNA binding, nucleotide binding, DNA-directed DNA polymerase activity and role in DNA replication	orf19.7389	REV3	Ortholog(s) have DNA-directed DNA polymerase activity, role in error-free translesion synthesis, error-prone translesion synthesis and mitochondrion, nuclear chromatin, zeta DNA polymerase complex localization
CTRG_02259	1.49567	5.69078e-05	0.000333379	-0.0241776	0.831509	1	Has domain(s) with predicted nucleic acid binding, zinc ion binding activity	orf19.7385		CCCH zinc finger protein; Spider biofilm induced
CTRG_02264	1.69622	9.81234e-05	0.000543297	0.475453	0.101811	1	Has domain(s) with predicted nucleic acid binding, nucleotide binding activity	orf19.7380		Has domain(s) with predicted nucleic acid binding, nucleotide binding activity
CTRG_05660	1.63092	6.68736e-05	0.000384804	-0.078816	0.784373	1	Has domain(s) with predicted catalytic activity	orf19.7378	HAL3	Putative phosphopantothenoylcysteine decarboxylase, binds to protein phosphatase Ppz1p and regulates its activity
CTRG_05661	2.48385	1.8376e-10	3.05787e-09	0.295906	0.40796	1	Has domain(s) with predicted microtubule binding activity and role in cytokinesis, microtubule cytoskeleton organization	orf19.7377	ASE1	Putative microtubule-associated protein; member of conserved Mcm1p regulon; periodic mRNA expression, peak at cell-cycle G2/M phase		CPAR2_806860
CTRG_02449	3.22635	1.21867e-15	3.59011e-14	0.157418	0.605497	1	Has domain(s) with predicted S-adenosylmethionine-dependent methyltransferase activity and role in wybutosine biosynthetic process	orf19.7369	TRM12	Ortholog(s) have S-adenosylmethionine-dependent methyltransferase activity, transferase activity, transferring alkyl or aryl (other than methyl) groups activity and role in tRNA methylation, wybutosine biosynthetic process	orf19.7369
CTRG_02448	2.18249	1.04944e-06	9.20432e-06	0.0378146	0.882577	1	Has domain(s) with predicted nucleic acid binding, nucleotide binding activity	orf19.7368		Ortholog(s) have mRNA binding, poly(U) RNA binding activity and role in nuclear-transcribed mRNA catabolic process, nonsense-mediated decay, regulation of mRNA stability, stress granule assembly		CPAR2_807140
CTRG_02455	1.35093	0.000692249	0.00295779	0.392311	0.230992	1	Has domain(s) with predicted ATP binding, microtubule motor, microtubule binding activity, role in microtubule-based movement and microtubule associated complex localization	orf19.7353	KIP3	Putative kinesin, involved in mitotic spindle organization		CPAR2_807050
CTRG_02457	1.19948	0.00199409	0.00720192	0.130069	0.561393	1	Ortholog(s) have enzyme activator activity and role in cell wall chitin biosynthetic process	orf19.7349	CHS4	Activator of Chs3p chitin synthase; required for wild-type wall chitin content, but not for hyphal growth; mutant resistant to Calcofluor white; prenylation and 2 transmembrane segments predicted; functional homolog of S. cerevisiae Chs4p		CPAR2_807030
CTRG_05901	2.46144	3.00065e-06	2.43412e-05	0.935093	0.0857512	1	Protein of unknown function	orf19.7345		Ortholog(s) have ATP binding activity
CTRG_05918	4.54625	1.03852e-09	1.5672e-08	-0.906922	0.438838	1	Protein of unknown function	orf19.7330		Protein with a predicted heme oxygenase domain; Spider biofilm induced
CTRG_05912	1.32417	0.000489819	0.00220102	0.164456	0.514937	1	Has domain(s) with predicted acid-amino acid ligase activity	orf19.7329		Ortholog(s) have ubiquitin conjugating enzyme activity
CTRG_05913	1.38714	0.000473072	0.00213229	-0.12324	0.666126	1	Has domain(s) with predicted nucleic acid binding, hydrolase activity, acting on ester bonds activity, role in gene silencing by RNA and RISC complex localization	orf19.7328		Protein with a Staphylococcal nuclease domain; transcript regulated by Mig1 and Tup1; flow model and Spider biofilm repressed
CTRG_05910	1.10223	0.00336708	0.0112121	0.0958472	0.719675	1	Protein of unknown function	orf19.7322		Protein of unknown function; S. cerevisae ortholog Ypl225w interacts with ribosomes; rat catheter biofilm induced
CTRG_05909	1.46705	8.59947e-05	0.000481774	-0.0824365	0.771177	1	Protein of unknown function	orf19.7321		Ortholog(s) have role in re-entry into mitotic cell cycle after pheromone arrest and endoplasmic reticulum localization
CTRG_03131	3.49536	2.94933e-18	1.17155e-16	0.292986	0.288251	1	Has domain(s) with predicted nucleotide binding, oxidoreductase activity and role in metabolic process	orf19.732		Possible dehydrogenase; flow model biofilm induced; rat catheter biofilm induced; Spider biofilm induced	orf19.732
CTRG_05941	1.8559	4.72309e-05	0.00028482	0.0940579	0.627559	1	Ortholog(s) have structural constituent of cytoskeleton activity, role in cellular response to drug, microtubule-based process and tubulin complex, kinetochore microtubule localization	orf19.7308	TUB1	Alpha-tubulin; gene has intron; complements cold-sensitivity of S. cerevisiae tub1 mutant; C. albicans has single alpha-tubulin gene, whereas S. cerevisiae has two (TUB1, TUB3); farnesol-upregulated in biofilm; sumoylation target
CTRG_06106	2.15789	0.00704201	0.0210986	1.18923	0.143979	1	Protein of unknown function	orf19.7303		Ortholog of C. dubliniensis CD36 : Cd36_34495, Candida tropicalis MYA-3404 : CTRG_05947 and Candida albicans WO-1 : CAWG_02181
CTRG_00124	2.22108	4.93854e-09	6.63899e-08	0.233152	0.408589	1	Has domain(s) with predicted nucleic acid binding activity	orf19.7301		Has domain(s) with predicted DNA binding activity
CTRG_03397	1.16894	0.00176447	0.0065092	-0.0311575	0.935029	1	Has domain(s) with predicted nucleic acid binding activity	orf19.7301		Has domain(s) with predicted DNA binding activity
CTRG_05949	1.16217	0.00429142	0.0137854	0.2276	0.340832	1	Ortholog(s) have chitin synthase activity, role in cell wall chitin biosynthetic process and cell septum localization	orf19.7298	CHS2	Chitin synthase; nonessential; required for wild-type chitin deposition in hyphae; transcript regulated during dimorphic transition; Chs1 and Chs2, but not Chs3, are inhibited by the protoberberine HWY-289; flow model biofilm repressed		CPAR2_701490
CTRG_05952	1.30954	0.00231841	0.00818021	0.188966	0.546774	1	Protein of unknown function	orf19.7295		Ortholog(s) have protein phosphatase 1 binding activity, role in actin filament organization, cortical actin cytoskeleton organization, endocytosis, protein secretion and actin cortical patch, nucleus localization
CTRG_05954	1.14699	0.00257467	0.00891578	-0.0902675	0.788893	1	Has domain(s) with predicted protein serine/threonine kinase, ATP binding activity and role in protein phosphorylation	orf19.7293	MPS1	Monopolar spindle protein, putative spindle assembly checkpoint kinase; essential for growth; involved in oxidative stress response; periodic mRNA expression, peak at cell-cycle S/G2 phase
CTRG_05958	2.47796	1.08913e-08	1.37133e-07	-0.209845	0.435234	1	Has domain(s) with predicted flavin adenine dinucleotide binding, acyl-CoA dehydrogenase activity and role in oxidation-reduction process	orf19.7288		Protein with predicted oxidoreductase and dehydrogenase domains; Hap43-repressed; Spider biofilm induced
CTRG_05960	1.22832	0.000935461	0.00378674	-0.0855862	0.781731	1	Has domain(s) with predicted nucleic acid binding, nucleotide binding activity	orf19.7285		Ortholog(s) have role in mRNA polyadenylation, pre-mRNA cleavage required for polyadenylation, regulation of mRNA 3'-end processing, snoRNA 3'-end processing and termination of RNA polymerase II transcription, more
CTRG_03707	1.70548	4.40226e-06	3.42231e-05	0.175144	0.568276	1	Has domain(s) with predicted zinc ion binding, hydrolase activity	orf19.7243		Deoxycytidine monophosphate (dCMP) deaminase; role in dUMP and dTMP biosynthesis; Spider biofilm repressed
CTRG_03704	1.90497	8.45351e-07	7.66543e-06	0.123193	0.582559	1	Ortholog(s) have role in mRNA export from nucleus and nucleus localization	orf19.7238	NPL3	Putative RNA-binding protein; required for normal flow model biofilm growth; nuclear export is facilitated by Hmt1p; transcript upregulated in RHE model of oralcandidiasis; Spider biofilm repressed
CTRG_00608	1.15526	0.00140775	0.0053503	-0.20669	0.442671	1	Ortholog(s) have sequence-specific DNA binding, sequence-specific DNA binding transcription factor activity and nuclear chromatin localization	orf19.723	BCR1	Transcription factor; regulates a/alpha biofilm formation, matrix, cell-surface-associated genes; confers adherence, impermeability, impenetrability, fluconazole resistance; Tup1/Tec1/Mnl1-regulated; mRNA binds She3; Spider biofilm induced		CPAR2_205990
CTRG_03697	2.25801	1.83537e-08	2.21576e-07	0.111069	0.574377	1	Has domain(s) with predicted protein binding activity	orf19.7229	IML2	Protein of unknown function; early-stage flow model biofilm induced; Hap43-repressed; Spider biofilm repressed
CTRG_03693	1.33396	0.000491182	0.00220263	-0.108986	0.71175	1	Has domain(s) with predicted protein binding, zinc ion binding activity	orf19.7224		Ortholog(s) have ubiquitin-protein transferase activity and role in histone catabolic process, histone ubiquitination
CTRG_03690	1.85536	5.95257e-07	5.53625e-06	0.128712	0.590877	1	Protein of unknown function	orf19.7221	SET3	NAD-dependent histone deacetylase; mutations affect filamentous growth; genetic evidence suggests Set3/Hos2 function as a complex to regulate white-opaque switching, morphogenesis, and virulence; flow model biofilm induced		CPAR2_700580
CTRG_00610	1.86083	1.76467e-05	0.000119923	-0.423626	0.0995052	1	Has domain(s) with predicted protein binding activity	orf19.720	GST3	Glutathione S-transferase; expression regulated upon white-opaque switch; induced by human neutrophils; peroxide-induced; induced by alpha pheromone in SpiderM medium; Spider biofilm induced
CTRG_05194	1.27844	0.00103646	0.00413308	-0.0632504	0.805735	1	Has domain(s) with predicted protein binding activity	orf19.7193		Specificity factor required for ubiquitination; role in protein targeting to vacuole; involved in ubiquitin-dependent protein catabolism via the multivesicular body sorting pathway; Spider biofilm induced
CTRG_05190	2.86117	9.44845e-13	2.07025e-11	0.0705703	0.81272	1	Ortholog(s) have cyclin-dependent protein serine/threonine kinase regulator activity and role in filamentous growth, regulation of mitotic cell cycle, regulation of cyclin-dependent protein serine/threonine kinase activity	orf19.7186	CLB4	B-type mitotic cyclin; nonessential; negative regulator of pseudohyphal growth; dispensible for mitotic exit, cytokinesis; Fkh2-represed; flow model biofilm repressed; farnesol-upregulated in biofilm; reduced total RNA in clb4 mutant
CTRG_05186	1.93204	8.56114e-07	7.74022e-06	0.0744288	0.93138	1	Has domain(s) with predicted RNA binding activity	orf19.7182		Ortholog(s) have RNA binding activity and role in tRNA modification
CTRG_05500	3.39749	9.18924e-18	3.47105e-16	-0.166022	0.65759	1	Has domain(s) with predicted catalytic activity and role in metabolic process	orf19.7156	FAA2-3	Predicted acyl CoA synthetase	orf19.7156
CTRG_04977	5.67493	0.000114675	0.000621528	0.714728	0.51153	1	Has domain(s) with predicted role in transmembrane transport and integral to membrane localization	orf19.7148	TPO2	Putative polyamine transport protein; fungal-specific (no human or murine homolog)
CTRG_00617	1.39617	0.000140751	0.000747718	-0.10044	0.670342	1	Has domain(s) with predicted DNA binding activity	orf19.713		Ortholog(s) have role in hydrogen peroxide-mediated programmed cell death
CTRG_00618	2.17186	1.18409e-07	1.22735e-06	0.233501	0.580371	1	Ortholog(s) have microtubule motor activity, role in mitotic spindle organization and spindle pole body localization	orf19.712	KIP1	Non-essential kinesin from the bipolar (Kinesis-5) family; involved in formation of the mitotic spindle
CTRG_04958	1.05695	0.00351159	0.0116179	-0.0299672	0.899106	1	Protein of unknown function	orf19.7116		Protein of unknown function; transcript induced in RHE model of oral candidiasis; Spider biofilm repressed
CTRG_04942	1.91642	5.45072e-07	5.10032e-06	0.0995988	0.692052	1	Has domain(s) with predicted protein binding activity and role in mitochondrial fission	orf19.7111		Putative mitochondrial outer membrane protein membrane fission effector; possibly an essential gene, disruptants not obtained by UAU1 method
CTRG_04938	3.52763	0.000244125	0.00120931	0.973978	0.532659	1	Ortholog(s) have role in pheromone-dependent signal transduction involved in conjugation with cellular fusion	orf19.7105	FAR1	Protein involved in regulation of pheromone-mediated mating; repressed by A1p and Alpha2p in white-phase cells; null mutant shows no pheromone response in opaque cells; overexpression causes enhanced pheromone response and cell cycle arrest		CPAR2_300200
CTRG_04937	1.533	5.70211e-05	0.000333725	0.0588909	0.716837	1	Ortholog(s) have fungal-type cell wall localization	orf19.7104		Adhesin-like cell wall protein; similar to mucins and to a Litomosoides microfilarial sheath protein; N-terminal secretion signal; rat catheter and Spider biofilm repressed		CPAR2_300210
CTRG_04931	1.54814	1.8326e-05	0.000123759	0.0673028	0.809967	1	Ortholog(s) have role in response to drug	orf19.7097		Putative cytoplasmic RNA-binding protein; heterozygous null mutant exhibits hypersensitivity to parnafungin and cordycepin in C. albicans fitness test; Spider biofilm repressed
CTRG_04930	1.8954	1.22259e-06	1.06172e-05	-0.41163	0.100849	1	Protein of unknown function	orf19.7096		Ortholog of S. cerevisiae : YLR001C, C. dubliniensis CD36 : Cd36_70470, C. parapsilosis CDC317 : CPAR2_300640 and Candida tenuis NRRL Y-1498 : CANTEDRAFT_124433
CTRG_04929	1.71693	4.05408e-06	3.19194e-05	-0.625777	0.0147342	0.665548	Has domain(s) with predicted integral to membrane localization	orf19.7095		Ortholog(s) have fluoride transmembrane transporter activity, role in cellular detoxification of fluoride, fluoride export across plasma membrane and plasma membrane localization
CTRG_04927	2.74157	5.08128e-11	9.17462e-10	-0.427779	0.532832	1	Ortholog(s) have mannose transmembrane transporter, glucose transmembrane transporter, fructose transmembrane transporter activity and plasma membrane localization	orf19.7094	HGT12	Glucose, fructose, mannose transporter; major facilitator superfamily; role in macrophage-induced hyphal growth; detected at germ tube plasma membrane by mass spectrometry; Snf3p-induced; 12 probable transmembrane segments	orf19.7094
CTRG_06249	2.05368	3.85843e-06	3.04179e-05	-0.171796	0.804354	1	Has domain(s) with predicted substrate-specific transmembrane transporter activity, role in transmembrane transport and integral to membrane localization	orf19.7094	HGT12	Glucose, fructose, mannose transporter; major facilitator superfamily; role in macrophage-induced hyphal growth; detected at germ tube plasma membrane by mass spectrometry; Snf3p-induced; 12 probable transmembrane segments	orf19.7094
CTRG_05662	3.71689	0.00377893	0.0123826	0.119483	1	1	Has domain(s) with predicted transmembrane transporter activity, role in transmembrane transport and integral to membrane localization	orf19.7093	HGT13	Predicted sugar transporter, involved in glycerol utilization; member of the major facilitator superfamily; 12 transmembrane; gene has intron; oxidative stress-induced via Cap1p; expressed in rich medium, 2% glucose
CTRG_04920	1.39422	0.000800711	0.00332657	-0.00910493	0.979074	1	Ortholog(s) have role in cell adhesion and integral to membrane, plasma membrane localization	orf19.7084	DFI1	Cell-surface associated glycoprotein; promotes activation of Cek1 in a matrix-dependent manner; N-glycosylated; Spider biofilm induced		CPAR2_301600
CTRG_04921	1.65465	3.22968e-05	0.000203509	0.320419	0.406768	1	Protein of unknown function	orf19.7083	DCC1	Protein with a predicted role in sister chromatid cohesion and telomere length maintenance; cell-cycle regulated periodic mRNA expression
CTRG_04922	1.32699	0.00235271	0.00828759	0.00714047	0.969958	1	Protein of unknown function	orf19.7082		S-adenosylmethionine transporter of the mitochondrial inner membrane; mitochondrial carrier family; predicted role in biotin biosynthesis and respiratory growth; Spider biofilm repressed
CTRG_04925	2.1358	2.23489e-08	2.6667e-07	0.600894	0.0658123	1	Has domain(s) with predicted Rho guanyl-nucleotide exchange factor activity, role in regulation of Rho protein signal transduction and intracellular localization	orf19.7079		Ortholog(s) have Rho guanyl-nucleotide exchange factor activity, role in axial cellular bud site selection, cytogamy, positive regulation of GTPase activity and cellular bud neck contractile ring localization
CTRG_04912	1.39412	0.000546125	0.0024208	0.233062	0.492015	1	Protein of unknown function	orf19.7074		Ortholog(s) have RNA polymerase II transcription regulator recruiting activity, methylated histone binding activity
CTRG_00668	1.03744	0.00452017	0.0144051	-0.128869	0.6584	1	Has domain(s) with predicted catalytic, nucleotide binding activity, role in autophagy and cytoplasm localization	orf19.707	APG7	Ortholog(s) have Atg12 activating enzyme activity, Atg8 activating enzyme activity
CTRG_05037	1.61485	0.000253612	0.00124223	0.0267286	0.994415	1	Protein of unknown function	orf19.7061		Ortholog(s) have ATPase activity
CTRG_05059	1.77831	3.46472e-06	2.75967e-05	0.417708	0.202307	1	Protein of unknown function	orf19.7059		Ortholog(s) have endoribonuclease activity, role in nuclear mRNA surveillance of mRNP export, transcription, DNA-templated and cytoplasm, nucleus localization
CTRG_00664	1.47859	0.000155451	0.000812944	0.0794531	0.833837	1	Ortholog(s) have role in cellular response to drug	orf19.705	GCN5	Histone acetyltransferase; required for hyphen elongation and cell wall organization; mutation confers hypersensitivity to 5-fluorouracil (5-FU)
CTRG_05068	1.33823	0.000580291	0.00255204	-0.408222	0.0798554	1	Ortholog(s) have electron carrier activity and role in ergosterol biosynthetic process	orf19.7049	CYB5	Cytochrome b(5); ortholog of S. cerevisiae Cyb5; induced in high iron; fluconazole-induced; shows colony morphology-related gene regulation by Ssn6; mutants are viable		CPAR2_703300
CTRG_04871	1.33105	0.000249054	0.00122473	-0.155029	0.575561	1	Protein of unknown function	orf19.7034		Putative eIF4E-associated protein;, accelerates mRNA degradation by promoting decapping; Spider biofilm repressed
CTRG_04870	1.59798	2.44359e-05	0.000158038	-0.252362	0.328485	1	Has domain(s) with predicted protein tyrosine/serine/threonine phosphatase, protein tyrosine phosphatase activity and role in protein dephosphorylation	orf19.7033		Putative dual specificity protein phosphatase, similar to S. cerevisiae Pps1p
CTRG_04891	2.13958	3.31367e-08	3.84948e-07	0.00575802	0.984746	1	Has domain(s) with predicted serine-type carboxypeptidase activity and role in proteolysis	orf19.7020	KEX1	Carboxypeptidase involved in maturation of candidalysin Ece1p		CPAR2_300220
CTRG_00681	7.73864	3.70023e-33	5.55667e-31	-1.09039	0.310471	1	Has domain(s) with predicted oxidoreductase activity and role in oxidation-reduction process	orf19.701	CFL11	Superoxide-generating NADPH oxidase, produces extracellular burst of reactive oxygen species at growing cell tips during hyphal morphogenesis, flucytosine repressed; possibly adherence-induced; rat catheter biofilm repressed
CTRG_05072	2.61841	0.000131644	0.000702974	0.668435	0.698635	1	Has domain(s) with predicted catalytic, coenzyme binding, nucleotide binding activity and role in cellular metabolic process	orf19.7009		Has domain(s) with predicted catalytic activity, coenzyme binding activity and role in cellular metabolic process
CTRG_04846	2.91867	1.94077e-13	4.4754e-12	0.0170879	0.75787	1	Protein of unknown function	orf19.7006		Ortholog(s) have role in reciprocal meiotic recombination
CTRG_02461	1.34413	0.000615785	0.00268893	0.0577413	0.805945	1	Ortholog(s) have role in interaction with host, cellular response to drug, hyphal growth, cellular response to stress and plasma membrane localization	orf19.7001	YCK2	Plasma membrane protein similar to S. cerevisiae casein kinase I, Yck2p; null mutant has defect in damaging oral epithelial cells and in hyphal branching; transcription is activated in weak acid stress or on contact with host cells
CTRG_02466	2.63277	4.31492e-06	3.36291e-05	-0.306777	0.704951	1	Has domain(s) with predicted protein binding activity	orf19.6998	GTT1	Putative glutathione S-transferase; downregulated upon adherence to polystyrene; regulated upon white-opaque switching; induced in the presence of human neutrophils; oxidative stress-induced via Cap1p; regulated by Gcn2p, Gcn4p
CTRG_02130	2.82603	4.80263e-11	8.697e-10	0.308989	0.517904	1	Has domain(s) with predicted Rab GTPase activator activity, role in regulation of Rab GTPase activity and intracellular localization	orf19.6986		Has domain(s) with predicted intracellular localization
CTRG_02353	1.67711	3.46172e-05	0.000216604	0.0728628	0.924086	1	Has domain(s) with predicted phosphatidylinositol N-acetylglucosaminyltransferase activity, role in GPI anchor biosynthetic process and integral to membrane localization	orf19.6977	GPI1	Putative protein of GPI synthesis; expression is reduced in a fluconazole-resistant isolate
CTRG_02350	2.12687	5.14224e-08	5.70464e-07	0.201705	0.638802	1	Has domain(s) with predicted role in cell wall biogenesis	orf19.6972	SMI1B	Putative cell wall assembly regulatory protein; Rim101-repressed; possibly an essential gene, disruptants not obtained by UAU1 method		CPAR2_405670
CTRG_02504	1.0296	0.0118583	0.0329326	-0.099308	0.759353	1	Protein of unknown function	orf19.6970		Ortholog of C. dubliniensis CD36 : Cd36_85310, C. parapsilosis CDC317 : CPAR2_807370, Candida tenuis NRRL Y-1498 : CANTEDRAFT_115544 and Debaryomyces hansenii CBS767 : DEHA2D11770g
CTRG_02510	4.20404	2.93984e-20	1.44805e-18	0.0230368	0.909372	1	Protein of unknown function	orf19.6967	USO6	Putative vesicular transport protein; transcript induced by filamentous growth; rat catheter biofilm repressed
CTRG_02511	1.75275	2.86446e-06	2.32671e-05	-0.0285478	0.889321	1	Has domain(s) with predicted phosphotransferase activity, alcohol group as acceptor, kinase activity and role in glycerophospholipid biosynthetic process	orf19.6966		Ortholog(s) have choline kinase activity, ethanolamine kinase activity and role in phosphatidylcholine biosynthetic process, phosphatidylethanolamine biosynthetic process
CTRG_02541	1.35959	0.000277535	0.00133812	-0.0964288	0.758919	1	Protein of unknown function	orf19.6953	IRS4	Protein with roles in cell wall integrity, systemic (but not oral) murine infection, adherence, hyphal growth, and agar-embedded filamentous growth; antigenic in human infection; similar to S. cerevisiae Irs4p		CPAR2_806960
CTRG_02475	2.02438	2.83962e-05	0.000181177	0.0418256	0.874965	1	Protein of unknown function	orf19.6950		Putative vacuolar membrane transporter for cationic amino acids; Spider biofilm induced		CPAR2_806880
CTRG_02625	1.2008	0.00426835	0.0137499	-0.0485905	0.912895	1	Ortholog(s) have DNA binding activity	orf19.6924	HTA1	Histone H2A; repressed in fkh2 mutant; amphotericin B repressed; farnesol regulated; RNA abundance regulated by tyrosol and cell density; Hap43-induced gene; Spider biofilm repressed
CTRG_02899	2.39634	5.07725e-10	8.14079e-09	0.229704	0.332065	1	Protein of unknown function	orf19.692		Protein of unknown function; Hap43-repressed gene; rat catheter and Spider biofilm induced
CTRG_04860	2.27813	2.34156e-09	3.36845e-08	0.0531185	0.884255	1	Ortholog(s) have role in DNA repair, cellular response to drug, cellular response to oxidative stress	orf19.6915	MRE11	Putative DNA double-strand break repair factor; involved in response to oxidative stress and drug resistance
CTRG_04862	1.23998	0.00105821	0.00420079	-0.0267663	0.909441	1	Has domain(s) with predicted kinase activity and role in glycerophospholipid biosynthetic process	orf19.6912		Putative ethanolamine kinase
CTRG_04863	1.51245	6.67049e-05	0.000384193	0.529532	0.0871601	1	Protein of unknown function	orf19.6910	PSF1	Putative GINS complex subunit which is localized to DNA replication origins; implicated in assembly of the DNA replication machinery; flow model biofilm induced
CTRG_04851	3.42411	7.60637e-14	1.83656e-12	0.00803105	0.961857	1	Has domain(s) with predicted hydrolase activity and role in deadenylation-dependent decapping of nuclear-transcribed mRNA	orf19.6901		Ortholog(s) have RNA 7-methylguanosine cap binding, exoribonuclease activator activity, m7G(5')pppN diphosphatase activity
CTRG_04850	2.69633	4.92833e-12	1.01484e-10	0.0215146	0.916819	1	Protein of unknown function	orf19.6900	MDM12	Ortholog(s) have intermembrane lipid transfer activity, phosphatidylcholine binding, phosphatidylethanolamine binding, phosphatidylglycerol binding activity
CTRG_04849	3.061	5.96643e-12	1.21921e-10	-0.0561956	0.935748	1	Ortholog(s) have role in cellular response to drug	orf19.6899		Putative oxidoreductase; mutation confers hypersensitivity to toxic ergosterol analog; rat catheter and Spider biofilm induced
CTRG_04847	1.87858	8.69306e-07	7.8136e-06	-0.237261	0.323782	1	Has domain(s) with predicted ferrous iron binding, oxidoreductase activity and role in cellular aromatic compound metabolic process	orf19.6898		Protein similar to S. pombe SPBC1709.16c a predicted aromatic ring-opening dioxygenase; induced by benomyl treatment or in azole-resistant strain that overexpresses MDR1; Spider biofilm induced
CTRG_01528	1.14606	0.00243673	0.00850026	0.218382	0.513074	1	Has domain(s) with predicted protein binding activity and role in protein targeting to Golgi	orf19.6893		Ortholog(s) have GTPase binding activity, role in ER to Golgi vesicle-mediated transport and Golgi membrane localization
CTRG_03419	3.50631	0.000292748	0.00139617	1.44779	0.35902	1	Ortholog(s) have role in regulation of filamentous growth of a population of unicellular organisms in response to biotic stimulus, filamentous growth of a population of unicellular organisms in response to biotic stimulus	orf19.6888		Zn(II)2Cys6 domain transcription factor; regulated by Mig1 and Tup1; rat catheter and Spider biofilm induced
CTRG_01544	1.23382	0.00065045	0.0028045	0.0634486	0.742307	1	Protein of unknown function	orf19.6871		Protein of unknown function; Hap43-induced; flow model biofilm repressed
CTRG_01542	2.0076	1.38335e-06	1.18956e-05	0.0423396	0.915781	1	Has domain(s) with predicted zinc ion binding, nucleotide binding, oxidoreductase activity and role in oxidation-reduction process	orf19.6869		Putative lipid raft associated protein; Spider biofilm induced
CTRG_01555	6.07881	1.45872e-05	0.000101484				Ortholog(s) have role in filamentous growth	orf19.6868		Putative NADPH-dependent methylglyoxal reductase; homozygous transposon insertion causes decreased colony wrinkling under filamentous growth-inducing conditions, but does not block true hyphal formation in liquid media
CTRG_03893	6.43386	4.2841e-40	1.05509e-37	1.32091	0.0397095	1	Has domain(s) with predicted ubiquitin-protein ligase activity, role in protein ubiquitination and ubiquitin ligase complex localization	orf19.6864		Putative ubiquitin-protein ligase; role in protein ubiquitination; Spider biofilm induced	orf19.6864
CTRG_04056	2.39307	5.53277e-10	8.79253e-09	0.136006	0.666265	1	Has domain(s) with predicted protein binding activity	orf19.6861		Ortholog(s) have ubiquitin protein ligase activity, role in anaphase-promoting complex-dependent catabolic process, chromatin assembly, protein ubiquitination and anaphase-promoting complex localization
CTRG_04057	1.60419	1.39787e-05	9.78033e-05	-0.0479699	0.925204	1	Ortholog(s) have role in cellular response to starvation, stress granule assembly, filamentous growth of a population of unicellular organisms in response to starvation and cytoplasmic stress granule localization	orf19.6858	EDC3	Protein with mRNA binding activity, involved in regulation of activity of putative metacaspase Mca1p
CTRG_04697	3.59016	8.28513e-19	3.47017e-17	0.307469	0.319937	1	Protein of unknown function	orf19.6855		Ortholog of C. dubliniensis CD36 : Cd36_04370, C. parapsilosis CDC317 : CPAR2_105410, Candida tenuis NRRL Y-1498 : CANTEDRAFT_114891 and Debaryomyces hansenii CBS767 : DEHA2D13420g	orf19.6855
CTRG_04700	1.48489	5.65649e-05	0.000331686	0.00999353	0.894188	1	Protein of unknown function	orf19.6852		Ortholog of Rmd6 involved in S. cerevisiae sporulation; flow model biofilm induced		CPAR2_105370
CTRG_04709	1.94591	8.0126e-06	5.90114e-05	0.305659	0.527814	1	Has domain(s) with predicted role in centromere complex assembly, chromosome segregation	orf19.6851	CHL4	Protein described as having role in chromosome segregation; RNA abundance regulated by tyrosol and cell density
CTRG_05665	1.52205	0.000242368	0.00120441	0.00624171	0.939387	1	Has domain(s) with predicted oxidoreductase activity and role in oxidation-reduction process	orf19.6816		Putative xylose and arabinose reductase; flow model biofilm induced; Spider biofilm repressed
CTRG_05667	2.62162	1.90866e-07	1.92335e-06	1.0819	0.125974	1	Protein of unknown function	orf19.6813		Protein of unknown function; Hap43-induced gene		CPAR2_808680
CTRG_05653	1.21891	0.00206441	0.00738987	0.204822	0.5265	1	Has domain(s) with predicted protein binding activity	orf19.6789		S. cerevisiae ortholog Nud1 is a spindle pole body outer plaque component; it acts through the mitotic exit network to specify asymmetric spindle pole body inheritance; Hap43-induced gene
CTRG_05656	2.51001	1.91407e-05	0.000127958	0.0889532	1	1	Has domain(s) with predicted DNA binding activity	orf19.6786		Protein of unknown function; flow model biofilm induced
CTRG_05658	4.04533	8.66824e-11	1.51191e-09	-0.744268	0.753092	1	Protein of unknown function	orf19.6784	PGA32	Putative GPI-anchored adhesin-like protein; induced in high iron; Spider biofilm induced	orf19.6784
CTRG_05624	1.72782	6.05799e-06	4.58219e-05	0.117334	0.593698	1	Protein of unknown function	orf19.6773	ECM29	Putative scaffold protein; assists in association of the proteasome core particle with the regulatory particle; ortholog of S. cerevisiae Ecm29; transposon mutation affects filamentous growth; flow model biofilm repressed
CTRG_04117	1.39846	0.000414631	0.00189664	0.332633	0.184586	1	Has domain(s) with predicted microtubule binding activity	orf19.676		Microtubule-binding protein of the cortical microtubule; delays exit from mitosis when the spindle is abnormally oriented; Spider biofilm repressed
CTRG_05602	2.4827	7.48093e-11	1.32356e-09	0.0554426	0.863086	1	Has domain(s) with predicted protein binding, zinc ion binding activity	orf19.6753		Protein with a predicted RING-type zinc finger; possibly an essential gene, disruptants not obtained by UAU1 method
CTRG_05610	1.96458	1.4636e-07	1.50944e-06	-0.0784466	0.763573	1	Has domain(s) with predicted protein binding, phosphoprotein phosphatase activity and nucleus localization	orf19.6742		Ortholog(s) have RNA polymerase II CTD heptapeptide repeat phosphatase activity, role in dephosphorylation of RNA polymerase II C-terminal domain and cytosol, nucleus localization
CTRG_05611	1.3873	0.000245727	0.00121544	0.530589	0.0343843	1	Protein of unknown function	orf19.6741		Putative plasma membrane protein; predicted role in cell wall integrity; regulated by Nrg1, Tup1; induced during chlamydospore formation in both C. albicans and C. dubliniensis	orf19.6741
CTRG_04115	2.13291	1.61392e-08	1.96381e-07	0.320556	0.263164	1	Has domain(s) with predicted nucleic acid binding, zinc ion binding, nucleotide binding activity	orf19.674		Ortholog(s) have U6 snRNA binding, pre-mRNA binding activity and role in mRNA cis splicing, via spliceosome, spliceosomal snRNP assembly
CTRG_05600	1.8309	9.88726e-07	8.73398e-06	0.225979	0.471361	1	Protein of unknown function	orf19.6737		Protein of unknown function; mutants are viable; induced in a cyr1, ras1, or efg1 homozygous null	orf19.6737
CTRG_05597	1.64472	1.10437e-05	7.90649e-05	0.176928	0.56323	1	Has domain(s) with predicted phosphatase activity and role in metabolic process	orf19.6732		Ortholog(s) have thiamine phosphate phosphatase activity and role in phosphate ion transport
CTRG_05596	1.69154	4.87982e-06	3.75094e-05	0.111835	0.469855	1	Protein of unknown function	orf19.6731.1		Ortholog of C. dubliniensis CD36 : Cd36_87460, C. parapsilosis CDC317 : CPAR2_808260, Debaryomyces hansenii CBS767 : DEHA2F07084g and Pichia stipitis Pignal : psti_CGOB_00185
CTRG_05572	3.72277	1.50085e-19	6.74505e-18	-0.162674	0.597089	1	Has domain(s) with predicted transferase activity, transferring pentosyl groups activity	orf19.6727	RIT1	Putative initiator tRNA methionine ribosyltransferase; fungal-specific (no human or murine homolog)
CTRG_05592	4.14413	5.03879e-24	3.78339e-22	0.237145	0.508122	1	Has domain(s) with predicted transferase activity, transferring pentosyl groups activity	orf19.6727	RIT1	Putative initiator tRNA methionine ribosyltransferase; fungal-specific (no human or murine homolog)
CTRG_05571	2.08778	6.56444e-05	0.000379149	-0.136205	0.781092	1	Protein of unknown function	orf19.6726		Ortholog(s) have DNA secondary structure binding activity and role in RNA polyadenylation, chromatin organization, negative regulation of transcription by RNA polymerase II, transcription elongation from RNA polymerase II promoter
CTRG_05580	2.29076	1.49647e-09	2.20424e-08	0.0568665	0.865529	1	Protein of unknown function	orf19.6712		Ortholog of S. cerevisiae : SGM1, C. glabrata CBS138 : CAGL0M00462g, C. dubliniensis CD36 : Cd36_87610, C. parapsilosis CDC317 : CPAR2_808090 and Candida tenuis NRRL Y-1498 : cten_CGOB_00177
CTRG_05184	1.24601	0.000843526	0.00348329	0.514584	0.0583278	1	Has domain(s) with predicted hydrolase activity	orf19.6707		Predicted vacuolar protein with a calcineurin-like phosphoesterase domain; repressed by alpha pheromone in SpiderM medium	orf19.6707	CPAR2_703670
CTRG_06225	4.35856	1.18121e-20	5.96126e-19	0.199577	0.399153	1	Ortholog(s) have role in filamentous growth	orf19.6705		Putative guanyl nucleotide exchange factor with Sec7 domain; required for normal filamentous growth; regulated by yeast-hyphal switch; filament induced; regulated by Nrg1, Tup1, Mob2, Hap43; mRNA binds She3; Spider biofilm induced	orf19.6705	CPAR2_704020
CTRG_05159	1.41735	0.000759779	0.00319315	-0.29998	0.238421	1	Has domain(s) with predicted proline-tRNA ligase, ATP binding, aminoacyl-tRNA editing activity, role in prolyl-tRNA aminoacylation and cytoplasm localization	orf19.6701		Protein with similarity to amino acid-tRNA ligase; stationary phase enriched protein; GlcNAc-induced protein
CTRG_05176	1.23295	0.000874158	0.00357621	-0.459804	0.168011	1	Ortholog(s) have argininosuccinate lyase activity and role in arginine biosynthetic process	orf19.6689	ARG4	Argininosuccinate lyase, catalyzes the final step in the arginine biosynthesis pathway; alkaline downregulated; flow model biofilm induced; Spider biofilm induced		CPAR2_703790
CTRG_05524	3.03993	7.94496e-07	7.23626e-06	-0.15661	0.682032	1	Protein of unknown function	orf19.6681		Protein of unknown function; Spider biofilm induced
CTRG_05529	1.54899	0.00235786	0.00830038	-0.159978	0.72566	1	Has domain(s) with predicted role in isoprenoid biosynthetic process	orf19.6674	BTS1	Putative geranylgeranyl diphosphate synthase; repressed by benomyl treatment; Spider biofilm induced
CTRG_00596	1.34636	0.000975966	0.00392746	-0.341114	0.205907	1	Ortholog(s) have sequence-specific DNA binding activity and nuclear chromatin localization	orf19.6645	HMO1	HMG-box transcription factor; binds upstream of hexose and ergosterol metabolism and cell cycle genes; activates pseudohyphal growth when expressed in S. cerevisiae; repressed in hyphae; Spider biofilm repressed
CTRG_00645	1.5996	1.87841e-05	0.000126069	0.189447	0.465077	1	Protein of unknown function	orf19.6636		Protein of unknown function; rat catheter biofilm repressed
CTRG_04104	2.96595	8.03186e-14	1.92421e-12	-0.0297394	0.912188	1	Ortholog(s) have role in cytokinesis, regulation of cell growth, filamentous growth of a population of unicellular organisms, cellular response to drug, septin ring assembly and incipient cellular bud site, septin ring, cellular bud neck localization	orf19.663	GIN4	Autophosphorylated kinase; role in pseudohyphal-hyphal switch and cytokinesis; phosphorylates Cdc11p on S395; necessary for septin ring within germ tube but not for septin band at mother cell junction; physically associates with septins
CTRG_00640	1.54766	0.000353643	0.00164473	0.146379	0.567136	1	Protein of unknown function	orf19.6629	ISC1	Mitochondrial membrane localized inositol phosphosphingolipid phospholipase C; hydrolyzes complex sphingolipids to produce ceramide; mutant is viable
CTRG_00635	1.27038	0.00147466	0.00556681	0.30275	0.282892	1	Has domain(s) with predicted role in nucleosome assembly and nucleus localization	orf19.6625		Ortholog(s) have acetyltransferase activator activity, histone binding activity
CTRG_00693	1.71191	1.11814e-05	7.99581e-05	0.27197	0.378025	1	Protein of unknown function	orf19.6623		Ortholog(s) have RNA polymerase II complex binding activity, role in chromatin-mediated maintenance of transcription, transcription elongation from RNA polymerase II promoter and transcription elongation factor complex localization
CTRG_05899	2.25868	4.69302e-09	6.33869e-08	-0.0943197	0.680583	1	Has domain(s) with predicted binding activity	orf19.6610		Ortholog(s) have microtubule plus end polymerase, microtubule plus-end binding, structural constituent of cytoskeleton activity		CPAR2_201100
CTRG_05103	1.85318	8.00263e-06	5.90114e-05	-0.144724	0.530371	1	Protein of unknown function	orf19.6585		Ortholog(s) have role in protein maturation by [4Fe-4S] cluster transfer and mitochondrial matrix localization		CPAR2_805530
CTRG_05105	2.79782	6.83519e-13	1.50301e-11	0.14545	0.623128	1	Protein of unknown function	orf19.6583		Protein of unknown function; induced by alpha pheromone in SpiderM medium	orf19.6583
CTRG_04101	2.02704	6.59408e-08	7.18579e-07	0.435001	0.166136	1	Ortholog(s) have role in DNA replication checkpoint	orf19.658	GIN1	Protein involved in regulation of DNA-damage-induced filamentous growth; putative component of DNA replication checkpoint; ortholog of S. cerevisiae Mrc1p, an S-phase checkpoint protein; Hap43p-induced gene
CTRG_05053	3.70615	6.64798e-19	2.80353e-17	0.39186	0.182948	1	Protein of unknown function	orf19.6579		Ortholog of C. dubliniensis CD36 : Cd36_71340, C. parapsilosis CDC317 : CPAR2_301350, Candida tenuis NRRL Y-1498 : CANTEDRAFT_114098 and Debaryomyces hansenii CBS767 : DEHA2D03432g	orf19.6579	CPAR2_301350
CTRG_05052	10.8875	1.67921e-61	5.16945e-58	1.82663	0.324063	1	Has domain(s) with predicted role in transmembrane transport and integral to membrane localization	orf19.6578		Predicted membrane transporter; vesicular neurotransmitter (VNT) family, major facilitator superfamily (MFS); repressed in core caspofungin response; induced in oralpharyngeal candidasis; Spider biofilm induced
CTRG_04965	2.55262	9.21369e-10	1.40071e-08	-0.0603203	0.794761	1	Has domain(s) with predicted guanyl-nucleotide exchange factor activity, role in regulation of small GTPase mediated signal transduction, small GTPase mediated signal transduction and intracellular localization	orf19.6573	BEM2	Putative Rho1p GTPase activating protein (GAP); serum-induced transcript; Spider biofilm induced; flow model biofilm repressed		CPAR2_703220
CTRG_04962	1.09558	0.0029363	0.00996625	0.0465699	0.943708	1	Protein of unknown function	orf19.6568	SMC6	Putative structural maintenance of chromosomes (SMC) protein; Hap43-induced; cell-cycle regulated periodic mRNA expression; S. cerevisiae ortholog not cell-cycle regulated; Spider biofilm induced
CTRG_05085	2.09183	4.01466e-08	4.56899e-07	-0.078505	0.702406	1	Has domain(s) with predicted RNA binding, ribonuclease H activity and role in RNA metabolic process	orf19.6562	RNH35	Putative ribonuclease H2 catalytic subunit; flucytosine induced; Spider biofilm repressed
CTRG_05075	1.71489	0.000865656	0.0035556	-0.307657	0.506239	1	Has domain(s) with predicted signal transducer activity, role in G-protein coupled receptor signaling pathway and heterotrimeric G-protein complex localization	orf19.6551.1	STE18	Protein similar to S. cerevisiae Ste18p; expressed in opaque or white MTLa/MTLa or MTLalpha/MTLalpha, but not MTLa/MTLalpha cells; MTLa1p, MTLalpha2p bind promoter region
CTRG_05119	2.90427	5.77486e-13	1.2744e-11	0.553335	0.0548612	1	Ortholog(s) have cytoskeletal protein binding activity, role in cytokinesis, actomyosin contractile ring assembly, actomyosin contractile ring localization and cellular bud neck contractile ring localization	orf19.6536	IQG1	Actomyosin ring component at bud neck; cell-cycle regulated ser phosphorylation at CDK sites regulate association with Bni1/Bnr1, Iqg1 degradation, and ring disassembly; mutation causes cytokinetic defects; rat catheter biofilm repressed		CPAR2_805450
CTRG_05170	2.19377	6.99086e-09	9.17756e-08	0.524169	0.112237	1	Protein of unknown function	orf19.6528		Ortholog of C. dubliniensis CD36 : Cd36_71740, C. parapsilosis CDC317 : CPAR2_703440, Candida tenuis NRRL Y-1498 : CANTEDRAFT_102923 and Debaryomyces hansenii CBS767 : DEHA2C03190g
CTRG_04019	1.64033	9.45815e-06	6.89158e-05	0.00365726	0.920908	1	Has domain(s) with predicted role in peroxisome inheritance and extrinsic to intraperoxisomal membrane localization	orf19.6525		S. cerevisiae ortholog Inp1 is a peripheral membrane protein of peroxisomes involved in peroxisomal inheritance; induced by Mnl1 under weak acid stress
CTRG_05010	3.62386	9.1149e-19	3.79192e-17	-0.349944	0.179281	1	Has domain(s) with predicted aldehyde dehydrogenase [NAD(P)+] activity and role in oxidation-reduction process, cellular aldehyde metabolic process	orf19.6518		Predicted aldehyde dehydrogenase [NAD(P)+]; Spider biofilm induced
CTRG_05051	1.3038	0.00104809	0.00416326	-0.113853	0.704093	1	Has domain(s) with predicted protein binding, zinc ion binding activity	orf19.6506		Ortholog(s) have role in histone deacetylation, negative regulation of antisense RNA transcription and positive regulation of transcription by RNA polymerase II, more
CTRG_05048	3.51967	2.50391e-18	1.00108e-16	-1.1356	0.0246258	0.894831	Has domain(s) with predicted glutamate N-acetyltransferase, acetyl-CoA:L-glutamate N-acetyltransferase activity and role in arginine biosynthetic process	orf19.6500	ECM42	Ornithine acetyltransferase; Gcn2, Gcn4-regulated; clade-specific gene expression; possibly essential gene, disruptants not obtained by UAU1 method; Spider biofilm induced		CPAR2_301210
CTRG_05013	1.2506	0.000655444	0.00281813	0.369172	0.21256	1	Protein of unknown function	orf19.6480		Ortholog(s) have role in UDP-glucose transmembrane transport
CTRG_05026	1.20924	0.00129974	0.00501723	-0.020607	0.931685	1	Protein of unknown function	orf19.6476		Putative protein with a predicted role in exocytic transport from the Golgi; filament induced		CPAR2_702770
CTRG_05007	3.05397	7.29071e-15	1.96881e-13	0.277974	0.334715	1	Protein of unknown function	orf19.6456		Ortholog of C. dubliniensis CD36 : Cd36_72280, C. parapsilosis CDC317 : CPAR2_703040, Candida tenuis NRRL Y-1498 : CANTEDRAFT_125842 and Debaryomyces hansenii CBS767 : DEHA2B05984g
CTRG_03043	1.51374	3.94672e-05	0.000244466	-0.176424	0.571265	1	Has domain(s) with predicted catalytic activity and role in metabolic process	orf19.6443		Protein with an enoyl-CoA hydratase related domain; Spider biofilm induced	orf19.6443
CTRG_03039	2.47732	1.52779e-10	2.60275e-09	-0.00988653	0.989011	1	Has domain(s) with predicted protein binding activity, role in regulation of mitotic metaphase/anaphase transition and anaphase-promoting complex localization	orf19.6437	CDC23	Similar to anaphase-promoting complex component; possibly transcriptionally regulated by Tac1p
CTRG_03038	1.184	0.0012045	0.00470565	0.0971618	0.66771	1	Protein of unknown function	orf19.6436		Ortholog of C. dubliniensis CD36 : Cd36_34210, C. parapsilosis CDC317 : CPAR2_205590, Candida tenuis NRRL Y-1498 : cten_CGOB_00133 and Debaryomyces hansenii CBS767 : DEHA2E02178g
CTRG_03037	2.68088	2.11683e-11	3.97358e-10	0.0738258	0.69596	1	Ortholog(s) have plasma membrane localization	orf19.6435		Highly conserved subunit of mitochondrial pyruvate carrier; Hap43-repressed; Spider biofilm repressed
CTRG_00553	2.07745	3.38665e-08	3.91212e-07	-0.0132683	1	1	Has domain(s) with predicted intracellular localization	orf19.643		Ortholog(s) have role in apoptotic process, mitotic spindle assembly checkpoint, mitotic spindle elongation, sister chromatid biorientation
CTRG_00551	1.67869	1.1269e-05	8.0305e-05	-0.165756	0.547771	1	Protein of unknown function	orf19.642		Ortholog of C. dubliniensis CD36 : Cd36_30470, C. parapsilosis CDC317 : CPAR2_203380, Candida tenuis NRRL Y-1498 : CANTEDRAFT_117493 and Debaryomyces hansenii CBS767 : DEHA2G19228g
CTRG_03081	3.81433	9.42285e-21	4.86552e-19	0.66613	0.0655303	1	Protein of unknown function	orf19.6414		Ortholog of C. dubliniensis CD36 : Cd36_34040, C. parapsilosis CDC317 : CPAR2_205850, Candida tenuis NRRL Y-1498 : CANTEDRAFT_132607 and Debaryomyces hansenii CBS767 : DEHA2A11638g		CPAR2_205850
CTRG_03049	1.41807	0.000279626	0.00134545	0.264818	0.306734	1	Has domain(s) with predicted methyltransferase activity and role in metabolic process	orf19.6378	TRM9	Putative tRNA methyltransferase; repressed during the mating process		CPAR2_206200
CTRG_03048	2.76395	0.00681088	0.0205059	0.547084	0.635305	1	Has domain(s) with predicted methyltransferase activity and role in methylation	orf19.6377		Ortholog(s) have protein C-terminal leucine carboxyl O-methyltransferase activity and role in C-terminal protein methylation, cellular protein-containing complex assembly, regulation of autophagy
CTRG_00536	4.5693	0.00715773	0.0214245	0.209117	1	1	Protein of unknown function	orf19.634		Ortholog of C. dubliniensis CD36 : Cd36_30370, Candida tropicalis MYA-3404 : CTRG_00536 and Candida albicans WO-1 : CAWG_01831
CTRG_00537	2.61484	2.70471e-11	5.04633e-10	-0.166926	0.507314	1	Ortholog(s) have S-adenosylmethionine-dependent methyltransferase activity and role in cellular sphingolipid homeostasis, pathogenesis	orf19.633	CRG1	Methyltransferase involved in sphingolipid homeostasis, methylates a drug cantharidin; decreased expression in hyphae compared to yeast; expression regulated during planktonic growth; flow model biofilm induced; Hap43-repressed gene
CTRG_03029	1.52737	0.000112052	0.000609454	0.511073	0.151469	1	Protein of unknown function	orf19.6326		Ortholog of C. dubliniensis CD36 : Cd36_60130, C. parapsilosis CDC317 : CPAR2_603380, Candida tenuis NRRL Y-1498 : CANTEDRAFT_94402 and Debaryomyces hansenii CBS767 : DEHA2G06556g
CTRG_03027	1.93112	5.863e-07	5.4612e-06	0.278176	0.317457	1	Has domain(s) with predicted N-acetyltransferase activity	orf19.6323	HPA2	Ortholog(s) have D-amino-acid N-acetyltransferase activity and role in D-amino acid metabolic process, cellular detoxification of nitrogen compound, protein acetylation		CPAR2_603360
CTRG_03026	1.62193	0.000289807	0.00138321	0.273349	0.297045	1	Ortholog(s) have L-arabinitol 2-dehydrogenase activity and role in D-arabitol catabolic process to xylulose 5-phosphate, D-arabinose catabolic process	orf19.6322	ARD	D-arabitol dehydrogenase, NAD-dependent (ArDH); enzyme of D-arabitol and D-arabinose catabolism; D-arabitol is a marker for active infection in humans; rat catheter and Spider biofilm induced	orf19.6322
CTRG_00529	2.18948	9.12306e-09	1.16537e-07	0.174181	0.584306	1	Has domain(s) with predicted myosin binding activity	orf19.6310		Has domain(s) with predicted myosin binding activity
CTRG_00530	1.12178	0.00572358	0.0177011	-0.112533	0.793508	1	Ortholog(s) have sequence-specific DNA binding transcription factor activity	orf19.6309	MSS11	Transcription factor; activator that binds to Flo8 via a LisH motif to cooperatively activate transcription of hypha-specific genes; required for hyphal growth
CTRG_00532	2.89679	6.06413e-12	1.22819e-10	-0.0134328	1	1	Ortholog(s) have aldehyde dehydrogenase (NAD) activity and role in carnitine biosynthetic process	orf19.6306		Trimethylaminobutyraldehyde dehydrogenase, the third enzyme of the carnitine biosynthesis pathway
CTRG_05291	2.63783	1.57038e-11	3.00275e-10	0.156919	0.527176	1	Ortholog(s) have cellular bud neck contractile ring localization	orf19.6294	MYO1	Component of actomyosin ring at neck of newly-emerged bud		CPAR2_303670
CTRG_02669	1.53835	0.000115614	0.000625517	0.0892172	0.789599	1	Has domain(s) with predicted ATP binding, DNA binding, helicase activity	orf19.6291		Ortholog(s) have DNA binding, DNA-dependent ATPase activity, chromatin binding activity		CPAR2_701950
CTRG_04246	2.97051	1.06408e-13	2.51981e-12	-0.258048	0.294736	1	Has domain(s) with predicted protein binding activity	orf19.6268		Putative cohesin complex subunit; expression downregulated in an ssr1 null mutant		CPAR2_206290
CTRG_04239	1.04105	0.00511643	0.0160315	-0.294598	0.241929	1	Has domain(s) with predicted protein binding activity	orf19.6261	BPH1	Ortholog of S. cerevisiae Bph1; a putative ortholog of human Chediak-Higashi syndrome protein and murine beige gene implicated in disease syndromes involving defective lysosomal trafficking; mutant is viable
CTRG_04232	2.02127	2.95228e-07	2.88527e-06	0.224599	0.540694	1	Protein of unknown function	orf19.6254	ANT1	Peroxisomal adenine nucleotide transporter; role in beta-oxidation of medium-chain fatty acid and peroxisome proliferation; rat catheter biofilm induced
CTRG_04229	1.10203	0.00239127	0.00837965	-0.0508807	0.876538	1	Protein of unknown function	orf19.6250		Ortholog(s) have eukaryotic initiation factor 4G binding, mRNA binding activity and role in cytoplasmic mRNA processing body assembly, negative regulation of translational initiation, stress granule assembly
CTRG_04221	1.00213	0.00672403	0.0202805	0.304355	0.35348	1	Has domain(s) with predicted protein binding activity	orf19.6247		Ortholog(s) have chromatin binding activity
CTRG_04211	1.95555	3.21653e-07	3.12563e-06	-0.0459444	0.761145	1	Ortholog(s) have GTP binding activity, role in fungal-type cell wall organization, filamentous growth of a population of unicellular organisms in response to biotic stimulus and nucleus, plasma membrane localization	orf19.6237	RAC1	G-protein of RAC subfamily; required for embedded filamentous growth, not for serum-induced hyphal growth; dynamic localization at plasma membrane and nucleus; similar to, but not interchangeable with, Cdc42p; lacks S. cerevisiae homolog
CTRG_04201	1.13877	0.00169176	0.00628238	-0.0964985	0.529208	1	Protein of unknown function	orf19.6225.1		Ortholog(s) have role in mitochondrial respiratory chain complex IV assembly, positive regulation of protein oligomerization and extrinsic component of matrix side of mitochondrial inner membrane, mitochondrial matrix localization
CTRG_04197	1.24176	0.000650147	0.0028045	0.0228059	0.859364	1	Protein of unknown function	orf19.6220		Ortholog(s) have role in positive regulation of transcription elongation from RNA polymerase II promoter and CCR4-NOT core complex localization
CTRG_04191	1.1275	0.0022304	0.00791048	-0.0839382	0.728867	1	Has domain(s) with predicted translation initiation factor activity and eukaryotic translation initiation factor 2 complex localization	orf19.6213	SUI2	Translation initiation factor eIF2, alpha chain; genes encoding ribosomal subunits, translation factors, and tRNA synthetases are downregulated upon phagocytosis by murine macrophage; stationary phase enriched protein		CPAR2_208990
CTRG_04190	1.19043	0.0013407	0.00516173	0.107109	0.705602	1	Has domain(s) with predicted protein binding activity	orf19.6211		Protein of unknown function; protein newly produced during adaptation to the serum
CTRG_04185	1.03848	0.0179907	0.0466394	0.00408017	0.991751	1	Protein of unknown function	orf19.6205		Ortholog of C. dubliniensis CD36 : Cd36_06550, C. parapsilosis CDC317 : CPAR2_209030, Candida tenuis NRRL Y-1498 : CANTEDRAFT_111035 and Debaryomyces hansenii CBS767 : DEHA2F25300g		CPAR2_209030
CTRG_03966	1.02117	0.00507384	0.0159305	0.127488	0.611796	1	Protein of unknown function	orf19.6193	TAF145	Protein similar to S. cerevisiae Taf145p, a component of RNA polymerase II transcription factor TFIID; flucytosine repressed; likely to be essential for growth, based on an insertional mutagenesis strategy
CTRG_05577	1.17654	0.00137692	0.00525587	0.0324858	0.844342	1	Protein of unknown function	orf19.6170		Ortholog(s) have microtubule plus-end binding, protein homodimerization activity
CTRG_02639	1.04992	0.00794039	0.0234592	0.28417	0.337969	1	Ortholog(s) have centromeric DNA binding activity, role in mitotic sister chromatid segregation and kinetochore, centromere-specific nucleosome localization	orf19.6163	CSE4	Centromeric histone H3 variant; role in structural changes of centromeric nucleosomes during cell cycle; 4 nucleosomes bind 1 centromere, each has 1 Cse4 molecule during most of cell cycle, 2 molecules in anaphase; Spider biofilm repressed		CPAR2_102280
CTRG_02641	1.81078	9.07461e-07	8.1092e-06	-0.351174	0.1246	1	Protein of unknown function	orf19.6156		Ortholog of S. cerevisiae : AIM11, C. glabrata CBS138 : CAGL0I04928g, C. dubliniensis CD36 : Cd36_80770, C. parapsilosis CDC317 : CPAR2_102260 and Candida tenuis NRRL Y-1498 : CANTEDRAFT_114262
CTRG_03127	1.02641	0.00561815	0.0174086	0.196358	0.412603	1	Ortholog(s) have role in cellular response to drug	orf19.6151	ARC15	Putative ARP2/3 complex subunit; mutation confers hypersensitivity to cytochalasin D
CTRG_03126	3.92946	2.19206e-19	9.64035e-18	0.402821	0.115185	1	Has domain(s) with predicted ATP binding, microtubule motor, microtubule binding activity, role in microtubule-based movement and microtubule associated complex localization	orf19.6148		Homolog of nuclear distribution factor NudE, NUDEL; regulates dynein targeting to microtubule plus ends; flow model biofilm repressed	orf19.6148	CPAR2_204850
CTRG_03063	3.38862	1.59669e-16	5.17411e-15	-0.398753	0.147914	1	Has domain(s) with predicted flavin adenine dinucleotide binding, oxidoreductase activity, acting on CH-OH group of donors activity and role in oxidation-reduction process	orf19.6143		Predicted long-chain-alcohol oxidase; Spider biofilm induced
CTRG_03061	3.73433	0.000177777	0.000915961	0.627371	0.550713	1	Protein of unknown function	orf19.6142		Ortholog(s) have double-stranded DNA binding activity, role in reciprocal meiotic recombination and condensed nuclear chromosome localization
CTRG_03058	2.22807	3.59742e-05	0.000224183	0.00521067	0.997616	1	Has domain(s) with predicted oxidoreductase activity and role in oxidation-reduction process	orf19.6138		Protein similar to ferric reductase Fre10p; possibly an essential gene, disruptants not obtained by UAU1 method
CTRG_03057	1.38226	0.000564101	0.00248625	-0.0883081	0.742646	1	Has domain(s) with predicted ATP binding, DNA helicase activity and role in DNA repair, telomere maintenance	orf19.6133	PIF1	DNA helicase and 3'-5' exonuclease; decreased transcription is observed upon fluphenazine treatment
CTRG_03073	1.52581	0.000102205	0.000562356	0.45431	0.141424	1	Ortholog(s) have and nucleus localization	orf19.6124	ACE2	Transcription factor; similar to S. cerevisiae Ace2 and Swi5; regulates morphogenesis, cell separation, adherence, virulence in a mice; mutant is hyperfilamentous; rat catheter and Spider biofilm induced		CPAR2_204370
CTRG_04284	1.03075	0.00498602	0.0157028	-0.530097	0.0418098	1	Has domain(s) with predicted phosphotransferase activity, for other substituted phosphate groups activity, role in phospholipid biosynthetic process and membrane localization	orf19.6100		Cardiolipin synthase; ortholog of S. cerevisiae Crd1; transcript is upregulated in clinical isolates from HIV+ patients with oral candidiasis; mutants are viable; Spider biofilm repressed
CTRG_04286	1.55599	4.15222e-05	0.00025438	-0.12397	0.653621	1	Ortholog(s) have phosphoribosylanthranilate isomerase activity and role in tryptophan biosynthetic process	orf19.6096	TRP1	Phosphoribosylanthranilate isomerase; tryptophan biosynthesis; expected unifunctional, unlike trifunctional enzyme of some other fungi; complements E. coli trpC, S. cerevisiae trp1 mutant; CCT1 and TRP1 overlap; Spider biofilm repressed		CPAR2_109570
CTRG_04289	1.94004	2.36577e-07	2.35696e-06	-0.050885	0.941625	1	Protein of unknown function	orf19.6091	RIM8	Beta-arrestin-like protein; involved in pH response; required for pathogenesis, activation of Rim101 and alkaline pH-induced hyphal growth; colony morphology-related gene regulation by Ssn6p negative feedback regulation target
CTRG_04294	1.37029	0.00137236	0.00524837	0.240198	0.560573	1	Has domain(s) with predicted nucleotide binding activity	orf19.6083		Has domain(s) with predicted nucleic acid binding, nucleotide binding activity
CTRG_04296	1.04188	0.0157422	0.0418411	-0.438715	0.111315	1	Ortholog(s) have 1,3-beta-glucanosyltransferase activity, role in fungal-type cell wall organization, cellular response to pH, pathogenesis and cell surface, anchored to plasma membrane, yeast-form cell wall, hyphal cell wall localization	orf19.6081	PHR2	Glycosidase; role in vaginal not systemic infection (low pH not neutral); low pH, high iron, fluconazole, Hap43-induced; Rim101-repressed at pH8; rat catheter biofilm induced; Bcr1-repressed in RPMI a/a biofilms
CTRG_04299	1.02807	0.00489104	0.015459	0.0480415	0.833691	1	Has domain(s) with predicted hydrolase activity, acting on ester bonds activity	orf19.6076		Ortholog(s) have protein transporter activity, role in intracellular protein transport, retrograde transport, endosome to Golgi and endosome, retromer, cargo-selective complex localization
CTRG_04475	1.19534	0.0014047	0.00534748	0.210072	0.413517	1	Has domain(s) with predicted protein binding activity	orf19.6064		Ortholog(s) have phosphatidylinositol-3,5-bisphosphate binding, phosphatidylinositol-3-phosphate binding, phosphatidylinositol-4-phosphate binding, ubiquitin binding activity
CTRG_04309	1.33143	0.00102362	0.00408452	-0.120589	0.724019	1	Has domain(s) with predicted 3-methyl-2-oxobutanoate hydroxymethyltransferase activity and role in pantothenate biosynthetic process	orf19.6057		Ortholog(s) have 3-methyl-2-oxobutanoate hydroxymethyltransferase activity, role in pantothenate biosynthetic process, respiratory chain complex IV assembly and mitochondrion localization
CTRG_04308	1.53397	0.00265778	0.00914186	-0.00470076	0.974247	1	Has domain(s) with predicted catalytic activity and role in metabolic process	orf19.6056		Ortholog(s) have phosphatase activity and role in dephosphorylation
CTRG_04372	1.06371	0.00371564	0.0121947	-0.0665957	0.801677	1	Ortholog(s) have role in cellular response to drug	orf19.6052	CNS1	Putative co-chaperone; Hap43p-induced gene; mutation confers hypersensitivity to radicicol
CTRG_04371	1.13002	0.00307916	0.0103654	-0.0409254	0.918768	1	Protein of unknown function	orf19.6049		Ortholog(s) have protein kinase activator activity, role in protein phosphorylation, regulation of cytokinesis and chromosome passenger complex, kinetochore microtubule, spindle midzone localization
CTRG_04367	1.41586	0.000165296	0.000858839	-0.0900044	0.680711	1	Has domain(s) with predicted anaphase-promoting complex localization	orf19.6046	APC1	Putative Anaphase-Promoting Complex/Cyclosome subunit; essential for growth; periodic mRNA expression, peak at cell-cycle S/G2 phase
CTRG_04365	3.50158	6.45772e-17	2.2089e-15	0.360273	0.194725	1	Ortholog(s) have protein kinase activator activity and cell cortex, hyphal tip, cell septum, cellular bud neck localization	orf19.6044	MOB2	Mob1/phocein domain protein of RAM signaling network; cell wall integrity; role in cell separation, cortical actin polarization; required for hyphal growth; phosphorylated by Cdc28 on hyphal induction; activates Cbk1; mRNA binds She3
CTRG_04373	2.14819	3.39078e-06	2.7113e-05	0.113725	0.614944	1	Ortholog(s) have structural constituent of cytoskeleton activity, role in cellular response to drug and spindle microtubule, spindle pole body localization	orf19.6034	TUB2	Beta-tubulin; functional homolog of ScTub2; overproduction makes S. cerevisiae inviable; has two introns; GlcNAc, hypha fluconazole-induced; slow growth, ectopic expression increases white-to opaque switch; rat catheter biofilm repressed		CPAR2_105880
CTRG_04380	9.38321	1.93421e-58	2.38179e-55	0.73623	0.00439077	0.313427	Ortholog(s) have and intracellular localization	orf19.6028	HGC1	Hypha-specific G1 cyclin-related protein involved in regulation of morphogenesis, biofilm formation; Cdc28-Hgc1 maintains Cdc11 S394 phosphorylation during hyphal growth; required for virulence in mice; regulated by Nrg1, Tup1, farnesol	orf19.6028	CPAR2_110180
CTRG_04379	3.8871	1.36962e-21	7.80812e-20	0.281063	0.476564	1	Protein of unknown function	orf19.6027		Ortholog of C. dubliniensis CD36 : Cd36_00740, C. parapsilosis CDC317 : CPAR2_110170, Candida tenuis NRRL Y-1498 : CANTEDRAFT_133175 and Debaryomyces hansenii CBS767 : DEHA2D09724g		CPAR2_110170
CTRG_04378	1.59021	0.000104589	0.000573935	0.148286	0.591978	1	Ortholog(s) have C-8 sterol isomerase activity and role in cellular response to drug	orf19.6026	ERG2	C-8 sterol isomerase; enzyme of ergosterol biosynthesis; converts fecosterol to episterol; mutant is hypersensitive to multiple drugs; ketoconazole-induced; flow model and Spider biofilm repressed		CPAR2_109890
CTRG_03653	7.29235	2.61756e-44	9.54218e-42	-1.30125	0.251261	1	Has domain(s) with predicted C-8 sterol isomerase activity, role in ergosterol biosynthetic process and endoplasmic reticulum localization	orf19.6026	ERG2	C-8 sterol isomerase; enzyme of ergosterol biosynthesis; converts fecosterol to episterol; mutant is hypersensitive to multiple drugs; ketoconazole-induced; flow model and Spider biofilm repressed		CPAR2_201490
CTRG_04377	1.33792	0.000669137	0.00287099	0.0955928	0.700164	1	Has domain(s) with predicted carbohydrate binding, transferase activity, transferring hexosyl groups activity and role in lipid glycosylation	orf19.6025		Ortholog(s) have N-acetylglucosaminyldiphosphodolichol N-acetylglucosaminyltransferase activity and role in dolichol-linked oligosaccharide biosynthetic process
CTRG_04386	1.5062	0.0013724	0.00524837	-0.0387804	0.851862	1	Has domain(s) with predicted protein binding activity	orf19.6024		Ortholog of C. dubliniensis CD36 : Cd36_00770, Candida tenuis NRRL Y-1498 : CANTEDRAFT_112621, Debaryomyces hansenii CBS767 : DEHA2D09812g and Pichia stipitis Pignal : PICST_61958
CTRG_04388	2.03255	7.65768e-08	8.24271e-07	0.384839	0.179351	1	Ortholog(s) have role in regulation of cell cycle, cellular response to hydroxyurea and cytoplasm, nucleus localization	orf19.6022	NRM1	Transcriptional regulator of cell cycle gene expression; regulates expression of genes involved in DNA replication stress; interacts with Swi4 and Swi6; repressed during core stress response; Spider biofilm repressed		CPAR2_109900
CTRG_04389	1.40454	0.000170234	0.000882265	0.227237	0.432065	1	Protein of unknown function	orf19.6020		Ortholog(s) have Atg8 ligase activity and role in C-terminal protein lipidation, autophagosome assembly, autophagy of mitochondrion, late nucleophagy, piecemeal microautophagy of the nucleus, protein localization by the Cvt pathway
CTRG_04396	1.20194	0.00152429	0.0057191	-0.00764464	0.972376	1	Ortholog(s) have DNA binding, sequence-specific DNA binding transcription factor activity	orf19.6011	SIN3	Protein similar to S. cerevisiae Sin3p (transcriptional corepressor involved in histone deacetylase recruitment); has paired amphipathic helix PAH1 domain; interacts with ScOpi1p, not CaOpi1p; transposon mutation affects filamentous growth
CTRG_04398	1.1814	0.00353978	0.0116923	0.29521	0.254265	1	Ortholog(s) have and nuclear chromosome, cellular bud neck, spindle pole body localization	orf19.6010	CDC5	Polo-like kinase; member of conserved Mcm1 regulon; depletion causes defects in spindle elongation and Cdc35-dependent filamentation; virulence-group-correlated expression; likely essential (UAU1 method); Spider biofilm repressed		CPAR2_109990
CTRG_04399	2.02819	1.79458e-07	1.82934e-06	-0.0190215	0.916919	1	Ortholog(s) have histone methyltransferase activity (H3-K4 specific) activity and role in filamentous growth, histone H3-K4 methylation, induction by symbiont of host defense response, pathogenesis, phenotypic switching, cellular developmental process	orf19.6009	SET1	Lysine histone methyltransferase; methylates histone H3 K4; regulates of white-opaque switch, epithelial cell adhesion, agar-embedded filamentation, virulence in mice; unique N-terminus immunogenic in human; rat catheter biofilm repressed
CTRG_00353	1.51056	0.000255994	0.00125092	0.115089	0.644765	1	Ortholog(s) have potassium ion transmembrane transporter, chloride transmembrane transporter activity, role in potassium ion import, cellular potassium ion homeostasis, chloride transport, response to toxic substance and membrane localization	orf19.600	TRK1	Potassium transporter; mediates K+ and Cl- influx; role in sensitivity to cationic antimicrobial peptides, not by direct uptake, possibly related to membrane permeability; contains 5' UTR intron; Spider biofilm induced		CPAR2_203140
CTRG_02517	2.81547	4.28601e-09	5.85121e-08	-0.0611874	0.986385	1	Has domain(s) with predicted nucleotide binding, microtubule motor activity and role in microtubule-based movement	orf19.5999	DYN1	Dynein heavy chain; motor protein that moves to microtubule minus end; required for yeast cell separation, spindle positioning, nuclear migration, hyphal growth; regulated by Mig1, Hap43; flow model and rat catheter biofilm repressed
CTRG_02518	2.43882	1.75402e-10	2.9267e-09	0.00379876	0.968213	1	Ortholog(s) have and cytoplasmic microtubule localization	orf19.5999	DYN1	Dynein heavy chain; motor protein that moves to microtubule minus end; required for yeast cell separation, spindle positioning, nuclear migration, hyphal growth; regulated by Mig1, Hap43; flow model and rat catheter biofilm repressed
CTRG_02523	1.54494	0.00015165	0.000797425	-0.19042	0.543119	1	Has domain(s) with predicted nucleotide binding, nucleic acid binding activity	orf19.5989		Putative cleavage factor I subunit; required for the cleavage and polyadenylation of pre-mRNA 3' ends; Spider biofilm repressed
CTRG_02345	2.78201	8.55604e-12	1.69387e-10	-0.106745	0.721393	1	Has domain(s) with predicted ATP binding, DNA binding, ATP-dependent DNA helicase activity	orf19.5970		Putative DNA repair helicase; transcriptionally induced by interaction with macrophage; fungal-specific (no human or murine homolog)
CTRG_02339	1.9449	1.64249e-07	1.68829e-06	-0.0704083	0.766596	1	Has domain(s) with predicted transferase activity, transferring alkyl or aryl (other than methyl) groups activity	orf19.5963		Putative prenyltransferase; essential gene in S. cerevisiae; Spider biofilm induced
CTRG_02334	1.42892	0.00025495	0.0012478	0.211449	0.527035	1	Ortholog(s) have role in cellular response to drug	orf19.5959	NOP14	Putative nucleolar protein; Hap43-induced; mutation confers resistance to 5-fluorocytosine (5-FC), 5-fluorouracil (5-FU), and tubercidin (7-deazaadenosine); heterozygous mutant is resistant to parnafungin; Spider biofilm induced
CTRG_02493	1.36012	0.00109471	0.00432372	0.026928	0.882733	1	Has domain(s) with predicted DNA topoisomerase type I, DNA binding activity, role in DNA topological change and chromosome localization	orf19.5934		Ortholog(s) have DNA topoisomerase type I activity
CTRG_02492	6.43833	3.30133e-09	4.61962e-08	1.59989	0.231045	1	Protein of unknown function	orf19.5933		Protein of unknown function; transcript induced by benomyl treatment
CTRG_02490	3.31806	6.4485e-17	2.2089e-15	0.0203765	0.909369	1	Has domain(s) with predicted membrane localization	orf19.5932		Protein of unknown function; Spider biofilm induced
CTRG_02489	1.8637	4.10516e-06	3.21571e-05	0.0200659	0.997819	1	Ortholog(s) have role in pathogenesis	orf19.5931	ARV1	Lipid transporter involved in sterol trafficking and transport of glycosylphosphatidylinositol and sphingolipid precursors
CTRG_02482	2.41086	1.73856e-06	1.47645e-05	0.593459	0.23463	1	Protein of unknown function	orf19.5925		Ortholog of S. cerevisiae : AIM6, C. glabrata CBS138 : CAGL0C05533g, C. dubliniensis CD36 : Cd36_84610, C. parapsilosis CDC317 : CPAR2_404550 and Candida tenuis NRRL Y-1498 : CANTEDRAFT_115337	orf19.5925
CTRG_02480	1.8179	1.33509e-06	1.15128e-05	0.103699	0.779978	1	Protein of unknown function	orf19.5921		Ortholog(s) have glyoxysome localization
CTRG_02477	1.23346	0.000722042	0.00305898	0.105479	0.753431	1	Protein of unknown function	orf19.5919	MEA1	Protein similar to A. nidulans MesA, which is involved in localization of actin cables; Hap43p-induced gene
CTRG_02294	3.9505	1.10522e-19	5.0406e-18	0.222216	0.308612	1	Ortholog(s) have sequence-specific DNA binding, sequence-specific DNA binding transcription factor activity and nuclear chromatin localization	orf19.5908	TEC1	TEA/ATTS transcription factor; white cell pheromone response, hyphal gene regulation; required for Spider and RPMI biofilm formation; regulates BCR1; Cph2 regulated transcript; alkaline, rat catheter, Spider, flow model biofilm induced
CTRG_02288	2.50419	7.91658e-11	1.38867e-09	0.0753485	0.803906	1	Has domain(s) with predicted role in termination of G-protein coupled receptor signaling pathway	orf19.5903	RAX1	Protein with a predicted role in bud site selection; hypha-induced expression; Spider biofilm induced		CPAR2_805970
CTRG_02315	1.24639	0.000710788	0.00301815	0.141197	0.575349	1	Ortholog(s) have role in vacuole inheritance, single-species biofilm formation on inanimate substrate, hyphal growth, vacuolar acidification, protein secretion, fungal-type cell wall biogenesis, pathogenesis, endocytosis	orf19.5875	VAM3	Predicted syntaxin-like vacuolar t-SNARE, involved in vacuolar inheritance
CTRG_02317	1.94164	2.25e-07	2.25623e-06	0.0345139	0.966051	1	Has domain(s) with predicted nucleoside binding, DNA binding, nucleotide binding, DNA-directed DNA polymerase activity and role in DNA replication	orf19.5873	POL1	Putative DNA directed DNA polymerase alpha; RNA abundance regulated by cell cycle, tyrosol and cell density; rat catheter biofilm induced
CTRG_02318	1.58638	2.07694e-05	0.000138245	-0.0506451	0.87169	1	Protein of unknown function	orf19.5871	SNF5	SWI/SNF chromatin remodeling complex subunit involved in transcriptional regulation; mutants have defects in silicone adherence, biofilm formation, hyphal morphogenesis, cell wall defects; increased cell aggregation during yeast form growth
CTRG_02325	7.31051	3.44092e-47	1.62967e-44	0.608578	0.159125	1	Protein of unknown function	orf19.5863		Ortholog of C. dubliniensis CD36 : Cd36_84160, Candida tenuis NRRL Y-1498 : cten_CGOB_00085, Debaryomyces hansenii CBS767 : DEHA2B08404g and Pichia stipitis Pignal : PICST_67031
CTRG_02328	1.34306	0.00651891	0.0197524	-0.435457	0.348961	1	Has domain(s) with predicted metal ion binding, hydrolase activity, acting on carbon-nitrogen (but not peptide) bonds, in linear amidines activity	orf19.5862	AFP99	Protein related to arginases; downregulated upon adherence to polystyrene; regulated by Gcn2p and Gcn4p
CTRG_00445	1.56762	2.34503e-05	0.000152787	-0.192678	0.516339	1	Protein of unknown function	orf19.5857		Ortholog of C. dubliniensis CD36 : Cd36_84070, C. parapsilosis CDC317 : CPAR2_102720, Candida tenuis NRRL Y-1498 : CANTEDRAFT_98617 and Debaryomyces hansenii CBS767 : DEHA2D07392g
CTRG_02642	1.25556	0.000647268	0.00279665	0.082242	0.725127	1	Ortholog(s) have role in regulation of transcription involved in G1/S transition of mitotic cell cycle	orf19.5855	MBP1	Putative component of the MBF transcription complex involved in G1/S cell-cycle progression; non-periodic mRNA expression; predicted, conserved MBF binding sites upstream of G1/S-regulated genes
CTRG_00587	2.51342	1.70364e-10	2.85035e-09	-0.328852	0.261734	1	Has domain(s) with predicted ribonucleoside-diphosphate reductase activity, thioredoxin disulfide as acceptor, ATP binding activity, role in oxidation-reduction process, DNA replication and ribonucleoside-diphosphate reductase complex localization	orf19.5845	RNR3	Putative ribonucleotide reductase large subunit; transcript induced in low iron; rat catheter and Spider biofilm induced
CTRG_00588	6.32175	9.31516e-09	1.18744e-07	Inf	0.141369	1	Protein of unknown function	orf19.5844		Ortholog(s) have role in meiotic DNA recombinase assembly, reciprocal meiotic recombination and condensed nuclear chromosome localization
CTRG_01334	1.35204	0.000885033	0.00360871	0.0648972	0.821343	1	Ortholog(s) have role in cellular response to drug	orf19.5839	PDR17	Fungal-specific protein (no human or murine homolog); role in sensitivity to fluconazole, specifically
CTRG_01355	1.19094	0.00340773	0.0113229	0.0640689	0.892716	1	Ortholog(s) have transcription coactivator activity and role in cellular response to drug	orf19.5825	NCB2	Beta subunit of NC2, heterodimeric regulator of transcription; activates CDR1 transcription; possibly an essential gene, disruptants not obtained by UAU1 method; conditional mutants show decreased susceptibility to azoles
CTRG_01358	2.34345	6.06995e-10	9.55823e-09	0.0815946	0.767292	1	Has domain(s) with predicted protein binding activity	orf19.5821		Ortholog of S. cerevisiae : YML002W, C. dubliniensis CD36 : Cd36_17530, C. parapsilosis CDC317 : CPAR2_212430 and Candida tenuis NRRL Y-1498 : CANTEDRAFT_128807
CTRG_01359	2.44059	0.015546	0.0414538	0.879996	0.698451	1	Has domain(s) with predicted amino acid transmembrane transporter activity, role in amino acid transmembrane transport and membrane localization	orf19.5820	UGA6	Putative GABA-specific permease; decreased transcription is observed upon benomyl treatment or in an azole-resistant strain that overexpresses MDR1
CTRG_01364	2.30765	2.26432e-08	2.6966e-07	-0.176565	0.463569	1	Has domain(s) with predicted transferase activity, transferring acyl groups activity and role in metabolic process	orf19.5815	SCT2	Putative glycerol-3-phosphate acyltransferase; fungal-specific (no human or murine homolog)
CTRG_01342	2.75123	8.82722e-10	1.34528e-08	-0.949296	0.00159255	0.156635	Has domain(s) with predicted oxidoreductase activity, acting on the aldehyde or oxo group of donors, NAD or NADP as acceptor activity and role in oxidation-reduction process	orf19.5806	ALD5	NAD-aldehyde dehydrogenase; decreased expression in fluconazole-resistant isolate, or in hyphae; biofilm induced; fluconazole-downregulated; protein abundance is affected by URA3 expression in the CAI-4 strain; stationary phase enriched	orf19.5806
CTRG_01343	2.54488	8.65646e-09	1.11269e-07	-0.325831	0.211577	1	Has domain(s) with predicted flavin adenine dinucleotide binding, UDP-N-acetylmuramate dehydrogenase activity and role in oxidation-reduction process	orf19.5805	DLD1	Putative D-lactate dehydrogenase; white cell-specific trancript; colony morphology-related gene regulation by Ssn6; Hap43-repressed; rat catheter biofilm induced; Spider biofilm repressed
CTRG_01303	1.03825	0.00645771	0.0196153	0.141731	0.62026	1	Has domain(s) with predicted metal ion binding activity	orf19.5782		Ortholog(s) have phospholipase activity, role in cardiolipin metabolic process, phosphatidylethanolamine metabolic process and mitochondrial matrix localization
CTRG_01310	2.97776	7.94436e-12	1.5881e-10	-0.132534	0.64613	1	Protein of unknown function	orf19.5780		Putative protein of unknown function; Hap43p-repressed gene
CTRG_05409	1.11346	0.0101922	0.0289989	-0.112603	0.638836	1	Protein of unknown function	orf19.5772		Ortholog(s) have role in histone exchange and Swr1 complex, cytosol localization
CTRG_05420	8.0254	1.02578e-48	7.01748e-46	0.123718	0.547477	1	Protein of unknown function	orf19.5760	IHD1	GPI-anchored protein; alkaline, hypha-induced; regulated by Nrg1, Rfg1, Tup1 and Tsa1, Tsa1B in minimal media at 37; oralpharyngeal candidasis induced ; Spider biofilm induced; regulated in Spider biofilms by Tec1, Efg1, Ndt80, Rob1, Brg1	orf19.5760
CTRG_05416	1.8111	9.03636e-07	8.08675e-06	-1.49938	0.00320713	0.244463	Ortholog(s) have solute:hydrogen symporter activity and role in glycerol transport	orf19.5753	HGT10	Glycerol permease involved in glycerol uptake; member of the major facilitator superfamily; induced by osmotic stress, at low glucose in rich media, during cell wall regeneration; 12 membrane spans; Hap43p-induced gene	orf19.5753
CTRG_05417	2.57421	2.5507e-10	4.15468e-09	-0.0775277	0.913302	1	Protein of unknown function	orf19.5752		Ortholog(s) have ubiquitin-protein transferase activity, role in SCF-dependent proteasomal ubiquitin-dependent protein catabolic process and SCF ubiquitin ligase complex localization
CTRG_05418	1.41965	0.000244032	0.00120931	-0.0326199	0.931558	1	Ortholog(s) have role in cellular response to drug	orf19.5751	ORM1	Putative endoplasmic reticulum membrane protein; Hap43p-repressed gene; mutation confers hypersensitivity to aureobasidin A
CTRG_01028	8.91865	1.96919e-55	2.02072e-52	0.857779	0.0116407	0.586652	Has domain(s) with predicted role in cell adhesion	orf19.5741	ALS1	Cell-surface adhesin; adhesion, virulence, immunoprotective roles; band at hyphal base; Rfg1, Ssk1, Spider biofilm induced; flow model biofilm repressed; CAI-4 strain background effects; promoter bound Bcr1, Tec1, Efg1, Ndt80, and Brg1
CTRG_02115	1.07795	0.00320438	0.0107281	0.0794236	0.701053	1	Protein of unknown function	orf19.5710		Nucleoporin component of central core of the nuclear pore complex; mRNA binds She3
CTRG_02118	1.64087	4.62029e-05	0.000279716	-0.0861345	0.744092	1	Has domain(s) with predicted catalytic activity and role in metabolic process	orf19.5702		Has domain(s) with predicted catalytic activity and role in metabolic process
CTRG_02119	1.61215	4.77121e-05	0.000287159	0.162601	0.675063	1	Has domain(s) with predicted role in centromere complex assembly and kinetochore localization	orf19.5701		Ortholog(s) have role in DNA replication initiation, establishment of mitotic sister chromatid cohesion, mitotic spindle assembly checkpoint and condensed nuclear chromosome kinetochore localization
CTRG_05228	2.50655	1.67366e-10	2.80783e-09	-0.214664	0.409563	1	Has domain(s) with predicted protein binding activity	orf19.5692		Ortholog(s) have ubiquitin protein ligase activity, role in anaphase-promoting complex-dependent catabolic process, protein ubiquitination and anaphase-promoting complex, nuclear periphery localization
CTRG_05229	3.12381	2.5324e-13	5.73234e-12	0.199795	0.453664	1	Ortholog(s) have and hyphal tip, hyphal septin ring, cellular bud neck septin ring localization	orf19.5691	CDC11	Septin; cell and hyphal morphology, agar-invasive growth, full virulence and kidney tissue invasion in mouse, but not kidney colonization, immunogenicity; hyphal and cell-cycle-regulated phosphorylation; rat catheter biofilm repressed	orf19.5691
CTRG_05235	1.01311	0.00556445	0.0172998	-0.222465	0.277976	1	Has domain(s) with predicted structural constituent of ribosome activity, role in translation and large ribosomal subunit localization	orf19.5684		Ortholog(s) have structural constituent of ribosome activity and mitochondrial large ribosomal subunit localization
CTRG_05239	1.06645	0.00558135	0.0173295	0.492399	0.0683216	1	Has domain(s) with predicted role in response to stress	orf19.5680		Protein with predicted hydrolase domains; similar to a universal stress protein family protein; possibly essential, disruptants not obtained by UAU1 method; Spider biofilm repressed
CTRG_00004	5.6374	6.33028e-18	2.46681e-16	-0.907757	0.587425	1	Ortholog(s) have ammonium transmembrane transporter activity and plasma membrane localization	orf19.5672	MEP2	Ammonium permease and regulator of nitrogen starvation-induced filamentation; 11 predicted transmembrane regions; in low nitrogen cytoplasmic C-terminus activates Ras/cAMP and MAPK signal transduction pathways to induce filamentation		CPAR2_402870
CTRG_00130	2.18028	8.74044e-06	6.39892e-05	0.408215	0.520205	1	Protein of unknown function	orf19.5646		Ortholog of S. cerevisiae : YPL034W, C. dubliniensis CD36 : Cd36_40280, C. parapsilosis CDC317 : CPAR2_402170 and Candida tenuis NRRL Y-1498 : CANTEDRAFT_137348		CPAR2_402170
CTRG_01872	1.9489	0.000410498	0.00187914	0.782394	0.09526	1	Ortholog(s) have minus-end-directed microtubule motor activity and kinesin complex, spindle pole body localization	orf19.564	KAR3	Kinesin-like microtubule motor protein; required for nuclear fusion during mating; C-terminal motor domain; mutants are viable; null has high-frequency white-opaque switching phenotype
CTRG_02102	2.58791	1.08298e-10	1.87829e-09	-0.47758	0.0541996	1	Has domain(s) with predicted nucleotide binding, oxidoreductase activity and role in metabolic process	orf19.5615	AYR2	Putative NADPH-dependent 1-acyl dihydroxyacetone phosphate reductase; shows colony morphology-related gene regulation by Ssn6p
CTRG_05752	1.65858	1.87168e-05	0.000125945	-0.219861	0.446596	1	Has domain(s) with predicted nucleic acid binding, magnesium ion binding, ribonuclease H activity	orf19.5614		Putative ribonuclease H1; possibly an essential gene, disruptants not obtained by UAU1 method; flow model biofilm induced; Spider biofilm induced	orf19.5614
CTRG_05401	2.80865	9.55783e-12	1.88011e-10	-1.06524	0.0508239	1	Has domain(s) with predicted carboxyl- or carbamoyltransferase, amino acid binding activity and role in cellular amino acid metabolic process	orf19.5610	ARG3	Putative ornithine carbamoyltransferase; Gcn4-regulated; Hap43-induced; repressed in alkalinizing medium; rat catheter and Spider biofilm induced		CPAR2_601520
CTRG_05400	4.55818	2.76263e-27	2.46515e-25	0.376168	0.50783	1	Protein of unknown function	orf19.5609		Ortholog of C. dubliniensis CD36 : Cd36_63840, C. parapsilosis CDC317 : CPAR2_601510, Debaryomyces hansenii CBS767 : DEHA2A06270g and Pichia stipitis Pignal : PICST_31363
CTRG_05414	3.68729	4.50485e-20	2.1669e-18	0.0971142	0.703083	1	Ortholog(s) have mRNA binding activity	orf19.5595	SHE3	mRNA-binding protein that localizes specific mRNAs to daughter yeast cells and to hyphal tips; required for normal filamentation and host epithelial cell damage; ortholog of S. cerevisiae She3 but target mRNAs differs	orf19.5595	CPAR2_600240
CTRG_02770	1.15142	0.00449936	0.0143611	0.00824127	0.979681	1	Protein of unknown function	orf19.5576		Putative pantothenate kinase; ortholog of S. cerevisiae Cab1; transposon mutation affects filamentous growth; repressed in core stress response
CTRG_02771	1.29782	0.00126596	0.00491769	-0.14558	0.608683	1	Protein of unknown function	orf19.5575		Putative peripheral peroxisomal membrane peroxin; required for regulating peroxisome size and maintenance; Spider biofilm induced		CPAR2_602070
CTRG_00563	1.97883	2.0915e-07	2.10414e-06	0.665895	0.0371036	1	Protein of unknown function	orf19.557		Protein of unknown function; Hap43-repressed; Spider biofilm repressed		CPAR2_203310
CTRG_05388	2.99427	2.48907e-14	6.25518e-13	-0.238092	0.475446	1	Has domain(s) with predicted coenzyme binding, phosphogluconate dehydrogenase (decarboxylating), nucleotide binding, 3-hydroxyisobutyrate dehydrogenase activity and role in valine metabolic process, pentose-phosphate shunt	orf19.5565	HPD1	3-hydroxypropionate dehydrogenase; involved in degradation of toxic propionyl-CoA; rat catheter and Spider biofilm induced	orf19.5565
CTRG_02214	1.12347	0.00224901	0.0079627	0.144114	0.558795	1	Has domain(s) with predicted nucleic acid binding, magnesium ion binding, ribonuclease H activity	orf19.5564		Ortholog(s) have RNA-DNA hybrid ribonuclease activity, role in RNA catabolic process and nuclear chromatin localization
CTRG_05767	2.33605	7.33365e-07	6.70926e-06	0.117021	0.817893	1	Ortholog(s) have sequence-specific DNA binding transcription factor, telomeric DNA binding activity, role in filamentous growth, positive regulation of transcription, DNA-dependent and cytoplasm, nucleus localization	orf19.5558	RBF1	Transcription factor; glutamine-rich activation domain; binds RPG-box DNA sequences; predominantly nuclear; mutation causes accelerated induction of filamentous growth; antigenic during human oral infection; Sko1p-repressed
CTRG_05763	1.03947	0.00525472	0.0164313	0.174997	0.506046	1	Ortholog(s) have centromeric DNA binding activity and chromosome, centromeric region localization	orf19.5551	MIF2	Centromere-associated protein; similar to CENP-C proteins; Cse4p and Mif2p colocalize at C. albicans centromeres		CPAR2_600540
CTRG_03939	3.28387	8.37887e-17	2.75875e-15	-0.490376	0.136315	1	Has domain(s) with predicted carbon-nitrogen ligase activity, with glutamine as amido-N-donor, hydrolase activity, acting on carbon-nitrogen (but not peptide) bonds, in linear amides activity	orf19.5536		Has domain(s) with predicted amidase activity, carbon-nitrogen ligase activity, with glutamine as amido-N-donor activity
CTRG_02796	1.1766	0.00255891	0.00888233	0.481397	0.12285	1	Protein of unknown function	orf19.5518		Protein of unknown function; Spider biofilm induced
CTRG_01790	1.24665	0.00320607	0.0107281	-0.0804008	0.726267	1	Protein of unknown function	orf19.5500	MAK16	Putative constituent of 66S pre-ribosomal particles; Hap43-induced; repressed by prostaglandins; Spider biofilm induced
CTRG_01780	2.98649	0.00546173	0.0169924	-1.76133	0.581395	1	Ortholog(s) have sequence-specific DNA binding transcription factor activity	orf19.5498	EFH1	APSES transcription factor; homodimer; minor role in transcriptional regulation vs Efg1; regulates filamentous growth, phenotypic switch; EFG1 and EFH1 genetically interact; expression interferes with mouse intestinal tract colonization
CTRG_01772	2.9538	0.00799791	0.0235839	-2.06523	0.243754	1	Protein of unknown function	orf19.5489		Ortholog of C. dubliniensis CD36 : Cd36_20660, C. parapsilosis CDC317 : CPAR2_104730, Candida tenuis NRRL Y-1498 : CANTEDRAFT_133951 and Debaryomyces hansenii CBS767 : DEHA2F02068g
CTRG_01771	1.85029	0.000824617	0.00340978	-0.380649	0.450018	1	Has domain(s) with predicted translation release factor activity and role in translational termination	orf19.5488		Ortholog(s) have mitochondrial inner membrane, mitochondrial large ribosomal subunit localization
CTRG_01666	1.25847	0.00168709	0.00627259	0.286243	0.351202	1	Protein of unknown function	orf19.5486.1	SMD2	Putative Core Sm protein; Hap43p-induced gene; flucytosine induced		CPAR2_104760
CTRG_00418	2.60934	5.70844e-09	7.57476e-08	0.165684	0.507525	1	Ortholog(s) have and incipient cellular bud site, cellular bud neck septin ring, cell septum, hyphal tip localization	orf19.548	CDC10	Septin, required for wild-type cell, hyphal, or chlamydospore morphology; role in virulence and kidney tissue invasion in mouse infection; forms ring at sites of cell division and filaments in mature chlamydospore; Spider biofilm repressed	orf19.548
CTRG_00417	1.78789	3.26687e-06	2.61927e-05	0.000368946	0.997765	1	Has domain(s) with predicted DNA binding, nuclease activity and role in DNA repair	orf19.547		Ortholog(s) have 5'-3' exodeoxyribonuclease activity involved in UV-damage excision repair, 5'-flap endonuclease activity, double-stranded DNA 5'-3' exodeoxyribonuclease activity, single-stranded DNA 5'-3' exodeoxyribonuclease activity
CTRG_06163	1.34633	0.000630984	0.00274169	0.0627198	0.759867	1	Protein of unknown function	orf19.5457		Ortholog(s) have lipid droplet localization
CTRG_05160	3.59079	3.59576e-11	6.62848e-10	-0.799323	0.346396	1	Has domain(s) with predicted substrate-specific transmembrane transporter activity, role in transmembrane transport and integral to membrane localization	orf19.5447	HGT19	Putative MFS glucose/myo-inositol transporter; 20 member family; 12 transmembrane segments, extended N terminus; expressed in rich medium; Hap43, phagocytosis, rat catheter, Spider and flow model biofilm induced
CTRG_06171	2.36992	9.26309e-08	9.73256e-07	-0.23854	0.37974	1	Ortholog(s) have and plasma membrane localization	orf19.5443	BNA4	Putative kynurenine 3-monooxygenase, involved in NAD biosynthesis; transposon mutation affects filamentous growth; Hap43p-repressed gene; oral infection upregulated; mutants have reduced capacity to damage oral epithelial cells
CTRG_06172	1.36358	0.000259862	0.0012658	-0.0266058	0.945994	1	Protein of unknown function	orf19.5442		Ortholog of C. dubliniensis CD36 : Cd36_80240, C. parapsilosis CDC317 : CPAR2_504040, Candida tenuis NRRL Y-1498 : CANTEDRAFT_130872 and Debaryomyces hansenii CBS767 : DEHA2C06006g
CTRG_06173	1.16165	0.00158179	0.00590963	0.047295	0.805615	1	Ortholog(s) have SUMO-specific isopeptidase activity and role in protein desumoylation	orf19.5441	ULP3	SUMO deconjugation enzyme that removes the small ubiquitin-like modifier (SUMO) from proteins
CTRG_06182	1.54196	0.000342817	0.00160268	0.300709	0.397665	1	Ortholog(s) have small-subunit processome localization	orf19.5430	BUD21	Small-subunit processome component; repressed by prostaglandins		CPAR2_503930
CTRG_06183	1.08593	0.00856265	0.0250096	0.016813	0.992372	1	Has domain(s) with predicted protein binding activity	orf19.5429		Ortholog(s) have DNA replication origin binding, ubiquitin-protein transferase activity
CTRG_06185	2.36088	3.66782e-10	5.94283e-09	-0.15893	0.553004	1	Has domain(s) with predicted role in lipid metabolic process	orf19.5426		Putative patatin-like phospholipase; macrophage-regulated gene; fungal-specific (no human or murine homolog)
CTRG_06197	1.81269	7.08701e-06	5.28906e-05	0.00692085	0.969801	1	Has domain(s) with predicted hydrolase activity	orf19.5418		Ortholog(s) have role in ER to Golgi vesicle-mediated transport		CPAR2_503430
CTRG_02188	9.40849	1.64303e-37	3.37205e-35	-0.790883	0.845141	1	Ortholog(s) have anchored to plasma membrane localization	orf19.5399	IFF11	Secreted protein required for normal cell wall structure and for virulence; member of the IFF family; Hap43p-repressed gene
CTRG_05718	1.46206	9.73991e-05	0.000540258	0.103052	0.662721	1	Ortholog(s) have sequence-specific DNA binding transcription factor activity and nucleus localization	orf19.5389	FKH2	Forkhead transcription factor; morphogenesis regulator; required for wild-type hyphal transcription, cell separation, and for virulence in cell culture; mutant lacks true hyphae, is constitutively pseudohyphal; upregulated in RHE model		CPAR2_503900
CTRG_05723	1.92744	4.89252e-05	0.000292939	-0.093656	0.748112	1	Has domain(s) with predicted RNA binding activity	orf19.5381		Ortholog(s) have mRNA binding activity
CTRG_00411	1.83649	2.28677e-05	0.000149783	-0.00458534	0.952439	1	Protein of unknown function	orf19.537		Ortholog of C. dubliniensis CD36 : Cd36_29810, C. parapsilosis CDC317 : CPAR2_206030, Candida tenuis NRRL Y-1498 : CANTEDRAFT_102086 and Debaryomyces hansenii CBS767 : DEHA2F14014g
CTRG_02020	1.45995	7.5676e-05	0.00042904	0.14171	0.670398	1	Has domain(s) with predicted ATP binding, DNA binding, helicase activity	orf19.5367	RDH54	Putative DNA-dependent ATPase with a predicted role in DNA recombination and repair; transcriptionally induced by interaction with macrophages
CTRG_02040	2.80336	0.000197509	0.00100501	-0.216488	0.931697	1	Protein of unknown function	orf19.5362	PSO2	Putative DNA cross-link repair protein; expressed in opaque or white MTLa/MTLa or MTLalpha/MTLalpha, but not MTLa/MTLalpha cells; telomere-proximal gene; mutation does not affect white-to-opaque phenotypic switching
CTRG_02053	1.31972	0.000660399	0.00283746	-0.0686553	0.907257	1	Has domain(s) with predicted hydrolase activity and role in nucleotide catabolic process	orf19.5342		Ortholog(s) have cytosol, extracellular region localization
CTRG_01930	2.47144	1.82698e-09	2.65928e-08	0.0511351	0.943447	1	Ortholog(s) have role in cellular response to DNA damage stimulus, replicative cell aging, filamentous growth of a population of unicellular organisms	orf19.5335	SGS1	RecQ-related DNA helicase; Bloom's syndrome-related gene; haploinsufficient for wild-type lifespan; upregulated in farnesol treated biofilm
CTRG_01933	1.30372	0.000601638	0.00263463	0.178164	0.47626	1	Ortholog(s) have role in cellular response to drug	orf19.5326		Putative transcription factor with zinc finger DNA-binding motif; possible ortholog of S. cerevisiae Mig2p
CTRG_01934	2.44611	1.53692e-10	2.60684e-09	0.534167	0.0779576	1	Has domain(s) with predicted protein serine/threonine kinase, ATP binding activity and role in protein phosphorylation	orf19.5325	KIN3	Protein similar to S. cerevisiae Kin3p; induced under Cdc5p depletion; shows Mob2p-dependent hyphal regulation; mutants are hypersensitive to caspofungin		CPAR2_500180
CTRG_00407	7.03361	2.63468e-44	9.54218e-42	0.066282	0.81518	1	Has domain(s) with predicted role in response to stress	orf19.532	RBR2	Cell wall protein; expression repressed by Rim101; transcript regulated upon white-opaque switching; repressed by alpha pheromone in SpiderM medium; macrophage-induced gene
CTRG_02029	3.98172	3.50399e-17	1.2258e-15	0.352493	0.609401	1	Protein of unknown function	orf19.5316	FGR29	Protein lacking an ortholog in S. cerevisiae; transposon mutation affects filamentous growth; rat catheter biofilm repressed		CPAR2_404570
CTRG_00303	1.77239	1.15959e-05	8.24433e-05	0.0517916	0.871445	1	Protein of unknown function	orf19.5311		Ortholog of C. dubliniensis CD36 : Cd36_43850, C. parapsilosis CDC317 : CPAR2_402060, Pichia stipitis Pignal : PICST_68242, Candida tropicalis MYA-3404 : CTRG_00303 and Candida albicans WO-1 : CAWG_03390		CPAR2_402060
CTRG_00350	1.79921	5.14377e-06	3.93418e-05	0.0535851	0.763033	1	Ortholog(s) have role in cellular response to drug, fungal-type cell wall organization and cell surface, yeast-form cell wall localization	orf19.5302	PGA31	Cell wall protein; putative GPI anchor; expression regulated upon white-opaque switch; induced by Congo Red and cell wall regeneration; Bcr1-repressed in RPMI a/a biofilms
CTRG_00405	1.23315	0.000816175	0.00338169	0.102089	0.684424	1	Protein of unknown function	orf19.530		Protein with a UV radiation resistance protein/autophagy-related protein 14 domain; Hap43p-induced gene; mutants are viable		CPAR2_205270
CTRG_05740	3.30536	1.06684e-12	2.30475e-11	0.144502	0.636093	1	Has domain(s) with predicted calcium ion binding activity and membrane localization	orf19.5292	AXL2	Ortholog of S. cerevisiae Axl2; a plasma membrane protein involved in determination of budding pattern; O-glycosylated by Pmt4; mutant is viable		CPAR2_402930
CTRG_05741	1.0177	0.00653611	0.0197948	-0.108781	0.586984	1	Protein of unknown function	orf19.5291		Ortholog(s) have role in phospholipid biosynthetic process and endoplasmic reticulum localization
CTRG_00398	1.10671	0.00256578	0.00889261	-0.0657607	0.853656	1	Protein of unknown function	orf19.529		Ortholog of C. dubliniensis CD36 : Cd36_29750, C. parapsilosis CDC317 : CPAR2_205260, Candida tenuis NRRL Y-1498 : CANTEDRAFT_91782 and Debaryomyces hansenii CBS767 : DEHA2F19294g
CTRG_00570	2.34827	7.3443e-10	1.13047e-08	0.14961	0.682743	1	Protein of unknown function	orf19.5287		Ortholog of C. dubliniensis CD36 : Cd36_30690, C. parapsilosis CDC317 : CPAR2_204140, Debaryomyces hansenii CBS767 : DEHA2F16940g and Candida tropicalis MYA-3404 : CTRG_00570
CTRG_00572	2.60596	6.522e-10	1.01919e-08	-0.114518	0.692009	1	Has domain(s) with predicted FMN binding, oxidoreductase activity and role in negative regulation of transcription, DNA-dependent	orf19.5285	PST3	Flavodoxin-like protein involved in oxidative stress protection and virulence; YNB biofilm induced; stationary phase enriched protein; rat catheter and Spider biofilm repressed
CTRG_00589	2.69452	2.67335e-12	5.59859e-11	-0.0987782	0.779278	1	Has domain(s) with predicted FMN binding, oxidoreductase activity and role in negative regulation of transcription, DNA-dependent	orf19.5285	PST3	Flavodoxin-like protein involved in oxidative stress protection and virulence; YNB biofilm induced; stationary phase enriched protein; rat catheter and Spider biofilm repressed
CTRG_03459	1.61761	4.35206e-05	0.000264779	0.259261	0.341828	1	Has domain(s) with predicted peroxiredoxin activity and role in oxidation-reduction process	orf19.5278		Protein of unknown function; Spider biofilm induced
CTRG_03451	1.11894	0.00983425	0.0281233	0.449779	0.303714	1	Has domain(s) with predicted RNA polymerase II transcription cofactor activity, role in regulation of transcription from RNA polymerase II promoter and mediator complex localization	orf19.5268	MED10	RNA polymerase II mediator complex subunit; possibly an essential gene, disruptants not obtained by UAU1 method
CTRG_03449	4.98158	0.00191131	0.00696329	-1.19579	0.819266	1	Protein of unknown function	orf19.5266		Planktonic growth-induced gene
CTRG_03448	4.65503	3.65615e-23	2.44684e-21	0.191913	0.548258	1	Protein of unknown function	orf19.5265	KIP4	S. cerevisiae Smy1 ortholog; Tn mutation affects filamentous growth; filament induced; has Mob2-dependent hyphal regulation; regulated by Nrg1, Tup1; oralpharyngeal candidasis induced; Spider biofilm induced; flow model biofilm repressed	orf19.5265
CTRG_03439	1.01827	0.00900973	0.0261541	-0.116681	0.673886	1	Has domain(s) with predicted protein serine/threonine kinase, ATP binding activity and role in protein phosphorylation	orf19.5253		Has domain(s) with predicted ATP binding, protein tyrosine kinase activity and role in protein phosphorylation		CPAR2_207500
CTRG_03436	2.31898	6.26998e-07	5.79103e-06	-0.119944	0.717599	1	Protein of unknown function	orf19.5249		Ortholog(s) have role in macroautophagy and phagophore assembly site localization
CTRG_03502	1.25892	0.0128608	0.0352243	0.16552	0.783144	1	Has domain(s) with predicted nucleotide binding, nucleoside-triphosphatase activity	orf19.5242	CDC6	Putative ATP-binding protein with a predicted role in DNA replication; member of conserved Mcm1p regulon; periodic mRNA expression, peak at cell-cycle M/G1 phase
CTRG_00402	1.08115	0.00343662	0.0114128	0.104085	0.664213	1	Has domain(s) with predicted zinc ion binding, ubiquitin-protein ligase activity	orf19.524		Has domain(s) with predicted ubiquitin-protein transferase activity, zinc ion binding activity
CTRG_01512	1.34179	0.000260966	0.00127017	-0.336266	0.150872	1	Has domain(s) with predicted acyl-CoA hydrolase activity and role in acyl-CoA metabolic process	orf19.5217	TES1	Putative acyl-CoA thioesterase
CTRG_01513	3.17863	0.00260374	0.00899619	0.188914	0.734898	1	Has domain(s) with predicted acyl-CoA hydrolase activity and role in acyl-CoA metabolic process	orf19.5216		Ortholog of C. parapsilosis CDC317 : CPAR2_209840, C. dubliniensis CD36 : Cd36_20380, Lodderomyces elongisporus NRLL YB-4239 : LELG_00983 and Candida orthopsilosis Co 90-125 : CORT_0A09100
CTRG_01514	2.13756	1.03865e-07	1.08205e-06	-0.115011	0.643156	1	Has domain(s) with predicted acyl-CoA hydrolase activity and role in acyl-CoA metabolic process	orf19.5215	TES15	Putative acyl-CoA thioesterase; Hap43-repressed; Spider biofilm induced
CTRG_01522	1.24913	0.00178358	0.00656787	-0.150378	0.625284	1	Has domain(s) with predicted DNA binding, sequence-specific DNA binding transcription factor activity and role in regulation of transcription, DNA-dependent	orf19.5210		Putative Xbp1 transcriptional repressor; binds to cyclin gene promoters in S. cerevisiae; Hap43-repressed; possibly essential, disruptants not obtained by UAU1 method
CTRG_03885	8.6796	2.89899e-40	7.43711e-38	Inf	1	1	Ortholog(s) have lipase activity	orf19.5179	LIP5	Cold-activated secreted lipase, differentially expressed lipase gene family member with possible roles in nutrition and acidic microenvironment; LIP5 and LIP8 expressed at all stages of mucosal and systemic infection; affects filamentation
CTRG_04998	1.47308	0.00141954	0.00538847	0.196555	0.606341	1	Ortholog(s) have role in cellular response to drug	orf19.5174	TAF19	Putative TFIID subunit; mutation confers hypersensitivity to amphotericin B; rat catheter biofilm induced
CTRG_04994	1.79527	1.46682e-06	1.25782e-05	0.240936	0.3651	1	Has domain(s) with predicted nucleic acid binding, zinc ion binding activity	orf19.5166	DBF4	Regulatory subunit of Cdc7p-Dbf4p protein kinase complex that acts as negative regulator of hyphal development; cell-cycle regulated periodic mRNA expression; S. cerevisiae ortholog is not cell-cycle regulated
CTRG_05216	1.01457	0.0161388	0.0426832	-0.474683	0.13878	1	Protein of unknown function	orf19.5163	SFI1	Putative centrin-binding protein; predicted role in spindle pole body duplication; induced by alpha pheromone in SpiderM medium; essential for growth
CTRG_05217	1.00802	0.0162998	0.0429983	-0.103995	0.797271	1	Protein of unknown function	orf19.5163	SFI1	Putative centrin-binding protein; predicted role in spindle pole body duplication; induced by alpha pheromone in SpiderM medium; essential for growth
CTRG_05218	1.01076	0.00665345	0.0201106	-0.0768007	0.796326	1	Ortholog(s) have role in cellular response to drug	orf19.5162	BCK1	Ortholog of S. cerevisiae Bck1; MAP kinase kinase kinase of cell integrity pathway; mutant is hypersensitive to caspofungin
CTRG_05227	2.11257	3.13293e-06	2.5248e-05	-0.0476217	0.891908	1	Ortholog(s) have role in fungal-type cell wall organization, filamentous growth of a population of unicellular organisms and membrane localization	orf19.5147	LMO1	Protein involved together with Dck1p and Rac1p in invasive filamentous growth and cell wall integrity; acts upstream of MAP kinase Cek1p; has similarity to human ELMO1		CPAR2_704310
CTRG_04745	3.68527	3.91783e-09	5.37239e-08	-0.458697	0.524693	1	Protein of unknown function	orf19.5139		Ortholog of C. dubliniensis CD36 : Cd36_72800, Candida tropicalis MYA-3404 : CTRG_05211 and Candida albicans WO-1 : CAWG_05649
CTRG_05210	3.51088	1.29068e-18	5.26273e-17	0.165678	0.584822	1	Has domain(s) with predicted FMN binding, oxidoreductase activity and role in oxidation-reduction process	orf19.5136		Putative pyridoxamine 5'-phosphate oxidase; planktonic growth and early-stage flow model biofilm induced
CTRG_05204	1.06258	0.00416257	0.0134465	-0.0933804	0.663785	1	Protein of unknown function	orf19.5126		Putative adhesin-like protein		CPAR2_704090
CTRG_06219	3.9728	0.000958798	0.00386596	0.389174	1	1	Ortholog(s) have oligopeptide transmembrane transporter activity and role in oligopeptide transmembrane transport	orf19.5121	OPT5	Oligopeptide transporter; fungal-specific (no human or murine homolog); induced by BSA, but not by tetrapeptide or pentapeptide
CTRG_06113	1.11479	0.0117129	0.0326172	0.0101826	0.813851	1	Ortholog(s) have protein binding, alcohol dehydrogenase (NAD), carbonyl reductase (NADPH) activity and cell surface, yeast-form cell wall, extracellular region, hyphal cell wall, plasma membrane localization	orf19.5113	ADH2	Alcohol dehydrogenase; soluble in hyphae; expression regulated by white-opaque switching; regulated by Ssn6; indued by Mnl1 in weak acid stress; protein enriched in stationary phase yeast cultures; Spider biofilm induced
CTRG_03173	1.04645	0.00427595	0.0137622	0.060188	0.765593	1	Ortholog(s) have role in fungal-type cell wall biogenesis	orf19.5110	OPY2	Predicted transmembrane protein; role in cell wall biogenesis; required for Cek1 phosphorylation; Spider biofilm induced		CPAR2_804730
CTRG_03174	1.61606	1.56946e-05	0.000108127	0.118436	0.685786	1	Ortholog(s) have role in cellular response to biotic stimulus, pathogenesis, cell-cell adhesion, filamentous growth of a population of unicellular organisms in response to biotic stimulus and yeast-form cell wall localization	orf19.5107	NOT5	Protein with similarity to S. cerevisiae Not5p, a member of the transcription regulatory CCR4-NOT complex; required for hyphal growth; antigenic during human oral infection; greater expression in yeast-form cells than hyphae
CTRG_03153	1.15262	0.00268486	0.00921313	-0.0289939	0.977915	1	Ortholog(s) have phospholipase A2 activity, role in phospholipid metabolic process and hyphal cell wall localization	orf19.5102	PLB5	Putative GPI-linked phospholipase B, fungal-specific (no mammalian homolog); null mutation eliminates cell-associated phospholipase A2 activity and attenuates virulence; fluconazole-repressed; flow model biofilm repressed
CTRG_03213	1.77258	2.51932e-05	0.000162254	0.0587892	0.740807	1	Protein of unknown function	orf19.5095		Putative oxysterol-binding protein; caspofungin induced; possibly an essential gene, disruptants not obtained by UAU1 method
CTRG_03996	1.2046	0.000863007	0.00354709	-0.183358	0.443899	1	Has domain(s) with predicted nucleic acid binding, zinc ion binding, nucleotide binding activity and intracellular localization	orf19.5071	NRP1	Ortholog(s) have cytoplasmic stress granule localization
CTRG_04145	3.11657	9.82138e-15	2.61776e-13	0.745646	0.0837442	1	Protein of unknown function	orf19.5069		Ortholog of S. cerevisiae Sae3; meiosis specific protein involved in DMC1-dependent meiotic recombination in S. cerevisiae; Spider biofilm induced
CTRG_00313	2.69906	1.14357e-08	1.43693e-07	0.354878	0.402077	1	Protein of unknown function	orf19.5043		Ortholog of C. dubliniensis CD36 : Cd36_43610, C. parapsilosis CDC317 : CPAR2_403770, Debaryomyces hansenii CBS767 : DEHA2G16962g and Pichia stipitis Pignal : PICST_30926
CTRG_00314	1.38893	0.000332039	0.00155821	0.0779086	0.749754	1	Protein of unknown function	orf19.5041		Ortholog of C. dubliniensis CD36 : Cd36_43600, C. parapsilosis CDC317 : CPAR2_403780, Candida tenuis NRRL Y-1498 : CANTEDRAFT_93767 and Debaryomyces hansenii CBS767 : DEHA2G16984g
CTRG_03665	1.71928	1.83317e-05	0.000123759	0.217002	0.428586	1	Protein of unknown function	orf19.5035	HPC2	Ortholog(s) have DNA binding, nucleosome binding activity		CPAR2_202980
CTRG_03670	1.08358	0.00349969	0.0115847	0.14867	0.563033	1	Protein of unknown function	orf19.5030	DOS2	Protein of unknown function; induced during planktonic growth
CTRG_03656	3.34776	1.64936e-14	4.26685e-13	0.262162	0.253318	1	Protein of unknown function	orf19.5019		Ortholog of C. dubliniensis CD36 : Cd36_12800, C. parapsilosis CDC317 : CPAR2_203460, Candida tenuis NRRL Y-1498 : CANTEDRAFT_94106 and Debaryomyces hansenii CBS767 : DEHA2C13948g
CTRG_03655	2.97176	9.68239e-13	2.11399e-11	0.071249	0.990478	1	Protein of unknown function	orf19.5016		Ortholog(s) have role in [4Fe-4S] cluster assembly, protein maturation by [4Fe-4S] cluster transfer and mitochondrial matrix localization
CTRG_03654	2.15156	2.17054e-07	2.1801e-06	0.0984506	0.668505	1	Protein of unknown function	orf19.5015	MYO2	Class V myosin; nonessential; sole class V myosin in C. albicans; required for WT actin cytoskeletal polarity, nuclear organization, migration, hyphal growth; conserved myosin ATPase/tail domains; Hap43-induced; flow model biofilm repressed
CTRG_03652	1.38558	0.000394322	0.00181588	0.0499406	0.784525	1	Has domain(s) with predicted nucleic acid binding, hydrolase activity, acting on ester bonds activity	orf19.5014		Has domain(s) with predicted nucleic acid binding activity
CTRG_03649	2.09059	2.57135e-08	3.03873e-07	-0.150384	0.578401	1	Ortholog(s) have hyphal tip, cellular bud neck, cellular bud tip localization	orf19.5011	KAR9	Ortholog of S. cerevisiae Kar9; role in mitotic spindle positioning; nonessential; localizes to bud tip, bud neck, hyphal tip; wild-type localization requires actin and microtubule cytoskeleton; induced by alpha factor
CTRG_03625	2.02224	7.84527e-05	0.000443557	0.0508287	0.900543	1	Ortholog(s) have DASH complex localization	orf19.5008.1	DAD1	Subunit of the Dam1 (DASH) complex, which acts in chromosome segregation by coupling kinetochores to spindle microtubules
CTRG_03630	1.66238	1.08326e-05	7.78255e-05	0.00873475	0.966059	1	Ortholog(s) have role in mitotic G2 phase, mitosis, nucleus organization	orf19.5004	RAD54	Putative DNA-dependent ATPase involved in DNA repair; induced under hydroxyurea treatment; plays an essential role during mitotic growth; mutants display aberrant cell and nuclear morphology
CTRG_03631	1.31993	0.00104347	0.00415319	0.152673	0.599647	1	Protein of unknown function	orf19.5003		Ortholog(s) have GTPase regulator activity and cytoplasm, nucleus localization
CTRG_03633	5.05797	1.70125e-30	1.93974e-28	-0.563959	0.118549	1	Ortholog(s) have role in metabolism by symbiont of substance in host, lactate metabolic process, entry into host through natural portals	orf19.5000	CYB2	Putative cytochrome b2 precursor; induced in high iron; alkaline repressed; colony morphology-related gene regulation by Ssn6; Hap43-repressed; pider biofilm induced	orf19.5000
CTRG_03635	4.7356	1.38246e-28	1.35108e-26	-0.369523	0.512843	1	Has domain(s) with predicted FMN binding, heme binding, oxidoreductase activity and role in oxidation-reduction process	orf19.5000	CYB2	Putative cytochrome b2 precursor; induced in high iron; alkaline repressed; colony morphology-related gene regulation by Ssn6; Hap43-repressed; pider biofilm induced	orf19.5000
CTRG_03637	1.63334	1.03335e-05	7.44135e-05	0.142232	0.579017	1	Ortholog(s) have receptor signaling complex scaffold activity and role in signal transduction, regulation of carbohydrate metabolic process	orf19.4997	KIS2	Scaffold protein of Snf1p complex; similar to S. cerevisiae Gal83p and Sip2p; interacts with Snf4p; interaction with Snf1p complex is regulated by carbon source, decreased on ethanol; N-terminal myristoylation; Hog1p-downregulated
CTRG_03641	2.51315	6.58567e-05	0.000379663	0.51721	0.339544	1	Protein of unknown function	orf19.4988		S. cerevisiae ortholog Sae2 is an endonuclease that processes hairpin DNA structures with the MRX complex, involved in meiotic and mitotic double-strand break repair; upregulated in a cyr1 null mutant
CTRG_03621	3.18999	1.20082e-05	8.48844e-05	0.268737	0.488492	1	Has domain(s) with predicted nucleic acid binding, zinc ion binding activity and intracellular localization	orf19.4972	OFI1	Putative transcription factor with zinc finger DNA-binding motif, involved in regulation of white-opaque switching and filamentous growth
CTRG_00377	2.23303	2.85223e-09	4.0557e-08	-0.121871	0.719594	1	Ortholog(s) have NuA4 histone acetyltransferase complex localization	orf19.497	EAF7	Subunit of the NuA4 histone acetyltransferase complex
CTRG_03615	2.83271	1.16189e-12	2.48748e-11	0.0793719	0.893285	1	Protein of unknown function	orf19.4964		Ortholog(s) have role in mRNA splicing, via spliceosome and RES complex localization
CTRG_00376	1.7234	7.94235e-05	0.000448633	-0.0785663	0.866653	1	Has domain(s) with predicted mismatched DNA binding, ATP binding activity and role in mismatch repair	orf19.496		Ortholog(s) have DNA-dependent ATPase activity, dinucleotide insertion or deletion binding, guanine/thymine mispair binding activity, role in mismatch repair, mitochondrial DNA repair and mitochondrion localization
CTRG_03584	5.08521	2.36858e-21	1.31381e-19		0.45408	1	Ortholog(s) have extracellular region localization	orf19.4934	OP4	Ala- Leu- and Ser-rich protein; secreted; N-terminal hydrophobic region; possible glycosylation; opaque-specific transcript; repressed by alpha pheromone in opaque MTLa homozygotes; fluconazole-induced; Spider biofilm induced
CTRG_03570	1.13499	0.00225689	0.00798601	0.132193	0.614702	1	Ortholog(s) have cytoskeletal protein binding activity and incipient cellular bud site, cellular bud neck contractile ring, cellular bud tip, spitzenkorper, cell septum localization	orf19.4927	BNI1	Formin; role in cytoskeletal organization, cell polarity; role in systemic virulence in mouse; cell-cycle regulated localization to site of polarized growth, bud neck; localizes to Spitzenkorper of hyphae, minor localization at septum
CTRG_03331	1.18007	0.00199436	0.00720192	0.023089	0.906093	1	Ortholog(s) have protein serine/threonine kinase activity and cell cortex, hyphal tip, cell septum, cellular bud neck localization	orf19.4909	CBK1	Ser/Thr kinase of cell wall integrity pathway; mutants show abnormal morphology and aggregation; Mob2p associated; required for wild-type hyphal growth and transcriptional regulation of cell-wall-associated genes
CTRG_01905	2.61108	1.38857e-09	2.06509e-08	0.163196	0.467289	1	Has domain(s) with predicted nucleotide binding activity	orf19.4898		Putative protein of unknown function; induced by prostaglandins
CTRG_03339	1.15879	0.00219766	0.00781685	0.207778	0.398412	1	Protein of unknown function	orf19.4897	SFH5	Putative phosphatidylinositol transporter; rat catheter and Spider biofilm repressed
CTRG_03312	1.09038	0.00468758	0.014877	-0.31728	0.209703	1	Protein of unknown function	orf19.4895		Ortholog of C. dubliniensis CD36 : Cd36_09650, C. parapsilosis CDC317 : CPAR2_805060, Candida tenuis NRRL Y-1498 : CANTEDRAFT_95780 and Debaryomyces hansenii CBS767 : DEHA2B12320g
CTRG_03317	3.06579	2.73848e-14	6.82624e-13	0.35751	0.170812	1	Ortholog(s) have protein serine/threonine kinase activity	orf19.4890	CLA4	Ste20p family Ser/Thr kinase required for wild-type filamentous growth, organ colonization and virulence in mouse systemic infection; role in chlamydospore formation; functional homolog of S. cerevisiae Cla4p; mutant caspofungin sensitive		CPAR2_804640
CTRG_03345	6.81897	4.41111e-20	2.13852e-18	-0.465267	0.292915	1	Ortholog(s) have sequence-specific DNA binding, sequence-specific DNA binding transcription factor activity and nuclear chromatin localization	orf19.4884	WOR1	Transcription factor ("master switch") of white-opaque phenotypic switching; required to establish and maintain the opaque state; opaque-specific, nuclear; regulates its own expression; suggested role in regulation of adhesion factors
CTRG_03348	1.0697	0.00932755	0.0269497	0.0232519	0.95186	1	Has domain(s) with predicted role in transport and intracellular localization	orf19.4879.2	NTF2	Putative nuclear envelope protein; regulated by Ssn6; rat catheter biofilm repressed
CTRG_03349	1.60204	1.76373e-05	0.000119923	-0.114473	0.7147	1	Protein of unknown function	orf19.4878		Protein of unknown function; Hap43-repressed; rat catheter biofilm repressed
CTRG_03356	1.65611	1.99617e-05	0.000133013	-0.419612	0.151236	1	Ortholog(s) have transcription regulatory region DNA binding, sequence-specific DNA binding transcription factor activity and nucleus localization	orf19.4869	SFU1	GATA-type transcription factor; regulator of iron-responsive genes; represses iron utilization genes if iron is present; Hap43-repressed; promotes gastrointestinal commensalism in mice; Spider biofilm induced
CTRG_03357	1.48916	5.63529e-05	0.000330758	0.178403	0.62967	1	Ortholog(s) have role in cell morphogenesis, pathogenesis, cellular response to drug, G2/M transition of mitotic cell cycle	orf19.4867	SWE1	Putative protein kinase with a role in control of growth and morphogenesis, required for full virulence; mutant cells are small, rounded, and sometimes binucleate; not required for filamentous growth; mutant is hypersensitive to caspofungin
CTRG_03358	1.72055	6.2657e-05	0.000363257	0.0221599	1	1	Ortholog(s) have protein tyrosine phosphatase, MAP kinase tyrosine/serine/threonine phosphatase activity	orf19.4866	CPP1	VH1 family MAPK phosphatase; regulates Cst20-Hst7-Cek1-Cph1 filamentation pathway; represses yeast-hyphal switch; required for virulence in mice; yeast-enriched; induced by alpha pheromone in SpiderM medium; Spider biofilm induced
CTRG_00366	2.06977	3.32968e-08	3.8608e-07	-0.0881663	0.752318	1	Ortholog(s) have role in establishment of mitotic spindle orientation	orf19.486	NIP100	p150 subunit of dynactin; required for normal spindle formation and position
CTRG_03365	1.32268	0.000350789	0.00163374	0.0964409	0.711557	1	Protein of unknown function	orf19.4858	VPS41	Protein similar to S. cerevisiae Vps41p, which is involved in vacuole organization and biogenesis; transposon mutation affects filamentous growth; regulated by Gcn4p; induced in response to amino acid starvation (3-aminotriazole treatment)
CTRG_03372	1.75125	0.00089989	0.00366201	-0.152721	0.661708	1	Has domain(s) with predicted nucleus localization	orf19.4855	BUD31	Bud31 ortholog; not subject to mating-type regulation, in contrast to S. cerevisiae Bud31 which has a role in specifying the bud site; Spider biofilm induced
CTRG_03373	1.30585	0.000805837	0.0033411	0.0560241	0.865321	1	Has domain(s) with predicted sequence-specific DNA binding transcription factor, sequence-specific DNA binding activity and role in regulation of transcription, DNA-dependent	orf19.4853	HCM1	Protein with forkhead domain; similar to S. cerevisiae Hcm1p; Hap43p-induced gene	orf19.4853
CTRG_00365	1.77151	4.10212e-06	3.21571e-05	0.217223	0.453001	1	Has domain(s) with predicted calcium ion binding activity	orf19.485		Ortholog(s) have structural constituent of cytoskeleton activity and role in microtubule nucleation, mitotic spindle pole body duplication, proteasome-mediated ubiquitin-dependent protein catabolic process, regulation of kinase activity
CTRG_03414	1.1912	0.00114252	0.00448199	0.0387461	0.920986	1	Has domain(s) with predicted mevalonate kinase, ATP binding activity, role in isoprenoid biosynthetic process and cytoplasm localization	orf19.4809	ERG12	Ortholog(s) have mevalonate kinase activity and role in ergosterol biosynthetic process, farnesyl diphosphate biosynthetic process, mevalonate pathway, isopentenyl diphosphate biosynthetic process, mevalonate pathway
CTRG_03416	1.67779	2.62488e-05	0.000168348	0.126175	0.657317	1	Has domain(s) with predicted magnesium ion binding, inorganic diphosphatase activity, role in phosphate-containing compound metabolic process and cytoplasm localization	orf19.4807		Ortholog(s) have inorganic diphosphatase activity, role in aerobic respiration and mitochondrion localization
CTRG_03417	1.34404	0.000251933	0.00123598	-0.107034	0.768699	1	Has domain(s) with predicted membrane localization	orf19.4805		Putative membrane protein; induced by alpha pheromone in SpiderM medium; Hap4-induced gene; Spider biofilm induced
CTRG_03497	1.37829	0.000782023	0.00326214	0.0736533	0.841524	1	Has domain(s) with predicted unfolded protein binding, heat shock protein binding activity and role in protein folding	orf19.4787		Ortholog of S. cerevisiae : JJJ2, C. glabrata CBS138 : CAGL0I06226g, C. dubliniensis CD36 : Cd36_08750, C. parapsilosis CDC317 : CPAR2_803690 and Candida tenuis NRRL Y-1498 : CANTEDRAFT_136187
CTRG_03495	1.09038	0.00418317	0.0135059	-0.0288526	0.967271	1	Ortholog(s) have role in cellular response to biotic stimulus, pathogenesis, filamentous growth of a population of unicellular organisms in response to biotic stimulus	orf19.4785	PTC1	Putative protein phosphatase of the Type 2C-related family (serine/threonine-specific), similar to S. cerevisiae Ptc1p; mutant shows virulence defect
CTRG_04131	3.3679	1.88211e-17	6.7767e-16	-0.449201	0.136641	1	Has domain(s) with predicted role in transmembrane transport and integral to membrane localization	orf19.4779		Putative transporter; slightly similar to the Sit1p siderophore transporter; Gcn4p-regulated; fungal-specific; induced by Mnl1p under weak acid stress
CTRG_04127	1.50371	9.32366e-05	0.00051998	1.01871	0.000382434	0.0542345	Protein of unknown function	orf19.4771	MNN47	Protein of unknown function; Spider biofilm induced	orf19.4771
CTRG_03262	4.23268	1.58313e-17	5.802e-16	0.276232	0.257992	1	Protein of unknown function	orf19.4765	PGA6	GPI-anchored cell wall adhesin-like protein; induced by high iron; upregulated upon Als2 depletion; mRNA binds She3 and is localized to hyphal tips; Spider biofilm repressed	orf19.4765	CPAR2_700870
CTRG_03234	1.2277	0.00206209	0.00738587	-0.406447	0.140081	1	Has domain(s) with predicted aminoacyl-tRNA hydrolase activity	orf19.4740		Ortholog(s) have aminoacyl-tRNA hydrolase activity and role in mitochondrial translation
CTRG_00357	1.0679	0.00359812	0.0118469	0.119237	0.625891	1	Has domain(s) with predicted role in nuclear envelope organization, mRNA export from nucleus, protein export from nucleus and nuclear membrane localization	orf19.474		Ortholog(s) have role in lipid homeostasis, nuclear envelope organization and endoplasmic reticulum, integral component of membrane, nuclear envelope localization
CTRG_03220	1.31997	0.000409758	0.00187854	0.434439	0.177399	1	Has domain(s) with predicted calcium ion binding activity	orf19.4726		Ortholog(s) have 1-phosphatidylinositol 4-kinase activator activity, calcium ion binding activity
CTRG_04033	1.67735	7.09939e-06	5.29188e-05	-0.054479	0.827501	1	Ortholog(s) have mannosyl-oligosaccharide glucosidase activity	orf19.4719	CWH41	Processing alpha glucosidase I, involved in N-linked protein glycosylation and assembly of cell wall beta 1,6 glucan; rat catheter biofilm repressed		CPAR2_501400
CTRG_04036	1.36453	0.000561648	0.00248246	-0.180061	0.494902	1	Has domain(s) with predicted protein binding, phospholipid binding activity, role in cortical protein anchoring and cell cortex localization	orf19.4715		Ortholog(s) have tubulin binding activity and role in microtubule cytoskeleton organization, mitochondrial fission, mitochondrion inheritance, nuclear migration along microtubule
CTRG_03976	1.29324	0.000444098	0.00201497	0.245293	0.347636	1	Protein of unknown function	orf19.4713		Ortholog of C. dubliniensis CD36 : Cd36_07300, C. parapsilosis CDC317 : CPAR2_208300, Candida tenuis NRRL Y-1498 : CANTEDRAFT_95879 and Debaryomyces hansenii CBS767 : DEHA2F26246g
CTRG_00063	1.02608	0.00625173	0.0190648	0.0466631	0.797099	1	Protein of unknown function	orf19.4711		Ortholog of C. dubliniensis CD36 : Cd36_40890, C. parapsilosis CDC317 : CPAR2_401100, Candida tenuis NRRL Y-1498 : CANTEDRAFT_119698 and Debaryomyces hansenii CBS767 : DEHA2G22154g
CTRG_00709	1.0584	0.00841908	0.0246487	0.179782	0.48366	1	Has domain(s) with predicted protein heterodimerization activity, role in DNA-dependent transcription, initiation and transcription factor TFIID complex localization	orf19.470	TAF12L	Non-essential component of the SAGA complex, involved in transcription regulation
CTRG_01742	1.40428	0.01424	0.038471	-0.970988	0.0590734	1	Has domain(s) with predicted transporter activity, role in transport and membrane localization	orf19.4690		NRAMP metal ion transporter domain-containing protein; induced by nitric oxide independent of Yhb1; flow model biofilm induced; rat catheter biofilm repressed
CTRG_00028	1.42551	0.00378832	0.0124067	0.548759	0.164898	1	Ortholog(s) have role in phenotypic switching	orf19.4664	NAT4	Putative histone acetyltransferase; involved in regulation of white-opaque switch; early-stage flow model biofilm induced; Spider biofilm induced
CTRG_00176	1.80017	3.82947e-06	3.02671e-05	0.258656	0.289171	1	Has domain(s) with predicted protein binding, zinc ion binding activity	orf19.4658		RING finger and CHY zinc finger domain-containing protein; mutant are viable
CTRG_00039	3.4803	1.85583e-16	5.95122e-15	-0.00312291	0.999481	1	Ortholog(s) have role in cellular response to drug	orf19.4655	OPT6	Putative oligopeptide transporter; fungal-specific (no human or murine homolog); expression of OPT6, OPT7, or OPT8 does not suppress defect of mutant lacking Opt1p, Opt2p, and Opt3p; alleles are nonidentical
CTRG_00187	1.35301	0.000201793	0.00102427	-0.111036	0.711671	1	Protein of unknown function	orf19.4643		Ortholog of C. dubliniensis CD36 : Cd36_41430, Candida tropicalis MYA-3404 : CTRG_00187 and Candida albicans WO-1 : CAWG_03642
CTRG_00220	2.1849	4.83219e-08	5.39769e-07	-0.0719029	0.812751	1	Has domain(s) with predicted hydrolase activity	orf19.4609		Putative dienelactone hydrolase; protein abundance is affected by URA3 expression in the CAI-4 strain background; protein present in exponential and stationary growth phase yeast cultures; rat catheter biofilm repressed
CTRG_00239	1.71884	9.77124e-06	7.08616e-05	0.264079	0.351768	1	Has domain(s) with predicted structural molecule activity, role in intracellular protein transport, vesicle-mediated transport and clathrin coat of trans-Golgi network vesicle, clathrin coat of coated pit localization	orf19.4594	CLC1	Clathrin light chain; subunit of the major coat protein involved in intracellular protein transport and endocytosis; rat cathetr and Spider biofilm repressed
CTRG_00240	2.69129	1.30853e-08	1.62432e-07	0.320064	0.669866	1	Protein of unknown function	orf19.4593.1		Protein with a predicted role in mitochondrial respiratory chain complex II assembly; rat catheter biofilm induced
CTRG_00244	4.31303	3.51542e-25	2.77493e-23	0.0663317	0.923486	1	Ortholog(s) have sequence-specific DNA binding transcription factor activity	orf19.4590	RFX2	Transcriptional repressor; regulator of filamentation, response to DNA damage, adhesion, virulence in murine mucosal, systemic infections; RFX domain; regulated by Nrg1, UV-induced; partially complements S. cerevisiae rfx1 mutant defects	orf19.4590	CPAR2_401290
CTRG_00131	1.50927	0.000316347	0.00149367	0.500984	0.303237	1	Has domain(s) with predicted transferase activity, transferring hexosyl groups activity, role in GPI anchor biosynthetic process and endoplasmic reticulum membrane, integral to membrane localization	orf19.4581	GPI14	Catalytic subunit of glycosylphosphatidylinositol-alpha 1,4 mannosyltransferase I, involved in GPI anchor biosynthesis; regulated by Tsa1p, Tsa1Bp under H2O2 stress conditions
CTRG_00023	3.01655	1.01081e-14	2.68257e-13	0.182276	0.521975	1	Protein of unknown function	orf19.4574		Ortholog(s) have lysophospholipase activity, role in lipid homeostasis and lipid droplet localization
CTRG_00656	1.06203	0.00428193	0.0137742	0.00704896	0.922354	1	Has domain(s) with predicted ubiquitin thiolesterase activity and role in ubiquitin-dependent protein catabolic process	orf19.457		Ortholog(s) have Lys63-specific deubiquitinase activity, thiol-dependent ubiquitin-specific protease activity
CTRG_02743	1.60158	0.000131159	0.000701602	0.209102	0.531476	1	Protein of unknown function	orf19.4557
CTRG_02306	1.09418	0.00391124	0.0127685	0.0342309	0.917413	1	Protein of unknown function	orf19.4549	FGR38	Protein lacking an ortholog in S. cerevisiae; member of a family of related proteins; transposon mutation affects filamentous growth; macrophage-induced gene; Hap43p-repressed gene
CTRG_04583	1.16801	0.0015423	0.00578316	0.244225	0.31495	1	Protein of unknown function	orf19.4546	HOL4	Putative ion transporter; alkaline induced by Rim101; Plc1-regulated; caspofungin repressed; rat catheter and Spider biofilm induced
CTRG_04584	1.28092	0.000534343	0.00237547	0.0307422	0.768982	1	Has domain(s) with predicted role in transmembrane transport and integral to membrane localization	orf19.4546	HOL4	Putative ion transporter; alkaline induced by Rim101; Plc1-regulated; caspofungin repressed; rat catheter and Spider biofilm induced
CTRG_04590	2.1516	8.32798e-09	1.07721e-07	-0.105138	0.734263	1	Has domain(s) with predicted Rho GDP-dissociation inhibitor activity and cytoplasm localization	orf19.4539		Protein with a Rho GDP-dissociation inhibitor domain; Hap43-repressed gene; Spider biofilm induced
CTRG_04594	1.39318	0.000622199	0.00270733	-0.243063	0.464198	1	Has domain(s) with predicted protein binding activity	orf19.4535	PTR3	Protein similar to S. cerevisiae Ptr3p, which is a sensor of external amino acids; expression upregulated in an ssr1 null mutant
CTRG_01587	1.23725	0.00312964	0.010498	0.153166	0.567271	1	Has domain(s) with predicted shikimate kinase, ATP binding activity and role in carbohydrate metabolic process	orf19.4520		Putative gluconokinase; rat catheter biofilm induced
CTRG_01591	1.10787	0.00264552	0.00910987	-0.274193	0.238825	1	Has domain(s) with predicted tetrahydrofolylpolyglutamate synthase, ATP binding activity and role in folic acid-containing compound biosynthetic process	orf19.4516		Ortholog(s) have tetrahydrofolylpolyglutamate synthase activity, role in one-carbon metabolic process, regulation of DNA methylation and mitochondrion localization
CTRG_04802	1.03371	0.0098451	0.0281413	0.101706	0.680754	1	Protein of unknown function	orf19.4482	IFI3	Protein of unknown function; constitutive expression independent of MTL or white-opaque status
CTRG_04521	1.12813	0.00249491	0.00867861	0.0616611	0.780319	1	Has domain(s) with predicted protein binding activity	orf19.448	CUE5	Predicted ubiquitin-binding protein; rat catheter biofilm repressed
CTRG_04522	1.24407	0.0010029	0.00401225	0.102409	0.651233	1	Protein of unknown function	orf19.448	CUE5	Predicted ubiquitin-binding protein; rat catheter biofilm repressed
CTRG_04774	1.50521	4.83279e-05	0.000289809	-0.00768144	0.985971	1	Has domain(s) with predicted protein binding activity	orf19.4471		Ortholog(s) have role in TOR signaling, re-entry into mitotic cell cycle after pheromone arrest and endoplasmic reticulum membrane, endoplasmic reticulum-Golgi intermediate compartment localization		CPAR2_108470
CTRG_04520	1.61204	1.19167e-05	8.43349e-05	0.0562154	0.834125	1	Protein of unknown function	orf19.446		Protein of unknown function; constitutive expression independent of MTL or white-opaque status; upregulated in a cyr1 mutant
CTRG_04767	1.15633	0.0020125	0.00725042	0.150504	0.66384	1	Protein of unknown function	orf19.4459		Predicted heme-binding stress-related protein; Tn mutation affects filamentous growth; induced during chlamydospore formation in C. albicans and C. dubliniensis; Spider biofilm induced		CPAR2_105070
CTRG_04766	1.25507	0.000537153	0.00238274	0.181629	0.56962	1	Ortholog(s) have and cellular bud neck localization	orf19.4457	BNI4	Protein required for wild-type cell wall chitin distribution, morphology, hyphal growth; not essential; similar to S. cerevisiae Bni4p (targeting subunit for Glc7p phosphatase, involved in bud-neck localization of chitin synthase III)
CTRG_03965	1.40769	0.000460947	0.00208084	-0.0384015	0.834677	1	Ortholog(s) have amino acid transmembrane transporter activity and plasma membrane localization	orf19.4456	GAP4	High-affinity S-adenosylmethionine permease; required for SAM-induced morphogenesis; hyphal induced; regulated by Hap43, Gcn2 and Gcn4; colony morphology-related gene regulation by Ssnp
CTRG_03964	1.12453	0.00197821	0.00716103	0.146753	0.562546	1	Has domain(s) with predicted role in mitotic spindle assembly checkpoint	orf19.4455		Protein of unknown function; Spider biofilm induced
CTRG_03952	1.57245	0.000121159	0.00065265	-0.217797	0.374254	1	Ortholog(s) have superoxide dismutase copper chaperone activity	orf19.4449	CCS1	Copper chaperone involved in activation and protection of superoxide dismutase Sod1p
CTRG_03953	2.2847	3.72523e-08	4.28715e-07	-0.155636	0.524222	1	Protein of unknown function	orf19.4448	SOG2	Leucine-rich-repeat domain protein of RAM cell wall integrity signaling network; role in cell separation, azole sensitivity; required for hyphal growth; lacks orthologs in higher eukaryotes
CTRG_05491	1.04419	0.00618844	0.0188905	0.170402	0.513987	1	Has domain(s) with predicted role in DNA replication and nucleus localization	orf19.4441		Ortholog(s) have DNA replication origin binding, single-stranded DNA binding activity
CTRG_05493	1.53964	0.000862914	0.00354709	-0.318401	0.462618	1	Has domain(s) with predicted DNA binding activity, role in regulation of transcription, DNA-dependent, nucleotide-excision repair and core TFIIH complex localization	orf19.4439.1		Ortholog(s) have role in nucleotide-excision repair, phosphorylation of RNA polymerase II C-terminal domain, transcription by RNA polymerase II
CTRG_04158	1.06585	0.00773106	0.0229288	0.123351	0.722664	1	Has domain(s) with predicted binding activity	orf19.4435		Ortholog(s) have structural constituent of cytoskeleton activity, role in microtubule nucleation and spindle pole body localization		CPAR2_208610
CTRG_04159	1.91985	2.74476e-06	2.23834e-05	0.285743	0.37848	1	Ortholog(s) have DNA binding, sequence-specific DNA binding transcription factor activity	orf19.4433	CPH1	Transcription factor; for mating, filamentation on solid media, pheromone-stimulated biofilms; in pathway with Ess1, Czf1; required with Efg1 for host cytokine response; regulates galactose metabolism genes; rat cathether biofilm repressed		CPAR2_208600
CTRG_04162	1.00166	0.0119559	0.0331589	0.172555	0.632162	1	Protein of unknown function	orf19.4428		Ortholog of C. dubliniensis CD36 : Cd36_06910, C. parapsilosis CDC317 : CPAR2_208560, Candida tenuis NRRL Y-1498 : CANTEDRAFT_95854 and Debaryomyces hansenii CBS767 : DEHA2F25982g
CTRG_04132	2.34036	0.00590657	0.0181925	-0.57681	0.535685	1	Ortholog(s) have role in pathogenesis and cell wall-bounded periplasmic space, cell surface, extracellular region localization	orf19.4424	PHO100	Putative inducible acid phosphatase; DTT-extractable and observed in culture supernatant in low-phosphate conditions; slight effect on murine virulence; virulence-group-correlated expression; N-glycosylated; F-12/CO2 early biofilm induced		CPAR2_208530
CTRG_04139	1.12151	0.002859	0.00973414	0.18691	0.378507	1	Ortholog(s) have plasma membrane localization	orf19.4423		Putative glucosyltransferase; localized to the mitochondrial membrane
CTRG_03903	1.46275	8.31282e-05	0.000467416	0.0147515	0.930755	1	Has domain(s) with predicted magnesium ion binding, damaged DNA binding, DNA-directed DNA polymerase activity and role in DNA repair	orf19.4412		Ortholog(s) have DNA-directed DNA polymerase activity, deoxycytidyl transferase activity and role in error-free translesion synthesis, error-prone translesion synthesis
CTRG_03898	1.46561	8.373e-05	0.000469941	0.157053	0.544327	1	Protein of unknown function	orf19.4406	NIF3	Protein of unknown function; ortholog of S. cerevisiae Nif3; rat catheter biofilm repressed
CTRG_03897	6.59071	5.4013e-35	8.75152e-33	-0.223683	0.940819	1	Has domain(s) with predicted protein tyrosine/serine/threonine phosphatase, protein tyrosine phosphatase activity and role in protein dephosphorylation	orf19.4405	PPS1	Putative dual specificity protein phosphatase, similar to S. cerevisiae Pps1p; mutant shows virulence defect
CTRG_00748	1.43694	0.000244141	0.00120931	0.419947	0.251169	1	Has domain(s) with predicted single-stranded DNA 5'-3' exodeoxyribonuclease activity	orf19.4392	DEM1	Putative mitochondrial exonuclease; alpha-factor induced
CTRG_00751	1.26233	0.00268416	0.00921313	0.128846	0.650521	1	Protein of unknown function	orf19.4388		Protein with a histone fold domain; similar to TAFII47 proteins from S. cerevisiae, Danio rerio, Drosophila melanogaster, human, and mouse
CTRG_00730	1.61759	2.97715e-05	0.000188972	0.436185	0.206667	1	Has domain(s) with predicted protein binding, ATP binding activity, role in DNA repair, chromosome condensation, sister chromatid cohesion, DNA recombination and chromosome localization	orf19.4367	SMC1	Protein similar to chromosomal ATPases; RNA abundance regulated by tyrosol and cell density; cell-cycle regulated periodic mRNA expression
CTRG_00753	1.0089	0.00602176	0.0184641	-0.0243057	1	1	Has domain(s) with predicted ATP binding, nucleoside-triphosphatase activity	orf19.4362		Ortholog(s) have role in protein targeting to mitochondrion and mitochondrial outer membrane, peroxisomal membrane localization
CTRG_00715	1.19916	0.00433859	0.0139129	0.484983	0.14509	1	Protein of unknown function	orf19.4355		Ortholog of C. dubliniensis CD36 : Cd36_29080, C. parapsilosis CDC317 : CPAR2_202490, Candida tenuis NRRL Y-1498 : CANTEDRAFT_112323 and Debaryomyces hansenii CBS767 : DEHA2F19184g
CTRG_00716	1.90227	3.10377e-07	3.02851e-06	0.0233645	0.992784	1	Has domain(s) with predicted ATP binding, DNA helicase, DNA binding activity, role in DNA replication initiation and nucleus, MCM complex localization	orf19.4354	MCM2	Phosphorylated protein of unknown function; transcription is periodic with a peak at M/G1 phase of the cell cycle
CTRG_05550	2.82847	3.38024e-13	7.56805e-12	0.408805	0.213576	1	Protein of unknown function	orf19.4349		Protein of unknown function; transcript repressed by elevated CO2; Spider biofilm induced		CPAR2_302520
CTRG_05562	3.58052	1.66263e-19	7.41797e-18	-0.0226112	0.85396	1	Ortholog(s) have role in NAD transport and plasma membrane localization	orf19.4335	TNA1	Putative nicotinic acid transporter; detected at germ tube plasma membrane by mass spectrometry; transcript induced upon phagocytosis by macrophage; rat catheter biofilm induced
CTRG_02565	6.5922	1.01378e-38	2.22923e-36	-0.245893	0.393874	1	Protein of unknown function	orf19.4334	PGA58	Putative GPI-anchored protein; transcription is positively regulated by Tbf1p
CTRG_05564	1.48818	5.28535e-05	0.000311704	-0.195354	0.545322	1	Protein of unknown function	orf19.4332		Ortholog of C. dubliniensis CD36 : Cd36_52800, C. parapsilosis CDC317 : CPAR2_303110, Candida tenuis NRRL Y-1498 : CANTEDRAFT_92321 and Debaryomyces hansenii CBS767 : DEHA2G07964g
CTRG_05433	3.81654	5.14716e-21	2.70864e-19	0.129633	0.697998	1	Protein of unknown function	orf19.4326		Ortholog(s) have role in mRNA splicing, via spliceosome, maturation of 5S rRNA and U4/U6 x U5 tri-snRNP complex localization		CPAR2_303140
CTRG_05432	3.70407	5.86018e-20	2.75428e-18	0.117581	0.756437	1	Has domain(s) with predicted protein binding activity	orf19.4325		Ortholog of C. dubliniensis CD36 : Cd36_52760, C. parapsilosis CDC317 : CPAR2_303150, Candida tenuis NRRL Y-1498 : CANTEDRAFT_133407 and Debaryomyces hansenii CBS767 : DEHA2G08030g		CPAR2_303150
CTRG_05976	1.70292	4.85628e-06	3.74219e-05	0.0363316	0.92905	1	Has domain(s) with predicted protein binding activity	orf19.4312		Ortholog(s) have TBP-class protein binding, transcription coregulator activity
CTRG_01907	4.46941	0.000108553	0.000594295	-2.17411	0.217305	1	Has domain(s) with predicted catalytic, coenzyme binding, nucleotide binding activity and role in cellular metabolic process	orf19.4309	GRP2	NAD(H)-linked methylglyoxal oxidoreductase involved in regulation of methylglyoxal and pyruvate levels; regulation associated with azole resistance; induced in core stress response or by oxidative stress via Cap1, fluphenazine, benomyl
CTRG_05974	1.78496	1.92518e-06	1.61931e-05	-0.0236136	0.944511	1	Ortholog(s) have and septin ring, cellular bud neck localization	orf19.4308	HSL1	Probable protein kinase involved in determination of morphology during the cell cycle of both yeast-form and hyphal cells via regulation of Swe1p and Cdc28p; required for full virulence and kidney colonization in mouse systemic infection
CTRG_05980	2.282	3.96218e-09	5.42115e-08	0.0787815	0.796786	1	Has domain(s) with predicted zinc ion binding, sequence-specific DNA binding transcription factor, sequence-specific DNA binding activity and role in regulation of transcription, DNA-dependent	orf19.4301		Ortholog(s) have role in chromatin silencing at rDNA, chromatin silencing at silent mating-type cassette, chromatin silencing at telomere, regulation of transcription by RNA polymerase II
CTRG_05981	1.29071	0.000357069	0.00165907	-0.536042	0.013607	0.628601	Has domain(s) with predicted tryptophan-tRNA ligase, ATP binding activity, role in tryptophanyl-tRNA aminoacylation and cytoplasm localization	orf19.4299	MSW1	Protein similar to S. cerevisiae Msw1p, which is mitochondrial tryptophanyl-tRNA synthetase; Hap43p-repressed gene; likely to be essential for growth, based on an insertional mutagenesis strategy
CTRG_05983	2.2294	3.45242e-09	4.82008e-08	0.25287	0.333143	1	Has domain(s) with predicted protein binding, chromatin binding activity, role in regulation of transcription, DNA-dependent, chromatin modification and nucleus localization	orf19.4295		Ortholog(s) have DNA binding, nucleosome binding, transcription corepressor activity		CPAR2_303230
CTRG_05986	2.75602	1.00308e-12	2.18232e-11	0.164694	0.559016	1	Has domain(s) with predicted SNAP receptor activity, role in intracellular protein transport, vesicle-mediated transport and membrane localization	orf19.4292	PEP12	Predicted target membrane receptor (t-SNARE) involved in vacuolar transport, endocytosis, and secretion; required for biofilm formation in RPMI-1640 and for virulence
CTRG_04536	1.9332	3.22361e-07	3.12563e-06	0.0472358	0.829227	1	Has domain(s) with predicted nucleotidyltransferase activity	orf19.429		Putative non-canonical poly(A) polymerase; repressed by nitric oxide; Spider biofilm induced
CTRG_06007	1.33203	0.000967653	0.00389808	0.209491	0.474405	1	Has domain(s) with predicted protein binding, zinc ion binding activity	orf19.4278		Ortholog(s) have chromatin binding, methylated histone binding activity and role in negative regulation of transcription by RNA polymerase II
CTRG_06002	1.13576	0.00331401	0.0110473	0.0901747	0.754344	1	Ortholog(s) have role in DNA damage checkpoint, hyphal growth	orf19.4275	RAD9	DNA damage-dependent checkpoint protein; involved in regulation of DNA-damage-induced filamentous growth; induced by alpha pheromone in SpiderM medium
CTRG_04534	1.97086	1.15728e-07	1.20159e-06	0.0325861	0.941977	1	Ortholog(s) have role in chromatin silencing at telomere, single-species biofilm formation on inanimate substrate	orf19.427		Ortholog(s) have telomeric DNA binding activity
CTRG_06016	2.17096	1.44281e-08	1.7696e-07	0.277089	0.324588	1	Ortholog(s) have cell adhesion molecule binding activity, role in growth of symbiont in host, cell-substrate adhesion, filamentous growth of a population of unicellular organisms, axial cellular bud site selection, pathogenesis	orf19.4257	INT1	Protein structurally similar to alpha-subunit of human leukocyte integrin; role in morphogenesis, adhesion, and mouse cecal colonization and systemic virulence; similar to S. cerevisiae Bud4; Hap43-induced gene		CPAR2_100700
CTRG_06015	2.82865	1.47804e-09	2.18757e-08	0.161905	0.515571	1	Ortholog(s) have cell surface, fungal-type cell wall, plasma membrane localization	orf19.4255	ECM331	GPI-anchored protein; mainly at plasma membrane, also at cell wall; Hap43, caspofungin-induced; Plc1-regulated; Hog1, Rim101-repressed; colony morphology-related regulated by Ssn6; induced by ketoconazole and hypoxia	orf19.4255	CPAR2_100710
CTRG_05444	1.37696	0.000349038	0.00162682	0.0884634	0.67249	1	Ortholog(s) have protein kinase activity	orf19.4242	CST20	Protein kinase of Ste20p/p65PAK family, required for wild-type mating efficiency and virulence in a mouse model; Cst20p-Hst7p-Cek1p-Cph1p MAPK pathway regulates some hyphal growth; involved in Cdc42p growth regulation
CTRG_04545	1.13072	0.00259627	0.00897543	0.0246856	0.880541	1	Has domain(s) with predicted transcription cofactor activity and SAGA complex localization	orf19.422	SPT20	Putative transcription factor; downregulated upon adherence to polystyrene; flucytosine repressed
CTRG_02992	1.90596	8.00968e-06	5.90114e-05	0.0985362	0.761307	1	Protein of unknown function	orf19.4208	RAD52	Required for homologous DNA recombination, repair of UV- or MMS-damaged DNA, telomere length, UV-induced LOH; constitutive expression, MMS-induced; weakly complements S. cerevisiae rad52 mutant; slow growth, increased white-to-opaque switch		CPAR2_603630
CTRG_02989	1.6772	4.8958e-05	0.000292939	0.161434	0.626746	1	Has domain(s) with predicted DNA binding, nuclease activity and role in DNA metabolic process	orf19.4206		Ortholog(s) have crossover junction endodeoxyribonuclease activity, enzyme inhibitor activity
CTRG_02990	1.40818	0.000986981	0.00396144	-0.119186	0.695772	1	Protein of unknown function	orf19.4205.1		Ortholog(s) have splicing factor binding activity, role in mRNA splicing, via spliceosome and U1 snRNP, U2 snRNP, U2-type prespliceosome, U4/U6 x U5 tri-snRNP complex, U5 snRNP, post-mRNA release spliceosomal complex localization
CTRG_02984	1.06276	0.0061439	0.0187639	-0.100849	0.752713	1	Ortholog(s) have plasma membrane localization	orf19.4197	YHM2	Predicted carrier protein; exports citrate from and imports oxoglutarate into the mitochondrion; alkaline induced; Spider biofilm repressed
CTRG_02930	1.41055	0.000152139	0.000799247	0.172123	0.466066	1	Ortholog(s) have protein tyrosine/serine/threonine phosphatase activity and nucleolus, cell septum, spindle pole body localization	orf19.4192	CDC14	Protein involved in exit from mitosis and morphogenesis; ortholog of S. cerevisiae Cdc14p, which is a dual-specificity phosphatase and cell-cycle regulator; suppresses S. cerevisiae cdc15-lyt1, dbf2-2, and (partially) tem1 mutant phenotypes		CPAR2_602870
CTRG_00080	1.27336	0.00072611	0.00307262	-0.0523849	0.889812	1	Has domain(s) with predicted binding, ubiquitin-protein ligase activity, role in cellular protein modification process and intracellular localization	orf19.4191.1		Ortholog(s) have ubiquitin-ubiquitin ligase activity, role in free ubiquitin chain polymerization, protein polyubiquitination, ubiquitin-dependent ERAD pathway and proteasome complex localization
CTRG_00082	1.96661	4.50582e-07	4.27463e-06	-0.378718	0.201059	1	Has domain(s) with predicted heat shock protein binding activity, role in protein import into mitochondrial matrix and mitochondrial inner membrane presequence translocase complex localization	orf19.4190	PAM18	Predicted component of the presequence translocase-associated import motor (PAM complex) involved in protein import into mitochondrial matrix; rat catheter biofilm induced		CPAR2_402540
CTRG_04546	2.58635	2.11372e-11	3.97358e-10	-0.160157	0.743883	1	Has domain(s) with predicted protein binding activity	orf19.419		Protein of unknown function; flow model biofilm induced; Spider biofilm induced
CTRG_00088	1.12659	0.00303919	0.0102477	0.0297481	0.867134	1	Has domain(s) with predicted 1-phosphatidylinositol binding, clathrin binding activity, role in clathrin coat assembly and clathrin coat localization	orf19.4184		Protein with a predicted role in clathrin cage assembly; Hap43-repressed; Spider biofilm repressed
CTRG_00104	1.28055	0.000394274	0.00181588	-0.303053	0.166519	1	Has domain(s) with predicted structural constituent of ribosome activity, role in translation and ribosome localization	orf19.4176		Ortholog(s) have structural constituent of ribosome activity and mitochondrial small ribosomal subunit localization
CTRG_00105	1.29681	0.00104705	0.00416182	-0.222227	0.442426	1	Ortholog(s) have potassium channel activity and role in cellular potassium ion homeostasis, potassium ion transport	orf19.4175	TOK1	Outwardly rectifying, noisily gated potassium channel; modulates sensitivity to human salivary histatin (Hst5); very similar to S. cerevisiae Tok1p; Bcr1-repressed in RPMI a/a biofilms
CTRG_00072	1.62638	1.25761e-05	8.85938e-05	-0.013262	0.958941	1	Has domain(s) with predicted sequence-specific DNA binding RNA polymerase II transcription factor, zinc ion binding activity, role in regulation of transcription, DNA-dependent and nucleus localization	orf19.4166	ZCF21	Predicted Zn(II)2Cys6 transcription factor; mutants display increased colonization of mouse kidneys; Spider biofilm induced		CPAR2_401180
CTRG_00068	1.35426	0.00370508	0.0121665	0.292933	0.390442	1	Protein of unknown function	orf19.4161		Ortholog(s) have SUMO transferase activity, role in DNA repair and Smc5-Smc6 complex localization
CTRG_00064	3.90894	4.32371e-20	2.11278e-18	-0.0251624	0.981398	1	Has domain(s) with predicted nucleotide binding activity	orf19.4157	SPS20	Peroxisomal 2,4-dienoyl-CoA reductase; stationary phase enriched protein; Spider biofilm induced
CTRG_02677	2.15193	2.70672e-08	3.18648e-07	0.236978	0.379906	1	Has domain(s) with predicted catalytic, nucleotide binding activity	orf19.4153		Ortholog(s) have NEDD8 activating enzyme activity and role in protein neddylation
CTRG_05469	1.45037	0.000233871	0.00116784	0.0131989	0.880964	1	Has domain(s) with predicted zinc ion binding activity	orf19.4134		Ortholog(s) have palmitoyltransferase activity, role in protein palmitoylation and plasma membrane localization
CTRG_01628	3.17618	1.14943e-15	3.40244e-14	-0.0800937	0.873734	1	Protein of unknown function	orf19.4128		Ortholog of C. dubliniensis CD36 : Cd36_19390, C. parapsilosis CDC317 : CPAR2_209600, Candida tenuis NRRL Y-1498 : CANTEDRAFT_134010 and Debaryomyces hansenii CBS767 : DEHA2C14960g
CTRG_01632	1.55188	2.29968e-05	0.000150469	-0.220531	0.36574	1	Protein of unknown function	orf19.4123		Putative THO complex subunit; possibly an essential gene, disruptants not obtained by UAU1 method; protein newly produced during adaptation to the serum
CTRG_01511	1.28824	0.00056017	0.0024777	-0.278885	0.309859	1	Has domain(s) with predicted acyl-CoA hydrolase activity and role in acyl-CoA metabolic process	orf19.4122		Ortholog(s) have acyl-CoA hydrolase activity, role in fatty acid beta-oxidation and peroxisome localization
CTRG_01510	1.98869	1.21921e-07	1.25951e-06	-0.0511843	0.840187	1	Has domain(s) with predicted acyl-CoA hydrolase activity and role in acyl-CoA metabolic process	orf19.4121		Predicted thioesterase/thiol ester dehydrase-isomerase; Spider biofilm induced
CTRG_01502	2.48369	6.54983e-10	1.02094e-08	0.0786308	0.797867	1	Has domain(s) with predicted hydrolase activity	orf19.4112		Ortholog(s) have 8-oxo-dGDP phosphatase activity, thiamine diphosphokinase activity and role in thiamine biosynthetic process
CTRG_01501	1.07002	0.00311153	0.0104458	-0.108262	0.664864	1	Protein of unknown function	orf19.4110		Ortholog of C. dubliniensis CD36 : Cd36_20490, C. parapsilosis CDC317 : CPAR2_104180, Candida tenuis NRRL Y-1498 : CANTEDRAFT_116074 and Debaryomyces hansenii CBS767 : DEHA2F05148g		CPAR2_104180
CTRG_01494	2.29557	1.00987e-05	7.29786e-05	-0.375928	0.33701	1	Protein of unknown function	orf19.4101		Ortholog of C. parapsilosis CDC317 : CPAR2_104840, Candida tenuis NRRL Y-1498 : CANTEDRAFT_116070, Debaryomyces hansenii CBS767 : DEHA2F04994g and Pichia stipitis Pignal : psti_CGOB_00085		CPAR2_104840
CTRG_01879	1.37241	0.000737657	0.00311506	0.195149	0.502432	1	Has domain(s) with predicted RNA polymerase II transcription cofactor activity, role in regulation of transcription from RNA polymerase II promoter and mediator complex localization	orf19.4091	MED18	RNA polymerase II mediator complex subunit; rat catheter biofilm repressed
CTRG_01770	1.06884	0.01142	0.0319604	0.0379807	0.911751	1	Has domain(s) with predicted protein tyrosine phosphatase activity	orf19.4086		Has domain(s) with predicted protein tyrosine phosphatase activity
CTRG_01976	1.19965	0.00120729	0.00471356	0.117468	0.907214	1	Has domain(s) with predicted membrane localization	orf19.4079	SLP2	Protein similar to stomatin mechanoreception protein
CTRG_04500	1.32478	0.000303978	0.00143969	0.0213061	0.904693	1	Has domain(s) with predicted zinc ion binding, nucleotide binding, RNA binding activity and nucleus localization	orf19.4062	TRY2	Transcription factor; regulator of yeast form adherence; required for yeast cell adherence to silicone substrate; Spider biofilm induced
CTRG_04526	1.59032	1.89034e-05	0.000126647	0.000409449	0.981905	1	Has domain(s) with predicted membrane localization	orf19.4059		Ortholog(s) have role in actin cortical patch localization, arginine transport, endocytosis, late endosome to vacuole transport, lysine transport, regulation of intracellular pH
CTRG_04523	1.04879	0.00587061	0.0180908	0.123944	0.638594	1	Ortholog(s) have sequence-specific DNA binding activity and nuclear chromatin localization	orf19.4056	BRG1	Transcription factor; recruits Hda1 to hypha-specific promoters; Tn mutation affects filamentation; Hap43-repressed; Spider and flow model biofilm induced; required for Spider biofilm formation; Bcr1-repressed in RPMI a/a biofilms	orf19.4056
CTRG_06148	1.29303	0.000442422	0.00201181	-0.0896675	0.72131	1	Has domain(s) with predicted acid-amino acid ligase activity	orf19.4041	PEX4	Putative peroxisomal ubiquitin conjugating enzyme; regulated by Sef1, Sfu1, and Hap43; rat catheter biofilm induced; Spider biofilm induced
CTRG_06145	1.0415	0.0125976	0.0346528	0.0268743	0.829631	1	Ortholog(s) have role in cellular response to drug, fungal-type cell wall organization and anchored to plasma membrane, cell surface, yeast-form cell wall, extracellular region, hyphal cell wall localization	orf19.4035	PGA4	GPI-anchored cell surface protein; beta-1,3-glucanosyltransferase with similarity to the A. fumigatus GEL family; transcript induced in RHE model of oral candidiasis; fluconazol-induced
CTRG_06141	1.17347	0.00132179	0.00509916	0.370792	0.17457	1	Has domain(s) with predicted DNA primase activity and role in DNA replication, synthesis of RNA primer	orf19.4030		Ortholog(s) have DNA primase activity, single-stranded DNA binding activity, role in DNA replication, synthesis of RNA primer and alpha DNA polymerase:primase complex, cytoplasm, nuclear chromatin localization
CTRG_06132	2.24302	4.45637e-05	0.000270324	0.325468	0.533412	1	Protein of unknown function	orf19.4019	PSY4	Regulatory subunit of protein phosphatase PP4; required for recovery from filamentation induced by DNA damage; mutants show increased virulence
CTRG_06126	1.29526	0.000895349	0.00364594	-0.189616	0.374504	1	Protein of unknown function	orf19.4013		Putative protein of unknown function; Hap43p-repressed gene; S. cerevisiae ortholog YHR045W localizes to the endoplasmic reticulum
CTRG_06124	1.24897	0.00139482	0.0053176	-0.125835	0.605252	1	Protein of unknown function	orf19.4009	CNB1	Regulatory subunit of calcineurin B (Ca[2+]-calmodulin-regulated S/T protein phosphatase); required for wild-type resistance to fluconazole or to SDS; micafungin is fungicidal to null mutant
CTRG_06115	1.27362	0.000617257	0.00269345	0.0199647	0.891682	1	Protein of unknown function	orf19.3999		Ortholog of S. cerevisiae : YMR160W, C. glabrata CBS138 : CAGL0M09493g, C. dubliniensis CD36 : Cd36_54670, C. parapsilosis CDC317 : CPAR2_502560 and Candida tenuis NRRL Y-1498 : CANTEDRAFT_103083
CTRG_06109	1.40784	0.000115075	0.000623144	-0.171987	0.521462	1	Has domain(s) with predicted hydrolase activity, acting on ester bonds activity and role in lipid catabolic process	orf19.3991		Ortholog(s) have acylglycerol lipase activity, role in cellular lipid metabolic process and cytoplasm, nucleus localization
CTRG_06099	2.07653	1.71926e-07	1.75547e-06	-0.184476	0.428989	1	Ortholog(s) have maltose alpha-glucosidase activity and intracellular localization	orf19.3982		Maltase; induced during growth on sucrose; induced by alpha pheromone in SpiderM medium; early-stage flow model biofilm indced
CTRG_06101	2.23666	2.55681e-09	3.66952e-08	0.101638	0.740506	1	Has domain(s) with predicted catalytic, cation binding activity and role in carbohydrate metabolic process	orf19.3982		Maltase; induced during growth on sucrose; induced by alpha pheromone in SpiderM medium; early-stage flow model biofilm indced
CTRG_06081	5.83595	5.29781e-27	4.65981e-25	0.717929	0.00181948	0.168109	Has domain(s) with predicted substrate-specific transmembrane transporter activity, role in transmembrane transport and integral to membrane localization	orf19.3981	MAL31	Putative high-affinity maltose transporter; transcript is upregulated in clinical isolates from HIV+ patients with oral candidiasis; alkaline induced; Spider biofilm induced
CTRG_06100	4.85966	1.53233e-23	1.07211e-21	0.00388786	1	1	Has domain(s) with predicted substrate-specific transmembrane transporter activity, role in transmembrane transport and integral to membrane localization	orf19.3981	MAL31	Putative high-affinity maltose transporter; transcript is upregulated in clinical isolates from HIV+ patients with oral candidiasis; alkaline induced; Spider biofilm induced
CTRG_06095	2.41393	0.00997064	0.0284341	-0.551593	0.688211	1	Ortholog(s) have role in fungal-type cell wall organization	orf19.3966	CRH12	CRH family cell wall protein; transcript regulated by Nrg1 and Tup1; alkaline induced by Rim101; repressed during cell wall regeneration; flow model biofilm induced
CTRG_06029	1.39838	0.000336697	0.00157526	0.249258	0.296142	1	Ortholog(s) have glycerophosphocholine phosphodiesterase activity and role in cellular response to drug, glycerophospholipid catabolic process	orf19.3936	GDE1	Glycerophosphocholine phosphodiesterase; mutation confers hypersensitivity to 5-fluorouracil (5-FU); F-12/CO2 early biofilm induced
CTRG_03161	1.04339	0.00470681	0.0149227	-0.0694654	0.801917	1	Ortholog(s) have role in Golgi to vacuole transport, pathogenesis	orf19.393	APS3	Component of the adaptor complex AP-3, which is involved in vacuolar protein sorting
CTRG_00041	3.40673	1.48722e-06	1.27355e-05	-0.301459	0.860031	1	Protein of unknown function	orf19.3923	PGA37	Putative GPI-anchored protein; Hap43-repressed; Spider biofilm induced
CTRG_06042	1.36386	0.000766144	0.00321332	0.107304	0.690579	1	Has domain(s) with predicted electron carrier, protein disulfide oxidoreductase activity and role in glycerol ether metabolic process, cell redox homeostasis	orf19.3920		Ortholog(s) have protein disulfide isomerase activity, protein disulfide oxidoreductase activity, protein-disulfide reductase (glutathione) activity and role in protein folding
CTRG_05454	2.15073	1.39054e-08	1.71095e-07	-0.139019	0.527831	1	Protein of unknown function	orf19.3897		Protein of unknown function; decreased transcription is observed upon fluphenazine treatment or in an azole-resistant strain that overexpresses CDR1 and CDR2; transcription is repressed in response to alpha pheromone in SpiderM medium
CTRG_00622	1.87066	5.66257e-07	5.29051e-06	-0.147409	0.582427	1	Has domain(s) with predicted protein binding activity	orf19.3862		Putative intracellular transport protein; heterozygous null mutant displays sensitivity to rapamycin; expression upregulated during growth in the mouse cecum
CTRG_00650	1.1515	0.00222419	0.00789299	0.357422	0.195053	1	Ortholog(s) have cyclin-dependent protein serine/threonine kinase activity and role in regulation of cell cycle, protein phosphorylation, G2/M transition of mitotic cell cycle, hyphal growth, G1/S transition of mitotic cell cycle	orf19.3856	CDC28	Cyclin-dependent protein kinase; interacts with regulatory subunit Cyb1; determination of cell morphology during the cell cycle; phosphorylated mostly by Swe1 and phosphorylation is regulated by Hsl1; 5'-UTR intron; Spider biofilm repressed		CPAR2_205060
CTRG_03934	1.20549	0.016295	0.0429983	0.107655	0.71623	1	Protein of unknown function	orf19.3844	MRP8	Mitochondrial ribosomal protein; ortholog of S. cerevisiae Mrp8; transcript induced in hyphal form; mutant is viable; flow model and rat catheter biofilm repressed
CTRG_03942	1.77454	0.000108589	0.000594295	0.27432	0.295185	1	Ortholog(s) have glucanosyltransferase activity and cell surface, anchored to plasma membrane, cellular bud membrane, cellular bud scar, cell septum, yeast-form cell wall, extracellular region, membrane raft, hyphal cell wall localization	orf19.3829	PHR1	Cell surface glycosidase; may act on cell-wall beta-1,3-glucan prior to beta-1,6-glucan linkage; role in systemic, not vaginal virulence (neutral, not low pH); high pH or filamentation induced; Bcr1-repressed in RPMI a/a biofilm	orf19.3829	CPAR2_302140
CTRG_05736	2.26124	7.54988e-09	9.84843e-08	-0.102608	0.629473	1	Protein of unknown function	orf19.3823	ZDS1	Nonessential protein; similar to S. cerevisiae Zds1p
CTRG_00437	2.11275	4.30881e-08	4.87671e-07	0.131764	0.597214	1	Protein of unknown function	orf19.3804		Protein of unknown function; filament induced
CTRG_00435	3.88814	6.83175e-09	8.98783e-08	-0.196842	0.788979	1	Protein of unknown function	orf19.3801	FAV1	Protein with weak similarity to S. cerevisiae Fus2p; induced by alpha pheromone mating factor in MTLa/MTLa opaque cells
CTRG_02203	1.5914	0.00017371	0.000897259	0.247989	0.597854	1	Protein of unknown function	orf19.3780		Protein likely to be essential for growth, based on an insertional mutagenesis strategy
CTRG_02210	1.4908	0.00114518	0.00448814	-0.406559	0.482647	1	Has domain(s) with predicted transaminase, pyridoxal phosphate binding activity and role in arginine metabolic process	orf19.3770	ARG8	Putative acetylornithine aminotransferase; Gcn2, Gcn4 regulated; rat catheter biofilm induced; Spider biofilm induced		CPAR2_403030
CTRG_03537	2.49052	5.81972e-09	7.70581e-08	0.120658	0.640484	1	Ortholog(s) have role in cellular bud site selection, hyphal growth and hyphal tip, cell surface, plasma membrane localization	orf19.3765	RAX2	Plasma membrane protein involved in establishment of bud sites and linear direction of hyphal growth; filament induced, repressed by Rim101, Tup1; Hap43-induced; Spider biofilm induced
CTRG_03538	1.05172	0.00808748	0.0238138	-0.0808316	0.721473	1	Protein of unknown function	orf19.3764	GSG1	Putative subunit of the TRAPP complex; involved in targeting of ER-to-Golgi transport vesicles; flow model biofilm induced		CPAR2_201780
CTRG_00113	1.13645	0.00226073	0.00799502	0.065714	0.79022	1	Protein of unknown function	orf19.376		Protein of unknown function; Hap43-repressed; Spider biofilm induced
CTRG_00891	1.4012	0.000133495	0.000711011	0.134454	0.557384	1	Ortholog(s) have role in negative regulation of filamentous growth of a population of unicellular organisms, double-strand break repair via homologous recombination, filamentous growth of a population of unicellular organisms, phenotypic switching	orf19.3752	RAD51	Protein involved in homologous recombination and DNA repair; flucytosine induced; slow growth and increased white-to-opaque switching frequency in null mutant
CTRG_00903	4.06003	3.55243e-21	1.95288e-19	0.473117	0.0752444	1	Has domain(s) with predicted protein serine/threonine kinase, ATP binding activity and role in protein phosphorylation	orf19.3751		Putative serine/threonine protein kinase; possibly an essential gene, disruptants not obtained by UAU1 method		CPAR2_801360
CTRG_03011	4.75839	1.63937e-16	5.28462e-15	-0.450851	0.85809	1	Has domain(s) with predicted role in transmembrane transport	orf19.3746	OPT2	Oligopeptide transporter; induced upon phagocytosis by macrophage; macrophage/pseudohyphal-repressed after 16h; fluconazole-induced; virulence-group-correlated expression; Hap43-repressed
CTRG_00908	1.23366	0.000778497	0.00325183	0.232705	0.305398	1	Has domain(s) with predicted iron ion binding, oxidoreductase activity and role in oxidation-reduction process, fatty acid biosynthetic process	orf19.3732	ERG25	Putative C-4 methyl sterol oxidase; C4-demethylation of ergosterol biosynthesis intermediates, based on similarity to S. cerevisiae Erg25; fluconazole-induced; induced in azole-resistant strain; rat catheter and Spider biofilm induced	orf19.3732	CPAR2_801410
CTRG_00907	1.13779	0.00196485	0.00712881	0.505332	0.0777187	1	Protein of unknown function	orf19.3730		Protein similar to S. cerevisiae Kre27p, which has a role in resistance to killer toxin; predicted Kex2p substrate
CTRG_00906	1.19163	0.0013642	0.0052303	-0.142963	0.585066	1	Has domain(s) with predicted protein phosphatase type 1 regulator, protein phosphatase 1 binding activity and cytoplasm localization	orf19.3728		Ortholog(s) have protein phosphatase 1 binding, protein phosphatase regulator activity and role in chromosome segregation, regulation of phosphoprotein phosphatase activity
CTRG_03143	1.20158	0.00122317	0.00476651	0.320189	0.298502	1	Has domain(s) with predicted role in chromatin assembly or disassembly and nucleus localization	orf19.3715	ASF1	Protein similar to S. cerevisiae Asf1p, a chromatin assembly complex component; likely to be essential for growth, based on an insertional mutagenesis strategy
CTRG_02657	1.26895	0.000767022	0.00321481	-0.103992	0.691783	1	Has domain(s) with predicted oxidoreductase activity and role in oxidation-reduction process	orf19.3706		Has domain(s) with predicted oxidoreductase activity and role in oxidation-reduction process
CTRG_04643	1.32328	0.000262712	0.00127665	0.112745	0.721901	1	Ortholog(s) have ARF GTPase activator activity and role in filamentous growth, establishment or maintenance of actin cytoskeleton polarity, pathogenesis, cellular response to drug, endocytosis	orf19.3683	AGE3	Putative ADP-ribosylation factor GTPase activating protein, functional ortholog of S. cerevisiae GCS1; mutation affects endocytosis, hyphal growth, chemical and drug resistance, and sensitivity to cell wall inhibitors
CTRG_04647	1.51575	0.000155673	0.000812957	0.072899	0.766573	1	Ortholog(s) have role in hyphal growth and cell septum, cellular bud neck, septin ring localization	orf19.3680	43350	Septin, required for wild-type invasive growth in vitro but not required for virulence in a mouse model of systemic infection; localizes to hyphal septum or bud neck; Asn-rich; aberrant gel mobility; phosphorylated in vitro by Gin4p
CTRG_04604	1.05835	0.00946975	0.0272721	0.284827	0.359811	1	Has domain(s) with predicted ATP binding, microtubule motor, microtubule binding activity, role in microtubule-based movement and microtubule associated complex localization	orf19.3667		Ortholog(s) have microtubule motor activity, protein homodimerization activity and kinesin complex localization
CTRG_00118	1.76117	4.89656e-06	3.75443e-05	0.150556	0.629811	1	Has domain(s) with predicted role in DNA repair and nucleus localization	orf19.366		Ortholog(s) have double-stranded DNA binding activity, role in DNA damage checkpoint, double-strand break repair, reciprocal meiotic recombination and checkpoint clamp complex localization
CTRG_02944	2.55744	2.5967e-08	3.06281e-07	-0.0493457	0.925908	1	Ortholog(s) have glucan endo-1,3-beta-D-glucosidase activity and cell surface, extracellular region localization	orf19.3642	SUN41	Cell wall glycosidase; role in biofilm formation and cell separation; possibly secreted; hypoxia, hyphal induced; caspofungin repressed; Efg1, Cph1 regulated; O-glycosylated, possible Kex2 substrate; 5'-UTR intron; Spider biofilm induced	orf19.3642
CTRG_01839	1.12793	0.00241133	0.00844418	0.0973522	0.637602	1	Protein of unknown function	orf19.3635		Ortholog of C. dubliniensis CD36 : Cd36_22580, C. parapsilosis CDC317 : CPAR2_406960, Candida tenuis NRRL Y-1498 : CANTEDRAFT_113677 and Debaryomyces hansenii CBS767 : DEHA2D03608g
CTRG_01840	1.28758	0.00608025	0.0186087	0.255186	0.663601	1	Has domain(s) with predicted hydroxyisourate hydrolase activity and role in purine nucleobase metabolic process, transport	orf19.3633		Ortholog(s) have role in purine nucleobase catabolic process
CTRG_01853	1.34357	0.000710335	0.00301815	0.248442	0.41745	1	Has domain(s) with predicted protein binding, ATP binding activity, role in DNA repair, chromosome condensation, sister chromatid cohesion, DNA recombination and chromosome localization	orf19.3623	SMC2	Protein similar to S. cerevisiae Smc2p, which is a component of the condensin complex involved in mitotic chromosome condensation; induced under hydroxyurea treatment
CTRG_01858	1.91104	1.4498e-06	1.24497e-05	-0.0300503	0.90415	1	Ortholog(s) have squalene synthase, farnesyl-diphosphate farnesyltransferase activity, role in ergosterol biosynthetic process and plasma membrane localization	orf19.3616	ERG9	Putative farnesyl-diphosphate farnesyl transferase (squalene synthase); sterol biosynthesis pathway; likely essential for growth; regulated by fluconazole, lovastatin; amphotericin B, caspofungin repressed; Spider biofilm repressed
CTRG_01943	1.07295	0.00489588	0.0154664	-0.0345937	0.891026	1	Has domain(s) with predicted nucleotide binding, four-way junction helicase activity and role in DNA repair, DNA recombination	orf19.3601		Has domain(s) with predicted ATP binding, nucleoside-triphosphatase activity
CTRG_01459	1.03079	0.00438196	0.0140227	-0.151168	0.41414	1	Ortholog(s) have role in cellular response to drug	orf19.3577	COQ5	Putative methyltransferase of ubiquinone biosynthesis; regulated by Gcn4; repressed by amino acid starvation (3-AT), Hap43; induced upon adherence to polystyrene; Spider biofilm repressed
CTRG_01475	1.28497	0.000478695	0.00215605	0.218744	0.444822	1	Has domain(s) with predicted protein serine/threonine kinase, ATP binding activity and role in protein phosphorylation	orf19.3561	CDC7	Catalytic subunit of Dbf4p-regulated serine/threonine protein kinase; negative regulator of hyphal development; cell-cycle regulated periodic mRNA expression; S. cerevisiae ortholog is not cell-cycle regulated
CTRG_01488	1.41858	0.00672617	0.0202805	-0.151328	0.703577	1	Protein of unknown function	orf19.3550	SGO1	Component of the spindle checkpoint; cell-cycle regulated periodic mRNA expression		CPAR2_206540
CTRG_01661	1.05732	0.00396739	0.0129245	0.236546	0.39648	1	Has domain(s) with predicted thymidylate synthase activity and role in dTMP biosynthetic process	orf19.3549	CDC21	Putative thymidylate synthase; flucytosine induced; rat catheter biofilm repressed; Spider biofilm repressed
CTRG_01644	4.04518	3.37071e-22	2.07535e-20	0.00547856	0.976565	1	Ortholog(s) have GTPase activity, role in GTP catabolic process, establishment of cell polarity, hyphal growth and plasma membrane localization	orf19.3534	RHO3	Putative Rho family GTPase; possible substrate of protein farnesyltransferase and geranylgeranyltransferase type I; greater transcription in hyphal form than yeast form; plasma membrane-localized		CPAR2_209990
CTRG_01640	1.04713	0.019649	0.0499913	0.0235004	0.919233	1	Protein of unknown function	orf19.3531		Ortholog(s) have role in regulation of DNA-dependent DNA replication initiation and DNA replication preinitiation complex, chromosome, centromeric region localization
CTRG_01638	6.16163	2.08339e-40	5.83066e-38	-0.229534	0.630861	1	Has domain(s) with predicted protein binding activity	orf19.3529	ABP2	Putative alpha-actinin-like protein; induced by alpha pheromone in SpiderM medium
CTRG_02907	4.58584	5.68899e-25	4.37839e-23	-0.00451088	0.957312	1	Has domain(s) with predicted protein binding, zinc ion binding activity	orf19.3501		S. cerevisiae ortholog Pxl1 localizes to sites of polarized growth and is required for selection and/or maintenance of polarized growth sites; Hog1p-repressed	orf19.3501	CPAR2_602250
CTRG_02910	3.03946	7.25334e-05	0.000413125	1.37045	0.0557617	1	Has domain(s) with predicted role in cell division, centromere complex assembly, chromosome segregation and nucleus, kinetochore localization	orf19.3494	CTF5	Predicted component of the kinetochore sub-complex COMA; induced during the mating process; repressed by alpha pheromone in SpiderM medium
CTRG_05102	1.36222	0.00022839	0.00114325	0.0259209	0.835753	1	Protein of unknown function	orf19.3490	FGR6-4	Protein lacking an ortholog in S. cerevisiae; member of a family encoded by FGR6-related genes in the RB2 repeat sequence; transposon mutation affects filamentous growth
CTRG_02811	1.71436	6.28518e-06	4.74238e-05	0.0246414	0.919147	1	Has domain(s) with predicted protein serine/threonine kinase, ATP binding activity and role in protein phosphorylation	orf19.3476	HRR25	Predicted protein serine/threonine kinase; Spider biofilm induced
CTRG_02814	2.89102	1.20451e-12	2.56616e-11	0.265004	0.511908	1	Has domain(s) with predicted protein serine/threonine kinase, ATP binding activity and role in protein phosphorylation	orf19.3474	IPL1	Putative Aurora kinase; Hap43-induced; induced during planktonic growth; possibly an essential gene, disruptants not obtained by UAU1 method		CPAR2_601410
CTRG_02816	1.23294	0.000820726	0.00339597	-0.0855644	0.746406	1	Has domain(s) with predicted role in regulation of mitotic metaphase/anaphase transition, anaphase-promoting complex-dependent proteasomal ubiquitin-dependent protein catabolic process and anaphase-promoting complex localization	orf19.3471		Protein with a predicted anaphase-promoting complex APC subunit 1 CDC26 domain; Hap43-repressed gene
CTRG_02923	2.29824	3.21945e-08	3.76132e-07	-0.241824	0.34672	1	Has domain(s) with predicted role in biosynthetic process	orf19.3468	ALG11	Alpha-1,2-mannosyltransferase; catalyzes sequential addition of 2 terminal alpha 1,2-mannose residues to the Man5GlcNAc2-PP-dolichol intermediate during asparagine-linked glycosylation in the ER; Spider biofilm induced	orf19.3468
CTRG_02333	1.97786	2.20976e-06	1.84606e-05	-0.397491	0.102764	1	Ortholog(s) have role in cellular response to drug	orf19.346	ALT1	Putative alanine transaminase; mutation confers hypersensitivity to 5-fluorocytosine (5-FC); rat catheter and flow model biofilm induced
CTRG_02913	2.13042	1.73979e-08	2.1128e-07	0.233544	0.480924	1	Has domain(s) with predicted protein kinase, ATP binding activity and role in protein phosphorylation	orf19.3456		Protein with a predicted serine/threonine kinase and tyrosine kinase domain; possibly an essential gene, disruptants not obtained by UAU1 method
CTRG_02912	1.3133	0.000343548	0.00160487	0.0189088	0.975497	1	Has domain(s) with predicted magnesium ion transmembrane transporter activity and role in magnesium ion transport	orf19.3455		Putative mitochondrial inner membrane magnesium transporter; possibly an essential gene, disruptants not obtained by UAU1 method
CTRG_02842	1.53136	8.97796e-05	0.000501609	0.268073	0.378932	1	Has domain(s) with predicted unfolded protein binding, heat shock protein binding activity and role in protein folding	orf19.3438		Ortholog(s) have chaperone binding activity, role in protein folding in endoplasmic reticulum, response to unfolded protein, ubiquitin-dependent ERAD pathway and endoplasmic reticulum lumen localization		CPAR2_602430
CTRG_02846	2.35257	7.14027e-10	1.10182e-08	0.0528882	0.953785	1	Has domain(s) with predicted role in transmembrane transport and integral to membrane localization	orf19.3432		Predicted membrane transporter, member of the drug:proton antiporter (12 spanner) (DHA1) family, major facilitator superfamily (MFS); induced by nitric oxide
CTRG_02871	1.24442	0.00119414	0.00467111	-0.0489623	0.904025	1	Has domain(s) with predicted glucan endo-1,3-beta-glucanase activity, C-3 substituted reducing group, glucan endo-1,4-beta-glucanase activity, C-3 substituted reducing group activity and role in cell wall macromolecule catabolic process	orf19.3417	ACF2	Putative endo-1,3-beta-glucanase; fungal-specific (no human or murine homolog)
CTRG_02863	1.3024	0.000635282	0.00275396	0.0149565	0.917516	1	Has domain(s) with predicted protein binding activity	orf19.3409	SEC12	Putative guanyl-nucleotide exchange factor; induced in high iron; Hap43-repressed
CTRG_02864	1.21927	0.00611342	0.0186893	0.0680854	0.925299	1	Has domain(s) with predicted protein binding, damaged DNA binding, zinc ion binding activity, role in DNA repair and nucleus localization	orf19.3407	RAD18	Putative transcription factor with zinc finger DNA-binding motif; Hap43p-repressed gene
CTRG_02880	1.26741	0.000652605	0.00281182	0.0358575	0.862238	1	Ortholog(s) have role in cellular response to drug	orf19.3401	CTA1	Protein similar to S. cerevisiae Mos10p, which affects S. cerevisiae filamentous growth; activates transcription in 1-hybrid assay in S. cerevisiae; protein levels increase under weak acid stress; nonessential
CTRG_02604	1.0628	0.00899386	0.0261396	0.191024	0.459631	1	Has domain(s) with predicted hydrolase activity	orf19.340		Ortholog(s) have role in ATP export, protein targeting to membrane, protein targeting to vacuole and ESCRT I complex localization
CTRG_02882	1.34023	0.000357305	0.00165907	-0.00345356	0.99742	1	Has domain(s) with predicted role in regulation of transcription, DNA-dependent and nucleus localization	orf19.3399		Ortholog(s) have histone binding activity, role in histone exchange and Swr1 complex localization
CTRG_04463	1.81533	3.79992e-06	3.00721e-05	0.129207	0.786882	1	Ortholog(s) have role in cellular response to drug	orf19.3356	ESP1	Putative caspase-like cysteine protease; mutation confers increased sensitivity to nocodazole; periodic mRNA expression, peak at cell-cycle S/G2 phase; mRNA binds She3
CTRG_04453	1.20308	0.00442288	0.014139	0.144835	0.654823	1	Has domain(s) with predicted nucleic acid binding, zinc ion binding activity	orf19.3345	SIZ1	Possible SUMO/Smt3 ligase; Rim101-repressed
CTRG_04452	1.09192	0.00297295	0.0100574	0.210979	0.411285	1	Has domain(s) with predicted protein binding, phosphatidylinositol binding activity, role in cell communication and retromer complex, outer shell localization	orf19.3344	VPS17	Ortholog(s) have phosphatidylinositol-3-phosphate binding, protein transporter activity and role in ascospore-type prospore membrane assembly, intracellular protein transport, retrograde transport, endosome to Golgi
CTRG_04434	1.04167	0.00442661	0.0141435	0.323632	0.245777	1	Ortholog(s) have dUTP diphosphatase activity	orf19.3322	DUT1	dUTP pyrophosphatase; cell-cycle regulated if expressed in S. cerevisiae; upstream MluI and SCB elements; 17-beta-estradiol, ethynyl estradiol, macrophage induced; decreased in stationary phase yeast; rat catheter, Spider biofilm repressed
CTRG_04432	1.11417	0.00279869	0.00955181	0.0419176	0.862313	1	Has domain(s) with predicted electron carrier, protein disulfide oxidoreductase activity and role in glycerol ether metabolic process, cell redox homeostasis	orf19.3319		Putative thioredoxin; Spider biofilm repressed
CTRG_04425	2.33417	1.37761e-09	2.05374e-08	0.111416	0.619582	1	Protein of unknown function	orf19.3311	IFD3	Putative aldo/keto reductase; Mig1-regulated
CTRG_04408	1.64911	0.000296761	0.00141093	-0.0463967	0.868849	1	Has domain(s) with predicted protein binding activity, role in cell division, chromosome segregation and MIS12/MIND type complex localization	orf19.3295		Has domain(s) with predicted role in cell division, chromosome segregation and MIS12/MIND type complex localization
CTRG_00449	1.25181	0.0024307	0.00848802	-0.132407	0.615372	1	Has domain(s) with predicted protein heterodimerization, DNA binding activity, role in nucleosome assembly and nucleosome, nucleus localization	orf19.327	HTA3	Putative histone H2A; amphotericin B repressed; flucytosine induced; RNA abundance regulated by tyrosol and cell density; Spider biofilm repressed		CPAR2_103280
CTRG_00989	2.42331	1.94993e-10	3.22734e-09	0.105183	0.683685	1	Protein of unknown function	orf19.3266		Ortholog of C. dubliniensis CD36 : Cd36_25930, C. parapsilosis CDC317 : CPAR2_800910, Candida tenuis NRRL Y-1498 : CANTEDRAFT_132053 and Debaryomyces hansenii CBS767 : DEHA2E17160g
CTRG_00991	2.43811	3.15727e-07	3.07584e-06	0.446641	0.33665	1	Has domain(s) with predicted nucleic acid binding activity	orf19.3264	CCE1	Putative Holliday junction resolving enzyme; similar to S. cerevisiae Cce1p
CTRG_00985	1.25421	0.000630706	0.00274169	-0.110735	0.669458	1	Has domain(s) with predicted catalytic activity	orf19.3260	CAB3	Putative phosphopantothenoylcysteine decarboxylase, binds to protein phosphatase Ppz1p and regulates its activity
CTRG_00986	1.15269	0.00315099	0.010561	0.1223	0.744156	1	Has domain(s) with predicted serine-type peptidase activity, role in signal peptide processing and integral to membrane localization	orf19.3259		Ortholog(s) have peptidase activity, role in protein targeting to ER, signal peptide processing and signal peptidase complex localization		CPAR2_800740
CTRG_00984	1.93172	3.1995e-06	2.57171e-05	-0.0139641	0.945471	1	Protein of unknown function	orf19.3254		Ortholog of C. dubliniensis CD36 : Cd36_26020, Candida tropicalis MYA-3404 : CTRG_00984 and Candida albicans WO-1 : CAWG_01455
CTRG_00983	1.16129	0.0015128	0.00568291	0.0509602	0.898698	1	Ortholog(s) have and cell surface localization	orf19.3252	DAL81	Zn(II)2Cys6 transcription factor; ortholog of S. cerevisiae Dal81, involved in the regulation of nitrogen-degradation genes; required for yeast cell adherence to silicone substrate; Spider biofilm induced
CTRG_00981	1.24147	0.00287605	0.00978334	0.179535	0.582392	1	Has domain(s) with predicted protein binding activity	orf19.3250		Ortholog(s) have RNA binding activity, role in mRNA splicing, via spliceosome and U1 snRNP, U2-type prespliceosome localization
CTRG_00979	1.00151	0.00815518	0.0239902	0.0263111	0.850919	1	Ortholog(s) have sphingosine N-acyltransferase activity and role in unidimensional cell growth, filamentous growth of a population of unicellular organisms, ceramide biosynthetic process	orf19.3249	LAG1	Putative ceramide synthase component; Hap43p-repressed gene; amphotericin B repressed
CTRG_00978	1.94641	0.00143011	0.00542527	-0.01475	0.994389	1	Protein of unknown function	orf19.3248		Ortholog of C. dubliniensis CD36 : Cd36_26070, C. parapsilosis CDC317 : CPAR2_803220, Candida tenuis NRRL Y-1498 : CANTEDRAFT_131795 and Debaryomyces hansenii CBS767 : DEHA2E12694g
CTRG_00977	1.51667	6.24253e-05	0.000362255	-0.018004	0.93259	1	Has domain(s) with predicted binding activity	orf19.3247		Putative ortholog of S. cerevisiae Laa1p; likely to be essential for growth, based on an insertional mutagenesis strategy
CTRG_00970	1.02106	0.0192665	0.0492625	-0.654072	0.0187646	0.767962	Protein of unknown function	orf19.3244		Ortholog(s) have role in mitochondrial respiratory chain complex assembly and mitochondrion localization
CTRG_00974	2.30728	2.57511e-09	3.6872e-08	0.234208	0.392246	1	Ortholog(s) have 3-keto sterol reductase activity and role in ergosterol biosynthetic process, cellular response to drug	orf19.3240	ERG27	3-Keto sterol reductase of ergosterol biosynthesis; acts in C-4 sterol demethylation with Erg25p and Erg26p; possible drug target, essential for viability; functional homolog of S. cerevisiae Erg27p		CPAR2_801560
CTRG_00964	3.0862	5.76681e-14	1.40898e-12	0.014757	0.919254	1	Has domain(s) with predicted binding, ubiquitin-protein ligase activity, role in cellular protein modification process and intracellular localization	orf19.3237		Ortholog(s) have proteasome regulatory particle binding activity and role in free ubiquitin chain polymerization, negative regulation of telomerase activity
CTRG_00968	4.12328	0.0179057	0.0464583				Ortholog(s) have role in cellular response to drug	orf19.3232		Putative transporter; mutation confers hypersensitivity to toxic ergosterol analog; fungal-specific (no human or murine homolog)
CTRG_00976	5.96695	2.93416e-09	4.15301e-08	-2.18461	0.0714496	1	Has domain(s) with predicted role in transmembrane transport and integral to membrane localization	orf19.3232		Putative transporter; mutation confers hypersensitivity to toxic ergosterol analog; fungal-specific (no human or murine homolog)
CTRG_00962	1.42692	0.000455342	0.00206037	0.471549	0.152452	1	Has domain(s) with predicted protein binding activity	orf19.3231	CDC27	Putative ubiquitin-protein ligase; periodic mRNA expression, peak at cell-cycle S/G2 phase
CTRG_00963	1.13943	0.00220007	0.00782091	0.0383834	0.825866	1	Ortholog(s) have role in vacuole organization, cellular response to drug	orf19.3230	BOI2	Putative SH3-domain-containing protein; mutation confers hypersensitivity to toxic ergosterol analog; Spider biofilm induced
CTRG_00958	1.00677	0.0125935	0.0346528	-0.0998314	0.671823	1	Protein of unknown function	orf19.3225	CWH43	Putative sensor/transporter protein with a predicted role in cell wall biogenesis; possibly an essential gene, disruptants not obtained by UAU1 method; flow model and rat catheter biofilm repressed
CTRG_00951	2.25828	4.65081e-08	5.22537e-07	-0.210948	0.508654	1	Has domain(s) with predicted sulfate transmembrane transporter activity, role in sulfate transport and integral to membrane localization	orf19.3222		Predicted vacuolar protein; rat catheter biofilm repressed; flow model biofilm repressed		CPAR2_803100
CTRG_05508	1.43703	0.000117944	0.000636444	0.464727	0.122885	1	Has domain(s) with predicted Rab GTPase activator activity, role in regulation of Rab GTPase activity and intracellular localization	orf19.3216		Similar to Rab GTPase activators; Hap43p-induced gene
CTRG_05434	2.65453	1.31894e-11	2.54568e-10	-0.0584495	0.857159	1	Ortholog(s) have plasma membrane localization	orf19.3214		Alpha/beta-HydrolasE superfamily protein; membrane-localized
CTRG_05466	1.26206	0.000606418	0.00265179	0.366569	0.294758	1	Has domain(s) with predicted DNA binding activity and role in DNA replication	orf19.3211	RFC3	Putative heteropentameric replication factor C subunit; transcription is induced upon filamentous growth
CTRG_05292	1.47224	6.48727e-05	0.000375043	-0.0618309	0.843829	1	Ortholog(s) have cyclin-dependent protein serine/threonine kinase regulator activity	orf19.3207	CCN1	G1 cyclin; required for hyphal growth maintenance (not initiation); cell-cycle regulated transcription (G1/S); Cdc28p-Ccn1p initiates Cdc11p S394 phosphorylation on hyphal induction; expression in S. cerevisiae inhibits pheromone response		CPAR2_303660
CTRG_02601	1.14002	0.0016654	0.00619944	-0.178537	0.503904	1	Has domain(s) with predicted nucleotide binding, oxidoreductase activity and role in metabolic process	orf19.320		Predicted short chain dehydrogenase; Spider biofilm induced
CTRG_05304	1.13733	0.00297874	0.0100715	-0.214695	0.442204	1	Ortholog(s) have sequence-specific DNA binding transcription factor activity	orf19.3193	FCR3	bZIP transcription factor; ortholog of S. cerevisiae Yap3; partially complements fluconazole sensitivity of S. cerevisiae pdr1 pdr3; Hap43-induced; required for yeast cell adherence to silicone substrate; flow model biofilm repressed
CTRG_05306	1.24282	0.000794371	0.00330246	0.135047	0.592972	1	Protein of unknown function	orf19.3190	HAL9	Putative Zn(II)2Cys6 transcription factor; gene in zinc cluster region of Chr. 5; induced by Mnl1 in weak acid; similar to S. cerevisiae Hal9, a putative transcription factor involved in salt tolerance
CTRG_05313	1.85375	1.26985e-05	8.9354e-05	-0.152009	0.519915	1	Ortholog(s) have and hyphal tip localization	orf19.3174	CDC24	GDP-GTP exchange factor for Cdc42p; phosphorylated; required for maintenance of hyphal growth; misexpression blocks hyphal growth and causes avirulence in a mouse model of systemic infection; antigenic during human oral infection
CTRG_05314	1.58931	2.63333e-05	0.000168714	0.0331131	0.922918	1	Has domain(s) with predicted calcium ion binding activity	orf19.3173		Has domain(s) with predicted calcium ion binding activity		CPAR2_100430
CTRG_05329	1.22883	0.0104112	0.0295535	0.215391	0.577338	1	Protein of unknown function	orf19.3163		Ortholog of C. dubliniensis CD36 : Cd36_51910, C. parapsilosis CDC317 : CPAR2_101650, Candida tenuis NRRL Y-1498 : CANTEDRAFT_94797 and Debaryomyces hansenii CBS767 : DEHA2D06578g
CTRG_02596	1.43678	0.000455627	0.00206037	0.11495	0.780298	1	Protein of unknown function	orf19.315		Ortholog of C. dubliniensis CD36 : Cd36_83120, C. parapsilosis CDC317 : CPAR2_103220, Candida tenuis NRRL Y-1498 : CANTEDRAFT_112860 and Debaryomyces hansenii CBS767 : DEHA2G08360g
CTRG_01891	2.11487	9.7028e-07	8.58335e-06	0.476184	0.205828	1	Protein of unknown function	orf19.3148		Protein of unknown function; possibly an essential gene, disruptants not obtained by UAU1 method
CTRG_03749	1.15663	0.00388183	0.012686	-0.299722	0.310282	1	Has domain(s) with predicted pseudouridine synthase, RNA binding activity and role in pseudouridine synthesis	orf19.3114		Predicted pseudouridine synthase; Spider biofilm induced
CTRG_03504	1.34438	0.000408904	0.00187602	0.241815	0.400989	1	Protein of unknown function	orf19.3100		Protein with t-SNARE domains and a microtubule associated domain; Hap43-induced gene; repressed by alpha pheromone in SpiderM medium		CPAR2_700060
CTRG_03762	1.30398	0.000750608	0.00315892	0.287796	0.265546	1	Has domain(s) with predicted mismatched DNA binding, ATP binding activity and role in mismatch repair	orf19.3093	MSH2	Putative DNA mismatch repair factor; transcript regulated by Nrg1; flucytosine repressed; transcript regulated by tyrosol and cell density
CTRG_03744	2.43424	0.00770498	0.0228624	0.987314	0.45168	1	Protein of unknown function	orf19.3088		bZIP transcription factor; possibly transcriptionally regulated upon hyphal formation; Hap43; F-12/CO2 early biofilm induced; Spider biofilm induced
CTRG_03739	1.51857	7.06449e-05	0.000404614	-0.114611	0.834946	1	Protein of unknown function	orf19.3084		Ortholog(s) have histone acetyltransferase activity, role in chromatin silencing at telomere and SAS acetyltransferase complex, nuclear chromatin localization
CTRG_05798	1.1258	0.00196669	0.0071313	0.0283162	0.858789	1	Ortholog(s) have nuclear chromatin localization	orf19.3074	TLO10	Member of a family of telomere-proximal genes of unknown function
CTRG_02589	1.45818	0.000258705	0.00126216	0.015615	0.959314	1	Has domain(s) with predicted SAGA-type complex localization	orf19.307		Ortholog(s) have transcription coactivator activity, role in histone acetylation, transcription by RNA polymerase II and Ada2/Gcn5/Ada3 transcription activator complex, SAGA complex, SLIK (SAGA-like) complex localization
CTRG_04577	1.1121	0.00187174	0.00684749	-0.210057	0.305025	1	Protein of unknown function	orf19.3064	MRPL27	Putative 60S ribosomal protein L27, mitochondrial precursor
CTRG_04576	1.18916	0.00169906	0.00630189	0.19478	0.450333	1	Has domain(s) with predicted protein heterodimerization, sequence-specific DNA binding activity and intracellular localization	orf19.3063	HFL1	HAP5-like; ortholog of S. cerevisiae Dpb3; third-largest subunit of DNA polymerase II (DNA polymerase epsilon); phosphorylated protein; mutants have a growth defect
CTRG_04573	1.45739	7.56209e-05	0.00042904	-0.137495	0.5865	1	Has domain(s) with predicted serine-type peptidase activity, role in protein processing involved in protein targeting to mitochondrion, proteolysis and mitochondrial inner membrane peptidase complex, integral to membrane localization	orf19.3061	IMP1	Predicted subunit of the mitochondrial inner membrane peptidase complex involved in protein targeting to mitochondria
CTRG_02588	1.56584	0.000402796	0.00185214	0.24275	0.57335	1	Protein of unknown function	orf19.306	USO5	Kinesin-associated protein; forms heterodimer with Kar3; involved in spindle formation; transcription is induced upon filamentous growth and in response to alpha pheromone in SpiderM medium		CPAR2_103370
CTRG_04568	1.9384	1.58817e-05	0.000109134	-0.177743	0.546378	1	Has domain(s) with predicted cell outer membrane, integral to membrane localization	orf19.3053		Protein of unknown function; present in exponential and stationary phase yeast; identified in extracts from biofilm and planktonic cells; flow model biofilm induced gene; GlcNAc-induced protein
CTRG_04566	1.83677	3.43106e-06	2.73995e-05	-0.0515227	0.919124	1	Has domain(s) with predicted integral to membrane localization	orf19.3051		Protein of unknown function; S. pombe ortholog SPAC17A2.02c plays a role in resistance to cadmium; colony morphology-related gene regulation by Ssn6; Spider biofilm repressed
CTRG_04805	2.09217	4.41959e-05	0.000268357	-0.114924	0.808648	1	Protein of unknown function	orf19.3042		Protein of unknown function; Hap43-induced; rat catheter biofilm induced
CTRG_04803	3.13259	1.63216e-14	4.24017e-13	0.00898476	0.981908	1	Protein of unknown function	orf19.3040	EHT1	Putative acyl-coenzymeA:ethanol O-acyltransferase; regulated by Sef1, Sfu1, and Hap43; induced by alpha pheromone in SpiderM medium; Spider biofilm induced; promoter bound by Ndt80
CTRG_04799	1.50779	9.67412e-05	0.000537093	0.071326	0.82713	1	Protein of unknown function	orf19.3023	NGG1	Ortholog(s) have histone acetyltransferase activity, role in histone acetylation, regulation of transcription by RNA polymerase II and Ada2/Gcn5/Ada3 transcription activator complex, SAGA complex, SLIK (SAGA-like) complex localization
CTRG_02551	3.3545	4.13582e-17	1.43058e-15	0.416721	0.1862	1	Has domain(s) with predicted role in ER to Golgi vesicle-mediated transport and cis-Golgi network localization	orf19.302		Ortholog(s) have Rab guanyl-nucleotide exchange factor activity, role in ER to Golgi vesicle-mediated transport and TRAPPI protein complex, TRAPPII protein complex, TRAPPIII protein complex localization
CTRG_04784	2.42759	1.30208e-08	1.61957e-07	0.0754526	0.814716	1	Ortholog(s) have role in cytokinetic cell separation, maintenance of cell polarity, septin ring assembly and incipient cellular bud site, cell septum, cellular bud neck septin ring, mating projection base localization	orf19.3013	CDC12	Septin; essential for viability; forms ring at sites of cell division and also forms filaments in mature chlamydospore; filamentous growth induced; regulated by Nrg1, Tup1, tyrosol and cell density; rat catheter biofilm repressed	orf19.3013
CTRG_04783	1.24775	0.00337222	0.0112231	0.560389	0.105596	1	Has domain(s) with predicted sequence-specific DNA binding RNA polymerase II transcription factor, zinc ion binding activity, role in regulation of transcription, DNA-dependent and nucleus localization	orf19.3012	ARO80	Zn(II)2Cys6 transcription factor; transcriptional activator of aromatic amino acid catabolism; regulator of aromatic alcohol biosynthesis via the Ehrlich pathway; mutant is viable
CTRG_04780	1.04618	0.0157985	0.0419636	-0.0256897	0.842964	1	Protein of unknown function	orf19.3009		Ortholog(s) have nucleus-vacuole junction localization
CTRG_04343	1.96595	1.82494e-07	1.85415e-06	0.239843	0.406562	1	Ortholog(s) have GTPase activity, role in mitotic M phase and spindle pole body localization	orf19.3001	TEM1	Putative GTPase involved in mitotic exit and cytokinesis; induced under Cdc5p depletion
CTRG_04342	2.20905	3.82582e-09	5.25794e-08	0.01688	0.898623	1	Ortholog(s) have role in chromatin silencing at telomere	orf19.3000	ORC1	Putative origin recognition complex large subunit; essential for viability; similar to S. cerevisiae Orc1p origin recognition complex subunit
CTRG_04328	1.892	0.000223948	0.00112467	-0.17567	0.810193	1	Has domain(s) with predicted NAD binding, oxidoreductase activity, acting on the CH-OH group of donors, NAD or NADP as acceptor activity and role in oxidation-reduction process	orf19.2989	GOR1	Ortholog(s) have glyoxylate reductase activity, role in glyoxylate catabolic process and extracellular region localization
CTRG_04333	2.68535	1.62479e-10	2.74432e-09	-0.222654	0.477334	1	Has domain(s) with predicted NAD binding, oxidoreductase activity, acting on the CH-OH group of donors, NAD or NADP as acceptor activity and role in oxidation-reduction process	orf19.2989	GOR1	Ortholog(s) have glyoxylate reductase activity, role in glyoxylate catabolic process and extracellular region localization
CTRG_04329	1.0606	0.00419694	0.0135433	-0.198913	0.471551	1	Has domain(s) with predicted catalytic, pyridoxal phosphate binding activity and role in metabolic process	orf19.2988		Predicted aminotransferase based on S. pombe ortholog SPBC660.12c; flow model biofilm induced		CPAR2_105990
CTRG_04332	1.15392	0.00172349	0.00637711	-0.23578	0.374178	1	Protein of unknown function	orf19.2985		Protein of unknown function; Hap43-repressed gene
CTRG_04324	1.82527	9.09233e-06	6.64863e-05	0.309507	0.321826	1	Has domain(s) with predicted role in autophagy	orf19.2982		Ortholog(s) have SNARE binding, protein kinase activator activity, protein-containing complex scaffold activity
CTRG_04320	3.21132	4.88681e-16	1.50441e-14	-0.024701	0.977803	1	Has domain(s) with predicted GTP binding activity and role in small GTPase mediated signal transduction	orf19.2975	YPT7	Protein of YPT/RAB family; induced during the mating process
CTRG_04319	1.39764	0.00097791	0.00393015	0.0724888	0.794573	1	Ortholog(s) have role in vacuole inheritance, cellular response to biotic stimulus, filamentous growth of a population of unicellular organisms in response to biotic stimulus	orf19.2974	YKT6	Putative protein of the vacuolar SNARE complex; predicted role in vacuolar fusion; rat catheter biofilm repressed	orf19.2974
CTRG_02570	1.42248	0.000124389	0.000667711	-0.0682088	0.859151	1	Protein of unknown function	orf19.296		Ortholog of C. dubliniensis CD36 : Cd36_82980, C. parapsilosis CDC317 : CPAR2_102360, Candida tenuis NRRL Y-1498 : cten_CGOB_00165 and Debaryomyces hansenii CBS767 : DEHA2G00990g
CTRG_04667	1.54682	3.32974e-05	0.000209102	-0.0657288	0.696215	1	Ortholog(s) have role in cellular response to drug	orf19.2956	MGM101	Putative mitochondrial genome maintenance protein; fungal-specific (no human or murine homolog); mutation confers hypersensitivity to tubercidin (7-deazaadenosine)		CPAR2_106590
CTRG_04659	5.26282	0.000690062	0.00295049				Has domain(s) with predicted cation binding, hydrolase activity, hydrolyzing O-glycosyl compounds activity and role in carbohydrate metabolic process	orf19.2941	SCW4	Putative cell wall protein; substrate for Kex2p processing in vitro; expression regulated by white-opaque switch; alkaline repressed; possibly essential (UAU1 method); flow model biofilm induced; Spider biofilm induced
CTRG_04657	1.50866	8.54178e-05	0.000478978	0.0926631	0.749841	1	Has domain(s) with predicted role in transport and Golgi stack localization	orf19.2940		Putative v-SNARE of the endoplasmic reticulum membrane; possibly an essential gene, disruptants not obtained by UAU1 method
CTRG_04632	1.64655	0.000536241	0.00238042	0.446281	0.246681	1	Has domain(s) with predicted GTP binding activity, role in small GTPase mediated signal transduction and intracellular localization	orf19.2925		Ortholog(s) have role in protein folding, tubulin complex assembly
CTRG_04050	1.79759	2.75625e-06	2.24474e-05	0.252432	0.375676	1	Has domain(s) with predicted protein binding activity	orf19.2921		Ortholog(s) have alpha-tubulin binding activity, role in protein folding, tubulin complex assembly and cytoplasm localization
CTRG_04046	4.17019	0.0157456	0.0418411				Protein of unknown function	orf19.2916		Ortholog of C. dubliniensis CD36 : Cd36_45740, C. parapsilosis CDC317 : CPAR2_401900, Candida tenuis NRRL Y-1498 : CANTEDRAFT_116046 and Pichia stipitis Pignal : PICST_28890
CTRG_02571	2.69381	8.01219e-11	1.40145e-09	-0.205444	0.657101	1	Protein of unknown function	orf19.291		Ortholog(s) have SUMO binding, SUMO ligase activity, metalloendopeptidase activity
CTRG_04041	1.63517	6.57084e-05	0.000379163	-0.148668	0.565697	1	Ortholog(s) have C-3 sterol dehydrogenase (C-4 sterol decarboxylase) activity and role in ergosterol biosynthetic process	orf19.2909	ERG26	C-3 sterol dehydrogenase, catalyzes the 2nd of 3 steps required to remove 2 C-4 methyl groups from an intermediate in ergosterol biosynthesis; amphotericin B, caspofungin repressed; Spider biofilm repressed
CTRG_01956	1.32532	0.00249954	0.00868981	0.0207907	0.936238	1	Protein of unknown function	orf19.2907.1		Ortholog(s) have chromatin DNA binding activity and role in positive regulation of transcription from RNA polymerase II promoter by pheromones, tRNA threonylcarbamoyladenosine metabolic process, telomere maintenance via recombination
CTRG_02718	5.48059	7.21131e-31	8.70589e-29	0.357513	0.177909	1	Protein of unknown function	orf19.2906	PGA41	Putative GPI-anchored protein; adhesin-like protein
CTRG_02572	1.15887	0.00154835	0.00579877	-0.0237405	0.979177	1	Protein of unknown function	orf19.290	KRE5	UDP-glucose:glycoprotein glucosyltransferase; 1,6-beta-D-glucan biosynthesis, hyphal growth, virulence in mouse IV model; partially complements S. cerevisiae kre5 mutant defects; flow biofilm repressed, Bcr1-repressed in RPMI a/a biofilms
CTRG_04038	1.89008	0.000675182	0.00289491	0.243508	0.7328	1	Has domain(s) with predicted nucleotide binding, oxidoreductase activity and role in metabolic process	orf19.2899		Ortholog of C. parapsilosis CDC317 : CPAR2_500750, C. dubliniensis CD36 : Cd36_45850, Pichia stipitis Pignal : PICST_43336 and Candida orthopsilosis Co 90-125 : CORT_0B00900
CTRG_03811	1.15724	0.00243853	0.00850172	0.495812	0.199378	1	Has domain(s) with predicted DNA primase activity and role in DNA replication, synthesis of RNA primer	orf19.2885	PRI2	Putative DNA primase; gene adjacent to and divergently transcribed with CDC68; Hap43-induced; Spider biofilm repressed
CTRG_03825	1.10627	0.00687119	0.0206572	0.149753	0.724049	1	Has domain(s) with predicted unfolded protein binding, heat shock protein binding activity and role in protein folding	orf19.2875		Ortholog of S. pombe SPAC1071.09c DNAJ domain protein; Hap43-induced gene		CPAR2_501040
CTRG_00806	1.65453	3.33164e-05	0.000209102	-0.054364	0.847469	1	Protein of unknown function	orf19.2850		Protein of unknown function; induced by nitric oxide independent of Yhb1p
CTRG_00822	1.78892	2.20259e-06	1.84257e-05	-0.0889486	0.656408	1	Protein of unknown function	orf19.2837	ALG5	Putative glucosyltransferase involved in cell wall mannan biosynthesis; possibly an essential gene, disruptants not obtained by UAU1 method		CPAR2_801230
CTRG_00823	1.71562	5.39298e-06	4.10948e-05	0.0677484	0.839058	1	Ortholog(s) have role in regulation of transcription from RNA polymerase II promoter, phenotypic switching	orf19.2834	RPD3	Histone deacetylase; regulates frequency of white-to-opaque and opaque-to-white switching; greater expression in white cells than opaque cells; has conserved deacetylation motif
CTRG_00824	7.52505	1.44728e-48	8.11607e-46	0.819165	0.132415	1	Protein of unknown function	orf19.2833	PGA34	Putative GPI-anchored protein; transcript repressed by alpha pheromone in SpiderM medium; induced in oralpharyngeal candidasis; flow model biofilm induced; Spider biofilm induced	orf19.2833
CTRG_00826	1.34872	0.000225934	0.0011328	-0.0352448	0.828393	1	Protein of unknown function	orf19.2831	RPC31	Putative RNA polymerase III subunit C31; repressed by nitric oxide; induced during infection of murine kidney, compared to growth in vitro; has murine homolog		CPAR2_801190
CTRG_00829	1.12255	0.00325146	0.0108623	0.458009	0.168297	1	Protein of unknown function	orf19.2828		Ortholog(s) have alpha-tubulin binding, microtubule binding activity, role in cytoplasmic microtubule organization, establishment or maintenance of cell polarity, post-chaperonin tubulin folding pathway and cytoplasm localization
CTRG_00830	1.3748	0.000197832	0.00100582	0.281827	0.372096	1	Protein of unknown function	orf19.2827		Ortholog(s) have structural constituent of cytoskeleton activity
CTRG_00831	2.06279	5.64206e-08	6.21434e-07	0.129355	0.615841	1	Protein of unknown function	orf19.2826		Ortholog of C. dubliniensis CD36 : Cd36_27680, C. parapsilosis CDC317 : CPAR2_801140, Candida tenuis NRRL Y-1498 : CANTEDRAFT_129982 and Debaryomyces hansenii CBS767 : DEHA2E09526g
CTRG_00835	1.71349	0.000110815	0.000603795	0.097926	1	1	Protein of unknown function	orf19.2822		Essential component of the conserved oligomeric Golgi complex; role in fusion of transport vesicles to Golgi compartments; rat catheter biofilm repressed
CTRG_04156	3.25869	3.82622e-15	1.06597e-13	0.155774	0.780883	1	Has domain(s) with predicted ATP binding, helicase, DNA binding activity	orf19.2798		Putative helicase; fungal-specific (no human or murine homolog)
CTRG_04151	2.845	0.000249214	0.00122473	0.458629	0.61303	1	Protein of unknown function	orf19.2789		Ortholog of C. dubliniensis CD36 : Cd36_07040, C. parapsilosis CDC317 : CPAR2_208700, Candida tenuis NRRL Y-1498 : CANTEDRAFT_108836 and Debaryomyces hansenii CBS767 : DEHA2F25674g
CTRG_02559	1.02608	0.00506119	0.015907	-0.0192258	0.977358	1	Protein of unknown function	orf19.278		Protein of unknown function; required for adhesion to abiotic substrate; Spider biofilm induced
CTRG_00163	2.13683	1.77677e-08	2.15346e-07	0.0143207	0.9649	1	Ortholog(s) have Rho GTPase activator activity, role in small GTPase mediated signal transduction, hyphal growth and hyphal tip localization	orf19.2771	BEM3	Putative GTPase-activating protein (GAP) for Rho-type GTPase Cdc42p; involved in cell signaling pathways that control cell polarity; similar to S. cerevisiae Bem3p
CTRG_00155	1.29134	0.00218366	0.00777604	-0.223172	0.403358	1	Ortholog(s) have role in fungal-type cell wall organization, filamentous growth of a population of unicellular organisms in response to neutral pH, cellular response to neutral pH and fungal-type cell wall localization	orf19.2765	PGA62	Adhesin-like cell wall protein; putative GPI-anchor; fluconazole-induced; induced in high iron; induced during cell wall regeneration; Cyr1 or Ras1 repressed; Tbf1 induced
CTRG_00138	1.28507	0.00160017	0.0059747	0.0516427	0.963197	1	Ortholog(s) have role in proline catabolic process, filamentous growth	orf19.2748	ARG83	GAL4-like Zn(II)2Cys6 transcription factor; clade-associated expression; null shows abnormal regulation of invasive colony growth, is unable to utilize proline as a nitrogen source; flow model biofilm induced
CTRG_00249	1.40599	0.000633166	0.00274729	-0.178319	0.650478	1	Has domain(s) with predicted 5'-flap endonuclease activity, role in DNA repair, DNA replication and Slx1-Slx4 complex localization	orf19.2740		Ortholog(s) have 5'-flap endonuclease activity
CTRG_00257	1.4861	0.00900047	0.0261396	0.0531334	0.929253	1	Has domain(s) with predicted 5'-flap endonuclease activity, role in DNA repair, DNA replication and Slx1-Slx4 complex localization	orf19.2740		Ortholog(s) have 5'-flap endonuclease activity
CTRG_00256	1.64594	6.22425e-05	0.000361535	0.0712464	0.831555	1	Protein of unknown function	orf19.2739		Ortholog(s) have histone binding activity, role in DNA replication-dependent nucleosome assembly and CAF-1 complex, chromatin, chromosome, centromeric region, nucleus localization
CTRG_00501	3.41023	1.0081e-11	1.97043e-10	0.461623	0.540151	1	Protein of unknown function	orf19.2726		Putative plasma membrane protein; Plc1-regulated; Spider biofilm induced
CTRG_00493	4.99257	2.7109e-22	1.68596e-20	0.0825512	1	1	Has domain(s) with predicted mismatched DNA binding, ATP binding activity and role in mismatch repair	orf19.2713		Ortholog(s) have role in reciprocal meiotic recombination
CTRG_02550	2.56999	4.85946e-08	5.41044e-07	0.41479	0.273872	1	Has domain(s) with predicted nucleotide binding activity	orf19.271	ADH4	Predicted 3-hydroxyacyl-CoA dehydrogenase; transcript is increased in azole-resistant strain overexpressing MDR1; transcript is increased in populations of cells exposed to fluconazole over multiple generations; mutant is viable
CTRG_00343	1.48851	0.000990458	0.0039728	0.228168	0.373786	1	Protein of unknown function	orf19.2701		Protein of unknown function; Ras1 and Cyr1 repressed; rat catheter and Spider biofilm induced	orf19.2701
CTRG_00278	5.72896	6.04691e-29	6.31031e-27	0.210482	0.340982	1	Protein of unknown function	orf19.2685	PGA54	GPI-anchored protein; Hog1-repressed; induced in cyr1 or efg1 mutant or in hyphae; colony morphology-related gene regulation by Ssn6; induced in RHE model; mRNA binds She3; regulated in Spider biofilms by Tec1, Egf1, Ntd80, Rob1, Brg1	orf19.2685	CPAR2_401560
CTRG_00277	1.00002	0.00723156	0.0216244	0.0644318	0.81871	1	Protein of unknown function	orf19.2684		Protein of unknown function; flow model biofilm repressed		CPAR2_401570
CTRG_00276	1.56368	2.43349e-05	0.00015755	0.25848	0.312924	1	Has domain(s) with predicted role in transcription initiation from RNA polymerase II promoter and transcription factor TFIIA complex localization	orf19.2682		Ortholog(s) have TBP-class protein binding, transcription coregulator activity, role in RNA polymerase II preinitiation complex assembly and transcription factor TFIIA complex localization
CTRG_00429	1.71423	1.01196e-05	7.30435e-05	-0.0403716	0.853192	1	Ortholog(s) have role in cellular response to drug	orf19.2678	BUB1	Putative cell cycle checkpoint kinase; mutation confers increased sensitivity to nocodazole
CTRG_00425	3.09276	5.81792e-07	5.42741e-06	0.0614185	0.957652	1	Protein of unknown function	orf19.2674		Protein of unknown function; Hap43p-repressed gene
CTRG_01820	1.01168	0.0114562	0.032018	0.113213	0.764639	1	Ortholog(s) have NuA4 histone acetyltransferase complex localization	orf19.2660	EAF3	Subunit of the NuA4 histone acetyltransferase complex; rat catheter and Spider biofilm induced
CTRG_02553	1.35121	0.00028383	0.0013589	0.414301	0.133163	1	Has domain(s) with predicted RNA binding, ribonuclease III activity and role in RNA processing	orf19.265		Protein with a ribonuclease III domain; flow model biofilm induced; Spider biofilm induced		CPAR2_102200
CTRG_02691	1.05164	0.00735759	0.0219267	0.243824	0.527292	1	Has domain(s) with predicted calcium ion binding activity	orf19.2642		Ortholog(s) have myosin II heavy chain binding activity, role in actomyosin contractile ring contraction and cellular bud neck contractile ring, myosin II complex localization
CTRG_02552	2.52512	1.72792e-09	2.52104e-08	-0.0236661	0.901139	1	Has domain(s) with predicted protein kinase binding activity and role in regulation of cyclin-dependent protein serine/threonine kinase activity	orf19.264		Has domain(s) with predicted protein kinase binding activity and role in regulation of cyclin-dependent protein serine/threonine kinase activity
CTRG_02687	8.61928	3.46183e-54	3.04493e-51	0.270884	1	1	Protein of unknown function	orf19.2638		Protein of unknown function; Spider biofilm induced		CPAR2_502060
CTRG_03891	1.81436	0.00246513	0.00858474	0.581943	0.272995	1	Ortholog(s) have role in double-strand break repair via single-strand annealing	orf19.2630	RAD59	Protein involved in homologous recombination and DNA breaks repair; similar to S. cerevisiae Rad59p; N-terminal similarity with Rad52p
CTRG_02549	1.15686	0.0046614	0.0148016	0.204854	0.615228	1	Has domain(s) with predicted protein binding, ATP binding activity, role in chromosome organization and chromosome localization	orf19.262	SMC3	Protein similar to S. cerevisiae Smc3p, which is an ATPase involved in sister chromatid cohesion; likely to be essential for growth, based on an insertional mutagenesis strategy
CTRG_00897	3.97568	2.45849e-19	1.07354e-17	0.171667	0.521227	1	Ortholog(s) have signal transducer activity and incipient cellular bud site, cell cortex, plasma membrane, fungal-type cell wall, cell septum, cellular bud neck localization	orf19.2614	RSR1	RAS-related protein; GTP/GDP cycling required for wild-type polar bud site selection, hyphal growth guidance; role in systemic virulence in mouse; geranylgeranylation predicted; suppresses S. cerevisiae cdc24-4 mutant heat sensitivity		CPAR2_800730
CTRG_00883	1.16603	0.00192915	0.00701996	0.125355	0.570148	1	Protein of unknown function	orf19.2606	HDA1	Histone deacetylase; inducer of filamentation; conserved deacetylation motif; regulates white-to-opaque switch frequency but not opaque-to-white switch; greater expression in white cells than opaque cells; inhibited by trichostatin-A;
CTRG_00880	1.12708	0.00682401	0.0205354	0.287186	0.462446	1	Has domain(s) with predicted role in microtubule cytoskeleton organization and spindle pole, microtubule organizing center localization	orf19.2600	SPC98	Putative component of the microtubule-nucleating Tub4p (gamma-tubulin) complex; periodic mRNA expression, peak at cell-cycle S/G2 phase
CTRG_05854	3.0619	0.00110918	0.00437491	-1.23689	0.273718	1	Has domain(s) with predicted pyridoxal phosphate binding, adenosylmethionine-8-amino-7-oxononanoate transaminase activity and role in biotin biosynthetic process	orf19.2591		Ortholog(s) have adenosylmethionine-8-amino-7-oxononanoate transaminase activity and role in biotin biosynthetic process
CTRG_00874	2.38283	0.00146695	0.00554792	-0.522162	0.513719	1	Ortholog(s) have tripeptide transporter, dipeptide transporter activity and role in dipeptide transport, tripeptide transport	orf19.2583	PTR2	Oligopeptide transporter involved in uptake of di-/tripeptides; highly induced during chlamydospore formation in both C. albicans and C. dubliniensis		CPAR2_800760
CTRG_00854	1.10868	0.00300854	0.0101555	0.0192419	0.905802	1	Protein of unknown function	orf19.2574		Ortholog of S. cerevisiae : MIL1, C. glabrata CBS138 : CAGL0K12584g, C. dubliniensis CD36 : Cd36_26790, C. parapsilosis CDC317 : CPAR2_800820 and Candida tenuis NRRL Y-1498 : CANTEDRAFT_128475
CTRG_00849	2.5735	2.05768e-11	3.88623e-10	0.160106	0.638976	1	Has domain(s) with predicted protein binding, phosphatidylinositol binding activity and role in cell communication, termination of G-protein coupled receptor signaling pathway	orf19.2565		Predicted intermediate filament protein; required for nuclear and mitochondrial transmission to daughter buds in S. cerevisiae; Spider biofilm induced
CTRG_02544	1.35114	0.0015803	0.00590764	-0.1012	0.807692	1	Ortholog(s) have role in growth of symbiont in host	orf19.255	ZCF1	Zn(II)2Cys6 transcription factor; transcript regulated during hypha formation; 5'-UTR intron; mutants show decreased colonization of mouse kidneys; flow model biofilm induced; Spider biofilm induced
CTRG_00931	1.11634	0.00309387	0.0103979	0.0294223	0.980403	1	Has domain(s) with predicted anthranilate synthase activity and role in tryptophan biosynthetic process	orf19.2546	TRP2	Putative anthranilate synthase with a predicted role in tryptophan biosynthesis; regulated by Gcn2p and Gcn4p		CPAR2_802830
CTRG_00934	1.41695	0.0166256	0.0436333	0.0796182	1	1	Has domain(s) with predicted heat shock protein binding activity	orf19.2542		Ortholog of C. dubliniensis CD36 : Cd36_26520, C. parapsilosis CDC317 : CPAR2_802860, Candida tenuis NRRL Y-1498 : CANTEDRAFT_94578 and Debaryomyces hansenii CBS767 : DEHA2A07546g
CTRG_00936	1.32178	0.000511748	0.00228819	0.0135484	1	1	Has domain(s) with predicted transferase activity, transferring acyl groups other than amino-acyl groups, DNA binding activity, role in regulation of transcription, DNA-dependent and nucleus localization	orf19.2540	SAS3	Similar to silencing proteins; increased transcription is observed upon fluphenazine treatment; rat catheter biofilm repressed
CTRG_00939	1.05187	0.0186664	0.0480674	-0.387881	0.139522	1	Has domain(s) with predicted proline-tRNA ligase, ATP binding activity, role in prolyl-tRNA aminoacylation and cytoplasm localization	orf19.2532	PRS	Putative prolyl-tRNA synthetase; monofunctional Class II synthetase; gene is constitutively expressed
CTRG_00949	1.24152	0.00127018	0.00492475	-0.145273	0.663742	1	Protein of unknown function	orf19.2519		Ortholog(s) have role in chromosome segregation and nuclear MIS12/MIND complex localization
CTRG_02189	1.11542	0.00329069	0.0109755	0.0825655	0.843032	1	Has domain(s) with predicted role in cell redox homeostasis and endoplasmic reticulum localization	orf19.2516		Has domain(s) with predicted role in cell redox homeostasis
CTRG_02636	1.13609	0.0019883	0.00718848	-0.135759	0.556461	1	Protein of unknown function	orf19.2510		Ortholog(s) have role in protein folding, tubulin complex assembly
CTRG_02638	2.79249	2.31045e-12	4.85509e-11	0.0694778	0.739007	1	Protein of unknown function	orf19.2506		Protein of unknown function; opaque-specific transcript; induced during chlamydospore formation in both C. albicans and C. dubliniensis; Hog1-repressed; Spider biofilm induced		CPAR2_102290
CTRG_00443	1.49467	6.19487e-05	0.000360168	-0.169045	0.608172	1	Has domain(s) with predicted protein binding, zinc ion binding activity	orf19.2498		Predicted ubiquitin-protein ligase; Hap43-repressed gene; oxidative stress-induced via Cap1; flow model biofilm induced
CTRG_04807	1.45913	0.00912613	0.0264421	-0.700374	0.0566349	1	Has domain(s) with predicted carbon-nitrogen ligase activity, with glutamine as amido-N-donor activity	orf19.2494		Ortholog(s) have glutaminyl-tRNA synthase (glutamine-hydrolyzing) activity, role in glutaminyl-tRNAGln biosynthesis via transamidation, mitochondrial translation and glutamyl-tRNA(Gln) amidotransferase complex, mitochondrion localization
CTRG_04820	9.11655	1.61177e-60	3.30789e-57	0.133209	1	1	Protein of unknown function	orf19.2475	PGA26	GPI-anchored adhesin-like protein of the cell wall; role in cell wall integrity; required for normal virulence; induced in high iron and during cell wall regeneration; Hap43-repressed		CPAR2_107500
CTRG_04834	3.11806	1.67472e-14	4.29635e-13		0.0343128	1	Protein of unknown function	orf19.2460		Protein of unknown function; substrate for Kex2 processing in vitro; repressed by alpha pheromone in SpiderM medium; Spider biofilm induced; Bcr1-repressed in a/a RPMI biofilms
CTRG_04835	4.07862	1.32457e-22	8.4952e-21	0.0639591	0.756953	1	Protein of unknown function	orf19.2459		Protein of unknown function; mRNA binds to She3; Hap43 repressed gene; Spider biofilm induced		CPAR2_107320
CTRG_04837	2.8621	0.00642532	0.0195265	0.268261	0.897068	1	Protein of unknown function	orf19.2457		Protein of unknown function; induced during chlamydospore formation in both C. albicans and C. dubliniensis; Spider biofilm induced	orf19.2457	CPAR2_107300
CTRG_04840	2.16182	3.2821e-08	3.82726e-07	0.173195	0.501726	1	Protein of unknown function	orf19.2452		Protein of unknown function; induced in high iron; repressed in core caspofungin response; ketoconazole-repressed; colony morphology-related gene regulation by Ssn6; possibly subject to Kex2 processing
CTRG_06242	1.85614	8.56087e-07	7.74022e-06	-0.216593	0.399908	1	Protein of unknown function	orf19.2449		Putative adhesin-like protein; macrophage-induced gene
CTRG_06243	1.59111	6.84428e-05	0.000392733	-0.235488	0.481289	1	Protein of unknown function	orf19.2449		Putative adhesin-like protein; macrophage-induced gene
CTRG_04275	1.98638	7.19287e-05	0.00041006	0.382081	0.468637	1	Protein of unknown function	orf19.2433		Has domain(s) with predicted flap-structured DNA binding activity and role in double-strand break repair via single-strand annealing, removal of nonhomologous ends
CTRG_04276	2.11463	3.74815e-08	4.30548e-07	0.374887	0.108457	1	Ortholog(s) have role in fungal-type cell wall organization, positive regulation of transcription from RNA polymerase II promoter involved in unfolded protein response, hyphal growth	orf19.2432	HAC1	bZIP transcription factor; role in unfolded protein response and control of morphology; transcript undergoes atypical splicing at C terminus under ER stress; induced during mating and by caspofungin; mRNA binds She3; Spider biofilm induced	orf19.2432	CPAR2_103720
CTRG_00797	1.84961	1.30025e-06	1.12281e-05	0.42655	0.108546	1	Has domain(s) with predicted phosphoric diester hydrolase, metal ion binding activity	orf19.2426		Predicted HD domain metal dependent phosphohydrolase; Spider biofilm repressed
CTRG_00794	1.00943	0.00977239	0.0279854	-0.0713528	0.868032	1	Protein of unknown function	orf19.2423	ZCF11	Zn(II)2Cys6 transcription factor; required for wild-type filamentous growth; mRNA binds She3
CTRG_02432	3.0133	0.0163409	0.0430697				Ortholog(s) have aspartic-type endopeptidase activity, role in proteolysis and fungal-type cell wall, extracellular region localization	orf19.242	SAP8	Secreted aspartyl protease; regulated by growth phase, temperature, white-opaque switch; highly expressed in opaque cells and upon deep epidermal invasion; greater expression in vaginal than oral infection; prominent role in biofilms
CTRG_00791	1.59267	1.57001e-05	0.000108127	-0.0775502	0.773573	1	Protein of unknown function	orf19.2418		Ortholog of C. dubliniensis CD36 : Cd36_28190, C. parapsilosis CDC317 : CPAR2_802530, Candida tenuis NRRL Y-1498 : CANTEDRAFT_109615 and Debaryomyces hansenii CBS767 : DEHA2A12650g
CTRG_00790	3.75988	8.98997e-20	4.16175e-18	-0.103091	0.701541	1	Protein of unknown function	orf19.2417	SMC5	Protein similar to S. cerevisiae Smc5p, which is involved in DNA repair; transposon mutation affects filamentous growth
CTRG_00789	1.78034	0.000144906	0.000767142	-0.42961	0.181453	1	Has domain(s) with predicted ATP binding, glutamate-tRNA ligase, tRNA binding activity, role in glutamyl-tRNA aminoacylation and cytoplasm localization	orf19.2415		Ortholog(s) have role in mitochondrial translation and mitochondrion localization
CTRG_00786	1.2739	0.00061894	0.00269851	0.151802	0.54343	1	Has domain(s) with predicted protein binding activity	orf19.2411	SYN8	Putative endosomal SNARE; role in protein transport; rat catheter and Spider biofilm induced
CTRG_00785	2.58223	1.29411e-11	2.50561e-10	0.331417	0.234708	1	Has domain(s) with predicted protein binding activity and role in protein targeting to Golgi	orf19.2410	SYS3	Protein similar to S. cerevisiae Sys3p; putative role in endosome-Golgi vesicle docking; upregulated in biofilm; induced upon adherence to polystyrene
CTRG_00782	1.5747	3.97986e-05	0.000246024	0.0319354	0.898586	1	Has domain(s) with predicted GTP binding activity and cytoplasm, nucleus localization	orf19.2406		Ortholog(s) have GTP binding, GTPase activity
CTRG_00779	1.9743	2.28237e-07	2.28497e-06	0.0141897	0.899056	1	Protein of unknown function	orf19.2401		Ortholog(s) have Atg8-specific protease activity
CTRG_00771	1.05873	0.00442922	0.0141445	-0.0737478	0.849715	1	Has domain(s) with predicted zinc ion binding, nucleotide binding, oxidoreductase activity and role in oxidation-reduction process	orf19.2396	IFR2	Zinc-binding dehydrogenase; induced by benomyl, ciclopirox olamine, alpha pheromone, Hap43; regulated by oxidative stress via Cap1, osmotic stress via Hog1; protein present in exponential and stationary phase; rat catheter biofilm repressed
CTRG_00761	1.61135	4.09773e-05	0.000252045	0.133645	0.713503	1	Ortholog(s) have role in telomere maintenance, chromatin silencing at telomere, double-strand break repair via nonhomologous end joining	orf19.2383	YKU80	Yku70p-Yku80p Ku complex subunit involved in nonhomologous end joining during double-strand break repair repair; Hap43-repressed gene; flow model biofilm induced
CTRG_00699	1.5281	5.33167e-05	0.000314135	0.0968487	0.629898	1	Has domain(s) with predicted metal ion binding activity and role in metal ion transport	orf19.2369.1	ATX1	Putative cytosolic copper metallochaperone; flucytosine induced; Ssr1-repressed; rat catheter biofilm induced
CTRG_00707	8.51653	2.01878e-16	6.40704e-15	-1.11539	0.758956	1	Protein of unknown function	orf19.2366		Has domain(s) with predicted DNA binding activity and role in DNA integration
CTRG_03136	1.67021	7.61369e-06	5.63432e-05	0.205405	0.536045	1	Has domain(s) with predicted N-acetyltransferase activity	orf19.2361	SPT10	Ortholog(s) have promoter-specific chromatin binding, sequence-specific DNA binding activity
CTRG_03285	1.87407	1.09646e-06	9.57738e-06	-0.278047	0.293968	1	Protein of unknown function	orf19.2352		Ortholog(s) have mitochondrion localization
CTRG_04062	1.52714	0.000266133	0.00129022	-0.132998	0.695833	1	Ortholog(s) have role in filamentous growth of a population of unicellular organisms in response to pH, cellular response to pH, protein processing	orf19.2343	VPS23	ESCRT I protein sorting complex protein; involved in proteolytic activation of Rim101, which regulates pH response; ortholog of S. cerevisiae Stp22/Vps23
CTRG_04179	9.47476	6.06562e-59	9.33651e-56	-0.380753	0.395697	1	Protein of unknown function	orf19.2336		Pry family pathogenesis-related protein; predicted to be extracellular
CTRG_04069	1.71699	4.51664e-05	0.00027371	-0.520405	0.0765674	1	Ortholog(s) have role in cellular response to drug	orf19.2335		Putative aspartyl aminopeptidase; stationary phase enriched protein; mutation confers hypersensitivity to 5-fluorouracil (5-FU); Hog1-induced; planktonic growth-induced; rat catheter and Spider biofilm repressed
CTRG_04076	1.21118	0.000845695	0.00348991	-0.599378	0.0276635	0.958985	Has domain(s) with predicted zinc ion binding, aminopeptidase activity and role in proteolysis	orf19.2335		Putative aspartyl aminopeptidase; stationary phase enriched protein; mutation confers hypersensitivity to 5-fluorouracil (5-FU); Hog1-induced; planktonic growth-induced; rat catheter and Spider biofilm repressed
CTRG_04073	1.1788	0.00266145	0.00914937	0.057304	0.848625	1	Ortholog(s) have sequence-specific DNA binding, protein binding transcription factor activity	orf19.2331	ADA2	Zinc finger and homeodomain transcriptional coactivator; role in cell wall integrity and in sensitivity to caspofungin; required for the normal transcriptional response to caspofungin; required for yeast cell adherence to silicone substrate
CTRG_04083	6.56262	3.63019e-41	1.17637e-38	0.460729	0.21122	1	Protein of unknown function	orf19.2317		Protein of unknown function; induced by alpha pheromone in SpiderM medium	orf19.2317
CTRG_01732	2.87042	0.000386482	0.00178245	-0.0182339	0.963209	1	Has domain(s) with predicted ferric iron binding, catechol 1,2-dioxygenase activity and role in oxidation-reduction process, catechol-containing compound metabolic process	orf19.2282		Ortholog(s) have cytoplasm localization
CTRG_01737	1.27511	0.00666751	0.0201432	0.0598897	0.838938	1	Has domain(s) with predicted zinc ion binding, DNA binding, DNA-directed RNA polymerase activity and role in transcription, DNA-templated	orf19.2276		Ortholog(s) have DNA-directed 5'-3' RNA polymerase activity, RNA-directed 5'-3' RNA polymerase activity		CPAR2_406490
CTRG_01739	2.51085	5.21622e-11	9.39072e-10	0.0416207	0.908949	1	Protein of unknown function	orf19.2274		Ortholog of C. dubliniensis CD36 : Cd36_21450, Candida tropicalis MYA-3404 : CTRG_01739 and Candida albicans WO-1 : CAWG_05814	orf19.2274
CTRG_01740	1.81737	9.26562e-06	6.7593e-05	0.354321	0.311692	1	Ortholog(s) have and nucleus localization	orf19.2272	AFT2	Putative Aft domain transcription factor; role in regulation of iron metabolism, oxidative stress, adhesion, hyphal growth, colony morphology, virulence; complements S. cerevisiae aft1 mutation; Spider biofilm induced
CTRG_01758	3.23492	2.11757e-16	6.68609e-15	-0.281188	0.531914	1	Protein of unknown function	orf19.2253		Protein of unknown function; expression regulated by white-opaque switch; repressed by alpha pheromone in SpiderM medium; Spider biofilm induced
CTRG_01766	5.45998	3.60724e-09	4.99096e-08	0.549185	0.637061	1	Protein of unknown function	orf19.2247		Ortholog of C. parapsilosis CDC317 : CPAR2_406700, C. dubliniensis CD36 : Cd36_21220, Candida tenuis NRRL Y-1498 : CANTEDRAFT_127772 and Candida orthopsilosis Co 90-125 : CORT_0C06120
CTRG_01883	1.36845	0.000695767	0.00296665	0.191367	0.446855	1	Ortholog(s) have role in cellular response to biotic stimulus, vacuole organization, pathogenesis, cell growth mode switching, budding to filamentous, filamentous growth of a population of unicellular organisms in response to biotic stimulus	orf19.2245	YPT72	Vacuolar Rab small monomeric GTPase involved in vacuolar biogenesis; involved in filamentous growth and virulence
CTRG_01902	2.47587	1.01407e-09	1.53406e-08	0.0865269	0.737426	1	Has domain(s) with predicted guanyl-nucleotide exchange factor activity, role in regulation of small GTPase mediated signal transduction, small GTPase mediated signal transduction and intracellular localization	orf19.2238	LTE1	Protein similar to GDP/GTP exchange factors; repressed by alpha pheromone in SpiderM medium; flow model biofilm repressed		CPAR2_104420
CTRG_02363	1.46041	0.000585563	0.00256972	-0.0734089	0.818789	1	Has domain(s) with predicted RNA-directed DNA polymerase, RNA binding activity and role in RNA-dependent DNA replication, DNA integration	orf19.2219	ORF298	Predicted ORF in retrotransposon Tca3; similar to Gag-Pol; a-specific transcript, alpha-factor induced; rat catheter biofilm repressed; mRNA binds She3
CTRG_01706	1.03542	0.0146907	0.0395154	0.000816941	0.998335	1	Ortholog(s) have role in filamentous growth of a population of unicellular organisms, positive regulation of pseudohyphal growth by positive regulation of transcription from RNA polymerase II promoter	orf19.2215	GLE1	Putative nucleoporin; moderately induced at 42 degrees C
CTRG_01708	1.8034	0.000395164	0.0018184	-0.221939	0.605733	1	Protein of unknown function	orf19.2213		Ortholog(s) have role in negative regulation of telomere maintenance, positive regulation of helicase activity and chromosome, telomeric region, site of double-strand break localization
CTRG_01711	1.14661	0.00182951	0.00670893	0.0940378	0.650938	1	Protein of unknown function	orf19.2210		Protein of unknown function; Spider biofilm induced		CPAR2_103650
CTRG_01712	1.40243	0.00103875	0.00413952	0.0791017	0.696343	1	Protein of unknown function	orf19.2209	YVC1	Putative vacuolar cation channel shock; repressed by alpha pheromone in SpiderM medium; flow model biofilm repressed
CTRG_01714	1.0818	0.0109514	0.0308594	0.00470777	0.939793	1	Has domain(s) with predicted GTP binding activity, role in small GTPase mediated signal transduction and intracellular localization	orf19.2204.2	RHO2	Ortholog(s) have GTPase activity	orf19.2204.2	CPAR2_103620
CTRG_02446	1.6689	0.000927465	0.00375772	-0.237548	0.562001	1	Has domain(s) with predicted flavin adenine dinucleotide binding, N,N-dimethylaniline monooxygenase, NADP binding activity and role in oxidation-reduction process	orf19.2197		Has domain(s) with predicted N,N-dimethylaniline monooxygenase activity, NADP binding, flavin adenine dinucleotide binding activity and role in oxidation-reduction process
CTRG_01675	1.96161	2.46747e-07	2.44641e-06	0.123609	0.68147	1	Has domain(s) with predicted protein binding activity, role in intracellular protein transport, vesicle-mediated transport and clathrin adaptor complex, clathrin coat of coated pit localization	orf19.2194	APM4	Cargo-binding subunit of the clathrin associated protein complex (AP-2), involved in endocytosis
CTRG_01672	1.16062	0.00203684	0.00731669	-0.0834362	0.706337	1	Has domain(s) with predicted protein binding activity	orf19.2191		Ortholog(s) have diphthine methylesterase activity, role in endocytic recycling, peptidyl-diphthamide biosynthetic process from peptidyl-histidine and endosome localization
CTRG_01671	1.16737	0.0167453	0.04391	-0.00497239	0.950435	1	Ortholog(s) have role in actin cytoskeleton organization, cellular response to starvation, vacuole fusion, non-autophagic, endocytosis, filamentous growth of a population of unicellular organisms in response to starvation	orf19.2190	VRP1	Verprolin-related protein involved in actin cytoskeleton organization and polarized morphogenesis; interacts with Wal1p and Myo5p; downregulated upon adherence to polystyrene
CTRG_01670	1.66497	8.29574e-06	6.09509e-05	-0.012238	0.957669	1	Ortholog(s) have role in cellular response to drug	orf19.2187	ALG7	Protein involved in cell wall mannan biosynthesis; mutation confers hypersensitivity to tunicamycin; transcript elevated in chk1, nik1, and sln1 homozygous null mutants; possibly essential gene, disruptants not obtained by UAU1 method
CTRG_01669	1.15416	0.00174776	0.00645529	-0.070901	0.811476	1	Has domain(s) with predicted protein binding activity	orf19.2186	SEH1	Ortholog(s) have role in positive regulation of TORC1 signaling and Seh1-associated complex, extrinsic component of fungal-type vacuolar membrane, nuclear periphery, nuclear pore outer ring localization
CTRG_01810	1.26763	0.00157906	0.00590661	0.283051	0.421242	1	Has domain(s) with predicted ATP binding, DNA binding, DNA-dependent ATPase activity and role in DNA metabolic process	orf19.2174	RAD57	Putative DNA recombination and repair protein; induced by interaction with macrophage; transcript is regulated by Nrg1, Mig1, and Tup1; essential protein; S. cerevisiae ortholog is essential
CTRG_01953	4.09888	0.00300099	0.0101394	-2.01603	0.430641	1	Has domain(s) with predicted nucleic acid binding, zinc ion binding activity and intracellular localization	orf19.217		Ortholog(s) have DNA binding activity
CTRG_01954	1.2292	0.000776038	0.00324818	0.0188608	0.951702	1	Protein of unknown function	orf19.216		Protein with a metallo-dependent phosphatase domain; ketoconazole-induced; upregulation correlates with clinical development of fluconazole resistance
CTRG_03734	1.91063	3.69033e-07	3.55021e-06	0.0320865	0.902497	1	Has domain(s) with predicted protein binding, phospholipid binding activity	orf19.2129		Ortholog of S. cerevisiae Spo71; a meiosis-specific protein required for spore wall formation during sporulation in S. cerevisiae; possibly an essential gene, disruptants not obtained by UAU1 method
CTRG_03735	2.55174	4.83924e-08	5.39769e-07	-0.830987	0.00605827	0.404222	Has domain(s) with predicted GTP binding activity	orf19.2128		Has domain(s) with predicted GTP binding activity
CTRG_03733	5.62013	5.17545e-33	7.58696e-31	-0.591058	0.0587474	1	Protein of unknown function	orf19.2125		Protein of unknown function; GlcNAc-induced protein; Spider biofilm induced; rat catheter biofilm repressed	orf19.2125
CTRG_01093	1.71273	5.18051e-05	0.000307287	-0.0634445	0.938764	1	Has domain(s) with predicted urate oxidase activity and role in oxidation-reduction process, purine nucleobase metabolic process	orf19.2114		Predicted uricase; ortholog of S. pombe SPCC1223.09; Spider biofilm induced
CTRG_01087	2.06298	2.09549e-05	0.00013903	-0.57142	0.338043	1	Has domain(s) with predicted metal ion binding activity and role in superoxide metabolic process, oxidation-reduction process	orf19.2108	SOD6	Copper-containing superoxide dismutase; gene family includes SOD1, SOD4, SOD5, and SOD6; gene may contain an intron; Hap43-repressed; flow model and rat catheter biofilm induced
CTRG_01105	1.72182	1.09332e-05	7.83652e-05	0.0994866	0.778833	1	Has domain(s) with predicted protein binding, ATP binding, zinc ion binding, DNA binding, helicase activity	orf19.2097		Predicted DNA-dependent ATPase/helicase; Spider biofilm induced
CTRG_01117	3.0951	5.28905e-15	1.45378e-13	0.0681623	0.754174	1	Has domain(s) with predicted nucleic acid binding, ATP binding, ATP-dependent helicase activity	orf19.2090		Ortholog of S. cerevisiae Ecm16, an essential DEAH-box ATP-dependent RNA helicase specific to the U3 snoRNP required for 18S rRNA synthesis; Hap43-induced; Spider biofilm induced
CTRG_01116	2.10249	2.38576e-08	2.83028e-07	0.0707399	0.801581	1	Has domain(s) with predicted role in vesicle-mediated transport and integral to membrane localization	orf19.2089		Ortholog of Nyv1, v-SNARE component of the vacuolar SNARE complex involved in vesicle fusion in S. cerevisiae; Hap43-repressed gene
CTRG_01115	1.76291	1.12246e-05	8.00809e-05	-0.250846	0.414374	1	Ortholog(s) have role in filamentous growth	orf19.2088	DPB4	Putative DNA polymerase epsilon subunit D; null mutant is viable but slow-growing and displays abnormal invasive growth on SD and YPD media; Spider biofilm repressed
CTRG_01114	1.38594	0.000259175	0.00126345	-0.17409	0.484509	1	Ortholog(s) have role in histone H4 acetylation	orf19.2087	SAS2	Predicted histone acetyltransferase involved in histone H4 acetylation; member of MYST family
CTRG_01124	1.46517	0.00135402	0.00519743	-0.0115427	0.982631	1	Ortholog(s) have role in cellular response to drug	orf19.2077	ZCF9	Putative Zn(II)2Cys6 transcription factor; hypersensitive to toxic ergosterol analog ECC69 and/or ECC1384
CTRG_01121	4.67594	3.63033e-28	3.43876e-26	-0.245358	0.634159	1	Has domain(s) with predicted amino acid transmembrane transporter activity, role in amino acid transmembrane transport and membrane localization	orf19.2072		Ortholog(s) have (R)-carnitine transmembrane transporter activity, choline transmembrane transporter activity, ethanolamine transmembrane transporter activity
CTRG_01125	3.25435	6.71275e-10	1.04107e-08	-0.389651	0.530275	1	Has domain(s) with predicted amino acid transmembrane transporter activity, role in amino acid transmembrane transport and membrane localization	orf19.2072		Ortholog(s) have (R)-carnitine transmembrane transporter activity, choline transmembrane transporter activity, ethanolamine transmembrane transporter activity
CTRG_01131	1.44871	0.000871226	0.00357133	-0.429814	0.350467	1	Has domain(s) with predicted allantoicase activity and role in allantoin catabolic process	orf19.2065		Ortholog(s) have role in allantoin catabolic process		CPAR2_213150
CTRG_01135	1.39536	0.000134407	0.00071525	0.166022	0.495034	1	Protein of unknown function	orf19.2055	NPL6	Putative nuclear protein localization factor; Hap43-induced; Spider biofilm repressed
CTRG_01137	1.67005	6.01277e-06	4.55919e-05	0.00721047	0.913288	1	Has domain(s) with predicted zinc ion binding activity and intracellular localization	orf19.2051		Ortholog of C. dubliniensis CD36 : Cd36_15670, C. parapsilosis CDC317 : CPAR2_213100, Candida tenuis NRRL Y-1498 : CANTEDRAFT_135034 and Debaryomyces hansenii CBS767 : DEHA2E14960g
CTRG_01142	4.17712	6.16244e-09	8.12465e-08	0.167383	0.859338	1	Has domain(s) with predicted transferase activity, transferring acyl groups other than amino-acyl groups activity and role in metabolic process	orf19.2046	POT1-2	Putative peroxisomal 3-ketoacyl CoA thiolase; Hap43-repressed
CTRG_01144	1.81375	2.26017e-06	1.88052e-05	0.0863142	0.689798	1	Has domain(s) with predicted transferase activity, transferring phosphorus-containing groups activity and membrane localization	orf19.2045		Ortholog(s) have diacylglycerol kinase activity, role in phosphatidic acid biosynthetic process and integral component of endoplasmic reticulum membrane localization
CTRG_01297	4.81282	4.45094e-06	3.45579e-05	Inf	0.112639	1	Protein of unknown function	orf19.2010		Ortholog of C. dubliniensis CD36 : Cd36_16030, C. parapsilosis CDC317 : CPAR2_213800, Debaryomyces hansenii CBS767 : DEHA2A01320g and Pichia stipitis Pignal : PICST_29434
CTRG_01294	1.35443	0.000245772	0.00121544	0.0576518	0.805995	1	Has domain(s) with predicted role in retrograde transport, endosome to Golgi	orf19.2007		Ortholog(s) have role in Golgi to vacuole transport, ascospore wall assembly, cellular sphingolipid homeostasis, retrograde transport, endosome to Golgi and GARP complex localization
CTRG_01222	1.09598	0.00408958	0.0132524	0.0389293	0.851589	1	Ortholog(s) have role in cellular response to drug	orf19.2003	HNM1	Putative choline/ethanolamine transporter; mutation confers hypersensitivity to toxic ergosterol analog; colony morphology-related gene regulation by Ssn6; clade-associated gene expression
CTRG_02651	1.0864	0.00576649	0.0178145	0.168501	0.600781	1	Has domain(s) with predicted role in DNA replication initiation	orf19.1988	CDC45	Putative DNA replication initiation factor; transcriptionally regulated by interaction with macrophage
CTRG_02649	1.48512	0.000193962	0.000988598	-0.19518	0.467608	1	Has domain(s) with predicted protein serine/threonine kinase, ATP binding activity and role in protein phosphorylation	orf19.1985		Has aminoglycoside phosphotransferase and protein kinase domains; rat catheter and flow model biofilm induced	orf19.1985
CTRG_05333	2.14099	1.3667e-06	1.17689e-05	-0.0163151	1	1	Protein of unknown function	orf19.1968		Ortholog of C. dubliniensis CD36 : Cd36_51280, C. parapsilosis CDC317 : CPAR2_501840, Candida tenuis NRRL Y-1498 : cten_CGOB_00020 and Debaryomyces hansenii CBS767 : DEHA2F24310g
CTRG_05363	1.14297	0.00147364	0.00556637	-0.355001	0.167826	1	Ortholog(s) have cyclin-dependent protein serine/threonine kinase regulator activity	orf19.1960	CLN3	G1 cyclin; depletion abolishes budding and causes hyphal growth defects; farnesol regulated, functional in S. cerevisiae; other biofilm induced; Spider biofilm induced
CTRG_05364	1.56415	7.54392e-05	0.000428882	0.137705	0.804089	1	Protein of unknown function	orf19.1959		Ortholog of S. cerevisiae : OTU2, C. dubliniensis CD36 : Cd36_51210, C. parapsilosis CDC317 : CPAR2_303850, Candida tenuis NRRL Y-1498 : CANTEDRAFT_114159 and Debaryomyces hansenii CBS767 : DEHA2E11990g
CTRG_05374	1.04007	0.00798122	0.0235459	0.120402	0.762997	1	Protein of unknown function	orf19.1948		Ortholog of C. dubliniensis CD36 : Cd36_51110, C. parapsilosis CDC317 : CPAR2_302560, Candida tenuis NRRL Y-1498 : CANTEDRAFT_135271 and Debaryomyces hansenii CBS767 : DEHA2E12914g		CPAR2_302560
CTRG_05381	1.38412	0.00995191	0.0283938	0.50873	0.275093	1	Ortholog(s) have kinetochore localization	orf19.1941	NUF2	Kinetochore component; amount of Nuf2p and Mtw1p protein detected at each centromere is consistent with a single kinetochore microtubule attachment site		CPAR2_501910
CTRG_01618	1.42456	0.00023258	0.00116328	0.166622	0.599469	1	Protein of unknown function	orf19.194		Ortholog of C. dubliniensis CD36 : Cd36_19300, C. parapsilosis CDC317 : CPAR2_209720, Candida tenuis NRRL Y-1498 : CANTEDRAFT_114035 and Debaryomyces hansenii CBS767 : DEHA2E10494g
CTRG_01619	1.44591	0.00023442	0.00116868	0.126715	0.715167	1	Protein of unknown function	orf19.193		Ortholog of C. dubliniensis CD36 : Cd36_19310, C. parapsilosis CDC317 : CPAR2_209710, Candida tenuis NRRL Y-1498 : CANTEDRAFT_113479 and Debaryomyces hansenii CBS767 : DEHA2C15114g
CTRG_05472	1.19518	0.00327882	0.0109419	-0.322482	0.283266	1	Ortholog(s) have role in cellular response to copper ion	orf19.1926	SEF2	Zn(II)2Cys6 transcription factor, required for normal resistance to copper; repressed by Sfu1 in high-iron conditions; regulated by Sef1, Sfu1, and Hap43; rat catheter and Spider biofilm induced		CPAR2_303270
CTRG_01622	1.87404	1.04754e-06	9.20071e-06	-0.0608803	0.79888	1	Protein of unknown function	orf19.191	KIC1	Member of the GCK-III subfamily of eukaryotic Ste20p kinases; in RAM cell wall integrity signaling network; role in cell separation, azole sensitivity; required for hyphal growth; constitutive expression is MTL, white-opaque independent
CTRG_01720	1.65459	0.00181603	0.00666345	-0.00559991	0.998676	1	Has domain(s) with predicted methyltransferase activity and role in RNA methylation, 7-methylguanosine RNA capping	orf19.1900		Ortholog(s) have RNA methyltransferase activity, role in 7-methylguanosine cap hypermethylation, meiotic cell cycle, nucleologenesis, regulation of telomere maintenance via telomerase, tRNA processing and nucleolus localization
CTRG_01723	1.75675	3.26718e-06	2.61927e-05	0.505163	0.0759834	1	Protein of unknown function	orf19.1893		Protein of unknown function; Spider biofilm repressed		CPAR2_105140
CTRG_01686	1.01376	0.00705264	0.0211202	0.0182091	0.927666	1	Has domain(s) with predicted binding activity, role in mitotic chromosome condensation and nucleus localization	orf19.1883	YCS4	Putative condensin complex subunit; cell-cycle regulated periodic mRNA expression
CTRG_01623	2.04056	5.40124e-08	5.95976e-07	-0.171351	0.564856	1	Protein of unknown function	orf19.188		Ortholog of Candida albicans WO-1 : CAWG_04234
CTRG_01695	1.17748	0.00335736	0.0111858	-0.0920446	0.743403	1	Has domain(s) with predicted oxidoreductase activity, acting on the aldehyde or oxo group of donors, NAD or NADP as acceptor activity and role in oxidation-reduction process	orf19.1865	MSC7	S. cerevisiae ortholog Mcs7 has a role in reciprocal meiotic recombination; Spider biofilm repressed
CTRG_00671	1.24947	0.00241864	0.00846111	-0.0340132	0.91149	1	Has domain(s) with predicted catalytic, ATP binding, metal ion binding activity and role in metabolic process	orf19.1860	LSC2	Putative succinate-CoA ligase beta subunit; regulated by Mig1, Tup1; induced in high iron; protein present in exponential and stationary growth phase yeast cells; Spider biofilm repressed
CTRG_00675	1.87378	2.24694e-05	0.000147488	-0.245444	0.444715	1	Has domain(s) with predicted DNA binding, protein heterodimerization activity, role in nucleosome assembly, DNA-dependent transcription, initiation and nucleosome, nucleus localization	orf19.1854	HHF22	Putative histone H4; regulated by Efg1; flucytosine, fluconazole-induced; amphotericin B, caspofungin repressed; colony morphology-related gene regulation by Ssn6; Hap43-induced; rat catheter and Spider biofilm repressed
CTRG_04732	1.25287	0.00593847	0.0182724	-0.143487	0.601466	1	Has domain(s) with predicted protein heterodimerization, DNA binding activity, role in nucleosome assembly and nucleosome localization	orf19.1853	HHT2	Putative histone H3; farnesol regulated; Hap43-induced; rat catheter and Spider biofilm repressed		CPAR2_107010
CTRG_00676	1.84534	4.41368e-05	0.000268263	-0.155946	0.546595	1	Has domain(s) with predicted protein heterodimerization, DNA binding activity, role in nucleosome assembly and nucleosome localization	orf19.1853	HHT2	Putative histone H3; farnesol regulated; Hap43-induced; rat catheter and Spider biofilm repressed
CTRG_00706	1.5417	0.000695382	0.00296665	0.659735	0.0753932	1	Protein of unknown function	orf19.1841		Protein of unknown function; Hap43-induced gene
CTRG_01625	1.36069	0.00493745	0.0155657	0.198561	0.60837	1	Protein of unknown function	orf19.184	MDM10	Predicted component of the mitochondrial sorting and assembly machinery (SAM complex) and ER-mitochondria encounter structure (ERMES) complex with a role in protein import into mitochondria		CPAR2_209630
CTRG_03287	3.69296	9.63401e-20	4.42661e-18	0.00541688	1	1	Protein of unknown function	orf19.1835	PEA2	Putative coiled-coil polarisome; predicted role in polarized morphogenesis, cell fusion, and low affinity Ca2+ influx; rat catheter biofilm induced
CTRG_04256	1.73677	8.53874e-06	6.25869e-05	0.0801681	0.80578	1	Has domain(s) with predicted membrane localization	orf19.1823		Predicted membrane protein; transcript repressed by ciclopirox olamine
CTRG_04257	6.68546	3.82849e-37	7.36625e-35	0.36394	0.131512	1	Ortholog(s) have sequence-specific DNA binding transcription factor activity	orf19.1822	UME6	Zn(II)2Cys6 transcription factor; role in hyphal extension, virulence, adherence to plastic; rat catheter biofilm induced; has a long 5'-UTR that regulates translational efficiency and controls transition to filamentous growth	orf19.1822	CPAR2_803820
CTRG_00541	1.67742	6.62073e-06	4.96514e-05	-0.0343606	0.889001	1	Has domain(s) with predicted protein binding, transcription corepressor activity, role in protein import into peroxisome matrix, docking, negative regulation of transcription, DNA-dependent and peroxisomal membrane localization	orf19.1805	PEX14	Ortholog(s) have peroxisome matrix targeting signal-1 binding, peroxisome matrix targeting signal-2 binding, protein binding, bridging activity
CTRG_03872	1.28887	0.000432778	0.00197087	0.165775	0.532401	1	Has domain(s) with predicted NAD binding, oxidoreductase activity, acting on the CH-OH group of donors, NAD or NADP as acceptor activity and role in oxidation-reduction process	orf19.1796		Putative glyoxylate reductase; acts on glyoxylate and hydroxypyruvate substrates; Spider biofilm repressed
CTRG_03878	1.25566	0.000638312	0.00276183	0.181378	0.581739	1	Has domain(s) with predicted protein binding activity	orf19.1793		Ortholog(s) have phosphatidylinositol-3,5-bisphosphate binding, phosphatidylinositol-3-phosphate binding, phosphatidylinositol-4-phosphate binding, phosphatidylinositol-5-phosphate binding activity		CPAR2_500310
CTRG_04258	1.2238	0.00154702	0.00579733	0.222269	0.438701	1	Has domain(s) with predicted protein binding, phosphatidylinositol binding activity and role in cell communication	orf19.177		Has domain(s) with predicted phosphatidylinositol binding activity and role in cell communication
CTRG_02088	3.43083	3.41388e-17	1.208e-15	-0.345529	0.190513	1	Protein of unknown function	orf19.1768		Ortholog of C. parapsilosis CDC317 : CPAR2_407480, C. dubliniensis CD36 : Cd36_24170, Candida orthopsilosis Co 90-125 : CORT_0C06830 and Spathaspora passalidarum NRRL Y-27907 : SPAPADRAFT_65786
CTRG_02019	1.19852	0.00170104	0.00630542	-0.151943	0.56898	1	Ortholog(s) have role in pathogenesis, hyphal growth	orf19.1750	SLR1	Protein similar to mammalian SR-like RNA splicing factor; involved in filamentous growth and virulence; gene has intron; Spider biofilm repressed
CTRG_00919	1.45141	0.000557745	0.00246875	0.408091	0.3144	1	Protein of unknown function	orf19.175		Ortholog of C. dubliniensis CD36 : Cd36_27430, C. parapsilosis CDC317 : CPAR2_802450, Candida tenuis NRRL Y-1498 : CANTEDRAFT_113969 and Debaryomyces hansenii CBS767 : DEHA2A13002g
CTRG_02017	1.89661	0.000302552	0.00143409	0.000467011	0.938926	1	Protein of unknown function	orf19.1748		Protein of unknown function; shows colony morphology-related gene regulation by Ssn6
CTRG_02016	2.77926	1.41418e-12	3.00245e-11	0.722104	0.0377186	1	Has domain(s) with predicted ATP binding, microtubule motor, microtubule binding activity, role in microtubule-based movement and microtubule associated complex localization	orf19.1747	KIP2	Putative kinesin-related motor protein involved in mitotic spindle positioning; repressed by alpha pheromone in SpiderM medium; periodic mRNA expression, peak at cell-cycle G2/M phase		CPAR2_405870
CTRG_00516	3.88798	9.48606e-15	2.55047e-13	0.0627252	0.928922	1	Has domain(s) with predicted unfolded protein binding activity, role in tubulin complex assembly and microtubule localization	orf19.1738.1		Protein involved in microtubule morphogenesis; required for protection from excess free beta-tubulin; possibly involved the beta-tubulin folding; Spider biofilm repressed	orf19.1738.1
CTRG_02179	1.01853	0.00841882	0.0246487	0.326811	0.290919	1	Has domain(s) with predicted ATP binding, DNA binding, helicase activity	orf19.1720		Ortholog(s) have role in mitotic recombination
CTRG_02178	1.1816	0.00181438	0.00666139	0.888247	0.0016888	0.161892	Has domain(s) with predicted glucan 1,4-alpha-glucosidase activity and role in polysaccharide metabolic process	orf19.1719	SGA1	Putative glucoamylase; induced in oralpharyngeal candidasis; rat catheter and Spider biofilm induced
CTRG_00923	1.54855	0.000130521	0.000699405	-0.0132792	0.970029	1	Has domain(s) with predicted nucleic acid binding, ATP binding, ATP-dependent helicase activity	orf19.171	DBP2	Putative DEAD-box family ATP-dependent RNA helicase; flucytosine induced; repressed in core stress response
CTRG_02167	4.90376	2.82023e-23	1.92935e-21	0.0787541	0.763015	1	Has domain(s) with predicted GTP binding activity, role in small GTPase mediated signal transduction and intracellular localization	orf19.1702	ARF3	Similar to but not orthologous to S. cerevisae Arf3; transcript filament induced; Tup1 regulated; rat catheter biofilm repressed (see Locus History Note for Assembly 19 correction)		CPAR2_503710
CTRG_02154	2.3459	4.1176e-07	3.93056e-06	0.157025	0.528252	1	Ortholog(s) have cell surface, extracellular region, hyphal cell wall localization	orf19.1690	TOS1	Protein similar to alpha agglutinin anchor subunit; secreted; exogenously expressed protein is a substrate for Kex2 processing in vitro; fluconazole-induced; induced by alpha pheromone in SpiderM medium; Hap43-induced	orf19.1690	CPAR2_503650
CTRG_02153	1.13456	0.0192406	0.0492166	-0.136427	0.766802	1	Has domain(s) with predicted phosphotransferase activity, alcohol group as acceptor activity and role in carbohydrate metabolic process	orf19.1686		Has domain(s) with predicted phosphotransferase activity, alcohol group as acceptor activity and role in carbohydrate metabolic process
CTRG_02136	2.42015	5.534e-09	7.37507e-08	0.163459	0.699239	1	Has domain(s) with predicted zinc ion binding activity and nucleus localization	orf19.1668		Protein of unknown function; expression downregulated in an ssr1 null mutant
CTRG_02137	1.53357	3.3412e-05	0.000209489	-0.295768	0.22511	1	Protein of unknown function	orf19.1667.1		Ortholog(s) have role in mitochondrial respiratory chain complex IV assembly and mitochondrial intermembrane space localization
CTRG_02134	1.22679	0.00238607	0.00837572	-0.0554183	0.906105	1	Protein of unknown function	orf19.1666		Ortholog of Dig2, a MAP kinase-responsive inhibitor of Ste12; regulates mating-specific genes and invasive growth in S. cerevisiae; induced by alpha pheromone in SpiderM medium
CTRG_02367	1.98957	1.81554e-06	1.53971e-05	-0.0706782	0.80518	1	Has domain(s) with predicted nucleic acid binding, ATP binding, ATP-dependent helicase activity	orf19.1661	DBP5	Ortholog(s) have RNA helicase activity, RNA-dependent ATPase activity, inositol hexakisphosphate binding activity and role in poly(A)+ mRNA export from nucleus, translational termination
CTRG_02365	2.31117	6.10457e-09	8.06562e-08	0.0768241	0.714823	1	Protein of unknown function	orf19.1658		Ortholog(s) have cell cortex localization
CTRG_02374	1.76612	7.3883e-05	0.000420423	-0.58058	0.0356965	1	Has domain(s) with predicted flavin adenine dinucleotide binding, acyl-CoA oxidase, acyl-CoA dehydrogenase activity, role in fatty acid beta-oxidation and peroxisome localization	orf19.1655	PXP2	Putative acyl-CoA oxidase; enzyme of fatty acid beta-oxidation; induced during macrophage infection; opaque specific transcript; putative peroxisome targeting signal; Spider biofilm induced	orf19.1655
CTRG_02382	2.56842	1.49937e-11	2.88488e-10	0.226336	0.433396	1	Ortholog(s) have role in DNA repair, cellular response to drug, cellular response to oxidative stress	orf19.1648	RAD50	Putative DNA double-strand break repair factor; involved in response to oxidative stress and drug resistance; flow model biofilm repressed
CTRG_02391	1.5751	3.02518e-05	0.000191429	-0.341148	0.268946	1	Has domain(s) with predicted protein binding activity and role in signal transduction	orf19.1636	STE50	Protein with sterile alpha motif (SAM) and Ras-associated domain (RAD); similar to S. cerevisiae Rad50p, which is involved in signal transduction via interaction with and regulation of MAPKKK		CPAR2_404900
CTRG_02396	1.74774	2.89764e-05	0.000184115	0.331588	0.166987	1	Ortholog(s) have sterol 24-C-methyltransferase activity, role in ergosterol biosynthetic process, cellular response to drug and plasma membrane localization	orf19.1631	ERG6	Delta(24)-sterol C-methyltransferase, converts zymosterol to fecosterol, ergosterol biosynthesis; mutation confers nystatin resistance; Hap43, GlcNAc-, fluconazole-induced; upregulated in azole-resistant strain; Spider biofilm repressed		CPAR2_405010
CTRG_02397	1.75023	1.40377e-05	9.81042e-05	0.279492	0.383916	1	Has domain(s) with predicted binding activity	orf19.1622	YCG1	Putative condensin G
CTRG_02410	2.95986	3.81517e-14	9.43374e-13	-0.632058	0.244423	1	Ortholog(s) have ammonium transmembrane transporter activity, role in ammonium transport and plasma membrane localization	orf19.1614	MEP1	Ammonium permease; Mep1 more efficient permease than Mep2, Mep2 has additional regulatory role; 11 predicted transmembrane regions; low mRNA abundance; hyphal downregulated; flow model biofilm induced
CTRG_02413	4.52149	5.18545e-12	1.06423e-10	-0.0365868	0.946657	1	Protein of unknown function	orf19.1611		Protein of unknown function; Spider biofilm induced	orf19.1611
CTRG_01583	2.11896	2.13429e-08	2.55658e-07	0.273783	0.349655	1	Protein of unknown function	orf19.1592		Protein of unknown function; Spider biofilm induced
CTRG_01395	1.99808	1.94334e-06	1.63235e-05	-0.101774	0.711049	1	Ortholog(s) have lanosterol synthase activity and role in ergosterol biosynthetic process	orf19.1570	ERG7	2,3-epoxysqualene-lanosterol cyclase (lanosterol synthase), conversion of 2,3-oxidosqualene to lanosterol in sterol biosynthesis; fluconazole-induced; possibly essential, disruptants not obtained by UAU1 method; rat catheter biofilm induced
CTRG_01383	1.26368	0.000527443	0.00235324	0.0349545	0.928706	1	Protein of unknown function	orf19.1555	SAC3	Putative nuclear pore-associated protein, required for small ribosomal subunit biogenesis; possibly an essential gene, disruptants not obtained by UAU1 method
CTRG_01404	1.20973	0.0030822	0.01037	0.0334475	0.875029	1	Protein of unknown function	orf19.1542	HEX3	Protein similar to S. cerevisiae Hex3p, which is involved in DNA damage response; transposon mutation affects filamentous growth
CTRG_01406	1.98813	0.000706088	0.00300234	-0.0304216	1	1	Has domain(s) with predicted oxygen binding, iron ion binding, heme binding activity and role in oxygen transport	orf19.1541		Protein with a globin-like domain; repressed by alpha pheromone in SpiderM medium; Spider biofilm induced
CTRG_01409	1.00334	0.00604434	0.0185149	-0.230306	0.477855	1	Has domain(s) with predicted cation transmembrane transporter activity, role in transmembrane transport, cation transport and integral to membrane localization	orf19.1536	ZRC1	Putative zinc transporter essential for tolerance to zinc; plays a role in zincosome formation; Hap43-induced; required for normal filamentous growth; mRNA binds She3 and is localized to hyphal tips
CTRG_01423	1.49773	5.93837e-05	0.000346236	0.436767	0.118776	1	Protein of unknown function	orf19.1522		Ortholog of C. dubliniensis CD36 : Cd36_16850, C. parapsilosis CDC317 : CPAR2_211990, Candida tenuis NRRL Y-1498 : cten_CGOB_00169 and Debaryomyces hansenii CBS767 : DEHA2G03036g		CPAR2_211990
CTRG_01430	2.95738	1.0223e-12	2.2163e-11	0.0653819	0.816053	1	Protein of unknown function	orf19.1510	SRD1	Sur7 family protein with PalI-like domains; not required for stress responses; mutant is viable		CPAR2_211920
CTRG_01434	1.00821	0.0113708	0.0318662	0.45807	0.095134	1	Protein of unknown function	orf19.1509	ROD1	Protein similar to S. cerevisiae Rod1;a membrane protein with a role in drug tolerance; repressed by Rgt1; mutant is viable
CTRG_01282	1.09371	0.0183742	0.0474695	-0.425894	0.378552	1	Has domain(s) with predicted aminoacyl-tRNA hydrolase activity	orf19.1502		Has domain(s) with predicted aminoacyl-tRNA hydrolase activity
CTRG_01281	1.93217	9.92933e-05	0.000548787	0.321235	0.520573	1	Protein of unknown function	orf19.1500		Ortholog of C. dubliniensis CD36 : Cd36_16720, C. parapsilosis CDC317 : CPAR2_210210, Candida tenuis NRRL Y-1498 : CANTEDRAFT_128446 and Debaryomyces hansenii CBS767 : DEHA2B04092g
CTRG_01276	1.0681	0.0039542	0.0128951	0.0714317	0.752341	1	Has domain(s) with predicted protein binding, damaged DNA binding activity, role in proteasome-mediated ubiquitin-dependent protein catabolic process, nucleotide-excision repair and nucleus localization	orf19.1494	RAD23	S. cerevisiae Rad23 ortholog; binds damaged DNA; Spider biofilm repressed
CTRG_01272	1.77283	2.28454e-05	0.000149783	-0.158123	0.607108	1	Ortholog(s) have and cell surface, extracellular region localization	orf19.1490	MSB2	Mucin family adhesin-like protein; cell wall damage sensor; required for Cek1 phosphorylation by cell wall stress; Rim101-repressed; activation releases extracellular domain into medium; Spider biofilm induced		CPAR2_210290
CTRG_01271	3.90187	1.85204e-14	4.73154e-13	0.839043	0.391242	1	Protein of unknown function	orf19.1488		Ortholog of C. dubliniensis CD36 : Cd36_16630, C. parapsilosis CDC317 : CPAR2_210300, Candida tenuis NRRL Y-1498 : CANTEDRAFT_116870 and Debaryomyces hansenii CBS767 : DEHA2B04334g
CTRG_01262	1.0239	0.01195	0.0331572	-0.260419	0.407024	1	Has domain(s) with predicted metal ion binding activity	orf19.1479		Ortholog of the mitochondria localized S. cerevisiae Pib2 protein of unknown function; has a FYVE zinc finger domain; Spider biofilm induced
CTRG_01235	1.59042	0.000110663	0.000603502	0.172942	0.617091	1	Protein of unknown function	orf19.1447		Has domain(s) with predicted DNA-binding transcription factor activity, sequence-specific DNA binding activity and role in regulation of transcription, DNA-templated
CTRG_01232	1.19064	0.00235288	0.00828759	0.226846	0.637769	1	Protein of unknown function	orf19.1445	ESC4	Protein similar to S. cerevisiae Esc4; a protein that represses transposition; transposon mutation affects filamentation; rat catheter biofilm repressed
CTRG_01230	1.12633	0.00415181	0.0134188	-0.221298	0.362601	1	Ortholog(s) have cell surface, extracellular region localization	orf19.1442	PLB4.5	Phospholipase B; Hog1-induced; regulated by Ssn6; putative GPI-anchor; repressed during cell wall regeneration; clade-associated gene expression; Hap43-induced; rat catheter and Spider biofilm repressed
CTRG_00484	1.83592	8.93991e-07	8.01208e-06	0.223961	0.470933	1	Has domain(s) with predicted inositol pentakisphosphate 2-kinase, ATP binding activity	orf19.1439	IPK1	Ortholog of S. cerevisiae/S. pombe Ipk1; an inositol pentakisphosphate 2-kinase, a nuclear protein required for synthesis of 1,2,3,4,5,6-hexakisphosphate; Spider biofilm induced
CTRG_01834	1.48777	0.000194169	0.000988834	0.230635	0.451484	1	Protein of unknown function	orf19.1434		Ortholog(s) have DNA polymerase binding, protein kinase activator activity, protein-containing complex scaffold activity
CTRG_05745	1.03564	0.00493326	0.0155605	0.0836054	0.789234	1	Protein of unknown function	orf19.1426		Ortholog of S. cerevisiae Skg6; localizes to the cell cortex, cell bud neck, cell bud tip, incipient cellular bud site, and is membrane-bound; Spider biofilm induced
CTRG_00275	1.60072	2.89755e-05	0.000184115	0.00974506	0.985442	1	Has domain(s) with predicted role in transmembrane transport and integral to membrane localization	orf19.1424		Predicted membrane transporter, member of the oxalate:formate antiporter (OFA) family, major facilitator superfamily (MFS)
CTRG_03929	2.122	9.45845e-08	9.9209e-07	0.06111	0.837534	1	Ortholog(s) have role in vacuole inheritance, cellular response to biotic stimulus, filamentous growth of a population of unicellular organisms in response to biotic stimulus	orf19.1409	VAC7	Ortholog of S. cerevisiae Vac7; integral vacuolar membrane protein involved in vacuole inheritance and morphology; mutants are viable
CTRG_02739	2.0405	5.17505e-08	5.73072e-07	-0.103286	0.694805	1	Has domain(s) with predicted hydrolase activity and role in metabolic process	orf19.1405	PHO13	Putative 4-nitrophenylphosphatase; Hap43p-repressed gene; transcription is regulated upon yeast-hyphal switch
CTRG_02070	1.04892	0.00414083	0.0133973	0.105962	0.681487	1	Has domain(s) with predicted zinc ion binding, ARF GTPase activator, sequence-specific DNA binding transcription factor, sequence-specific DNA binding activity and role in regulation of transcription, DNA-dependent, regulation of ARF GTPase activity	orf19.1396	AGE2	Ortholog(s) have GTPase activator activity and role in ER to Golgi vesicle-mediated transport, intra-Golgi vesicle-mediated transport
CTRG_01994	1.23635	0.00221492	0.00786463	-0.176816	0.650794	1	Has domain(s) with predicted role in transmembrane transport	orf19.1393		Ortholog(s) have NAD transmembrane transporter activity, pyruvate secondary active transmembrane transporter activity, role in NAD transmembrane transport, mitochondrial pyruvate transmembrane transport and mitochondrion localization
CTRG_01996	2.13989	1.85118e-06	1.56777e-05	0.277213	0.473875	1	Has domain(s) with predicted transferase activity	orf19.1391		Protein with similarity to trimeric LpxA-like enzymes; Hap43-repressed gene
CTRG_01997	1.52436	0.000149132	0.00078681	0.0308009	0.886773	1	Ortholog(s) have mannose-6-phosphate isomerase activity and role in fungal-type cell wall organization	orf19.1390	PMI1	Phosphomannose isomerase; cell wall biosynthesis enzyme; drug target; functional homolog of S. cerevisiae, E. coli phosphomannose isomerase; Gcn4-regulated; induced on adherence to polystyrene, phagocytosis; 3-AT, Spider biofilm repressed
CTRG_01998	3.00677	7.22787e-12	1.45908e-10	-0.13793	0.626027	1	Has domain(s) with predicted nucleic acid binding, nucleotide binding activity	orf19.1389		Ortholog(s) have poly(A) binding activity, role in mRNA metabolic process and cytoplasm localization
CTRG_02006	1.49171	9.83876e-05	0.00054427	-0.0242632	0.901512	1	Has domain(s) with predicted inositol-1,4,5-trisphosphate 3-kinase activity	orf19.1377	IPK2	Putative inositol polyphosphate multikinase; involved in regulation of calcium homeostasis, secretion and hyphal growth		CPAR2_405960
CTRG_02007	1.30737	0.0013422	0.00516173	0.120654	0.627739	1	Has domain(s) with predicted SNAP receptor activity, role in intracellular protein transport, vesicle-mediated transport and membrane localization	orf19.1376	SSO2	Plasma membrane t-SNARE; involved in fusion of secretory vesicles at the plasma membrane		CPAR2_405950
CTRG_02057	1.04727	0.0106573	0.0301548	-0.226319	0.372941	1	Protein of unknown function	orf19.1371		Ortholog of C. dubliniensis CD36 : Cd36_23880, C. parapsilosis CDC317 : CPAR2_806590, Candida tenuis NRRL Y-1498 : CANTEDRAFT_92769 and Debaryomyces hansenii CBS767 : DEHA2B13376g
CTRG_01989	1.80161	5.85785e-05	0.000341865	-3.50987	0.0026497	0.218349	Protein of unknown function	orf19.1370		Protein of unknown function; expression regulated by white-opaque switch; repressed by alpha pheromone in SpiderM medium		CPAR2_407280
CTRG_01990	1.13198	0.00559972	0.0173778	-0.868759	0.0119627	0.588295	Has domain(s) with predicted hydrolase activity, acting on carbon-nitrogen (but not peptide) bonds, in linear amidines activity and role in metabolic process	orf19.1369		Protein with predicted peptidase domains; Hap43-repressed gene
CTRG_02097	1.74018	0.000347077	0.00162013	0.363631	0.458976	1	Ortholog(s) have role in mitotic spindle organization, protein localization to kinetochore, spindle localization and kinetochore localization	orf19.1367	MTW1	Kinetochore component; amount of Nuf2p and Mtw1p protein detected at each centromere is consistent with a single kinetochore microtubule attachment site
CTRG_01823	1.95487	0.00921837	0.0266843	0.493055	0.490622	1	Protein of unknown function	orf19.1351		Ortholog of C. parapsilosis CDC317 : CPAR2_407000, C. dubliniensis CD36 : Cd36_22440, Candida tenuis NRRL Y-1498 : cten_CGOB_00049 and Lodderomyces elongisporus NRLL YB-4239 : LELG_02401
CTRG_06227	4.32877	2.28367e-13	5.20761e-12	0.146326	0.94442	1	Protein of unknown function	orf19.1332	SNG4	Putative membrane transporter; Hap43-induced; inducd by Mnl1p under weak acid stress; shows Mob2-dependent hyphal regulation
CTRG_00477	7.24385	2.24207e-37	4.45304e-35	0.428027	0.0640759	1	Ortholog(s) have role in pathogenesis, fungal-type cell wall organization and cell surface, extracellular region, hyphal cell wall localization	orf19.1327	RBT1	Cell wall protein with similarity to Hwp1; required for virulence; predicted glycosylation; fluconazole, Tup1 repressed; farnesol, alpha factor, serum, hyphal and alkaline induced; Rfg1, Rim101-regulated	orf19.1327	CPAR2_403510
CTRG_00478	3.82395	2.74715e-20	1.36658e-18	-0.671741	0.100657	1	Ortholog(s) have cell adhesion molecule binding activity and cell surface, mating projection, hyphal cell wall localization	orf19.1327	RBT1	Cell wall protein with similarity to Hwp1; required for virulence; predicted glycosylation; fluconazole, Tup1 repressed; farnesol, alpha factor, serum, hyphal and alkaline induced; Rfg1, Rim101-regulated	orf19.1327
CTRG_00334	2.15957	0.000483055	0.0021741	-0.152306	0.809353	1	Has domain(s) with predicted membrane localization	orf19.1311	SPO75	Ortholog(s) have role in ascospore wall assembly
CTRG_03873	1.64966	5.02166e-05	0.000299307	0.0468037	0.844154	1	Has domain(s) with predicted phosphotransferase activity, alcohol group as acceptor activity and role in carbohydrate metabolic process	orf19.1290	XKS1	Putative xylulokinase; Hap43-repressed; induced by prostaglandins; rat catheter biofilm repressed
CTRG_05462	1.00894	0.00648942	0.0197019	0.181227	0.552565	1	Has domain(s) with predicted cyclin-dependent protein serine/threonine kinase regulator activity and role in cell cycle	orf19.1282	CKS1	Ortholog(s) have cyclin-dependent protein serine/threonine kinase activator activity, histone binding, protein-containing complex binding, ubiquitin binding, zinc ion binding activity		CPAR2_502200
CTRG_03849	1.22608	0.0171566	0.0448357	0.575768	0.318125	1	Has domain(s) with predicted unfolded protein binding, chaperone binding activity, role in protein folding and prefoldin complex localization	orf19.1273		Ortholog(s) have tubulin binding activity and role in cytoplasm protein quality control by the ubiquitin-proteasome system, positive regulation of transcription elongation from RNA polymerase II promoter, tubulin complex assembly
CTRG_03850	1.84758	2.70132e-06	2.21171e-05	0.189408	0.632609	1	Has domain(s) with predicted role in mitotic chromosome condensation and condensin complex localization	orf19.1251	BRN1	Putative condensin complex subunit; cell-cycle regulated periodic mRNA expression
CTRG_03851	1.39956	0.00763801	0.0226856	0.418859	0.356751	1	Protein of unknown function	orf19.1250		Ortholog(s) have role in maturation of SSU-rRNA from tricistronic rRNA transcript (SSU-rRNA, 5.8S rRNA, LSU-rRNA) and nucleolus localization
CTRG_03859	1.49986	0.00685529	0.0206194	0.0292988	1	1	Protein of unknown function	orf19.1239		Secreted protein; exogenously expressed protein is a substrate for Kex2 processing in vitro; fluconazole-regulated; Spider biofilm induced
CTRG_03860	1.34053	0.000422424	0.00192799	0.35271	0.361501	1	Has domain(s) with predicted GTP binding, GTPase activity, role in GTP catabolic process, protein polymerization, microtubule nucleation, cytoplasmic microtubule organization and gamma-tubulin complex, microtubule localization	orf19.1238	TUB4	Putative gamma-tubulin; induced upon adherence to polystyrene; transcript regulated by Nrg1 and Mig1; periodic mRNA expression, peak at cell-cycle S/G2 phase
CTRG_03975	4.13255	3.46077e-06	2.75967e-05		0.0505342	1	Has domain(s) with predicted sequence-specific DNA binding RNA polymerase II transcription factor, zinc ion binding activity, role in regulation of transcription, DNA-dependent and nucleus localization	orf19.1227	ZCF4	Putative Zn(II)2Cys6 transcription factor
CTRG_01795	1.1669	0.00947015	0.0272721	-0.415441	0.130424	1	Ortholog(s) have plasma membrane localization	orf19.1224	FRP3	Putative ammonium transporter; upregulated in the presence of human neutrophils; fluconazole-downregulated; repressed by nitric oxide; Spider biofilm induced; rat catheter biofilm repressed
CTRG_05789	1.1177	0.00290128	0.00986157	-0.178746	0.578545	1	Protein of unknown function	orf19.1220	RVS167	SH3-domain- and BAR domain-containing protein involved in endocytosis; null mutant exhibits defects in hyphal growth, virulence, cell wall integrity, and actin patch localization; cosediments with phosphorylated Myo5p
CTRG_02979	1.4908	0.000109533	0.000597867	0.252193	0.316639	1	Ortholog(s) have role in mitotic telophase, mitotic metaphase	orf19.122	CDC20	Activator of anaphase-promoting complex/cyclosome; induced under Cdc5 depletion; member of conserved Mcm1 regulon; mRNA expression peaks at cell-cycle G2/M phase; mRNA binds She3 and is localized to buds of yeast cells and to hyphal tips		CPAR2_603770
CTRG_03000	2.74625	3.36505e-12	6.97596e-11	0.170965	0.674016	1	Protein of unknown function	orf19.1202		Ortholog of C. dubliniensis CD36 : Cd36_60350, C. parapsilosis CDC317 : CPAR2_603550, Candida tenuis NRRL Y-1498 : CANTEDRAFT_114325 and Debaryomyces hansenii CBS767 : DEHA2G04950g
CTRG_03004	1.43199	0.000108777	0.000594798	-0.04903	0.907056	1	Has domain(s) with predicted protein serine/threonine kinase, ATP binding activity and role in protein phosphorylation	orf19.1196	PKH3	Ortholog(s) have role in cell wall integrity MAPK cascade
CTRG_03002	2.1294	3.50243e-06	2.77892e-05	0.111139	0.563785	1	Has domain(s) with predicted amino acid transmembrane transporter activity, role in amino acid transmembrane transport and integral to membrane localization	orf19.1193	GNP1	Similar to asparagine and glutamine permease; fluconazole, caspofungin induced; regulated by Nrg1, Mig1, Tup1, Gcn2, Gcn4, and alkaline regulated by Rim101; repressed during chlamydospore formation; rat catheter, flow model biofilm induced
CTRG_03009	2.97958	3.2341e-14	8.02917e-13	-0.0792599	0.812184	1	Has domain(s) with predicted single-stranded DNA-dependent ATPase, 5'-flap endonuclease activity and role in DNA replication, Okazaki fragment processing	orf19.1192	DNA2	Protein similar to S. cerevisiae Dna2p, which is a DNA replication factor involved in DNA repair; induced under hydroxyurea treatment
CTRG_03016	1.69033	1.6157e-05	0.000110655	-0.136027	0.662412	1	Has domain(s) with predicted protein binding, zinc ion binding activity	orf19.1185		Ortholog(s) have ubiquitin protein ligase activity
CTRG_03017	1.37929	0.0014361	0.00544129	-0.00356148	0.893062	1	Protein of unknown function	orf19.1183		Ortholog of S. cerevisiae : YNL115C, C. glabrata CBS138 : CAGL0L03938g, C. dubliniensis CD36 : Cd36_60200, C. parapsilosis CDC317 : CPAR2_603320 and Candida tenuis NRRL Y-1498 : CANTEDRAFT_131201
CTRG_03018	2.01135	9.17019e-08	9.70118e-07	0.0185351	0.894132	1	Has domain(s) with predicted protein binding, phosphatidylinositol binding activity and role in cell communication	orf19.1182		Ortholog(s) have SNAP receptor activity, phosphatidylinositol-3-phosphate binding activity
CTRG_03957	1.40057	0.000148513	0.000784216	0.101553	0.734703	1	Has domain(s) with predicted chorismate mutase activity and role in chorismate metabolic process, aromatic amino acid family biosynthetic process	orf19.1170	ARO7	Putative chorismate mutase; fungal-specific (no human or murine homolog); alkaline upregulated
CTRG_02974	1.75236	4.07363e-06	3.20324e-05	0.110417	0.630411	1	Has domain(s) with predicted protein binding activity	orf19.117	SEC9	t-SNARE protein required for secretory vesicle-membrane fusion	orf19.117
CTRG_03489	1.50744	0.000126214	0.000676918	-0.244857	0.362571	1	Has domain(s) with predicted GTP binding activity	orf19.1163		Has domain(s) with predicted GTP binding activity
CTRG_03487	3.00975	1.66051e-14	4.27771e-13	0.35951	0.285561	1	Ortholog(s) have phospholipase D activity	orf19.1161	PLD1	Phospholipase D1; required for phosphatidic acid and for most diacylglycerol production; required for wild-type mouse virulence, but not rat oral virulence; mutant defect in hyphal growth on solid substrates; similar to S. cerevisiae Spo14p
CTRG_02973	1.65773	1.84429e-05	0.000124237	0.00667025	0.939563	1	Protein of unknown function	orf19.115		Ortholog of Candida tropicalis MYA-3404 : CTRG_02973 and Candida albicans WO-1 : CAWG_05252
CTRG_03473	1.44832	0.000130715	0.000699836	-0.0111804	0.988337	1	Has domain(s) with predicted protein binding activity	orf19.1144		Protein with SEL-1 like protein domain; early-stage flow model biofilm induced		CPAR2_804550
CTRG_03461	2.10236	2.12452e-08	2.54983e-07	-0.188727	0.499047	1	Protein of unknown function	orf19.1142	AVT4	Putative vacuolar transporter of large neutral amino acids; induced by alpha pheromone in SpiderM medium		CPAR2_804540
CTRG_03469	1.41385	0.000143477	0.000760885	-0.0402432	0.872288	1	Has domain(s) with predicted oxidoreductase activity, acting on the CH-OH group of donors, NAD or NADP as acceptor, NADP binding activity and role in oxidation-reduction process	orf19.1139		Protein of unknown funtion; S. cerevisiae ortholog Svl3 plays a role in endocytosis and is localized to the bud neck; Spider biofilm induced
CTRG_03467	1.26904	0.000563375	0.00248625	0.0691798	0.861173	1	Has domain(s) with predicted protein transporter activity, role in intracellular protein transport, vesicle-mediated transport and membrane coat localization	orf19.1136		Ortholog(s) have AP-2 adaptor complex localization
CTRG_03466	1.03131	0.00608386	0.0186087	0.159855	0.681813	1	Ortholog(s) have role in telomere maintenance, chromatin silencing at telomere, double-strand break repair via nonhomologous end joining	orf19.1135	CAS1	Putative transcription factor with Ku70/Ku80 beta-barrel DNA-binding motif; involved in telomerase regulation and telomere protection; mutation causes marginal increase in caspofungin sensitivity
CTRG_04353	2.49375	4.51558e-11	8.27454e-10	-0.321064	0.262977	1	Ortholog(s) have role in cell adhesion, adhesion to host, regulation of transcription, DNA-dependent	orf19.1133	MSB1	Putative regulator of transcription; expression in S. cerevisiae flo8 and flo11 mutants suggests a role in regulation of adhesion factors		CPAR2_110390
CTRG_03186	1.92667	0.0185331	0.0478241	Inf	1	1	Protein of unknown function	orf19.1106		Protein with Mob2p-dependent hyphal regulation; fluconazole-induced		CPAR2_303000
CTRG_02752	1.0373	0.00475382	0.0150485	0.0762962	0.89223	1	Has domain(s) with predicted transferase activity, transferring hexosyl groups activity and endoplasmic reticulum, integral to membrane localization	orf19.1092		Dolichol-P-Man dependent alpha(1-3) mannosyltransferase; role in the synthesis of dolichol-linked oligosaccharide donor for N-linked glycosylation of proteins; rat catheter biofilm repressed
CTRG_02757	1.78735	0.00455461	0.0144849	1.47686	0.0225073	0.868669	Protein of unknown function	orf19.1087		Ortholog of C. parapsilosis CDC317 : CPAR2_601130, C. dubliniensis CD36 : Cd36_64620, Lodderomyces elongisporus NRLL YB-4239 : LELG_04885 and Candida orthopsilosis Co 90-125 : CORT_0F02130
CTRG_04727	1.72412	5.69055e-06	4.32552e-05	0.470167	0.156083	1	Ortholog(s) have role in N-acetylglucosamine metabolic process and cytoplasm localization	orf19.1066	GIG1	Protein induced by N-acetylglucosamine (GlcNAc); localized in cytoplasm; mutation causes increased resistance to nikkomycin Z		CPAR2_106970
CTRG_04728	1.86975	2.89164e-05	0.000184115	-0.121322	0.631383	1	Ortholog(s) have peptide binding activity, role in response to toxic substance, peptide transport and cytosol, cell surface, hyphal cell wall, plasma membrane localization	orf19.1065	SSA2	HSP70 family chaperone; cell wall fractions; antigenic; beta-defensin peptides impport; ATPase domain binds histatin 5; at hyphal surface, not yeast; farnesol-repressed in biofilm; flow model, Spider biofilm repressed; caspofungin repressed
CTRG_04730	3.27393	4.03723e-13	8.97373e-12	0.169561	0.711211	1	Has domain(s) with predicted transferase activity, transferring hexosyl groups activity, role in GPI anchor biosynthetic process and endoplasmic reticulum membrane, integral to membrane localization	orf19.1063		Ortholog(s) have dolichyl-phosphate-mannose-glycolipid alpha-mannosyltransferase activity, role in GPI anchor biosynthetic process and integral component of endoplasmic reticulum membrane, mannosyltransferase complex localization
CTRG_04731	3.74286	0.0110667	0.0311414		0.841875	1	Protein of unknown function	orf19.1062		Ortholog of C. dubliniensis CD36 : Cd36_04020, C. parapsilosis CDC317 : CPAR2_107000, Candida tenuis NRRL Y-1498 : CANTEDRAFT_113990 and Pichia stipitis Pignal : PICST_32780
CTRG_04736	3.44923	6.87902e-15	1.86582e-13	0.036609	0.862564	1	Ortholog(s) have role in cytokinesis and hyphal tip, cell septum, incipient cellular bud site, cellular bud neck septin ring localization	orf19.1055	CDC3	Septin; essential for viability; functional homolog of S. cerevisiae Cdc3p; down-regulation associated with azole resistance; macrophage/pseudohyphal-repressed; virulence-group-correlated expression; gene has intron	orf19.1055	CPAR2_107060
CTRG_04738	1.71914	1.02033e-05	7.3562e-05	0.193717	0.532783	1	Has domain(s) with predicted hydrolase activity, acting on ester bonds activity, role in GPI anchor metabolic process, intracellular protein transport and intrinsic to endoplasmic reticulum membrane localization	orf19.1053	BST1	Inositol deacylase involved in attachment of GPI-anchored proteins to cell wall; required for host invasion and immune escape
CTRG_04742	1.04593	0.0043238	0.0138727	-0.0471396	0.869474	1	Protein of unknown function	orf19.1050		Ortholog of S. cerevisiae : YMR087W, C. glabrata CBS138 : CAGL0J01397g, C. dubliniensis CD36 : Cd36_03920, C. parapsilosis CDC317 : CPAR2_107150 and Pichia stipitis Pignal : PICST_61741
CTRG_04749	1.12571	0.0112813	0.0316875	0.185257	0.627116	1	Ortholog(s) have role in cellular response to drug	orf19.1045		Putative U2 snRNP protein; Hap43p-induced gene; mutation confers hypersensitivity to 5-fluorocytosine (5-FC), 5-fluorouracil (5-FU), and tubercidin (7-deazaadenosine)
CTRG_04753	2.16552	1.89951e-08	2.2887e-07	0.124707	0.747383	1	Ortholog(s) have role in mitotic sister chromatid segregation, pathogenesis, cellular response to drug, mitotic spindle assembly checkpoint, growth of symbiont in host cell, cellular response to oxidative stress and kinetochore localization	orf19.1040	MAD2	Protein required for the spindle assembly checkpoint of the cell cycle; necessary for survival in host cell macrophages and for virulence in a mouse model of systemic candidiasis
CTRG_04754	1.96743	3.26147e-07	3.15737e-06	0.157071	0.683364	1	Has domain(s) with predicted protein prenyltransferase activity and role in protein prenylation	orf19.1039	BET4	Ortholog(s) have Rab geranylgeranyltransferase activity, role in ER to Golgi vesicle-mediated transport, protein geranylgeranylation, protein targeting to membrane and Rab-protein geranylgeranyltransferase complex, peroxisome localization
CTRG_00568	1.22361	0.000936856	0.0037899	0.42889	0.165425	1	Has domain(s) with predicted protein transporter activity and role in protein transport	orf19.1012		Ortholog(s) have clathrin binding activity, role in Golgi to vacuole transport, endosomal transport and AP-1 adaptor complex, endosome localization
CTRG_05877	2.34551	1.09665e-06	9.57738e-06	0.215802	0.63379	1	Protein of unknown function	NONE				CPAR2_200960
CTRG_02991	3.32223	0.000605582	0.00265001	-0.838106	0.395598	1	Protein of unknown function	NONE				CPAR2_603640
CTRG_00037	1.91438	3.22352e-07	3.12563e-06	-0.613077	0.0180052	0.754615	Has domain(s) with predicted carbon-nitrogen ligase activity, with glutamine as amido-N-donor, hydrolase activity, acting on carbon-nitrogen (but not peptide) bonds, in linear amides activity	NONE
CTRG_00038	3.2359	4.83901e-16	1.49718e-14	-0.144295	0.631761	1	Has domain(s) with predicted role in transmembrane transport	NONE
CTRG_00186	1.32081	0.0158878	0.0421461	-0.191545	0.636065	1	Protein of unknown function	NONE
CTRG_00337	6.51409	7.3024e-12	1.46931e-10	0.615107	0.572699	1	Protein of unknown function	NONE
CTRG_00349	2.81203	0.00597017	0.0183517	-2.07599	0.109705	1	Protein of unknown function	NONE
CTRG_00406	6.49338	6.08399e-39	1.38738e-36	0.0586894	1	1	Protein of unknown function	NONE
CTRG_00447	2.77757	2.19009e-08	2.61832e-07	-0.553319	0.159624	1	Protein of unknown function	NONE
CTRG_00482	3.94529	2.31252e-06	1.9189e-05	0.144407	0.993089	1	Protein of unknown function	NONE
CTRG_00560	4.57273	0.000366721	0.00170151	1.46472	0.745079	1	Protein of unknown function	NONE
CTRG_00674	1.66323	0.00207455	0.00742186	0.257142	0.520499	1	Has domain(s) with predicted mannosyltransferase activity, role in protein glycosylation and membrane localization	NONE
CTRG_00860	3.33327	0.000159121	0.000829557	0.17444	0.891846	1	Has domain(s) with predicted transporter activity, role in transport and membrane localization	NONE
CTRG_00864	2.1297	0.0038651	0.012638	0.764711	0.355252	1	Protein of unknown function	NONE
CTRG_00868	2.64612	0.0101133	0.0288142	-1.76485	0.176585	1	Has domain(s) with predicted transporter activity, role in oligopeptide transport and membrane localization	NONE
CTRG_00873	1.90227	0.00117761	0.0046123	0.0607462	0.83768	1	Protein of unknown function	NONE
CTRG_01029	8.1057	4.07276e-50	3.1345e-47	0.352906	0.277085	1	Protein of unknown function	NONE
CTRG_01104	1.95059	4.65862e-06	3.60341e-05	0.134898	0.698298	1	Has domain(s) with predicted hydrolase activity, acting on acid anhydrides, in phosphorus-containing anhydrides, ATP binding, zinc ion binding, DNA binding activity	NONE
CTRG_01311	2.14263	4.73026e-08	5.30495e-07	0.0552803	0.792078	1	Has domain(s) with predicted metal ion binding activity	NONE
CTRG_01405	4.5471	2.86011e-07	2.80857e-06	-1.23845	0.477165	1	Protein of unknown function	NONE
CTRG_01408	8.45254	6.61608e-41	2.03676e-38	1.30491	0.245267	1	Protein of unknown function	NONE
CTRG_01610	1.1269	0.00359131	0.0118371	-0.0588995	0.832576	1	Protein of unknown function	NONE
CTRG_01629	5.40223	0.000249243	0.00122473	0.682192	1	1	Protein of unknown function	NONE
CTRG_01745	1.25551	0.000764468	0.00320906	-0.0353942	0.922377	1	Has domain(s) with predicted protein binding, ATP binding, zinc ion binding, DNA binding, helicase activity	NONE
CTRG_01800	2.28833	4.51546e-09	6.12372e-08	0.509578	0.207123	1	Protein of unknown function	NONE
CTRG_02087	3.80623	9.4829e-21	4.86552e-19	-0.0896758	0.768587	1	Protein of unknown function	NONE
CTRG_02284	4.39135	3.69472e-21	2.01313e-19	-0.258187	0.641116	1	Has domain(s) with predicted protein binding activity	NONE
CTRG_02285	2.89785	2.33046e-13	5.2947e-12	-0.0508499	0.804573	1	Has domain(s) with predicted protein binding activity	NONE
CTRG_02335	1.31451	0.0157397	0.0418411	0.271979	0.651178	1	Has domain(s) with predicted small-subunit processome localization	NONE
CTRG_02420	4.14104	1.91872e-06	1.61608e-05	0.0181983	1	1	Protein of unknown function	NONE
CTRG_02436	1.02934	0.00510498	0.0160048	-0.246786	0.366419	1	Protein of unknown function	NONE
CTRG_02459	1.26934	0.000564922	0.002488	0.178158	0.544971	1	Protein of unknown function	NONE
CTRG_02491	3.14359	2.88206e-15	8.25341e-14	-0.0826432	0.846003	1	Protein of unknown function	NONE
CTRG_02507	1.86261	9.65389e-07	8.55237e-06	0.318205	0.259806	1	Protein of unknown function	NONE
CTRG_02855	3.48911	0.00276677	0.0094639	-0.475321	1	1	Protein of unknown function	NONE
CTRG_02959	7.21236	1.18239e-39	2.79998e-37	-2.55542	0.0268433	0.951366	Protein of unknown function	NONE
CTRG_03007	3.67371	0.00989141	0.0282394	Inf	1	1	Protein of unknown function	NONE
CTRG_03062	3.19127	6.35625e-16	1.92785e-14	-0.233551	0.448516	1	Has domain(s) with predicted flavin adenine dinucleotide binding, oxidoreductase activity, acting on CH-OH group of donors activity and role in oxidation-reduction process	NONE
CTRG_03208	1.66806	0.00300212	0.0101394	-0.387622	0.494636	1	Protein of unknown function	NONE
CTRG_03212	1.45008	8.05819e-05	0.000454759	0.0703832	0.780922	1	Has domain(s) with predicted protein binding activity	NONE
CTRG_03322	1.19953	0.00305588	0.0102983	0.321245	0.431412	1	Protein of unknown function	NONE
CTRG_03366	1.38003	0.00832018	0.0244172	-0.156743	0.674143	1	Has domain(s) with predicted protein binding activity	NONE
CTRG_03427	2.46503	0.00126917	0.00492475	1.01381	0.295555	1	Protein of unknown function	NONE
CTRG_03465	5.31094	0.000563383	0.00248625	-1.57739	0.193971	1	Protein of unknown function	NONE
CTRG_03524	2.58473	6.81034e-10	1.05355e-08	-0.0439993	0.932347	1	Protein of unknown function	NONE
CTRG_03611	9.70903	9.22418e-42	3.15518e-39				Has domain(s) with predicted FMN binding, oxidoreductase activity and role in oxidation-reduction process	NONE
CTRG_03614	4.75912	3.89394e-29	4.20614e-27	0.131429	0.774088	1	Protein of unknown function	NONE
CTRG_03743	1.48183	0.000175935	0.000907231	-0.118679	0.783874	1	Protein of unknown function	NONE
CTRG_03770	1.48078	0.0186481	0.0480404	3.40669	0.00255055	0.213058	Protein of unknown function	NONE
CTRG_04222	3.11867	1.91511e-13	4.43283e-12	-0.412427	0.241896	1	Protein of unknown function	NONE
CTRG_04238	1.09888	0.0160561	0.0425189	0.0501211	0.941426	1	Protein of unknown function	NONE
CTRG_04303	4.19276	3.10163e-11	5.73475e-10	0.418705	0.438451	1	Has domain(s) with predicted substrate-specific transmembrane transporter activity, role in transmembrane transport and integral to membrane localization	NONE
CTRG_04304	2.15642	8.87477e-09	1.13601e-07	-0.581338	0.0239043	0.888834	Has domain(s) with predicted cation binding, hydrolase activity, hydrolyzing O-glycosyl compounds activity and role in carbohydrate metabolic process	NONE
CTRG_04327	1.08004	0.00674409	0.0203148	-0.00111797	0.910416	1	Has domain(s) with predicted catalytic, pyridoxal phosphate binding activity and role in metabolic process	NONE
CTRG_04397	1.36811	0.00104473	0.00415529	0.112976	0.692761	1	Protein of unknown function	NONE
CTRG_04485	1.85183	3.50069e-06	2.77892e-05	-0.152912	0.568839	1	Protein of unknown function	NONE
CTRG_04524	2.37135	0.00190931	0.00696011	2.04048	0.0921966	1	Protein of unknown function	NONE
CTRG_04658	3.97351	0.0011239	0.00442447				Protein of unknown function	NONE
CTRG_04746	4.90581	1.42459e-14	3.71662e-13	0.0262858	0.991545	1	Protein of unknown function	NONE
CTRG_04995	2.89196	1.90406e-07	1.92185e-06	-0.558532	0.17782	1	Protein of unknown function	NONE
CTRG_05017	2.83798	1.96228e-05	0.000131039	0.47127	0.501868	1	Has domain(s) with predicted catalytic, coenzyme binding, nucleotide binding activity and role in cellular metabolic process	NONE
CTRG_05273	2.2372	0.000703875	0.002995	0.472476	0.375702	1	Protein of unknown function	NONE
CTRG_05299	7.35544	9.13669e-33	1.30825e-30	1.58698	0.512695	1	Has domain(s) with predicted mating pheromone, DNA binding activity, role in positive regulation of mating-type specific transcription, DNA-dependent and nucleus localization	NONE
CTRG_05395	1.39311	0.000803913	0.0033376	0.345009	0.199556	1	Has domain(s) with predicted protein binding activity	NONE
CTRG_05473	1.89519	0.0137931	0.037428	-0.460325	0.565951	1	Protein of unknown function	NONE
CTRG_05530	1.48697	0.00276338	0.00945824	-0.0732595	0.874494	1	Has domain(s) with predicted role in isoprenoid biosynthetic process	NONE
CTRG_05746	1.23982	0.00151885	0.00570215	-0.100641	0.754784	1	Protein of unknown function	NONE
CTRG_05770	1.44891	0.000149329	0.000787173	0.18775	0.570119	1	Protein of unknown function	NONE
CTRG_05777	2.61585	8.60485e-07	7.75722e-06	0.250207	0.631279	1	Protein of unknown function	NONE
CTRG_06019	4.60713	1.41712e-10	2.43041e-09	-0.0891375	0.867572	1	Has domain(s) with predicted protein binding activity	NONE
CTRG_06079	2.19995	9.798e-08	1.02422e-06	0.026852	0.973706	1	Has domain(s) with predicted catalytic, cation binding activity and role in carbohydrate metabolic process	NONE
CTRG_06107	10.4694	1.9228e-66	1.18387e-62	-1.3054	0.144959	1	Protein of unknown function	NONE
CTRG_06228	1.54045	0.000200579	0.00101895	0.199551	0.570293	1	Protein of unknown function	NONE
CTRG_06229	1.16686	0.00440857	0.0141006	0.189486	0.561133	1	Protein of unknown function	NONE

## Sheet: GO Slim Mapper analysis
GOID	GO term	Frequency	Gene(s) (C. albicans gene names)
50789	regulation of biological process	308 out of 955 genes, 32.3%	CDC28 GIN1 UME6 CR_02930W_A APC1 STE50 BCK1 PEX14 C7_00450C_A MSB2 C2_07920W_A C5_02620C_A KAR9 C3_02720W_A CTF5 CR_10440W_A C1_00570C_A C2_01420C_A C4_00030C_A CR_03180W_A C1_03960C_A CDC12 CPP1 C6_00540W_A IPK1 ZDS1 FAV1 CR_02390W_A RPD3 STE11 C4_02720C_A STE18 C3_07770C_A C1_05380C_A C6_00850W_A SGO1 MCM2 CDC14 C1_05360C_A C3_01800C_A RAD9 HPC2 RBF1 CR_08170C_A LMO1 C3_01140W_A C5_02750C_A CR_…
6996	organelle organization	249 out of 955 genes, 26.1%	CDC28 GIN1 C4_05220C_A CR_02930W_A APC1 PEX14 C7_00450C_A DNA2 YKT6 KAR9 CTF5 CR_10440W_A C4_00030C_A SFI1 C4_01990W_A C7_01960W_A CDC12 C6_00540W_A ZDS1 MGM101 FAV1 RPD3 SMC1 C4_02720C_A C3_07770C_A C1_05380C_A C3_06630W_A SGO1 CDC14 C3_01780C_A SEC9 C6_00240C_A SHE3 HPC2 LMO1 C5_02750C_A CR_09340W_A C1_02940C_A C1_07470C_A CR_02690W_A CKS1 PEP12 ARC15 MYO1 MIF2 BEM2 HCM1 MRE11 C2_07360W_A C1_00…
8150	biological_process	237 out of 955 genes, 24.8%	C4_01840C_A C2_08910C_A C3_04210W_A NIF3 C3_07740W_A C1_07400C_A PGA32 CR_05760C_A C2_01140C_A C1_01840C_A C1_07130C_A C2_08320C_A CR_05210W_A CR_09050C_A C1_11800C_A C4_02930W_A C3_06680C_A C4_06220C_A ADH4 C1_12000C_A C1_06270W_A C1_10980W_A C3_03000W_A C2_01760C_A C5_01110W_A C2_10300C_A C5_03040W_A C6_01090C_A C2_07720C_A CR_07120C_A C2_06990W_A CR_04350C_A C1_06970C_A C1_04940C_A C1_04580C_A…
6950	response to stress	180 out of 955 genes, 18.8%	CDC28 GIN1 FGR29 UME6 STE50 BCK1 MSB2 DNA2 RBR2 C1_06120C_A CR_10440W_A C4_00030C_A CR_03180W_A C2_07200W_A CPP1 C6_00540W_A MGM101 PHR1 SMC1 STE11 C1_05380C_A C3_06630W_A C6_00850W_A MCM2 CDC14 C1_05360C_A PLD1 RAD9 SHE3 CR_09340W_A C4_05860W_A CNB1 BRG1 RFC3 C1_07280C_A HGT12 HPA2 HCM1 MRE11 FGR38 TEC1 CR_04120C_A RAD50 POL1 KRE5 CBK1 MPS1 BNA4 MEP1 RAD18 ATX1 RIM8 C1_06630W_A EAF3 CR_05980W_A …
7049	cell cycle	169 out of 955 genes, 17.7%	CDC28 GIN1 APC1 PEX14 DNA2 KAR9 CTF5 CR_10440W_A C2_01170C_A C4_00030C_A SFI1 C1_03960C_A CDC12 C6_00540W_A SMC1 STE11 C3_07770C_A MEA1 SGO1 MCM2 CDC14 C1_05360C_A PLD1 RAD9 HPC2 CR_02210W_A CKS1 MYO1 MIF2 HCM1 MRE11 C2_07360W_A SSO2 RAD50 POL1 MPS1 CR_07260C_A SWE1 RIM8 MSC7 C1_06630W_A DCC1 RAX1 INT1 MBP1 CHL4 RAD54 GIN4 C3_07110W_A CDC10 SET1 C7_00410C_A FKH2 AXL2 CDC24 ACE2 HTA1 DYN1 YCG1 DAD…
6810	transport	156 out of 955 genes, 16.3%	CDC28 APS3 C7_00380W_A PEX14 YKT6 C2_07920W_A KAR9 TNA1 C2_01170C_A C3_03690W_A C3_03060W_A ZDS1 OPT5 C3_07770C_A C7_01510W_A C1_07440W_A PLD1 C3_00470W_A ARV1 SEC9 C6_00240C_A C6_01520W_A C1_00430W_A C3_03430C_A HGT10 PEP12 CR_02630C_A HGT12 MYO1 DBP5 SSO2 PAM18 BET4 MEP1 C4_00990W_A RHO3 CR_05310W_A C1_00100C_A ATX1 TPO2 NAP1 C4_06130W_A C1_11770C_A AGE2 KIP4 CDC10 CR_00990W_A CCS1 PTR2 LTE1 MA…
42221	response to chemical	137 out of 955 genes, 14.3%	UME6 C7_00380W_A STE50 BCK1 C7_00250C_A GDE1 TNA1 C1_03960C_A ERG6 CPP1 MGM101 PHR1 STE11 STE18 C6_00850W_A PLD1 C3_01800C_A COQ5 C6_01520W_A CR_09340W_A C4_05860W_A CNB1 C3_03430C_A HGT12 ARC15 HPA2 HCM1 MRE11 TEC1 RAD50 KRE5 CBK1 MPS1 SWE1 ATX1 NRM1 TPO2 C4_06290W_A CR_05980W_A GIN4 CCS1 HNM1 BCR1 FKH2 ANT1 C3_00940W_A CDC24 ACE2 SSA2 SNF5 C1_09210C_A RAD23 SEF2 CR_06530W_A FRP3 C2_00550W_A ALG…
30447	filamentous growth	136 out of 955 genes, 14.2%	CDC28 FGR29 UME6 STE50 MSB2 YKT6 CDC12 CPP1 PHR1 STE11 C2_09630C_A CDC14 PLD1 SEC9 RAD9 BMT8 SHE3 HPC2 RBF1 LMO1 C5_02750C_A CNB1 BRG1 HGT12 FGR38 TEC1 BEM3 SSO2 HAL9 KRE5 CBK1 BNA4 RHO3 RIM8 INT1 NAP1 GIN4 KIP4 C2_05770W_A CDC10 SET1 BCR1 ALS1 RTT109 FKH2 CDC24 ACE2 SNF5 DYN1 WOR1 USO5 NOT5 CWH41 C1_03870C_A GPI14 MEP2 RSR1 SOG2 HYM1 CLA4 BNI1 SEP7 PGA26 AFT2 CCN1 KAR3 VAC7 RHO2 ARG83 VRP1 EDC3 …
6464	cellular protein modification process	109 out of 955 genes, 11.4%	CDC28 C4_05220C_A APC1 STE50 BCK1 C7_00450C_A C2_07920W_A C1_00570C_A CPP1 PPS1 CWH43 RPD3 STE11 C5_01590W_A CDC14 ARV1 CR_08170C_A GPI1 CR_01170W_A CR_02210W_A C1_07280C_A HPA2 C1_00860W_A C1_12120W_A KRE5 CBK1 MPS1 BET4 SWE1 RAD18 C4_05250W_A SAS3 EAF3 CR_05980W_A GIN4 CDC23 SET1 C3_02970C_A C7_00070C_A NGG1 RTT109 CR_03220C_A EAF7 C7_00840C_A C3_07460W_A C5_00060C_A RAD23 C2_03700W_A SPT10 NOT…
6259	DNA metabolic process	103 out of 955 genes, 10.8%	CDC28 GIN1 C3_01310W_A DNA2 C1_06120C_A CR_10440W_A C4_00030C_A C2_07200W_A C6_00540W_A MGM101 SMC1 C1_05380C_A C3_06630W_A MCM2 C1_05360C_A ORF298 RAD9 C1_07470C_A RFC3 C1_07280C_A MRE11 CR_06990W_A CR_04120C_A RAD50 POL1 CR_07260C_A RAD18 MSC7 C1_06630W_A DCC1 C4_06290W_A EAF3 RAD54 SET1 C3_02970C_A MMS22 RTT109 C3_05010C_A SNF5 PRI2 EAF7 C2_04870C_A SMC3 RAD23 SPT10 CR_05890C_A CR_05580C_A CR_…
16070	RNA metabolic process	81 out of 955 genes, 8.5%	MSW1 CDC28 C2_07200W_A IPK1 C6_03260W_A C1_05610W_A C1_05360C_A HPC2 CR_03110W_A C5_02750C_A C6_02880W_A C1_07280C_A C4_03090W_A C2_07360W_A POL1 TAF145 C2_00410C_A MED18 C4_06290W_A EAF3 C7_00070C_A FKH2 C1_11280W_A PRI2 C2_04870C_A ARO80 NOT5 NOP14 C7_00600C_A TBF1 TRM12 NPL3 C5_05350W_A NPL6 MED10 RIT1 MAK16 DAL81 CR_04560C_A C4_06950W_A CR_10430C_A C2_09650W_A TRM9 C1_13380W_A C7_03660C_A EDC…
42493	response to drug	80 out of 955 genes, 8.4%	UME6 C7_00380W_A BCK1 C7_00250C_A GDE1 TNA1 ERG6 MGM101 PHR1 C6_00850W_A COQ5 C6_01520W_A CNB1 C3_03430C_A ARC15 MRE11 RAD50 KRE5 CBK1 SWE1 NRM1 TPO2 GIN4 HNM1 ANT1 ACE2 C1_09210C_A CR_06530W_A FRP3 C2_00550W_A ALG7 NOP14 YHB4 C1_03870C_A SOG2 HYM1 TUB2 C2_10540W_A CLA4 CNS1 PGA4 CCN1 TRM9 TUB1 AGE3 BOI2 ERG27 PDR17 GCN5 ADA2 C1_04120C_A TAF19 BUB1 CTA1 CR_01220W_A CLN3 ALT1 ORM1 VPS36 VPS23 OPT6…
44419	interspecies interaction between organisms	68 out of 955 genes, 7.1%	APS3 UME6 KEX1 CPP1 IFF11 PHR1 STE11 PLD1 ARV1 SHE3 CNB1 BRG1 PEP12 CRG1 TEC1 SWE1 RIM8 CYB2 ZCF1 INT1 CDC10 SET1 BCR1 ALS1 RTT109 CDC24 ACE2 SSA2 SNF5 ZCF21 WOR1 PHO100 NOT5 CWH41 RSR1 CLA4 BNI1 PGA26 AFT2 AGE3 PHR2 YVC1 SLR1 GCN5 ADA2 SET3 EFH1 MSB1 UGA3 SUN41 HSL1 CST20 PST3 PTC1 RFX2 YPT72 BUD2 YCK2 MAD2 BST1 HGC1 IRS4 RAD52 RBT1 RVS167 CFL11 CDC11 CPH1
7010	cytoskeleton organization	65 out of 955 genes, 6.8%	CDC28 KAR9 SFI1 CDC12 C4_02720C_A C3_07770C_A CDC14 CR_02690W_A ARC15 MYO1 MIF2 BEM2 HCM1 BEM3 CBK1 MPS1 RHO3 LRG1 INT1 C4_06130W_A GIN4 C3_07110W_A CDC10 CDC24 DYN1 DAD1 C3_06610W_A TEM1 CR_09520C_A IPL1 TUB2 CLA4 CR_04020C_A BNI1 SEP7 KIP1 C5_03370C_A KAR3 RHO2 VRP1 KIP2 CR_06090W_A CR_05100W_A TUB1 AGE3 TUB4 CDC3 C6_00260W_A SPC98 ACF2 MYO2 KIN3 NIP100 KIP3 IQG1 BUD2 BNR1 CR_08980C_A CDC5 MTW1…
9405	pathogenesis	55 out of 955 genes, 5.8%	APS3 UME6 KEX1 CPP1 IFF11 PHR1 STE11 PLD1 ARV1 CNB1 BRG1 PEP12 CRG1 TEC1 SWE1 RIM8 INT1 CDC10 SET1 ALS1 RTT109 CDC24 ACE2 ZCF21 PHO100 NOT5 RSR1 CLA4 BNI1 PGA26 AFT2 AGE3 PHR2 YVC1 SLR1 GCN5 ADA2 SET3 SUN41 HSL1 CST20 PST3 PTC1 RFX2 YPT72 BUD2 MAD2 BST1 IRS4 RAD52 RBT1 RVS167 CFL11 CDC11 CPH1
16192	vesicle-mediated transport	54 out of 955 genes, 5.7%	CDC28 APS3 YKT6 C2_07920W_A C2_01170C_A C3_03060W_A PLD1 C3_00470W_A ARV1 SEC9 C6_00240C_A C1_00430W_A PEP12 CR_02630C_A BET4 CR_05310W_A C1_11770C_A AGE2 KIP4 LTE1 DYN1 SEC5 SYS3 CR_01080W_A C1_09430W_A C1_00320W_A C7_02350C_A VRP1 AGE3 C2_03340W_A CLC1 C7_03890C_A CTA1 VPS41 MYO2 CR_00600C_A VAM3 GSG1 VPS36 VPS23 C1_05120W_A VPS17 C1_02510W_A C1_08180C_A YPT72 SYN8 APM4 YCK2 BST1 SFH5 C2_05800C…
7165	signal transduction	50 out of 955 genes, 5.2%	STE50 BCK1 MSB2 C1_03960C_A CPP1 STE11 C4_02720C_A STE18 LMO1 BEM2 BEM3 RHO3 LRG1 GIN4 LTE1 ROM2 TEM1 MEP2 RSR1 SOG2 PKH3 OPY2 RHO2 FAR1 CR_06090W_A HAC1 ZCF11 GCN5 BUB1 SPT20 KIS2 KIN3 CDC45 ARF3 IQG1 CST20 PTC1 YPT72 BUD2 RAC1 YCK2 MAD2 CDC5 C1_08680C_A YRB1 IRS4 YPT7 CDC7 C1_02380C_A CPH1
6629	lipid metabolic process	47 out of 955 genes, 4.9%	PEX14 GDE1 ERG7 ERG6 CWH43 ERG12 PLD1 ARV1 GPI1 SCT2 ERG25 C5_05000C_A C3_00400C_A C1_00100C_A C4_04180C_A ANT1 PLB4.5 BTS1 ERG9 EHT1 ERG26 CYB5 ALG7 C1_04280C_A GPI14 C2_05980C_A PXP2 AFT2 ERG27 LIP5 C2_03140C_A C3_04940W_A C1_00810W_A C3_05300C_A IPK2 C2_00790C_A PLB5 BST1 SFH5 LAG1 ERG2 C4_04760C_A ISC1 C6_04340W_A ALG5 ALG11 SPS20
30448	hyphal growth	44 out of 955 genes, 4.6%	CDC28 CDC12 CPP1 PHR1 STE11 C2_09630C_A CDC14 SEC9 RAD9 HPC2 C5_02750C_A CNB1 BEM3 SSO2 RHO3 NAP1 CDC10 ALS1 DYN1 GPI14 RSR1 HYM1 CLA4 BNI1 SEP7 CCN1 RHO2 RAX2 SLR1 HAC1 CDC3 CLN3 MYO2 VAM3 PMI1 CST20 BUD2 YCK2 CHS2 C7_00120W_A RVS167 CFL11 CDC11 MOB2
71555	cell wall organization	42 out of 955 genes, 4.4%	MSB2 RBR2 C2_01170C_A CWH43 PHR1 LMO1 CR_09340W_A CNB1 C3_07470W_A KRE5 CBK1 CDC10 ACE2 CRH12 GPI14 SOG2 HYM1 PGA26 PGA4 BPH1 RHO2 CR_06090W_A PHR2 HAC1 GCN5 ADA2 SPO75 ACF2 C6_04440C_A SUN41 PMI1 KIC1 CST20 PGA31 RAC1 PGA62 CHS2 IRS4 RBT1 RVS167 MOB2 CPH1
910	cytokinesis	37 out of 955 genes, 3.9%	CDC28 CDC12 MEA1 CDC14 CR_02210W_A MYO1 MRE11 RAX1 INT1 GIN4 CDC10 C7_00410C_A AXL2 CDC24 TEM1 RSR1 BNI1 SEP7 C5_03370C_A VRP1 RAX2 TUB4 CDC3 C6_00260W_A MYO2 BUD31 KIN3 IQG1 CST20 PEA2 BUD2 CHS2 CDC5 BNI4 C4_07150W_A CDC11 ASE1
30163	protein catabolic process	33 out of 955 genes, 3.5%	CDC28 C4_05220C_A APC1 CR_09340W_A C4_05860W_A C6_03780C_A RAD18 CR_05980W_A CDC23 C3_00940W_A SSA2 C5_00060C_A RAD23 C2_03700W_A C4_00500W_A CR_04020C_A CDC27 C7_03890C_A C6_00260W_A C1_01300W_A CDC20 VPS36 CR_10610C_A C1_14170W_A HSL1 HEX3 BST1 CUE5 YRB1 C3_00380C_A C6_02300C_A C6_01460C_A CDC7
19725	cellular homeostasis	28 out of 955 genes, 2.9%	C2_01170C_A C6_00850W_A C3_01140W_A CNB1 CR_01170W_A PEP12 CRG1 C1_00100C_A ATX1 CR_05980W_A CCS1 ALS1 C4_00500W_A AFT2 SFU1 TRK1 YVC1 C1_01300W_A C5_04340W_A ORM1 ZRC1 C1_05120W_A YPT72 YCK2 C4_04760C_A C4_07150W_A TOK1 C2_00350W_A
5975	carbohydrate metabolic process	23 out of 955 genes, 2.4%	GDE1 PHR1 ARD SCW4 KRE5 XKS1 SNF5 CRH12 CWH41 MNN47 PGA4 PHR2 C2_04340C_A C1_00810W_A ACF2 C3_01570W_A PMI1 C5_04940W_A MNN41 CHS2 C3_06860C_A SGA1 CPH1
48468	cell development	23 out of 955 genes, 2.4%	PEX14 C2_01170C_A STE11 PLD1 CNB1 CR_02210W_A MRE11 SSO2 CDC10 SET1 DYN1 SMC3 HYM1 CLA4 PGA4 RHO2 SPO75 C6_04440C_A VPS17 CST20 CHS2 SPS20 CDC11
42710	biofilm formation	21 out of 955 genes, 2.2%	PHR1 BRG1 PEP12 TEC1 CBK1 BCR1 ALS1 ACE2 SNF5 WOR1 DAL81 PGA26 YVC1 ADA2 SUN41 KIC1 HGC1 FCR3 MOB2 CPH1 TRY2
7114	cell budding	21 out of 955 genes, 2.2%	C3_00400C_A CBK1 INT1 NAP1 GIN4 C7_00410C_A AXL2 RSR1 SOG2 HYM1 BNI1 VRP1 BOI2 CLN3 MYO2 KIC1 CST20 PEA2 BUD2 C4_07150W_A MOB2
70783	growth of unicellular organism as a thread of attached cells	18 out of 955 genes, 1.9%	STE11 CDC14 TEC1 HAL9 RIM8 CDC10 USO5 MEP2 AFT2 YVC1 EFH1 HSL1 CST20 PEA2 BUD2 C3_00380C_A CDC11 CPH1
746	conjugation	16 out of 955 genes, 1.7%	FAV1 STE11 C3_07770C_A PLD1 LRG1 C7_00410C_A CDC24 WOR1 USO5 RSR1 CLA4 KAR3 ACF2 CST20 C1_11250W_A CPH1
7155	cell adhesion	13 out of 955 genes, 1.4%	PHR1 TEC1 INT1 BCR1 ALS1 ACE2 WOR1 NOT5 AFT2 ADA2 MSB1 C3_02870C_A DFI1
6412	translation	13 out of 955 genes, 1.4%	MSW1 C4_00660W_A C1_05610W_A CR_03110W_A DBP5 MRP17 C5_00130C_A NPL3 C7_03660C_A SUI2 PRS C2_06260W_A C1_08820C_A
6457	protein folding	12 out of 955 genes, 1.3%	C4_05860W_A CR_02690W_A SSA2 CNS1 C4_06160W_A CR_04650W_A C3_01070C_A CR_02380C_A C5_04340W_A C1_10820C_A C6_01460C_A C1_02380C_A
6997	nucleus organization	12 out of 955 genes, 1.3%	FAV1 C3_07770C_A C2_07360W_A RAD54 DYN1 USO5 IPL1 KAR3 MYO2 CR_03930C_A CR_01720W_A C1_11250W_A
42254	ribosome biogenesis	11 out of 955 genes, 1.2%	C2_00410C_A C6_03460W_A NOP14 MAK16 C4_06950W_A C5_03010W_A SAC3 DBP2 C4_05650W_A HRR25 BUD21
6091	generation of precursor metabolites and energy	8 out of 955 genes, 0.8%	COQ5 LSC2 ADH2 C1_09440W_A ALG7 C2_04340C_A HPD1 SGA1
7124	pseudohyphal growth	8 out of 955 genes, 0.8%	STE11 TEC1 MEP2 EFH1 HSL1 CST20 PEA2 CPH1
45333	cellular respiration	4 out of 955 genes, 0.4%	COQ5 LSC2 C1_09440W_A ALG7
6766	vitamin metabolic process	3 out of 955 genes, 0.3%	C1_00510W_A C2_06080C_A CR_01920W_A
32196	transposition	0 out of 955 genes, 0%	none
other	other	62 out of 955 genes, 6.5%	POT1-2 C3_06280W_A CR_07780W_A C7_01050W_A C7_01150W_A CR_07170W_A C1_01070C_A UGA1 C7_02010C_A C1_13790C_A C7_03200C_A GRP2 CR_01360W_A ARO7 C2_00180C_A C2_07840W_A PHO13 RNR3 DUT1 C1_02100W_A CR_04870C_A GOR1 C7_03500W_A TRP1 AYR2 GIG1 C7_01440W_A CR_07250C_A ARG3 SAP8 ARG4 C1_11890W_A C1_10540C_A CHS4 C4_05350W_A FAA2-3 SOD6 C2_07250C_A C1_02970W_A ALD5 CR_03020C_A C2_00630C_A C4_02170C_A C2_0…

## Sheet: GO Term Finder analysis
Query set/input: C. tropicalis genes induced ≥ 2-fold in tetO-CtUME6 strain with C. albicans orthologs
Background: C. albicans genome
GOID	GO_term	Cluster frequency	Background frequency	Corrected P-value	False discovery rate	Gene(s) annotated to the term	Directly Annotated GOID List
7049	cell cycle	169 out of 955 genes, 17.7%	482 out of 6473 background genes, 7.4%	5.09e-28	0	RIM8:APC1:TUB2:HGC1:SIN3:CDC5:SET1:VPS17:SIZ1:ESP1:SEP7:AGE3:ORC1:TEM1:CDC12:BNI4:C1_03960C_A:MAD2:CDC3:CHL4:C1_05360C_A:HAC1:C1_06630W_A:SUI2:C1_07980C_A:OPY2:HCM1:BUD31:SWE1:CLA4:PEA2:C1_11250W_A:GIN4:GIN1:PLD1:CDC6:RAX2:GSG1:BNI1:C1_13560W_A:RAD54:DAD1:KAR9:MYO2:HPC2:C2_01170C_A:ESC4:SAC3:STE11:SGO1:CDC7:C2_07360W_A:YCS4:MSC7:VRP1:RAD57:C2_08380C_A:SMC2:KAR3:SSO2:MTW1:KIN3:SGS1:RDH54:ULP3:FKH2…	2000601:6261:60258:737:2000370:70507:90055:31939:30447:7049:31589:48478:7004:48311:722:60236:71479:18027:8608:71040:30174:71139:7107:742:7114:34090:51666:34497:90156:10520:31030:45819:44774:226:10674:45839:1904541:76:32220:51229:7019:61806:1905185:917:51987:6312:6033:7155:31929:71033:71470:61163:1902935:706:30466:10898:31385:43577:10526:6267:6302:10697:90529:30100:1903026:9452:31571:1934:1903477:…
22402	cell cycle process	162 out of 955 genes, 17.0%	459 out of 6473 background genes, 7.1%	4.7e-27	0	APC1:TUB2:HGC1:SIN3:CDC5:SET1:VPS17:SIZ1:ESP1:SEP7:AGE3:ORC1:TEM1:CDC12:BNI4:C1_03960C_A:MAD2:CDC3:CHL4:C1_05360C_A:C1_06630W_A:SUI2:C1_07980C_A:OPY2:HCM1:BUD31:SWE1:CLA4:PEA2:C1_11250W_A:GIN4:GIN1:PLD1:CDC6:RAX2:BNI1:C1_13560W_A:DAD1:KAR9:MYO2:HPC2:C2_01170C_A:ESC4:STE11:SGO1:CDC7:YCS4:MSC7:VRP1:RAD57:C2_08380C_A:SMC2:KAR3:SSO2:MTW1:KIN3:SGS1:RDH54:ULP3:FKH2:CSE4:C3_01770C_A:RAD50:YCG1:SMC3:HTA3…	2000601:6261:60258:737:2000370:70507:90055:31939:30447:31589:48478:7004:48311:722:60236:71479:18027:8608:71040:30174:71139:7107:742:7114:34090:51666:90156:10520:31030:45819:44774:226:45839:1904541:76:32220:51229:7019:61806:1905185:917:51987:6312:6033:7155:31929:71470:61163:1902935:706:30466:10898:31385:43577:10526:6267:6302:10697:90529:30100:1903026:31571:1934:60303:1903477:30242:10570:71042:5159…
278	mitotic cell cycle	118 out of 955 genes, 12.4%	282 out of 6473 background genes, 4.4%	2.01e-26	0	APC1:TUB2:SIN3:CDC5:ESP1:SEP7:ORC1:TEM1:CDC12:MAD2:CDC3:CHL4:C1_06630W_A:SUI2:BUD31:SWE1:PEA2:C1_11250W_A:GIN4:GIN1:CDC6:RAX2:BNI1:RAD54:DAD1:KAR9:MYO2:HPC2:SAC3:SGO1:CDC7:YCS4:VRP1:C2_08380C_A:SMC2:KAR3:MTW1:KIN3:SGS1:ULP3:FKH2:CSE4:C3_01770C_A:RAD50:YCG1:SMC3:HTA3:HTA1:MBP1:POL1:RAX1:MEA1:C3_04740C_A:DYN1:KIP3:ASE1:DOT1:C3_07110W_A:C3_07770C_A:BUB1:AXL2:TUB4:BRN1:C4_07150W_A:CDC11:SMC4:BUD2:CLN…	2000601:6261:60258:737:70507:90055:30447:31939:31589:48478:7004:48311:722:60236:71479:8608:30174:7107:742:7114:34090:51666:10520:31030:45819:44774:226:45839:76:51229:7019:61806:1905185:917:51987:6312:6033:7155:71033:71470:61163:1902935:706:30466:10898:31385:43577:10526:6267:6302:10697:90529:30100:1903026:31571:1934:60303:1903477:10570:51598:51301:70783:6276:1905168:10571:9405:33314:71963:31110:74…
1903047	mitotic cell cycle process	116 out of 955 genes, 12.1%	277 out of 6473 background genes, 4.3%	5.89e-26	0	APC1:TUB2:SIN3:CDC5:ESP1:SEP7:ORC1:TEM1:CDC12:MAD2:CDC3:CHL4:C1_06630W_A:SUI2:BUD31:SWE1:PEA2:C1_11250W_A:GIN4:GIN1:CDC6:RAX2:BNI1:DAD1:KAR9:MYO2:HPC2:SGO1:CDC7:YCS4:VRP1:C2_08380C_A:SMC2:KAR3:MTW1:KIN3:SGS1:ULP3:FKH2:CSE4:C3_01770C_A:RAD50:YCG1:SMC3:HTA3:HTA1:MBP1:POL1:RAX1:MEA1:C3_04740C_A:DYN1:KIP3:ASE1:DOT1:C3_07110W_A:C3_07770C_A:BUB1:AXL2:TUB4:BRN1:C4_07150W_A:CDC11:SMC4:BUD2:CLN3:NUF2:MYO1…	2000601:6261:60258:737:70507:90055:30447:31939:31589:48478:7004:48311:722:60236:71479:8608:30174:7107:742:7114:34090:51666:10520:31030:45819:44774:226:45839:76:51229:7019:61806:1905185:917:51987:6312:6033:7155:71470:61163:1902935:706:30466:10898:31385:43577:10526:6267:6302:10697:90529:30100:1903026:31571:1934:60303:1903477:10570:51598:51301:70783:6276:1905168:10571:9405:33314:71963:31110:743:1903…
280	nuclear division	69 out of 955 genes, 7.2%	142 out of 6473 background genes, 2.2%	8.69e-19	0	APC1:TUB2:CDC5:ESP1:SEP7:TEM1:MAD2:CHL4:C1_06630W_A:C1_07980C_A:C1_11250W_A:GIN4:GIN1:SGO1:YCS4:MSC7:RAD57:SMC2:KAR3:MTW1:KIN3:SGS1:RDH54:CSE4:RAD50:YCG1:SMC3:HTA1:C3_04740C_A:DYN1:KIP3:ASE1:C3_07110W_A:C3_07770C_A:C4_00030C_A:C4_02820W_A:BUB1:TUB4:BRN1:SMC4:NUF2:INT1:RAD52:C6_00540W_A:CDC14:CDC20:CTF5:IPL1:HRR25:C6_03420W_A:DCC1:C7_01070C_A:MRE11:CDC27:SPC98:RAD51:CR_02680W_A:SMC1:CDC10:CR_05100…	6261:737:2000370:30447:31589:48478:7004:48311:722:60236:71479:742:34090:10520:31030:45819:44774:45839:76:51229:7019:61806:1905185:917:6033:6312:7155:71470:61163:706:30466:10898:10526:6302:90529:1903026:60303:30242:10570:51301:70783:1905168:10571:9405:33314:71963:31110:743:1903353:723:31578:32888:2000220:6348:44878:35853:46777:43966:51177:6303:70058:87:1902845:77:48280:34501:45875:140210:45:30437:…
48285	organelle fission	71 out of 955 genes, 7.4%	150 out of 6473 background genes, 2.3%	1.48e-18	0	APC1:TUB2:CDC5:ESP1:SEP7:TEM1:MAD2:CHL4:C1_06630W_A:C1_07980C_A:C1_11250W_A:GIN4:GIN1:SGO1:YCS4:MSC7:RAD57:SMC2:KAR3:MTW1:KIN3:SGS1:RDH54:CSE4:RAD50:YCG1:SMC3:HTA1:C3_04740C_A:DYN1:KIP3:ASE1:C3_07110W_A:C3_07770C_A:C4_00030C_A:C4_02820W_A:BUB1:TUB4:BRN1:C4_06130W_A:SMC4:NUF2:INT1:RAD52:C6_00540W_A:CDC14:CDC20:CTF5:IPL1:HRR25:C6_03420W_A:C7_00120W_A:DCC1:C7_01070C_A:MRE11:CDC27:SPC98:RAD51:CR_0268…	6261:737:2000370:30447:31589:48478:7004:48311:722:60236:71479:742:34090:10520:31030:45819:44774:226:45839:76:51229:7019:61806:1905185:917:6033:6312:7155:71470:61163:706:30466:10898:10526:6302:90529:1903026:60303:30242:10570:51301:70783:1905168:10571:9405:33314:71963:31110:743:1903353:723:31578:32888:2000220:6348:44878:35853:46777:43966:51177:6303:70058:87:1902845:77:48280:34501:45875:140210:45:30…
140014	mitotic nuclear division	52 out of 955 genes, 5.4%	92 out of 6473 background genes, 1.4%	1.96e-17	0	APC1:TUB2:CDC5:ESP1:SEP7:TEM1:MAD2:CHL4:C1_06630W_A:C1_11250W_A:GIN4:GIN1:SGO1:YCS4:SMC2:KAR3:MTW1:KIN3:SGS1:CSE4:YCG1:SMC3:HTA1:C3_04740C_A:DYN1:KIP3:ASE1:C3_07110W_A:C3_07770C_A:BUB1:TUB4:BRN1:SMC4:NUF2:CDC14:CDC20:CTF5:IPL1:C6_03420W_A:DCC1:CDC27:SPC98:CR_02680W_A:SMC1:CDC10:CR_05100W_A:CDC28:KIP1:TUB1:CR_09520C_A:CR_10440W_A:MCD1	6261:30447:48478:7004:48311:722:60236:742:34090:31030:45819:44774:45839:76:51229:7019:1905185:917:6033:71470:61163:706:30466:10898:10526:6302:1903026:60303:10570:51301:70783:1905168:10571:9405:71963:31110:743:1903353:723:31578:32888:2000220:6348:44878:35853:46777:6303:51177:70058:87:1902845:34501:45875:140210:30437:70550:61171:51447:1904537:1902846:31031:30989:98863:1990139:22:72370:7064:43007:70…
51276	chromosome organization	137 out of 955 genes, 14.3%	431 out of 6473 background genes, 6.7%	2.39e-17	0	PHR2:TUB2:SIN3:CDC5:SET1:ESP1:MGM101:C1_02940C_A:ORC1:NGG1:HFL1:MAD2:CHL4:HAT1:C1_05380C_A:SPT20:C1_06630W_A:C1_07260C_A:ADA2:C1_11250W_A:GIN1:CAS1:C1_13560W_A:RAD54:HPC2:SET3:C1_14170W_A:DPB4:SAS2:NPL6:HEX3:SAC3:TBF1:SGO1:YCS4:RAD57:EAF3:SMC2:KAR3:MTW1:KIN3:SGS1:RDH54:ULP3:C3_00380C_A:FKH2:C3_00730W_A:CSE4:C3_01770C_A:RAD50:YCG1:SMC3:C3_03100C_A:HTA3:HTA1:SNF5:C3_04740C_A:C3_05010C_A:DYN1:ASE1:D…	6261:737:2000370:90055:31939:30447:1932:7049:48478:7004:48311:60962:722:6325:60236:71479:42766:18027:30174:742:34090:31030:10520:45819:44774:31497:2001209:76:51229:7019:61806:1900239:1905185:6312:71033:71470:43085:706:30466:10898:1308:10526:6267:6302:90529:1903026:30242:60303:10570:51598:36177:51301:10507:6276:1015:1905168:80182:10571:9405:43631:33314:71963:743:43935:1903353:288:51568:723:31578:9…
16043	cellular component organization	321 out of 955 genes, 33.6%	1445 out of 6473 background genes, 22.3%	4.18e-15	0	C1_00100C_A:PHR2:C1_00510W_A:APC1:MOB2:TUB2:C1_00860W_A:SIN3:CDC5:SET1:VPS17:ESP1:SEP7:AGE3:C1_02380C_A:C1_02510W_A:MGM101:YKT6:C1_02910C_A:C1_02940C_A:ORC1:TEM1:CDC12:NGG1:IMP1:HFL1:BNI4:MAD2:C1_04120C_A:BST1:CDC3:SSA2:CHL4:HAT1:C1_05380C_A:SPT20:PGA26:HAC1:BPH1:ANT1:C1_06600W_A:C1_06630W_A:RAC1:C1_06840C_A:SUI2:TAF145:SOG2:C1_07260C_A:CPH1:C1_07470C_A:C1_07980C_A:PTC1:HCM1:VPS41:SWE1:C1_10090C_…	2000601:32:6261:32889:60258:1903338:737:2000370:70507:90055:31939:30447:1932:7049:6843:31589:48478:6501:7004:60962:48311:722:6325:60236:71479:42766:2000247:55088:18027:8608:30174:7107:742:7114:34090:51666:34497:90156:31030:10520:45819:44774:226:16043:31497:10994:10674:2001209:45839:1904541:76:32220:51229:7019:61806:1900239:1905185:35719:917:51987:6312:6033:7155:31929:71033:71470:6505:90038:7023:4…
6996	organelle organization	249 out of 955 genes, 26.1%	1052 out of 6473 background genes, 16.3%	4.55e-14	0	C1_00100C_A:PHR2:APC1:MOB2:TUB2:C1_00860W_A:SIN3:CDC5:SET1:ESP1:SEP7:AGE3:C1_02510W_A:MGM101:YKT6:C1_02910C_A:C1_02940C_A:ORC1:TEM1:CDC12:NGG1:IMP1:HFL1:MAD2:BST1:CDC3:SSA2:CHL4:HAT1:C1_05380C_A:SPT20:ANT1:C1_06600W_A:C1_06630W_A:C1_06840C_A:C1_07260C_A:C1_07470C_A:C1_07980C_A:PTC1:HCM1:VPS41:CLA4:CBK1:DJP1:ADA2:C1_11250W_A:GIN4:GIN1:CAS1:GSG1:BNI1:C1_13560W_A:RAD54:DAD1:KAR9:MYO2:HPC2:SET3:C1_14…	2000601:6261:32889:737:2000370:70507:90055:31939:30447:1932:7049:6843:31589:48478:6501:7004:60962:48311:722:6325:60236:71479:42766:2000247:55088:18027:8608:30174:7107:742:7114:34090:51666:34497:31030:10520:45819:44774:226:16043:31497:2001209:45839:1904541:76:32220:51229:7019:61806:1900239:1905185:35719:917:51987:6312:6033:7155:31929:71033:71470:6505:90038:7023:43085:61163:706:30466:10898:31385:43…
7059	chromosome segregation	59 out of 955 genes, 6.2%	132 out of 6473 background genes, 2.0%	1.51e-13	0	C1_00570C_A:TUB2:CDC5:C1_01070C_A:SIZ1:ESP1:MAD2:CHL4:C1_06630W_A:C1_11250W_A:GIN1:DAD1:SGO1:YCS4:SMC2:KAR3:MTW1:KIN3:SGS1:RDH54:CSE4:C3_01770C_A:YCG1:SMC3:HTA1:C3_04740C_A:DYN1:ASE1:C3_07110W_A:C3_07770C_A:BUB1:TUB4:BRN1:SMC4:NUF2:C6_00540W_A:CDC14:CDC20:CTF5:IPL1:HRR25:MIF2:C6_03420W_A:C6_04120C_A:DCC1:SMC6:CDC27:CR_01360W_A:CR_02390W_A:CR_02680W_A:SMC5:SMC1:CR_05100W_A:CDC28:KIP1:MPS1:TUB1:CR_…	6261:737:2000370:30447:48478:7004:48311:722:60236:8608:71139:742:34090:10520:31030:45819:44774:76:51229:7019:1905185:51987:71470:706:30466:10898:10526:6302:1903026:60303:30242:10570:51301:1905168:10571:9405:33314:71963:743:31397:1903353:723:31578:32888:2000220:6348:44878:46777:35853:6303:51177:70058:2000059:1902845:48280:34501:45875:45:30437:70550:61171:51447:1904537:1902846:31031:30989:98863:199…
6302	double-strand break repair	49 out of 955 genes, 5.1%	99 out of 6473 background genes, 1.5%	4.16e-13	0	SIN3:C1_05380C_A:C1_06120C_A:C1_06630W_A:C1_07260C_A:C1_07980C_A:ADA2:CAS1:C1_13560W_A:C2_00350W_A:ESC4:CDC7:RAD57:C2_08380C_A:SGS1:RDH54:RAD50:SMC3:C3_02970C_A:SNF5:POL1:C3_05010C_A:C3_06630W_A:C4_00030C_A:C4_02590C_A:RAD59:PRI2:EXO1:RAD9:DNA2:RAD52:C6_00540W_A:PSF1:MRE11:SMC6:RTT109:RAD51:YKU80:SMC1:MCM2:CR_04560C_A:CR_05580C_A:CR_05890C_A:CDC28:PIF1:CR_07600W_A:CDC45:CR_10440W_A:MCD1	6261:60258:737:30447:31939:48478:722:42766:71479:30174:71139:10520:45819:10994:61806:1900239:6312:71470:706:30466:10898:6267:10526:6302:90529:1903026:31571:1934:60303:10570:1905168:10571:9405:33314:723:5987:2000220:10225:6286:35066:6348:46777:51177:6303:1902845:77:70987:45875:97043:1904968:30437:36168:734:51447:1905261:31031:1904537:1990683:6277:1990139:436:10620:43044:2000278:6357:43618:7533:706…
70	mitotic sister chromatid segregation	41 out of 955 genes, 4.3%	75 out of 6473 background genes, 1.2%	1.37e-12	0	TUB2:ESP1:MAD2:CHL4:C1_06630W_A:C1_11250W_A:GIN1:SGO1:YCS4:SMC2:KAR3:MTW1:SGS1:CSE4:YCG1:SMC3:HTA1:C3_04740C_A:DYN1:ASE1:C3_07770C_A:BUB1:TUB4:BRN1:SMC4:NUF2:CDC14:CDC20:CTF5:IPL1:C6_03420W_A:DCC1:CDC27:CR_02680W_A:SMC1:CR_05100W_A:CDC28:KIP1:TUB1:CR_10440W_A:MCD1	6261:30447:48478:7004:48311:722:60236:742:34090:45819:44774:76:51229:7019:1905185:71470:706:30466:10898:10526:6302:1903026:60303:10570:51301:1905168:10571:9405:71963:743:723:31578:32888:6348:44878:35853:6303:51177:70058:1902845:34501:45875:30437:70550:61171:51447:1904537:1902846:31031:30989:98863:1990139:22:72370:7064:43007:51726:1902424:31536:51255:2000786:90561:7052:1903467:34087:10032:724:9847…
819	sister chromatid segregation	45 out of 955 genes, 4.7%	88 out of 6473 background genes, 1.4%	1.49e-12	0	TUB2:CDC5:ESP1:MAD2:CHL4:C1_06630W_A:C1_11250W_A:GIN1:SGO1:YCS4:SMC2:KAR3:MTW1:SGS1:RDH54:CSE4:YCG1:SMC3:HTA1:C3_04740C_A:DYN1:ASE1:C3_07770C_A:BUB1:TUB4:BRN1:SMC4:NUF2:CDC14:CDC20:CTF5:IPL1:C6_03420W_A:C6_04120C_A:DCC1:CDC27:CR_02680W_A:SMC1:CR_05100W_A:CDC28:KIP1:MPS1:TUB1:CR_10440W_A:MCD1	6261:30447:48478:7004:48311:722:60236:742:34090:45819:44774:76:51229:7019:1905185:71470:706:30466:10898:10526:6302:1903026:60303:10570:51301:1905168:10571:9405:71963:743:1903353:723:31578:32888:2000220:6348:44878:46777:35853:6303:51177:70058:1902845:34501:45875:30437:70550:61171:51447:1904537:1902846:31031:30989:98863:1990139:22:72370:7064:43007:51726:1902424:31536:51255:32508:2000786:90561:7052:…
51128	regulation of cellular component organization	120 out of 955 genes, 12.6%	401 out of 6473 background genes, 6.2%	1.56e-12	0	C1_00430W_A:APC1:MOB2:TUB2:SIN3:CDC5:SET1:ESP1:C1_02910C_A:TEM1:MAD2:CHL4:HAT1:BPH1:C1_06840C_A:SOG2:CPH1:VPS41:CPP1:SWE1:C1_10090C_A:WOR1:CLA4:CBK1:PEA2:ADA2:C1_11250W_A:GIN4:CDC6:BNI1:KIS2:DAD1:KAR9:MYO2:SET3:NPL3:NCB2:ROM2:TBF1:RHO3:SGO1:CDC7:C2_05860C_A:LTE1:YPT72:C2_07360W_A:GLE1:C2_07690W_A:VRP1:EAF3:KAR3:KIP2:KIN3:SGS1:ULP3:FKH2:C3_00730W_A:C3_01800C_A:RAD50:USO5:HTA3:SNF5:TEC1:KIP3:DOT1:C…	2000601:6261:32889:60258:45324:737:2000370:70507:90055:31939:30447:1932:48478:48311:60962:722:44090:60236:71479:2000247:18027:8608:30174:7107:742:34090:30968:51666:34497:31030:10520:45819:44774:226:2001209:45839:32220:51229:7019:1905185:1900239:51987:6312:7155:31929:71470:35957:90038:43085:1902935:706:30466:10898:31385:43577:1308:6267:10697:90529:30100:1903026:9452:1934:60303:1903477:30242:10570:…
50794	regulation of cellular process	299 out of 955 genes, 31.3%	1370 out of 6473 background genes, 21.2%	1.96e-12	0	RIM8:PHR2:C1_00430W_A:C1_00570C_A:APC1:MOB2:TUB2:HGC1:NRM1:SIN3:CDC5:SET1:C1_01300W_A:SIZ1:ESP1:C1_02380C_A:YPT7:C1_02910C_A:ORC1:TEM1:ARO80:CDC12:NGG1:HFL1:MSB1:C1_03960C_A:MAD2:SSA2:CHL4:HAT1:TRY2:BRG1:C1_05360C_A:C1_05380C_A:SPT20:HAC1:UME6:BPH1:C1_06600W_A:C1_06630W_A:RAC1:C1_06840C_A:C1_06910C_A:SUI2:TAF145:SOG2:C1_07260C_A:C1_07280C_A:CPH1:ZCF4:NOT5:OPY2:C1_08680C_A:PTC1:HCM1:VPS41:CPP1:SWE…	2000601:16237:6261:32889:60258:45324:1903338:737:2000370:1900443:70507:90055:31939:30447:1932:7049:48478:7004:48311:60962:722:44090:6325:60236:71479:42766:2000247:18027:8608:71040:30174:45848:7107:742:7114:34090:30968:51666:34497:1901919:90156:31030:10520:45819:44774:226:71285:10994:10674:2001209:45839:76:32220:51229:7019:61806:1905185:1900239:35719:6662:51987:6312:6033:7155:70785:31929:32995:714…
6281	DNA repair	81 out of 955 genes, 8.5%	229 out of 6473 background genes, 3.5%	4.59e-12	0	SIN3:MGM101:HFL1:HAT1:C1_05360C_A:C1_05380C_A:C1_06120C_A:C1_06630W_A:C1_07260C_A:C1_07280C_A:C1_07980C_A:ADA2:GIN1:CAS1:C1_13560W_A:C2_00350W_A:DPB4:ESC4:RAD23:SAC3:C2_04870C_A:CDC7:C2_07200W_A:RAD57:EAF3:C2_08380C_A:SGS1:RDH54:RAD50:SMC3:C3_02970C_A:SNF5:POL1:C3_04740C_A:C3_05010C_A:REV3:C3_06270C_A:DOT1:C3_06630W_A:C4_00030C_A:C4_00800W_A:C4_02590C_A:RAD59:C4_06020C_A:PRI2:MSH2:EXO1:RAD9:RFC3:…	6261:60258:737:2000370:30447:31939:48478:7004:722:71479:42766:71040:30174:71139:10520:45819:10994:2001209:76:61806:1900239:6312:71033:71470:706:30466:10898:6267:10526:6302:90529:1903026:31571:1934:60303:30242:10570:71042:51598:10507:1905168:10571:9405:33314:71963:43935:723:90399:5987:2000220:10225:6286:35066:6348:46777:51177:6303:9303:6260:1902845:77:70987:48280:45875:97043:1904968:1990516:45:304…
7163	establishment or maintenance of cell polarity	58 out of 955 genes, 6.1%	137 out of 6473 background genes, 2.1%	5.82e-12	0	MOB2:TUB2:SEP7:AGE3:CDC12:MSB1:SSA2:SOG2:C1_08180C_A:BUD31:CLA4:CBK1:PEA2:C1_11250W_A:RAX2:BNI1:MYO2:MSB2:ROM2:HYM1:KIC1:RHO3:C2_05580W_A:RHO2:VRP1:EAF3:ERG9:KAR3:RAX1:MEA1:DYN1:KIP3:C3_07770C_A:BEM3:AXL2:ZDS1:C4_07150W_A:CDC11:BUD2:CCN1:CDC24:CST20:INT1:C6_00260W_A:C6_02090C_A:RVS167:C7_00410C_A:MDM12:BCK1:C7_03480W_A:BNR1:SPC98:RSR1:CR_02690W_A:NIP100:CR_06090W_A:TUB1:CR_09520C_A	2000601:70507:30447:31589:48311:60236:2000247:30174:7107:742:30968:51666:31030:226:16043:32220:7019:1905185:35719:917:6033:7155:31929:7023:61163:31385:43577:90529:30100:1934:30242:6616:70610:70783:90338:9405:71963:31110:743:32888:31578:70887:10513:30833:43087:32012:43951:36187:1902364:30150:35024:140210:60237:30437:61171:36168:6457:1:43410:32880:30989:98863:43065:22:30866:90337:10447:6357:7064:70…
7017	microtubule-based process	42 out of 955 genes, 4.4%	84 out of 6473 background genes, 1.3%	3.94e-11	0	TUB2:CDC5:C1_02100W_A:TEM1:HCM1:C1_11250W_A:KIP4:BNI1:DAD1:KAR9:MYO2:RHO3:KAR3:C2_09630C_A:MTW1:KIP2:KIN3:DYN1:KIP3:ASE1:C3_07110W_A:C3_07770C_A:TUB4:C4_06130W_A:MYO1:C6_00260W_A:CDC14:IPL1:MIF2:SFI1:YRB1:SPC98:CR_02690W_A:CR_04020C_A:NIP100:CR_05100W_A:CDC28:KIP1:CR_07220C_A:MPS1:TUB1:CR_09520C_A	30447:48311:60236:8608:7107:742:51666:31030:45819:44774:226:51229:7019:1905185:51987:71470:7023:706:10898:90529:1903026:60303:10570:90338:1905168:10571:9405:45176:71963:31110:743:1903353:32888:31578:70887:2000220:44878:46777:35853:6303:87:1902845:36187:34501:1902364:45875:140210:36168:61171:1:51447:1904537:1902846:31031:30989:98863:1990139:1902404:22:90337:7064:70462:1904601:51726:1902424:31536:5…
6310	DNA recombination	54 out of 955 genes, 5.7%	128 out of 6473 background genes, 2.0%	6.56e-11	0	CDC5:MGM101:C1_06630W_A:C1_07260C_A:C1_07980C_A:ADA2:CAS1:C1_13560W_A:RAD54:C2_04870C_A:CDC7:MSC7:RAD57:C2_08380C_A:SGS1:RDH54:C3_01310W_A:RAD50:SMC3:C3_02970C_A:SNF5:POL1:C3_04740C_A:C3_05010C_A:DOT1:C3_06630W_A:C4_00030C_A:C4_02590C_A:C4_02820W_A:RAD59:C4_06290W_A:MSH2:EXO1:RAD52:C6_00540W_A:RAD18:C7_01070C_A:PSF1:MRE11:SMC6:RTT109:CCE1:RAD51:SMC5:YKU80:MCM2:CR_04560C_A:CR_05580C_A:GCN5:CR_0726…	6261:60258:737:30447:48478:7004:722:71479:71139:10520:2001209:61806:1900239:6312:71470:706:30466:6267:10526:6302:90529:1934:51598:9405:33314:1903353:723:5987:2000220:10225:6286:35066:6348:46777:43966:51177:6303:77:70987:97043:1904968:30437:43486:36168:734:1905261:31031:34729:1990683:6277:44783:436:10620:2000278:6357:43618:7533:7064:43007:43504:32508:6284:1902625:34087:35025:1900189:724:6265:43161…
98813	nuclear chromosome segregation	49 out of 955 genes, 5.1%	110 out of 6473 background genes, 1.7%	8.21e-11	0	TUB2:CDC5:ESP1:MAD2:CHL4:C1_06630W_A:C1_11250W_A:GIN1:DAD1:SGO1:YCS4:SMC2:KAR3:MTW1:SGS1:RDH54:CSE4:YCG1:SMC3:HTA1:C3_04740C_A:DYN1:ASE1:C3_07110W_A:C3_07770C_A:BUB1:TUB4:BRN1:SMC4:NUF2:C6_00540W_A:CDC14:CDC20:CTF5:IPL1:HRR25:C6_03420W_A:C6_04120C_A:DCC1:CDC27:CR_02680W_A:SMC1:CR_05100W_A:CDC28:KIP1:MPS1:TUB1:CR_10440W_A:MCD1	6261:737:2000370:30447:48478:7004:48311:722:60236:8608:742:34090:10520:45819:44774:76:51229:7019:1905185:51987:71470:706:30466:10898:10526:6302:1903026:60303:30242:10570:51301:1905168:10571:9405:33314:71963:743:1903353:723:31578:32888:2000220:6348:44878:46777:35853:6303:51177:70058:1902845:48280:34501:45875:45:30437:70550:61171:51447:1904537:1902846:31031:30989:98863:1990139:22:72370:7064:43007:5…
725	recombinational repair	35 out of 955 genes, 3.7%	63 out of 6473 background genes, 1.0%	1e-10	0	MGM101:C1_06630W_A:C1_07260C_A:C1_07980C_A:ADA2:CAS1:C1_13560W_A:CDC7:RAD57:C2_08380C_A:SGS1:RDH54:RAD50:SMC3:C3_02970C_A:SNF5:C3_05010C_A:DOT1:C3_06630W_A:C4_02590C_A:RAD52:C6_00540W_A:PSF1:MRE11:SMC6:RTT109:RAD51:SMC5:YKU80:MCM2:CR_05580C_A:PIF1:CDC45:CR_10440W_A:MCD1	6261:60258:737:30447:48478:722:71479:71139:10520:61806:1900239:6312:71470:706:30466:6267:10526:90529:1934:51598:9405:33314:723:5987:2000220:10225:35066:6348:46777:51177:6303:97043:1904968:30437:43486:36168:1905261:34729:1990683:6277:44783:436:10620:6357:43618:7533:7064:43007:43504:32508:6284:34087:1900189:724:6265:6301:1900461:82:7076:1902983:1990918:9267:7130:32078:51304:31573:16584:31334:36170:…
6974	cellular response to DNA damage stimulus	87 out of 955 genes, 9.1%	268 out of 6473 background genes, 4.1%	1.33e-10	0	SIN3:MGM101:HFL1:HAT1:C1_05360C_A:C1_05380C_A:C1_06120C_A:C1_06630W_A:SUI2:C1_07260C_A:C1_07280C_A:C1_07980C_A:ADA2:GIN1:CAS1:C1_13560W_A:C2_00350W_A:DPB4:ESC4:RAD23:HEX3:SAC3:YIM1:C2_04870C_A:CDC7:C2_07200W_A:RAD57:EAF3:C2_08380C_A:SGS1:RDH54:RAD50:SMC3:C3_02970C_A:SNF5:POL1:C3_04740C_A:C3_05010C_A:REV3:C3_06270C_A:DOT1:C3_06630W_A:C4_00030C_A:C4_00800W_A:RFX2:C4_02590C_A:RAD59:C4_06020C_A:PRI2:…	6261:60258:737:2000370:30447:31939:48478:7004:722:71479:42766:71040:30174:71139:51666:10520:45819:10994:2001209:76:51229:61806:1900239:6312:71033:71470:706:30466:10898:6267:10526:6302:90529:1903026:31571:1934:60303:30242:10570:71042:51598:10507:1905168:10571:9405:33314:71963:43935:723:90399:5987:2000220:10225:6286:35066:30833:6348:44878:35853:46777:51177:6303:9303:6260:1902845:77:70987:48280:3450…
6259	DNA metabolic process	103 out of 955 genes, 10.8%	342 out of 6473 background genes, 5.3%	1.41e-10	0	SIN3:CDC5:SET1:MGM101:ORC1:HFL1:HAT1:C1_05360C_A:C1_05380C_A:C1_06120C_A:C1_06630W_A:C1_07260C_A:C1_07280C_A:C1_07470C_A:C1_07980C_A:ADA2:GIN1:CAS1:C1_13560W_A:RAD54:C2_00350W_A:DPB4:ESC4:RAD23:HEX3:SAC3:TBF1:C2_04870C_A:CDC7:C2_07200W_A:YCS4:MSC7:RAD57:ORF298:EAF3:C2_08380C_A:SGS1:RDH54:C3_01310W_A:RAD50:SMC3:C3_02970C_A:SNF5:POL1:C3_04740C_A:C3_05010C_A:REV3:C3_06270C_A:DOT1:C3_06630W_A:C4_0003…	6261:60258:737:2000370:30447:31939:48478:7004:722:71479:42766:18027:71040:30174:71139:10520:45819:10994:2001209:76:61806:1900239:6312:71033:71470:706:30466:10898:10526:6267:6302:90529:1903026:31571:1934:60303:30242:10570:71042:51598:10507:1015:1905168:10571:9405:33314:71963:43935:1903353:51568:723:90399:5987:2000220:10225:44416:6286:35066:6348:46777:43966:51177:70058:6303:6260:9303:1902845:77:709…
7346	regulation of mitotic cell cycle	62 out of 955 genes, 6.5%	162 out of 6473 background genes, 2.5%	1.76e-10	0	APC1:HGC1:CDC5:ESP1:ORC1:TEM1:MAD2:CHL4:SUI2:OPY2:SWE1:CLA4:C1_11250W_A:GIN4:GIN1:CDC6:KAR9:ROM2:SGO1:CDC7:LTE1:C2_08380C_A:KAR3:KIN3:SGS1:ULP3:FKH2:RAD50:USO5:KIP3:HAL3:DOT1:BUB1:C4_04240C_A:ZDS1:BUD2:CLN3:CDC24:CST20:RAD9:HSL1:CKS1:C6_00260W_A:C6_00540W_A:CDC14:CDC20:C6_02300C_A:IPL1:C6_03420W_A:C6_04120C_A:FAR1:MRE11:IQG1:DBF4:CLB4:CDC27:CR_02680W_A:CR_05100W_A:CDC28:CDC45:CDC23:MPS1	60258:737:70507:90055:30447:7049:48478:722:60236:742:7114:34090:51666:10520:31030:45819:44774:45839:76:32220:51229:7019:1905185:71470:1902935:706:30466:10898:43577:6267:6302:10697:90529:30100:1903026:31571:1934:1903477:60303:10570:51598:9651:6276:1905168:10571:9405:33314:743:1903353:723:31578:32888:2000220:6348:44878:35853:46777:43087:6303:43951:87:1902845:77:36187:34501:1902364:45875:1904968:602…
48523	negative regulation of cellular process	144 out of 955 genes, 15.1%	546 out of 6473 background genes, 8.4%	1.87e-10	0	PHR2:APC1:SIN3:SET1:C1_01300W_A:SIZ1:ESP1:ORC1:TEM1:HFL1:MAD2:SSA2:CHL4:HAT1:C1_05360C_A:C1_05380C_A:HAC1:C1_06600W_A:C1_06630W_A:SUI2:C1_07260C_A:CPH1:OPY2:C1_08680C_A:PTC1:CPP1:SWE1:SFU1:C1_10090C_A:CLA4:VPS23:ADA2:C1_11250W_A:GIN4:GIN1:CAS1:MED10:CDC6:BNI1:KAR9:SET3:NPL3:DPB4:SAS2:ESC4:RAD23:NCB2:ROM2:TBF1:VPS36:SGO1:CDC7:C2_05860C_A:EFH1:YCS4:C2_07690W_A:EAF3:C2_08380C_A:SMC2:IPK2:KIP2:KIN3:S…	16237:6261:60258:45324:737:70507:90055:31939:30447:1932:48478:722:6325:71479:42766:18027:71040:30174:742:34090:51666:90156:31030:10520:45819:44774:71285:10994:10674:2001209:45839:76:32220:51229:7019:61806:1900239:35719:6312:71470:35584:90038:1902935:706:30466:10898:43577:1308:10526:6267:6302:10697:90529:1903026:31571:1934:60303:1903477:6616:10570:71042:51598:51301:36177:70783:10507:6276:1015:1905…
51726	regulation of cell cycle	83 out of 955 genes, 8.7%	253 out of 6473 background genes, 3.9%	2.72e-10	0	C1_00570C_A:APC1:HGC1:NRM1:CDC5:SET1:ESP1:ORC1:TEM1:MAD2:CHL4:SUI2:OPY2:SWE1:CLA4:ADA2:C1_11250W_A:GIN4:GIN1:CDC6:DAD1:KAR9:SET3:ESC4:ROM2:STE11:SGO1:CDC7:LTE1:YCS4:VRP1:C2_08380C_A:SMC2:KAR3:KIN3:SGS1:ULP3:FKH2:RAD50:YCG1:C3_02720W_A:USO5:KIP3:HAL3:DOT1:C4_00030C_A:C4_02590C_A:BUB1:C4_04240C_A:ZDS1:BUD2:CLN3:CCN1:CDC24:CST20:RAD9:HSL1:CKS1:PSY4:C6_00260W_A:RAD52:C6_00540W_A:CDC14:CDC20:CTF5:C6_0…	2000601:6261:60258:737:2000370:70507:90055:30447:7049:48478:722:60236:71479:18027:8608:742:7114:34090:51666:31030:10520:45819:44774:45839:76:32220:51229:7019:1905185:51987:6312:71470:1902935:706:30466:10898:43577:10526:6267:6302:10697:90529:30100:1903026:31571:1934:1903477:30242:60303:10570:51598:51301:9651:6276:1905168:10571:9405:33314:743:1903353:51568:723:31578:32888:70887:2000220:44416:35066:…
7093	mitotic cell cycle checkpoint	34 out of 955 genes, 3.6%	62 out of 6473 background genes, 1.0%	3.88e-10	0	ORC1:TEM1:MAD2:CHL4:SUI2:SWE1:C1_11250W_A:GIN4:GIN1:CDC6:KAR9:SGO1:CDC7:C2_08380C_A:SGS1:ULP3:RAD50:DOT1:BUB1:BUD2:RAD9:HSL1:C6_00260W_A:C6_00540W_A:CDC14:CDC20:IPL1:C6_03420W_A:C6_04120C_A:MRE11:DBF4:CR_05100W_A:CDC45:MPS1	60258:737:30447:48478:722:742:34090:51666:31030:10520:44774:76:51229:7019:71470:1902935:706:30466:6267:6302:10697:90529:31571:1934:51598:6276:9405:33314:743:723:31578:6348:44878:35853:46777:43087:6303:87:77:34501:1902364:1904968:30437:43486:61171:1902846:31031:30989:34729:22:44783:72370:90337:10620:7533:7064:51726:31536:6913:2000786:6284:1731:34087:1903468:724:6265:6301:33316:30473:82:1990918:79:…
51301	cell division	51 out of 955 genes, 5.3%	122 out of 6473 background genes, 1.9%	5.38e-10	0	MOB2:CDC5:C1_01070C_A:SEP7:TEM1:CDC12:BNI4:CDC3:SOG2:BUD31:CBK1:PEA2:GIN4:RAX2:BNI1:MYO2:HYM1:KIC1:VRP1:KIN3:C3_00400C_A:RAX1:MEA1:DYN1:ASE1:AXL2:TUB4:C4_07150W_A:CDC11:BUD2:CLN3:MYO1:CDC24:CST20:INT1:C5_03370C_A:C6_00260W_A:CDC14:SUN41:CTF5:C7_00410C_A:MRE11:IQG1:BNR1:NAP1:BOI2:RSR1:CR_02210W_A:CDC10:CDC28:CHS2	2000601:70507:30447:31589:6642:60236:2000247:7107:7114:51666:31030:45819:16043:51229:7019:917:6033:7155:71470:43085:61163:706:10898:31385:43577:90529:30100:1903026:1934:60303:1903477:10570:51301:70783:1905168:10571:9405:71963:1903353:723:31578:70887:2000220:6337:44878:35853:46777:43087:6303:87:1902845:36187:34501:1902364:6031:45875:60237:30437:7033:36168:1903478:1:51447:32880:1904537:1902846:3103…
10564	regulation of cell cycle process	71 out of 955 genes, 7.4%	204 out of 6473 background genes, 3.2%	6.9e-10	0	C1_00570C_A:APC1:HGC1:CDC5:SET1:ESP1:ORC1:TEM1:MAD2:CHL4:SUI2:SWE1:CLA4:ADA2:C1_11250W_A:GIN4:GIN1:CDC6:DAD1:KAR9:SET3:ROM2:STE11:SGO1:CDC7:LTE1:YCS4:VRP1:C2_08380C_A:SMC2:KAR3:KIN3:SGS1:ULP3:FKH2:RAD50:YCG1:USO5:KIP3:DOT1:C4_02590C_A:BUB1:C4_04240C_A:ZDS1:BUD2:CLN3:CDC24:CST20:RAD9:CKS1:C6_00260W_A:RAD52:C6_00540W_A:CDC14:CDC20:CTF5:C6_02300C_A:IPL1:HRR25:C6_03420W_A:C6_04120C_A:IQG1:DBF4:CLB4:C…	2000601:6261:60258:737:2000370:70507:90055:30447:7049:48478:722:60236:71479:18027:8608:742:7114:34090:51666:31030:10520:45819:44774:45839:76:32220:51229:7019:1905185:51987:6312:71470:706:30466:10898:43577:6267:6302:10697:30100:1903026:31571:1934:1903477:30242:60303:10570:51598:51301:6276:1905168:10571:9405:33314:743:1903353:51568:723:31578:32888:70887:2000220:44416:35066:6348:44878:35853:46777:43…
226	microtubule cytoskeleton organization	37 out of 955 genes, 3.9%	73 out of 6473 background genes, 1.1%	8.55e-10	0	TUB2:CDC5:TEM1:HCM1:C1_11250W_A:BNI1:DAD1:KAR9:MYO2:RHO3:KAR3:MTW1:KIP2:KIN3:DYN1:KIP3:ASE1:C3_07110W_A:C3_07770C_A:TUB4:C4_06130W_A:C6_00260W_A:CDC14:IPL1:MIF2:SFI1:YRB1:SPC98:CR_02690W_A:CR_04020C_A:NIP100:CR_05100W_A:CDC28:KIP1:MPS1:TUB1:CR_09520C_A	30447:48311:60236:8608:7107:742:51666:31030:45819:44774:226:51229:7019:1905185:51987:71470:7023:706:10898:90529:1903026:60303:10570:90338:1905168:10571:9405:45176:71963:31110:743:1903353:32888:31578:70887:2000220:44878:46777:35853:6303:87:1902845:36187:34501:1902364:45875:140210:36168:61171:1:51447:1904537:1902846:31031:30989:98863:1990139:22:90337:7064:70462:1904601:51726:1902424:31536:51255:691…
50789	regulation of biological process	308 out of 955 genes, 32.3%	1488 out of 6473 background genes, 23.0%	1.38e-09	0	RIM8:PHR2:C1_00430W_A:C1_00570C_A:APC1:MOB2:TUB2:HGC1:NRM1:SIN3:CDC5:SET1:C1_01300W_A:SIZ1:ESP1:C1_02380C_A:YPT7:C1_02910C_A:ORC1:TEM1:ARO80:CDC12:NGG1:HFL1:MSB1:C1_03960C_A:MAD2:SSA2:CHL4:HAT1:TRY2:BRG1:C1_05360C_A:C1_05380C_A:SPT20:PGA26:HAC1:UME6:BPH1:C1_06600W_A:C1_06630W_A:RAC1:C1_06840C_A:C1_06910C_A:SUI2:TAF145:SOG2:C1_07260C_A:C1_07280C_A:CPH1:ZCF4:NOT5:OPY2:C1_08680C_A:PTC1:HCM1:VPS41:CP…	2000601:16237:6261:32889:60258:45324:1903338:737:2000370:1900443:70507:90055:31939:30447:1932:7049:48478:7004:48311:60962:722:44090:6325:60236:71479:42766:2000247:18027:8608:71040:30174:45848:7107:742:7114:34090:30968:51666:34497:1901919:90156:31030:10520:45819:44774:226:71285:10994:10674:2001209:45839:76:32220:51229:7019:61806:1905185:1900239:35719:6662:51987:6312:6033:7155:70785:31929:71033:329…
3	reproduction	108 out of 955 genes, 11.3%	383 out of 6473 background genes, 5.9%	3.97e-09	0	RIM8:MOB2:SIN3:CDC5:SET1:VPS17:CDC12:MAD2:CDC3:CHL4:C1_05360C_A:HAC1:SOG2:C1_07980C_A:CLA4:CBK1:PEA2:C1_11250W_A:GIN4:ARO7:PLD1:GSG1:BNI1:C1_13560W_A:MYO2:C2_01170C_A:STE11:HYM1:KIC1:SGO1:CDC7:C2_07360W_A:YCS4:MSC7:RHO2:VRP1:RAD57:C2_08380C_A:KAR3:SSO2:SGS1:RDH54:C3_00400C_A:FKH2:RAD50:STE50:YCG1:SMC3:USO5:POL1:C3_04740C_A:DYN1:DOT1:C3_07110W_A:C3_07770C_A:C4_00030C_A:SPS20:C4_02820W_A:BUB1:SPO75…	2000601:60258:737:2000370:70507:90055:31939:30447:31589:48478:7004:48311:722:6642:60236:71479:2000247:18027:71040:30174:7107:742:7114:34090:51666:34497:90156:10520:45819:44774:10674:1904541:32220:51229:7019:61806:1905185:6312:6033:7155:71470:90038:43085:706:30466:10898:31385:43577:6302:90529:30100:1903026:9452:1934:60303:30242:10570:71042:51598:70610:36177:9651:70783:1905168:10571:9405:33314:7196…
7010	cytoskeleton organization	65 out of 955 genes, 6.8%	187 out of 6473 background genes, 2.9%	7.77e-09	0	MOB2:TUB2:CDC5:SEP7:AGE3:TEM1:CDC12:CDC3:HCM1:CLA4:CBK1:C1_11250W_A:GIN4:BNI1:DAD1:KAR9:MYO2:RHO3:RHO2:VRP1:KAR3:MTW1:KIP2:KIN3:DYN1:KIP3:ASE1:C3_06610W_A:C3_07110W_A:C3_07770C_A:BEM3:C4_02720C_A:TUB4:C4_06130W_A:CDC11:BUD2:MYO1:CDC24:INT1:C5_03370C_A:C6_00260W_A:CDC14:ACF2:IPL1:MIF2:BEM2:IQG1:SFI1:BNR1:LRG1:YRB1:SPC98:CR_02690W_A:CR_04020C_A:NIP100:CDC10:CR_05100W_A:CDC28:CR_06090W_A:KIP1:ARC15:…	2000601:2000370:30447:31589:48311:60236:2000247:8608:7107:742:51666:31030:45819:44774:226:16043:1904541:32220:51229:7019:1905185:917:51987:6033:7155:31929:71470:90038:7023:61163:706:10898:43577:90529:30100:1903026:1934:60303:1903477:10570:70610:70783:90338:1905168:10571:9405:45176:71963:31110:743:1903353:32888:31578:70887:2000220:16998:44878:35853:46777:43087:6303:87:1902845:36187:34501:1902364:4…
33043	regulation of organelle organization	87 out of 955 genes, 9.1%	286 out of 6473 background genes, 4.4%	8.13e-09	0	C1_00430W_A:APC1:SIN3:CDC5:SET1:ESP1:C1_02910C_A:TEM1:MAD2:CHL4:BPH1:VPS41:SWE1:C1_10090C_A:CLA4:PEA2:ADA2:C1_11250W_A:CDC6:BNI1:DAD1:KAR9:SET3:ROM2:TBF1:RHO3:SGO1:CDC7:C2_05860C_A:LTE1:YPT72:C2_07360W_A:C2_07690W_A:VRP1:KAR3:KIP2:KIN3:SGS1:ULP3:FKH2:C3_00730W_A:RAD50:USO5:HTA3:KIP3:DOT1:C3_07770C_A:NAT4:C4_02590C_A:BUB1:BUD2:CDC24:CST20:C6_00260W_A:RAD52:C6_00540W_A:CDC14:CDC20:SEC12:CTF5:C6_023…	2000601:6261:32889:60258:45324:737:2000370:70507:90055:30447:31939:1932:48478:722:44090:60236:71479:18027:8608:30174:742:34090:51666:34497:31030:10520:45819:44774:226:2001209:45839:32220:51229:7019:1900239:1905185:51987:6312:71470:43085:706:30466:10898:31385:43577:1308:6267:10697:90529:30100:1903026:9452:1934:60303:1903477:30242:10570:51598:36177:51301:6276:90338:1015:1905168:80182:10571:9405:451…
45930	negative regulation of mitotic cell cycle	41 out of 955 genes, 4.3%	92 out of 6473 background genes, 1.4%	1.02e-08	0	APC1:ORC1:TEM1:MAD2:CHL4:SUI2:OPY2:SWE1:C1_11250W_A:GIN4:GIN1:CDC6:KAR9:SGO1:CDC7:C2_08380C_A:SGS1:ULP3:RAD50:DOT1:BUB1:C4_04240C_A:BUD2:CST20:RAD9:HSL1:C6_00260W_A:C6_00540W_A:CDC14:CDC20:IPL1:C6_03420W_A:C6_04120C_A:FAR1:MRE11:DBF4:CDC27:CR_05100W_A:CDC28:CDC45:MPS1	60258:737:70507:30447:48478:722:742:34090:51666:31030:10520:45819:44774:45839:76:51229:7019:71470:1902935:706:30466:10898:43577:6267:6302:10697:90529:1903026:31571:1934:60303:10570:51598:6276:1905168:10571:9405:33314:743:723:31578:6348:44878:35853:46777:43087:6303:87:1902845:77:34501:1902364:45875:1904968:30437:7231:43486:61171:51447:1904537:1902846:31031:30989:34729:43065:1990139:22:44783:72370:…
22414	reproductive process	96 out of 955 genes, 10.1%	330 out of 6473 background genes, 5.1%	1.07e-08	0	RIM8:MOB2:SIN3:CDC5:SET1:VPS17:CDC12:MAD2:CDC3:CHL4:C1_05360C_A:HAC1:SOG2:C1_07980C_A:CLA4:CBK1:PEA2:C1_11250W_A:GIN4:ARO7:PLD1:GSG1:BNI1:C1_13560W_A:MYO2:C2_01170C_A:STE11:HYM1:KIC1:SGO1:CDC7:C2_07360W_A:YCS4:MSC7:RAD57:C2_08380C_A:KAR3:SSO2:SGS1:RDH54:FKH2:RAD50:STE50:YCG1:SMC3:USO5:POL1:C3_04740C_A:DYN1:DOT1:C3_07110W_A:C3_07770C_A:C4_00030C_A:SPS20:C4_02820W_A:BUB1:SPO75:FAV1:MSH2:EXO1:CDC24:…	60258:737:2000370:70507:90055:31939:30447:48478:7004:48311:722:60236:71479:2000247:18027:71040:30174:7107:742:34090:51666:34497:90156:10520:45819:44774:10674:1904541:32220:51229:7019:61806:1905185:6033:6312:71470:90038:43085:706:30466:10898:31385:43577:6302:90529:30100:1903026:9452:1934:60303:30242:10570:71042:51598:36177:70783:9651:1905168:10571:9405:33314:71963:743:43935:1903353:51568:723:31578…
51716	cellular response to stimulus	258 out of 955 genes, 27.0%	1216 out of 6473 background genes, 18.8%	1.65e-08	0	RIM8:PHR2:CNS1:MOB2:TUB2:HGC1:ERG2:NRM1:SIN3:CDC5:SET1:ESP1:FGR38:AGE3:C1_02380C_A:MGM101:YKT6:YPT7:TEM1:HFL1:BNI4:C1_03870C_A:C1_03960C_A:MAD2:C1_04120C_A:BST1:HAT1:BRG1:C1_05360C_A:C1_05380C_A:SPT20:PGA26:C1_06120C_A:HAC1:UME6:C1_06630W_A:RAC1:SUI2:CCS1:SOG2:C1_07260C_A:C1_07280C_A:CPH1:C1_07980C_A:NOT5:OPY2:C1_08680C_A:PTC1:HCM1:VPS41:CPP1:SWE1:SFU1:CLA4:CBK1:VPS23:C1_10820C_A:ADA2:GIN4:GIN1:P…	2000601:16237:6261:32889:60258:45324:1903338:737:2000370:70507:90055:31939:30447:1932:31589:48478:55085:15753:7004:48311:6882:722:60236:71479:42766:2000247:18027:71040:30174:45848:71139:742:7107:10421:7114:30968:51666:1901919:90156:31030:10520:45819:44774:226:71285:10994:10674:2001209:76:32220:51229:7019:61806:1900239:1905185:34975:917:6312:6071:7155:31929:71033:71470:35957:35584:6505:90038:15671…
50896	response to stimulus	288 out of 955 genes, 30.2%	1398 out of 6473 background genes, 21.6%	2.31e-08	0	RIM8:PHR2:CNS1:APC1:MOB2:TUB2:HGC1:ERG2:NRM1:SIN3:CDC5:SET1:ESP1:FGR38:HOL4:PTR3:AGE3:C1_02380C_A:MGM101:YKT6:YPT7:TEM1:HFL1:BNI4:C1_03870C_A:C1_03960C_A:MAD2:C1_04120C_A:BST1:SSA2:HAT1:BRG1:C1_05360C_A:C1_05380C_A:SPT20:PGA26:C1_06120C_A:HAC1:UME6:BPH1:ANT1:C1_06630W_A:RAC1:SUI2:GAP4:CCS1:SOG2:C1_07260C_A:C1_07280C_A:CPH1:C1_07980C_A:NOT5:OPY2:C1_08680C_A:C1_09210C_A:PTC1:HCM1:VPS41:CPP1:SWE1:SF…	2000601:16237:6261:32889:60258:45324:1903338:737:2000370:1900443:70507:90055:31939:30447:1932:6843:31589:48478:55085:15753:7004:48311:6882:722:60236:71479:42766:2000247:18027:71040:30174:45848:71139:742:7107:10421:7114:30968:51666:1901919:90156:31030:10520:45819:44774:226:71285:10994:10674:2001209:45839:76:32220:51229:7019:61806:1900239:1905185:35719:34975:917:6312:6071:7155:70785:31929:71033:329…
724	double-strand break repair via homologous recombination	30 out of 955 genes, 3.1%	57 out of 6473 background genes, 0.9%	4.29e-08	0	C1_06630W_A:C1_07260C_A:C1_07980C_A:ADA2:CAS1:C1_13560W_A:CDC7:RAD57:C2_08380C_A:SGS1:RDH54:SMC3:C3_02970C_A:SNF5:C3_06630W_A:C4_02590C_A:RAD52:C6_00540W_A:PSF1:MRE11:SMC6:RTT109:RAD51:YKU80:MCM2:CR_05580C_A:PIF1:CDC45:CR_10440W_A:MCD1	6261:60258:737:30447:48478:722:71479:71139:10520:61806:1900239:6312:71470:706:30466:6267:10526:90529:1934:9405:33314:723:5987:2000220:10225:35066:6348:46777:51177:6303:97043:1904968:30437:36168:1905261:1990683:6277:436:10620:6357:43618:7533:7064:43007:43504:32508:6284:34087:1900189:724:6265:6301:1900461:82:7076:1902983:1990918:9267:7130:51304:31573:16584:31334:36170:1902977:44407:45144:31938:1905…
51783	regulation of nuclear division	44 out of 955 genes, 4.6%	109 out of 6473 background genes, 1.7%	1e-07	0	APC1:CDC5:ESP1:TEM1:MAD2:CHL4:SWE1:CLA4:ADA2:C1_11250W_A:KAR9:SET3:SGO1:CDC7:LTE1:KIN3:SGS1:ULP3:RAD50:KIP3:DOT1:C4_02590C_A:BUB1:BUD2:CDC24:CST20:C6_00260W_A:RAD52:C6_00540W_A:CDC14:CDC20:CTF5:C6_02300C_A:IPL1:HRR25:C6_03420W_A:C6_04120C_A:DBF4:CLB4:CR_02680W_A:CR_05100W_A:CDC28:CDC23:MPS1	6261:60258:737:2000370:70507:30447:48478:722:60236:71479:742:34090:51666:31030:10520:45819:44774:45839:32220:51229:7019:6312:71470:706:10898:43577:10697:30100:1903026:60303:30242:10570:51598:51301:6276:1905168:10571:9405:33314:743:1903353:723:31578:32888:2000220:35066:6348:44878:35853:46777:43087:6303:87:1902845:48280:36187:34501:1902364:45875:1904968:45:30437:43486:61171:51447:1905261:1904537:19…
65007	biological regulation	335 out of 955 genes, 35.1%	1710 out of 6473 background genes, 26.4%	1.93e-07	0	C1_00100C_A:RIM8:PHR2:C1_00430W_A:C1_00570C_A:APC1:MOB2:TUB2:HGC1:NRM1:SIN3:CDC5:SET1:C1_01300W_A:SIZ1:ESP1:C1_02380C_A:YPT7:C1_02910C_A:ORC1:TEM1:ARO80:CDC12:NGG1:HFL1:MSB1:C1_03960C_A:MAD2:BST1:SSA2:CHL4:HAT1:TRY2:C1_05120W_A:BRG1:C1_05360C_A:C1_05380C_A:SPT20:PGA26:HAC1:UME6:BPH1:C1_06600W_A:C1_06630W_A:RAC1:C1_06840C_A:C1_06910C_A:SUI2:TAF145:CCS1:SOG2:C1_07260C_A:C1_07280C_A:CPH1:ZCF4:NOT5:O…	6261:32889:60258:1900443:70507:30447:1932:7004:48311:722:44090:71479:42766:30174:742:34090:45819:44774:71285:2001209:45839:76:51229:61806:1905185:35719:51987:70785:31929:71033:32995:35957:90038:1902935:706:6351:10898:43577:10526:30001:30100:9452:31571:60303:6616:10570:98789:70783:1900228:6276:1905168:80182:10571:9405:43631:45176:6012:1903353:288:90399:31578:70887:10513:2000220:44416:35066:1900231…
30010	establishment of cell polarity	30 out of 955 genes, 3.1%	60 out of 6473 background genes, 0.9%	2.31e-07	0	MSB1:BUD31:PEA2:C1_11250W_A:RAX2:BNI1:MYO2:MSB2:ROM2:RHO3:VRP1:RAX1:MEA1:DYN1:KIP3:C3_07770C_A:BEM3:AXL2:ZDS1:C4_07150W_A:BUD2:CDC24:CST20:INT1:C6_00260W_A:C7_00410C_A:BCK1:C7_03480W_A:RSR1:NIP100	70507:30447:742:43577:30100:9405:31578:70887:10513:43087:32012:36187:60237:36168:1:32880:30989:43065:22:90337:10447:1900445:6913:7052:30010:30473:6904:61161:1900233:36170:1903472:31384:6997:31505:71964:31116:30050:1302:7026:7096:70789:9272:1402:32955:40001:44182:6511:35023:44810:43547:1990277:2000251:61573:1904530:8104:51865:281:30543:1904670:7015:132:1904825:51645:45807:1902406:51523:51056:19004…
71840	cellular component organization or biogenesis	335 out of 955 genes, 35.1%	1714 out of 6473 background genes, 26.5%	2.65e-07	0	C1_00100C_A:PHR2:C1_00510W_A:APC1:MOB2:TUB2:C1_00860W_A:SIN3:CDC5:SET1:VPS17:ESP1:SEP7:AGE3:C1_02380C_A:C1_02510W_A:MGM101:YKT6:C1_02910C_A:C1_02940C_A:ORC1:TEM1:CDC12:NGG1:IMP1:HFL1:BNI4:MAD2:C1_04120C_A:BST1:CDC3:SSA2:CHL4:HAT1:C1_05380C_A:SPT20:PGA26:HAC1:BPH1:ANT1:C1_06600W_A:C1_06630W_A:RAC1:C1_06840C_A:SUI2:TAF145:SOG2:C1_07260C_A:CPH1:C1_07470C_A:C1_07980C_A:OPY2:MNN47:PTC1:HCM1:VPS41:SWE1…	6261:32889:60258:70507:30447:1932:463:7004:48311:722:71479:42766:30174:742:34090:45819:44774:16043:2001209:45839:76:51229:61806:1905185:35719:917:51987:31929:71033:90038:7023:61163:706:10898:43577:10526:30100:9452:31571:60303:6616:10570:70783:6276:1905168:80182:10571:9405:43631:45176:6012:1903353:288:90399:31578:70887:10513:2000220:44416:70584:6286:35066:447:1900231:44878:35853:43087:480:6303:200…
75	cell cycle checkpoint	35 out of 955 genes, 3.7%	78 out of 6473 background genes, 1.2%	3.05e-07	0	ORC1:TEM1:MAD2:CHL4:SUI2:SWE1:C1_11250W_A:GIN4:GIN1:CDC6:KAR9:SGO1:CDC7:C2_08380C_A:SGS1:ULP3:RAD50:DOT1:C4_00030C_A:BUB1:BUD2:RAD9:HSL1:C6_00260W_A:C6_00540W_A:CDC14:CDC20:IPL1:C6_03420W_A:C6_04120C_A:MRE11:DBF4:CR_05100W_A:CDC45:MPS1	60258:30447:722:742:34090:44774:76:51229:1902935:706:31571:6276:9405:31578:44878:35853:43087:6303:87:1904968:30437:43486:31031:30989:34729:22:90337:7533:51726:31536:6913:1903468:724:30473:31573:10458:31145:1902977:45144:31938:1905263:61641:18107:34096:31116:40020:6268:278:1302:31134:51382:43392:7026:7096:90154:10947:51312:72480:6281:89:71459:40001:44182:727:6511:320:1901673:34599:2000221:34613:31…
48519	negative regulation of biological process	155 out of 955 genes, 16.2%	657 out of 6473 background genes, 10.1%	3.12e-07	0	PHR2:APC1:SIN3:SET1:C1_01300W_A:SIZ1:ESP1:ORC1:TEM1:HFL1:MAD2:SSA2:CHL4:HAT1:C1_05360C_A:C1_05380C_A:PGA26:HAC1:C1_06600W_A:C1_06630W_A:SUI2:C1_07260C_A:CPH1:NOT5:OPY2:C1_08680C_A:PTC1:CPP1:SWE1:SFU1:C1_10090C_A:CLA4:VPS23:ADA2:C1_11250W_A:GIN4:GIN1:CAS1:MED10:CDC6:BNI1:KAR9:SET3:NPL3:DPB4:SAS2:ESC4:RAD23:SAC3:NCB2:ROM2:TBF1:VPS36:SGO1:CDC7:C2_05860C_A:EFH1:YCS4:C2_07690W_A:EAF3:C2_08380C_A:SMC2:…	6261:60258:70507:30447:1932:722:71479:42766:30174:742:34090:45819:44774:71285:2001209:45839:76:51229:61806:35719:70785:71033:90038:1902935:6351:706:10898:43577:10526:31571:60303:6616:10570:70783:6276:1905168:80182:10571:9405:43631:45176:6012:288:90399:31578:70887:2000220:44416:35066:1900231:44878:35853:43087:6303:2000059:87:1902845:30150:45875:97043:1904968:60237:30437:33260:43486:60196:6457:1903…
45786	negative regulation of cell cycle	49 out of 955 genes, 5.1%	133 out of 6473 background genes, 2.1%	3.78e-07	0	APC1:ORC1:TEM1:MAD2:CHL4:SUI2:OPY2:SWE1:C1_11250W_A:GIN4:GIN1:CDC6:KAR9:SET3:SGO1:CDC7:YCS4:C2_08380C_A:SMC2:KIN3:SGS1:ULP3:RAD50:YCG1:DOT1:C4_00030C_A:BUB1:C4_04240C_A:BUD2:CST20:RAD9:HSL1:C6_00260W_A:RAD52:C6_00540W_A:CDC14:CDC20:CTF5:IPL1:C6_03420W_A:C6_04120C_A:FAR1:MRE11:DBF4:CDC27:CR_05100W_A:CDC28:CDC45:MPS1	60258:70507:30447:722:71479:742:34090:45819:44774:45839:76:51229:1902935:706:10898:43577:31571:60303:10570:6276:1905168:10571:9405:31578:44878:35853:43087:6303:87:1902845:45875:1904968:30437:43486:51447:31031:30989:34729:43065:22:90337:7533:43007:51726:31536:6913:1903468:724:16575:51307:30473:7059:16567:7076:61161:31573:10458:31145:36170:1902977:45144:1903472:31938:51457:1905263:1990820:61641:181…
910	cytokinesis	37 out of 955 genes, 3.9%	86 out of 6473 background genes, 1.3%	4.05e-07	0	CDC5:SEP7:TEM1:CDC12:BNI4:CDC3:BUD31:PEA2:GIN4:RAX2:BNI1:MYO2:VRP1:KIN3:RAX1:MEA1:ASE1:AXL2:TUB4:C4_07150W_A:CDC11:BUD2:MYO1:CDC24:CST20:INT1:C5_03370C_A:C6_00260W_A:CDC14:C7_00410C_A:MRE11:IQG1:RSR1:CR_02210W_A:CDC10:CDC28:CHS2	70507:30447:45819:51229:917:61163:706:10898:43577:30100:60303:10570:70783:1905168:10571:9405:1903353:31578:70887:2000220:44878:35853:43087:6303:87:1902845:36187:6031:45875:30437:36168:1903478:1:51447:32880:31031:43065:1902404:22:90337:1900445:51726:31536:6913:30010:35025:7059:1900461:6904:61161:31573:10458:36170:1903472:31384:1990820:6997:18107:6892:31505:30050:7020:278:10389:45860:1902889:7096:3…
140013	meiotic nuclear division	31 out of 955 genes, 3.2%	65 out of 6473 background genes, 1.0%	5.24e-07	0	CDC5:CHL4:C1_07980C_A:C1_11250W_A:SGO1:YCS4:MSC7:RAD57:SGS1:RDH54:RAD50:YCG1:SMC3:C3_04740C_A:C3_07110W_A:C4_00030C_A:C4_02820W_A:BUB1:RAD52:C6_00540W_A:IPL1:HRR25:C7_01070C_A:MRE11:RAD51:CR_02680W_A:CR_05580C_A:CDC28:GCN5:CR_07260C_A:TUB1	30447:7004:48311:722:71479:742:34090:45819:44774:61806:706:10898:60303:10570:1905168:10571:9405:1903353:31578:2000220:6303:1902845:45875:30437:51447:31031:30989:98863:7533:43007:51726:31536:32508:7052:1902625:35025:724:30473:51307:1900461:7076:31573:10458:36170:45144:1990820:55114:61641:36297:18107:6892:31505:34096:31116:60628:6268:10389:1302:31134:1902889:51382:43392:7026:10947:72480:6281:1402:7…
71103	DNA conformation change	38 out of 955 genes, 4.0%	92 out of 6473 background genes, 1.4%	9.74e-07	0	MGM101:ADA2:RAD54:HPC2:YCS4:SMC2:SGS1:RDH54:ULP3:CSE4:YCG1:HTA3:HTA1:C3_04740C_A:C3_05010C_A:DOT1:C3_06630W_A:C4_02600C_A:C4_05220C_A:RAD59:BRN1:SMC4:C5_02750C_A:DNA2:RAD52:C6_00540W_A:CR_00060C_A:NAP1:HDA1:HMO1:CR_05890C_A:GCN5:HHF22:HHT2:PIF1:CR_07600W_A:ASF1:MCD1	30447:1932:7004:722:42766:71479:706:6276:9405:2000220:35066:6303:43486:34729:43618:43007:43504:1900445:6352:32508:1902625:6336:1900189:724:16575:51307:16567:1900461:7076:1902983:10621:44030:31573:31145:36170:45144:31938:6997:36297:31505:1174:31116:6268:6335:278:1302:32079:51382:85:43392:10947:6281:34636:44182:727:34599:1903469:71932:70869:31292:10978:1990426:6915:1902969:97046:32211:122:30543:733…
10948	negative regulation of cell cycle process	41 out of 955 genes, 4.3%	104 out of 6473 background genes, 1.6%	1.1e-06	0	APC1:ORC1:TEM1:MAD2:CHL4:SUI2:SWE1:C1_11250W_A:GIN4:CDC6:KAR9:SET3:SGO1:CDC7:YCS4:C2_08380C_A:SMC2:KIN3:SGS1:ULP3:YCG1:DOT1:BUB1:C4_04240C_A:BUD2:CST20:RAD9:C6_00260W_A:RAD52:C6_00540W_A:CDC14:CDC20:CTF5:IPL1:C6_03420W_A:C6_04120C_A:DBF4:CR_05100W_A:CDC28:CDC45:MPS1	60258:70507:30447:722:71479:742:34090:45819:44774:45839:51229:706:10898:31571:60303:10570:6276:1905168:10571:9405:31578:44878:35853:43087:6303:87:1902845:45875:1904968:43486:51447:31031:30989:34729:43065:22:90337:7533:43007:51726:31536:6913:1903468:724:16575:51307:30473:7059:16567:7076:61161:31573:10458:31145:36170:1902977:45144:1903472:31938:1905263:1990820:61641:18107:6892:31505:34096:31116:400…
6928	movement of cell or subcellular component	19 out of 955 genes, 2.0%	29 out of 6473 background genes, 0.4%	1.39e-06	0	TUB2:C1_02100W_A:C1_10090C_A:C1_11250W_A:KIP4:KAR9:MYO2:KAR3:C2_09630C_A:KIP2:DYN1:KIP3:C3_07770C_A:C4_06130W_A:MYO1:KIP1:CR_07220C_A:TUB1:CR_09520C_A	30447:48311:742:1905185:45176:31578:36187:36168:1:30989:98863:1902404:22:7052:30473:6904:36170:6997:43622:71964:31116:30050:7018:7026:70789:40001:51293:30951:51321:61573:281:30543:132:1904825:36166:45143:1990810:9826:31122:7118:48313:16192:60236:7107:226:7019:71963:31110:743:32888:140210:61171:7064:70462:1904601:90561:9847:31115:1903087:9267:920:31534:30448:7017:45033:46785:1990735:47496:11:32065…
51225	spindle assembly	13 out of 955 genes, 1.4%	15 out of 6473 background genes, 0.2%	2.53e-06	0	CDC5:C1_11250W_A:KAR3:KIN3:KIP3:ASE1:TUB4:SFI1:SPC98:CDC28:KIP1:MPS1:CR_09520C_A	30447:742:45819:1905185:706:10898:60303:10570:1905168:10571:1903353:31578:2000220:6303:1902845:45875:51447:31031:30989:22:51726:31536:7052:35025:30473:7059:1900461:10458:36170:1990820:18107:6892:31116:7018:7020:10389:31134:1902889:7026:1402:1901319:44182:46827:42307:10696:34599:1902408:72435:30951:51321:10568:51455:122:1903500:32091:30543:1990758:132:1904825:98783:1903380:6468:36166:7094:2001033:…
33044	regulation of chromosome organization	44 out of 955 genes, 4.6%	119 out of 6473 background genes, 1.8%	2.88e-06	0	APC1:SIN3:CDC5:SET1:ESP1:MAD2:CHL4:ADA2:CDC6:TBF1:SGO1:CDC7:C2_05860C_A:C2_07360W_A:C2_07690W_A:KIN3:ULP3:FKH2:C3_00730W_A:HTA3:KIP3:DOT1:NAT4:BUB1:CDC14:CDC20:C6_02300C_A:IPL1:C6_03420W_A:C6_04120C_A:C7_00070C_A:C7_00450C_A:HDA1:CR_02680W_A:MCM2:CR_05100W_A:CR_05890C_A:CDC28:HHT2:PIF1:CDC45:ASF1:CDC23:MPS1	60258:30447:1932:722:30174:34090:45819:44774:2001209:45839:51229:706:10898:9452:60303:10570:6276:1905168:80182:10571:9405:1903353:288:2000220:44416:35066:44878:35853:6303:1902845:45875:1904968:30437:43486:51447:31031:34729:22:43618:30071:43504:1900445:51726:31536:61408:32508:7052:6336:1903468:35025:1900189:17148:16575:30473:7059:16567:1900461:1902983:90262:10621:44030:31065:31573:10458:31145:3617…
7088	regulation of mitotic nuclear division	33 out of 955 genes, 3.5%	76 out of 6473 background genes, 1.2%	2.96e-06	0	APC1:CDC5:ESP1:TEM1:MAD2:CHL4:CLA4:C1_11250W_A:KAR9:SGO1:CDC7:LTE1:KIN3:ULP3:KIP3:BUB1:BUD2:CDC24:CST20:C6_00260W_A:CDC14:CDC20:C6_02300C_A:IPL1:C6_03420W_A:C6_04120C_A:DBF4:CLB4:CR_02680W_A:CR_05100W_A:CDC28:CDC23:MPS1	60258:70507:30447:742:34090:45819:44774:45839:51229:706:10898:43577:30100:60303:10570:6276:1905168:10571:9405:1903353:31578:2000220:44878:35853:43087:6303:87:1902845:36187:45875:1904968:30437:51447:31031:30989:43065:22:90337:30071:1900445:51726:31536:6913:7052:1903468:30010:35025:30473:7059:16567:1900461:61161:10458:31145:36170:1902977:45144:1903472:31938:1905263:1990820:61641:18107:6892:31505:34…
7018	microtubule-based movement	17 out of 955 genes, 1.8%	25 out of 6473 background genes, 0.4%	4.82e-06	0	TUB2:C1_02100W_A:C1_11250W_A:KIP4:KAR9:KAR3:C2_09630C_A:KIP2:DYN1:KIP3:C3_07770C_A:C4_06130W_A:MYO1:KIP1:CR_07220C_A:TUB1:CR_09520C_A	30447:48311:742:1905185:45176:31578:1:30989:98863:1902404:22:7052:30473:6904:36170:6997:43622:71964:31116:7018:7026:70789:40001:51293:30951:51321:30543:132:1904825:36166:45143:1990810:31122:16192:60236:226:7019:71963:31110:743:32888:140210:61171:7064:70462:90561:9847:31115:1903087:9267:920:31534:30448:7017:46785:1990735:47496:32065:73:7097:51315:266:40009:1990896:90307:1903475:51228:48312:71216:5…
1901990	regulation of mitotic cell cycle phase transition	41 out of 955 genes, 4.3%	109 out of 6473 background genes, 1.7%	5.86e-06	0	HGC1:CDC5:ESP1:ORC1:TEM1:MAD2:CHL4:SUI2:CLA4:C1_11250W_A:GIN4:CDC6:KAR9:SGO1:CDC7:LTE1:C2_08380C_A:KIN3:ULP3:BUB1:ZDS1:BUD2:CLN3:CDC24:CST20:RAD9:CKS1:C6_00260W_A:C6_00540W_A:CDC14:CDC20:C6_02300C_A:IPL1:C6_03420W_A:C6_04120C_A:DBF4:CR_02680W_A:CR_05100W_A:CDC28:CDC23:MPS1	60258:70507:30447:742:34090:45819:44774:51229:706:10898:43577:30100:31571:60303:10570:6276:1905168:10571:9405:1903353:31578:2000220:44878:35853:43087:6303:87:1902845:36187:45875:1904968:30437:51447:32880:31031:30989:43065:22:90337:7533:30071:36178:1900445:51726:31536:6913:30010:1903468:35025:36244:30473:7059:16567:1900461:61161:31573:10458:31145:36170:1902977:45144:1903472:31938:1905263:1990820:6…
1901987	regulation of cell cycle phase transition	41 out of 955 genes, 4.3%	110 out of 6473 background genes, 1.7%	8.05e-06	0	HGC1:CDC5:ESP1:ORC1:TEM1:MAD2:CHL4:SUI2:CLA4:C1_11250W_A:GIN4:CDC6:KAR9:SGO1:CDC7:LTE1:C2_08380C_A:KIN3:ULP3:BUB1:ZDS1:BUD2:CLN3:CDC24:CST20:RAD9:CKS1:C6_00260W_A:C6_00540W_A:CDC14:CDC20:C6_02300C_A:IPL1:C6_03420W_A:C6_04120C_A:DBF4:CR_02680W_A:CR_05100W_A:CDC28:CDC23:MPS1	60258:70507:30447:742:34090:45819:44774:51229:706:10898:43577:30100:31571:60303:10570:6276:1905168:10571:9405:1903353:31578:2000220:44878:35853:43087:6303:87:1902845:36187:45875:1904968:30437:51447:32880:31031:30989:43065:22:90337:7533:30071:36178:1900445:51726:31536:6913:30010:1903468:35025:36244:30473:7059:16567:1900461:61161:31573:10458:31145:36170:1902977:45144:1903472:31938:1905263:1990820:6…
1902850	microtubule cytoskeleton organization involved in mitosis	24 out of 955 genes, 2.5%	47 out of 6473 background genes, 0.7%	1.01e-05	0	TUB2:TEM1:C1_11250W_A:BNI1:DAD1:MYO2:KAR3:MTW1:KIN3:DYN1:KIP3:ASE1:C3_07770C_A:TUB4:C6_00260W_A:IPL1:MIF2:SPC98:NIP100:CR_05100W_A:CDC28:KIP1:TUB1:CR_09520C_A	30447:48311:742:45819:44774:1905185:51987:706:10898:60303:10570:1905168:10571:9405:31578:70887:6303:87:1902845:36187:45875:36168:1:51447:31031:30989:98863:22:90337:51726:31536:6913:7052:30473:7059:6904:10458:36170:45144:1990820:6997:61641:18107:6892:71964:31116:30050:7018:7020:10389:31134:1902889:51382:7026:70789:40001:1901319:44182:6511:42307:1901673:10696:1902408:34613:44810:72435:30951:2000251…
51321	meiotic cell cycle	65 out of 955 genes, 6.8%	218 out of 6473 background genes, 3.4%	1.23e-05	0	RIM8:SIN3:CDC5:SET1:VPS17:MAD2:CHL4:C1_05360C_A:HAC1:C1_07980C_A:CLA4:C1_11250W_A:PLD1:GSG1:C1_13560W_A:C2_01170C_A:STE11:SGO1:CDC7:C2_07360W_A:YCS4:MSC7:RAD57:KAR3:SSO2:SGS1:RDH54:RAD50:YCG1:SMC3:POL1:C3_04740C_A:DOT1:C3_07110W_A:C4_00030C_A:SPS20:C4_02820W_A:BUB1:SPO75:MSH2:EXO1:PGA4:DNA2:RAD52:C6_00540W_A:CDC14:ACF2:IPL1:HRR25:C6_04440C_A:C7_01070C_A:MRE11:DBF4:RAD51:CR_02680W_A:CDC10:PEX14:CR…	60258:30447:7004:48311:722:71479:30174:742:34090:45819:44774:51229:61806:1905185:706:10898:9452:60303:10570:70783:1905168:10571:9405:1903353:31578:70887:2000220:44416:35066:44878:35853:6303:1902845:45875:1904968:30437:43486:734:51447:31031:30989:1900198:98863:34729:16485:22:43618:7533:43007:1900445:51726:6352:31536:61408:32508:7052:71038:1902625:1903468:35025:71036:724:16575:30473:51307:1900461:7…
30705	cytoskeleton-dependent intracellular transport	15 out of 955 genes, 1.6%	21 out of 6473 background genes, 0.3%	1.54e-05	0	TUB2:C1_10090C_A:C1_11250W_A:KAR9:MYO2:KAR3:KIP2:DYN1:KIP3:C3_07770C_A:C4_06130W_A:MYO1:CR_07220C_A:TUB1:CR_09520C_A	30447:48311:742:1905185:45176:31578:36187:36168:1:30989:98863:1902404:22:7052:30473:6904:36170:6997:43622:71964:31116:30050:7026:70789:40001:51293:30951:51321:61573:281:30543:132:1904825:36166:45143:1990810:9826:31122:7118:48313:16192:60236:7107:226:7019:71963:31110:743:32888:140210:61171:7064:70462:1904601:90561:9847:31115:1903087:9267:920:31534:30448:7017:45033:46785:1990735:47496:11:32065:7097…
71824	protein-DNA complex subunit organization	49 out of 955 genes, 5.1%	148 out of 6473 background genes, 2.3%	2.44e-05	0	ORC1:CHL4:TAF145:C1_07980C_A:ADA2:MED10:CDC6:HPC2:DPB4:SAS2:NPL6:NCB2:SGO1:CDC7:RAD57:C2_08380C_A:MED18:CSE4:C3_01770C_A:HTA3:HTA1:C3_05010C_A:DOT1:C4_02600C_A:C4_03090W_A:BUB1:C5_02750C_A:CKS1:RAD52:C6_01850W_A:CTF5:MIF2:C6_03950C_A:TAF19:NAP1:SWC4:HDA1:MCM2:TAF12L:CR_05580C_A:CR_05890C_A:CDC28:GCN5:HHF22:HHT2:CR_07600W_A:CDC45:ASF1:CR_10180W_A	60258:30447:1932:722:71479:42766:34090:45819:706:10898:60303:10570:1905168:10571:9405:90399:35066:6303:2000059:1902845:45875:1904968:43486:51447:31031:34729:43618:7533:1900445:51726:6352:31536:61408:32508:7052:1902625:6336:1903468:1900189:724:16575:7059:7076:10621:44030:31573:36170:1902977:31938:1905263:1990820:70868:61641:18107:6892:34096:31505:31116:1902450:6335:10389:1302:31134:32079:1902889:5…
7127	meiosis I	26 out of 955 genes, 2.7%	56 out of 6473 background genes, 0.9%	3.06e-05	0	CDC5:C1_07980C_A:C1_11250W_A:YCS4:MSC7:RAD57:RDH54:RAD50:YCG1:SMC3:C3_04740C_A:C4_00030C_A:C4_02820W_A:RAD52:C6_00540W_A:IPL1:HRR25:C7_01070C_A:MRE11:RAD51:CR_02680W_A:CR_05580C_A:CDC28:GCN5:CR_07260C_A:TUB1	30447:7004:48311:722:71479:742:45819:44774:61806:706:10898:60303:10570:1905168:10571:9405:1903353:31578:2000220:6303:1902845:45875:30437:51447:31031:30989:98863:7533:43007:51726:31536:32508:7052:1902625:35025:724:30473:51307:1900461:7076:31573:10458:36170:45144:1990820:55114:36297:18107:6892:31505:31116:60628:10389:1902889:43392:7026:10947:6281:1402:75306:34636:1901319:44182:727:46827:42148:42307…
32886	regulation of microtubule-based process	18 out of 955 genes, 1.9%	30 out of 6473 background genes, 0.5%	3.09e-05	0	CDC5:ESP1:SWE1:C1_11250W_A:DAD1:KAR3:KIP2:USO5:KIP3:C3_07770C_A:CDC24:CST20:CDC14:IPL1:CLB4:NAP1:CDC28:CR_09520C_A	70507:30447:742:45819:44774:51229:1905185:51987:706:10898:43577:30100:60303:10570:1905168:10571:9405:45176:1903353:31578:2000220:44878:35853:6303:1902845:36187:45875:51447:31031:30989:43065:22:1900445:51726:31536:7052:6336:30010:35025:30473:1900461:61161:10458:36170:45144:1903472:1990820:43622:18107:6892:31505:71964:31116:40020:278:10389:1902889:7026:7096:90154:1402:32955:1901319:44182:46827:320:…
70507	regulation of microtubule cytoskeleton organization	18 out of 955 genes, 1.9%	30 out of 6473 background genes, 0.5%	3.09e-05	0	CDC5:ESP1:SWE1:C1_11250W_A:DAD1:KAR3:KIP2:USO5:KIP3:C3_07770C_A:CDC24:CST20:CDC14:IPL1:CLB4:NAP1:CDC28:CR_09520C_A	70507:30447:742:45819:44774:51229:1905185:51987:706:10898:43577:30100:60303:10570:1905168:10571:9405:45176:1903353:31578:2000220:44878:35853:6303:1902845:36187:45875:51447:31031:30989:43065:22:1900445:51726:31536:7052:6336:30010:35025:30473:1900461:61161:10458:36170:45144:1903472:1990820:43622:18107:6892:31505:71964:31116:40020:278:10389:1902889:7026:7096:90154:1402:32955:1901319:44182:46827:320:…
61982	meiosis I cell cycle process	29 out of 955 genes, 3.0%	67 out of 6473 background genes, 1.0%	3.26e-05	0	CDC5:C1_05360C_A:C1_07980C_A:C1_11250W_A:C1_13560W_A:YCS4:MSC7:RAD57:RDH54:RAD50:YCG1:SMC3:C3_04740C_A:C4_00030C_A:C4_02820W_A:MSH2:RAD52:C6_00540W_A:IPL1:HRR25:C7_01070C_A:MRE11:RAD51:CR_02680W_A:CR_05580C_A:CDC28:GCN5:CR_07260C_A:TUB1	30447:7004:48311:722:71479:742:45819:44774:61806:706:10898:60303:10570:1905168:10571:9405:1903353:31578:2000220:6303:1902845:45875:30437:51447:31031:30989:98863:7533:43007:51726:31536:32508:7052:71038:1902625:35025:71036:724:30473:51307:1900461:710:7076:31573:10458:36170:45144:1990820:55114:71051:36297:18107:6892:31505:31116:60628:10389:1902889:43392:7026:10947:6281:1402:75306:34636:1901319:44182…
51129	negative regulation of cellular component organization	45 out of 955 genes, 4.7%	132 out of 6473 background genes, 2.0%	3.56e-05	0	APC1:SIN3:TEM1:MAD2:CHL4:SWE1:C1_10090C_A:C1_11250W_A:BNI1:KAR9:SET3:NPL3:TBF1:SGO1:CDC7:C2_07690W_A:KIP2:KIN3:SGS1:ULP3:C3_00730W_A:HTA3:KIP3:DOT1:C3_07770C_A:C4_02720C_A:BUB1:BUD2:CST20:C6_00260W_A:RAD52:CDC20:CTF5:IPL1:C6_03420W_A:C6_04120C_A:C7_00070C_A:IQG1:DBF4:HDA1:MCM2:CR_05100W_A:CDC28:PIF1:MPS1	60258:70507:30447:722:71479:30174:742:34090:45819:44774:2001209:45839:706:10898:60303:10570:6276:1905168:80182:10571:9405:45176:288:31578:70887:43087:6303:87:1902845:45875:1904968:43486:1903478:51447:31031:30989:2000805:34729:43065:22:90337:43504:1900445:51726:31536:6913:61408:32508:7052:1903468:724:17148:16575:30473:7059:16567:1902983:90262:61161:10621:31573:10458:31145:36170:1902977:45144:19034…
1903046	meiotic cell cycle process	59 out of 955 genes, 6.2%	197 out of 6473 background genes, 3.0%	5.36e-05	0	CDC5:SET1:VPS17:MAD2:CHL4:C1_05360C_A:C1_07980C_A:CLA4:C1_11250W_A:PLD1:C1_13560W_A:C2_01170C_A:STE11:SGO1:CDC7:YCS4:MSC7:RAD57:SSO2:SGS1:RDH54:RAD50:YCG1:SMC3:POL1:C3_04740C_A:DOT1:C3_07110W_A:C4_00030C_A:SPS20:C4_02820W_A:BUB1:SPO75:MSH2:EXO1:PGA4:DNA2:RAD52:C6_00540W_A:CDC14:ACF2:IPL1:HRR25:C6_04440C_A:C7_01070C_A:MRE11:DBF4:RAD51:CR_02680W_A:CDC10:PEX14:CR_05580C_A:CDC28:GCN5:HHF22:HHT2:CR_07…	60258:30447:7004:48311:722:71479:742:34090:45819:44774:51229:61806:706:10898:60303:10570:70783:1905168:10571:9405:1903353:31578:70887:2000220:44416:35066:44878:35853:6303:1902845:45875:1904968:30437:43486:734:51447:31031:30989:98863:34729:43618:7533:43007:1900445:51726:6352:31536:32508:7052:71038:1902625:1903468:35025:71036:724:30473:51307:1900461:710:7076:44030:6298:31573:10458:36170:1902977:451…
31577	spindle checkpoint	16 out of 955 genes, 1.7%	25 out of 6473 background genes, 0.4%	5.42e-05	0	TEM1:MAD2:CHL4:C1_11250W_A:KAR9:SGO1:ULP3:BUB1:BUD2:C6_00260W_A:CDC20:IPL1:C6_03420W_A:C6_04120C_A:CR_05100W_A:MPS1	742:34090:44774:6276:9405:31578:43087:87:30989:22:90337:6913:30473:10458:31145:45144:61641:34096:31116:40020:31134:51382:7026:51312:72480:89:71459:40001:6511:1901673:34599:34613:44810:51293:1905318:6915:44119:51865:120110:30543:7015:132:1904825:1902499:98783:1903380:51056:7094:34508:1902412:51757:7120:90699:6886:70199:32186:45842:51666:31030:7019:743:46777:34501:1902364:61171:72370:7064:34087:333…
71174	mitotic spindle checkpoint	16 out of 955 genes, 1.7%	25 out of 6473 background genes, 0.4%	5.42e-05	0	TEM1:MAD2:CHL4:C1_11250W_A:KAR9:SGO1:ULP3:BUB1:BUD2:C6_00260W_A:CDC20:IPL1:C6_03420W_A:C6_04120C_A:CR_05100W_A:MPS1	742:34090:44774:6276:9405:31578:43087:87:30989:22:90337:6913:30473:10458:31145:45144:61641:34096:31116:40020:31134:51382:7026:51312:72480:89:71459:40001:6511:1901673:34599:34613:44810:51293:1905318:6915:44119:51865:120110:30543:7015:132:1904825:1902499:98783:1903380:51056:7094:34508:1902412:51757:7120:90699:6886:70199:32186:45842:51666:31030:7019:743:46777:34501:1902364:61171:72370:7064:34087:333…
45839	negative regulation of mitotic nuclear division	20 out of 955 genes, 2.1%	37 out of 6473 background genes, 0.6%	5.67e-05	0	APC1:TEM1:MAD2:CHL4:C1_11250W_A:KAR9:SGO1:CDC7:ULP3:BUB1:BUD2:C6_00260W_A:CDC20:IPL1:C6_03420W_A:C6_04120C_A:DBF4:CR_05100W_A:CDC28:MPS1	60258:742:34090:45819:44774:45839:706:10898:60303:10570:6276:1905168:10571:9405:31578:43087:6303:87:1902845:45875:1904968:51447:31031:30989:22:90337:51726:31536:6913:1903468:30473:16567:10458:31145:1902977:45144:31938:1905263:1990820:61641:18107:6892:34096:31116:40020:7091:10389:31134:1902889:51382:43392:7026:51312:72480:89:71459:40001:1901319:727:6511:42307:1901673:10696:34599:34613:44810:72435:…
65004	protein-DNA complex assembly	36 out of 955 genes, 3.8%	96 out of 6473 background genes, 1.5%	6.06e-05	0	ORC1:CHL4:TAF145:C1_07980C_A:MED10:CDC6:HPC2:NCB2:SGO1:CDC7:RAD57:C2_08380C_A:MED18:CSE4:C3_01770C_A:HTA3:HTA1:DOT1:C4_02600C_A:C4_03090W_A:BUB1:C5_02750C_A:RAD52:CTF5:MIF2:TAF19:NAP1:MCM2:TAF12L:CR_05580C_A:CR_05890C_A:HHF22:HHT2:CDC45:ASF1:CR_10180W_A	60258:30447:1932:722:71479:34090:9405:35066:6303:2000059:1904968:43486:34729:43618:7533:6352:61408:7052:6336:1903468:724:7059:7076:44030:31573:1902977:31938:1905263:61641:18107:34096:31116:1902450:6335:31134:51382:43392:10947:72480:6281:71459:34636:44182:727:34599:1990426:72428:1902969:122:30543:733:61644:36166:7094:34508:51757:45739:6271:7131:10673:70199:61587:48478:6312:43085:30466:6267:1934:51…
6325	chromatin organization	75 out of 955 genes, 7.9%	275 out of 6473 background genes, 4.2%	6.09e-05	0	PHR2:SIN3:SET1:C1_02940C_A:ORC1:NGG1:HFL1:CHL4:HAT1:C1_05380C_A:SPT20:C1_06630W_A:C1_07260C_A:ADA2:GIN1:CAS1:RAD54:HPC2:SET3:C1_14170W_A:DPB4:SAS2:NPL6:YCS4:EAF3:MTW1:KIN3:C3_00380C_A:FKH2:C3_00730W_A:CSE4:C3_03100C_A:HTA3:HTA1:SNF5:DOT1:C3_07630C_A:NAT4:C4_02600C_A:BUB1:ZDS1:C4_05220C_A:MSH2:C4_07210W_A:C5_02750C_A:C5_02780W_A:C5_02900W_A:CKS1:C6_01850W_A:C6_03950C_A:C7_00070C_A:C7_00450C_A:C7_0…	30447:1932:722:42766:30174:34090:45819:2001209:76:61806:706:10898:10526:60303:10570:1905168:80182:10571:9405:43631:288:90399:2000220:44416:35066:6303:1902845:45875:97043:30437:43486:36168:51447:32880:31031:34729:43624:48096:43618:7533:43007:1900445:51726:6352:31536:61408:7052:1902625:6336:30010:1903468:1900189:724:17148:16575:51307:7059:16567:1900461:710:7076:90262:10621:44030:31573:31145:36170:3…
729	DNA double-strand break processing	9 out of 955 genes, 0.9%	9 out of 6473 background genes, 0.1%	7.06e-05	0	C1_05380C_A:C1_13560W_A:SGS1:RAD50:EXO1:DNA2:MRE11:CDC28:CR_07600W_A	30447:722:42766:45819:706:10898:60303:10570:1905168:10571:6303:1902845:45875:30437:51447:31031:51726:31536:724:6298:31573:1990820:18107:6892:6268:10389:1302:1902889:10947:6281:1901319:44182:727:42307:10696:34599:71932:70869:31292:72435:10568:122:1903500:32091:733:1990758:98783:1903380:6468:729:10791:2001033:42138:45132:1905785:90169:45842:737:10520:30466:90529:1903026:723:6348:1904537:1990139:430…
7051	spindle organization	22 out of 955 genes, 2.3%	44 out of 6473 background genes, 0.7%	7.44e-05	0	TUB2:CDC5:C1_11250W_A:DAD1:KAR3:MTW1:KIN3:KIP3:ASE1:C3_07770C_A:TUB4:CDC14:IPL1:MIF2:SFI1:SPC98:CR_05100W_A:CDC28:KIP1:MPS1:TUB1:CR_09520C_A	30447:48311:742:45819:44774:51229:1905185:51987:706:10898:60303:10570:1905168:10571:1903353:31578:2000220:44878:35853:6303:1902845:45875:51447:31031:30989:98863:22:51726:31536:7052:35025:30473:7059:1900461:10458:36170:45144:1990820:61641:18107:6892:71964:31116:7018:7020:278:10389:31134:1902889:51382:7026:7096:1402:1901319:44182:46827:42307:1901673:10696:34599:1902408:72435:1904789:30951:51321:691…
31109	microtubule polymerization or depolymerization	10 out of 955 genes, 1.0%	11 out of 6473 background genes, 0.2%	9.86e-05	0	TUB2:C1_11250W_A:KIP2:DYN1:KIP3:TUB4:SPC98:KIP1:TUB1:CR_09520C_A	30447:48311:742:45176:31578:30989:98863:22:7052:30473:36170:6997:43622:31116:7018:7020:7026:70789:40001:1902408:30543:132:1904825:45143:31122:16192:7019:71963:31110:743:32888:140210:61171:7064:70462:9847:31115:1903087:9267:920:30448:7017:46785:1990735:47496:2000767:73:7097:51256:51315:40009:90307:51228:48312:71216:51258:70:36180:35690
51784	negative regulation of nuclear division	25 out of 955 genes, 2.6%	55 out of 6473 background genes, 0.8%	9.9e-05	0	APC1:TEM1:MAD2:CHL4:C1_11250W_A:KAR9:SET3:SGO1:CDC7:SGS1:ULP3:DOT1:BUB1:BUD2:C6_00260W_A:RAD52:CDC20:CTF5:IPL1:C6_03420W_A:C6_04120C_A:DBF4:CR_05100W_A:CDC28:MPS1	60258:30447:722:71479:742:34090:45819:44774:45839:706:10898:60303:10570:6276:1905168:10571:9405:31578:43087:6303:87:1902845:45875:1904968:43486:51447:31031:30989:34729:22:90337:51726:31536:6913:1903468:724:16575:30473:16567:31573:10458:31145:36170:1902977:45144:31938:1905263:1990820:61641:18107:6892:34096:31116:40020:6268:7091:10389:1302:31134:1902889:51382:43392:7026:10947:51312:72480:6281:89:71…
6950	response to stress	180 out of 955 genes, 18.8%	854 out of 6473 background genes, 13.2%	0.00011	0	RIM8:MOB2:SIN3:CDC5:SET1:FGR38:MGM101:HFL1:BNI4:C1_03870C_A:MAD2:BST1:HAT1:BRG1:C1_05360C_A:C1_05380C_A:SPT20:PGA26:C1_06120C_A:HAC1:UME6:C1_06630W_A:SUI2:CCS1:SOG2:C1_07260C_A:C1_07280C_A:CPH1:C1_07980C_A:OPY2:PTC1:HCM1:VPS41:CPP1:CLA4:CBK1:ADA2:GIN1:PLD1:CAS1:KIP4:BNI1:C1_13560W_A:MYO2:SET3:IML2:C2_00350W_A:DPB4:ESC4:MSB2:RAD23:ZRC1:HEX3:SAC3:NCB2:YIM1:STE11:DCK2:HYM1:KIC1:C2_04870C_A:CDC7:C2_0…	6261:32889:60258:70507:30447:1932:15753:7004:722:71479:42766:30174:742:10421:45819:44774:2001209:76:51229:61806:1905185:917:71033:32995:15671:1902935:706:10898:10526:30001:31571:60303:10570:70783:1900228:1905168:10571:9405:6012:1903353:90399:70887:2000220:10225:44416:15937:6286:35066:1900231:44878:35853:6303:1902845:70987:36187:6031:45875:97043:1904968:60237:30437:43486:6457:36168:734:1:51447:190…
10639	negative regulation of organelle organization	42 out of 955 genes, 4.4%	124 out of 6473 background genes, 1.9%	0.00013	0	APC1:SIN3:TEM1:MAD2:CHL4:SWE1:C1_10090C_A:C1_11250W_A:BNI1:KAR9:SET3:TBF1:SGO1:CDC7:C2_07690W_A:KIP2:SGS1:ULP3:C3_00730W_A:HTA3:KIP3:DOT1:C3_07770C_A:BUB1:BUD2:CST20:C6_00260W_A:RAD52:CDC20:CTF5:IPL1:C6_03420W_A:C6_04120C_A:C7_00070C_A:IQG1:DBF4:HDA1:MCM2:CR_05100W_A:CDC28:PIF1:MPS1	60258:70507:30447:722:71479:30174:742:34090:45819:44774:2001209:45839:706:10898:60303:10570:6276:1905168:80182:10571:9405:45176:288:31578:70887:43087:6303:87:1902845:45875:1904968:43486:1903478:51447:31031:30989:34729:43065:22:90337:43504:1900445:51726:31536:6913:61408:32508:7052:1903468:724:17148:16575:30473:16567:1902983:90262:61161:10621:31573:10458:31145:36170:1902977:45144:1903472:31938:1647…
51171	regulation of nitrogen compound metabolic process	189 out of 955 genes, 19.8%	911 out of 6473 background genes, 14.1%	0.00017	0	RIM8:PHR2:MOB2:HGC1:SIN3:CDC5:SET1:C1_01300W_A:SIZ1:ESP1:C1_02910C_A:ORC1:ARO80:CDC12:NGG1:HFL1:MSB1:MAD2:HAT1:TRY2:BRG1:C1_05360C_A:C1_05380C_A:HAC1:UME6:C1_06600W_A:C1_06630W_A:C1_06910C_A:TAF145:C1_07260C_A:C1_07280C_A:CPH1:ZCF4:NOT5:PTC1:HCM1:CPP1:SWE1:SFU1:WOR1:CLA4:CBK1:VPS23:ADA2:GIN1:CAS1:MED10:CDC6:OFI1:C1_13560W_A:RAD54:HPC2:SET3:NPL3:DPB4:SAS2:ZCF9:ESC4:C2_01420C_A:MSB2:RAD23:NCB2:STE1…	6261:60258:1900443:70507:30447:1932:7004:722:71479:42766:30174:45819:44774:71285:2001209:76:61806:70785:35957:706:6351:10898:10526:31571:9452:60303:10570:98789:70783:1900228:1905168:80182:10571:9405:43631:6012:1903353:288:90399:70887:2000220:44416:35066:1900231:6303:2000059:1902845:70987:45875:97043:1904968:60237:30437:33260:43486:60196:6457:36168:1:51447:1905261:32880:31031:2000805:1900198:34729…
80090	regulation of primary metabolic process	193 out of 955 genes, 20.2%	935 out of 6473 background genes, 14.4%	0.00017	0	PHR2:MOB2:HGC1:SIN3:CDC5:SET1:C1_01300W_A:SIZ1:ESP1:C1_02910C_A:ORC1:ARO80:CDC12:NGG1:HFL1:MSB1:MAD2:HAT1:TRY2:BRG1:C1_05360C_A:C1_05380C_A:HAC1:UME6:C1_06600W_A:C1_06630W_A:C1_06910C_A:TAF145:C1_07260C_A:C1_07280C_A:CPH1:ZCF4:NOT5:C1_08680C_A:PTC1:HCM1:CPP1:SWE1:SFU1:WOR1:CLA4:CBK1:VPS23:ADA2:GIN1:CAS1:MED10:CDC6:OFI1:C1_13560W_A:KIS2:RAD54:HPC2:SET3:NPL3:DPB4:SAS2:ZCF9:ESC4:C2_01420C_A:MSB2:RAD…	6261:60258:1900443:70507:30447:1932:7004:722:71479:42766:30174:45819:44774:71285:2001209:76:61806:70785:35957:90038:706:6351:10898:10526:31571:9452:60303:10570:98789:70783:1900228:1905168:80182:10571:9405:43631:6012:1903353:288:90399:70887:10513:2000220:44416:35066:1900231:6303:2000059:32012:1902845:70987:45875:97043:1904968:60237:30437:33260:43486:60196:6457:36168:1:51447:1905261:32880:31031:200…
19219	regulation of nucleobase-containing compound metabolic process	158 out of 955 genes, 16.5%	732 out of 6473 background genes, 11.3%	0.00017	0	PHR2:SIN3:CDC5:SET1:C1_01300W_A:ORC1:ARO80:NGG1:HFL1:MSB1:HAT1:TRY2:BRG1:C1_05360C_A:C1_05380C_A:HAC1:UME6:C1_06630W_A:C1_06910C_A:TAF145:C1_07260C_A:C1_07280C_A:CPH1:ZCF4:NOT5:HCM1:SFU1:WOR1:CLA4:CBK1:ADA2:GIN1:CAS1:MED10:CDC6:OFI1:C1_13560W_A:RAD54:HPC2:SET3:NPL3:DPB4:SAS2:ZCF9:ESC4:C2_01420C_A:RAD23:NCB2:TBF1:HYM1:VPS36:C2_04380C_A:C2_04870C_A:C2_04990W_A:CDC7:C2_05770W_A:C2_05860C_A:EFH1:AFT2…	6261:60258:1900443:70507:30447:1932:7004:722:71479:42766:30174:45819:71285:2001209:76:61806:70785:35957:706:6351:10898:10526:31571:9452:60303:10570:98789:70783:1900228:1905168:80182:10571:9405:43631:6012:1903353:288:90399:70887:2000220:44416:35066:1900231:6303:1902845:70987:45875:97043:1904968:60237:30437:43486:60196:6457:36168:51447:1905261:32880:31031:2000805:34729:43065:43624:16485:1900153:480…
45934	negative regulation of nucleobase-containing compound metabolic process	76 out of 955 genes, 8.0%	287 out of 6473 background genes, 4.4%	0.00019	0	PHR2:SIN3:SET1:C1_01300W_A:ORC1:HFL1:HAT1:C1_05360C_A:C1_05380C_A:HAC1:C1_06630W_A:C1_07260C_A:CPH1:SFU1:CLA4:ADA2:GIN1:CAS1:MED10:NPL3:DPB4:SAS2:RAD23:NCB2:TBF1:VPS36:CDC7:C2_05860C_A:EFH1:YCS4:C2_07690W_A:EAF3:SMC2:IPK2:SGS1:C3_00380C_A:FKH2:C3_01800C_A:RAD50:YCG1:HTA3:C3_05010C_A:DOT1:C3_07630C_A:ZCF21:RFX2:ZDS1:MSH2:C4_07210W_A:CST20:C5_02620C_A:C5_02750C_A:C5_02780W_A:C5_02900W_A:RAD52:CTF5:…	60258:70507:30447:1932:722:71479:42766:30174:45819:71285:76:61806:706:10898:10526:60303:10570:70783:1905168:10571:9405:43631:6012:90399:70887:2000220:44416:35066:1900231:6303:1902845:45875:97043:1904968:30437:43486:60196:51447:32880:31031:2000805:34729:43065:43624:16485:43618:7533:43007:43504:36178:1900439:1900445:51726:6352:31536:61408:32508:71280:71038:1902625:6336:30010:1903468:71036:1900189:7…
51647	nucleus localization	15 out of 955 genes, 1.6%	24 out of 6473 background genes, 0.4%	0.00023	0	TUB2:C1_11250W_A:KAR9:MYO2:KAR3:KIP2:DYN1:KIP3:C3_07770C_A:C4_06130W_A:CDC11:MYO1:CDC10:CR_07220C_A:TUB1	30447:48311:742:1905185:70783:9405:45176:31578:36187:36168:1:30989:98863:1902404:22:7052:30473:6904:10458:36170:6997:43622:31505:71964:31116:30050:45860:7026:70789:40001:51293:30951:51321:61573:8104:281:30543:132:1904825:70583:36166:44406:45143:1990810:9826:31122:7118:48313:16192:60236:7107:226:7019:6033:71963:743:32888:61171:7064:70462:1904601:90561:9847:31115:1903087:9267:920:31534:30448:7017:4…
7097	nuclear migration	15 out of 955 genes, 1.6%	24 out of 6473 background genes, 0.4%	0.00023	0	TUB2:C1_11250W_A:KAR9:MYO2:KAR3:KIP2:DYN1:KIP3:C3_07770C_A:C4_06130W_A:CDC11:MYO1:CDC10:CR_07220C_A:TUB1	30447:48311:742:1905185:70783:9405:45176:31578:36187:36168:1:30989:98863:1902404:22:7052:30473:6904:10458:36170:6997:43622:31505:71964:31116:30050:45860:7026:70789:40001:51293:30951:51321:61573:8104:281:30543:132:1904825:70583:36166:44406:45143:1990810:9826:31122:7118:48313:16192:60236:7107:226:7019:6033:71963:743:32888:61171:7064:70462:1904601:90561:9847:31115:1903087:9267:920:31534:30448:7017:4…
32505	reproduction of a single-celled organism	52 out of 955 genes, 5.4%	172 out of 6473 background genes, 2.7%	0.00026	0	MOB2:SET1:VPS17:SOG2:CLA4:CBK1:PEA2:GIN4:PLD1:BNI1:C1_13560W_A:MYO2:C2_01170C_A:STE11:HYM1:KIC1:VRP1:C2_08380C_A:SSO2:SGS1:C3_00400C_A:FKH2:RAD50:SMC3:POL1:SPS20:SPO75:AXL2:FAV1:MSH2:C4_07150W_A:BUD2:EXO1:CLN3:CST20:INT1:PGA4:RAD52:SHE3:C6_04440C_A:C7_00410C_A:MRE11:NAP1:LRG1:BOI2:RSR1:RAD51:YKU80:CR_04560C_A:CDC10:PEX14:CHS2	70507:30447:722:6642:71479:742:61806:90038:706:70783:9405:31578:70887:44416:6286:35066:43087:6303:36187:60237:30437:36168:734:1:32880:43065:43618:7533:36178:1900445:51726:6336:1903468:724:36244:710:6904:61161:6644:6298:31573:10458:1900233:36170:1902977:8298:1903472:31384:6997:36297:31505:31321:31116:16560:30050:6268:1302:2000100:7535:43392:7096:10947:6281:46488:48315:9272:6333:1402:70791:34636:19…
33554	cellular response to stress	168 out of 955 genes, 17.6%	794 out of 6473 background genes, 12.3%	0.00027	0	MOB2:SIN3:CDC5:SET1:FGR38:MGM101:HFL1:BNI4:C1_03870C_A:MAD2:BST1:HAT1:BRG1:C1_05360C_A:C1_05380C_A:SPT20:PGA26:C1_06120C_A:HAC1:UME6:C1_06630W_A:SUI2:CCS1:SOG2:C1_07260C_A:C1_07280C_A:CPH1:C1_07980C_A:OPY2:PTC1:HCM1:VPS41:CPP1:CLA4:CBK1:ADA2:GIN1:PLD1:CAS1:KIP4:BNI1:C1_13560W_A:MYO2:SET3:IML2:C2_00350W_A:DPB4:ESC4:MSB2:RAD23:HEX3:SAC3:NCB2:YIM1:STE11:DCK2:HYM1:KIC1:C2_04870C_A:CDC7:C2_05860C_A:AF…	6261:32889:60258:70507:30447:1932:15753:7004:722:71479:42766:30174:742:10421:45819:44774:2001209:76:51229:61806:1905185:917:71033:15671:1902935:706:10898:10526:30001:31571:60303:10570:70783:1900228:1905168:10571:9405:6012:1903353:90399:70887:2000220:10225:44416:15937:6286:35066:1900231:44878:35853:6303:1902845:70987:36187:6031:45875:97043:1904968:60237:30437:43486:6457:36168:734:1:51447:1905261:3…
10970	transport along microtubule	13 out of 955 genes, 1.4%	19 out of 6473 background genes, 0.3%	0.00036	0	TUB2:C1_11250W_A:KAR9:KAR3:KIP2:DYN1:KIP3:C3_07770C_A:C4_06130W_A:MYO1:CR_07220C_A:TUB1:CR_09520C_A	30447:48311:742:1905185:45176:31578:1:30989:98863:1902404:22:7052:30473:36170:6997:43622:71964:31116:7026:70789:40001:51293:30951:51321:30543:132:1904825:36166:45143:1990810:31122:16192:60236:226:7019:71963:31110:743:32888:140210:61171:7064:70462:90561:9847:31115:1903087:9267:920:31534:30448:7017:46785:1990735:47496:32065:7097:51315:266:40009:1990896:90307:1903475:51228:48312:71216:51258:70:36180…
1901988	negative regulation of cell cycle phase transition	26 out of 955 genes, 2.7%	62 out of 6473 background genes, 1.0%	0.00039	0	ORC1:TEM1:MAD2:CHL4:SUI2:C1_11250W_A:GIN4:CDC6:KAR9:SGO1:CDC7:C2_08380C_A:ULP3:BUB1:BUD2:RAD9:C6_00260W_A:C6_00540W_A:CDC14:CDC20:IPL1:C6_03420W_A:C6_04120C_A:DBF4:CR_05100W_A:MPS1	60258:30447:742:34090:44774:51229:31571:6276:9405:31578:44878:35853:43087:87:1904968:31031:30989:22:90337:7533:31536:6913:1903468:30473:31573:10458:31145:1902977:45144:31938:1905263:61641:18107:34096:31116:40020:278:31134:51382:43392:7026:7096:51312:72480:89:71459:40001:44182:727:6511:1901673:34599:34613:44810:51293:1904789:72428:1905318:6915:1902969:44119:51865:120110:30543:7015:132:1904825:1902…
1901991	negative regulation of mitotic cell cycle phase transition	26 out of 955 genes, 2.7%	62 out of 6473 background genes, 1.0%	0.00039	0	ORC1:TEM1:MAD2:CHL4:SUI2:C1_11250W_A:GIN4:CDC6:KAR9:SGO1:CDC7:C2_08380C_A:ULP3:BUB1:BUD2:RAD9:C6_00260W_A:C6_00540W_A:CDC14:CDC20:IPL1:C6_03420W_A:C6_04120C_A:DBF4:CR_05100W_A:MPS1	60258:30447:742:34090:44774:51229:31571:6276:9405:31578:44878:35853:43087:87:1904968:31031:30989:22:90337:7533:31536:6913:1903468:30473:31573:10458:31145:1902977:45144:31938:1905263:61641:18107:34096:31116:40020:278:31134:51382:43392:7026:7096:51312:72480:89:71459:40001:44182:727:6511:1901673:34599:34613:44810:51293:1904789:72428:1905318:6915:1902969:44119:51865:120110:30543:7015:132:1904825:1902…
51172	negative regulation of nitrogen compound metabolic process	87 out of 955 genes, 9.1%	350 out of 6473 background genes, 5.4%	0.00048	0	PHR2:SIN3:SET1:C1_01300W_A:SIZ1:ESP1:ORC1:HFL1:HAT1:C1_05360C_A:C1_05380C_A:HAC1:C1_06600W_A:C1_06630W_A:C1_07260C_A:CPH1:PTC1:CPP1:SFU1:CLA4:VPS23:ADA2:GIN1:CAS1:MED10:NPL3:DPB4:SAS2:RAD23:NCB2:TBF1:VPS36:CDC7:C2_05860C_A:EFH1:YCS4:C2_07690W_A:EAF3:SMC2:IPK2:SGS1:C3_00380C_A:FKH2:C3_00730W_A:C3_01770C_A:C3_01800C_A:RAD50:YCG1:HTA3:C3_05010C_A:DOT1:C3_07630C_A:ZCF21:RFX2:ZDS1:MSH2:C4_07210W_A:CST…	60258:70507:30447:1932:722:71479:42766:30174:45819:71285:76:61806:706:10898:10526:60303:10570:70783:1905168:10571:9405:43631:6012:288:90399:70887:2000220:44416:35066:1900231:6303:2000059:1902845:45875:97043:1904968:60237:30437:33260:43486:60196:1:51447:32880:31031:2000805:34729:43065:43624:16485:43618:7533:43007:43504:36178:1900439:1900445:51726:6352:31536:61408:32508:71280:71038:1902625:6612:633…
10965	regulation of mitotic sister chromatid separation	17 out of 955 genes, 1.8%	31 out of 6473 background genes, 0.5%	0.00048	0	APC1:CDC5:MAD2:CHL4:SGO1:ULP3:BUB1:CDC20:C6_02300C_A:IPL1:C6_03420W_A:C6_04120C_A:CR_02680W_A:CR_05100W_A:CDC28:CDC23:MPS1	30447:34090:45819:44774:45839:706:10898:60303:10570:6276:1905168:10571:9405:1903353:2000220:6303:1902845:45875:51447:31031:22:30071:51726:31536:35025:16567:1900461:10458:31145:36170:45144:1990820:61641:18107:6892:34096:40020:7091:10389:31134:1902889:51382:51312:72480:1402:89:71459:1901319:44182:46827:42307:1901673:10696:34599:34613:72435:1905318:6915:44119:10568:51455:122:1903500:32091:120110:199…
1905818	regulation of chromosome separation	17 out of 955 genes, 1.8%	31 out of 6473 background genes, 0.5%	0.00048	0	APC1:CDC5:MAD2:CHL4:SGO1:ULP3:BUB1:CDC20:C6_02300C_A:IPL1:C6_03420W_A:C6_04120C_A:CR_02680W_A:CR_05100W_A:CDC28:CDC23:MPS1	30447:34090:45819:44774:45839:706:10898:60303:10570:6276:1905168:10571:9405:1903353:2000220:6303:1902845:45875:51447:31031:22:30071:51726:31536:35025:16567:1900461:10458:31145:36170:45144:1990820:61641:18107:6892:34096:40020:7091:10389:31134:1902889:51382:51312:72480:1402:89:71459:1901319:44182:46827:42307:1901673:10696:34599:34613:72435:1905318:6915:44119:10568:51455:122:1903500:32091:120110:199…
[truncated: 100 more rows]
