# Supplementary material for: Filamentation Is Associated with Reduced Pathogenicity of Multiple Non-albicans Candida Species
Source: mSphere. 2019 Oct 16;4(5):e00656-19. doi: 10.1128/mSphere.00656-19 (PMC6796982; doi:10.1128/mSphere.00656-19)
Supplement: DATA SET S2 [file mSphere.00656-19-sd002.xlsx]

## Sheet: tetO-CtUME6 2-fold DOWN DEG
Data Set S2. C. tropicalis genes down-regulated ≥ 2-fold (padj ≤ 0.05) in response to CtUME6 expression and corresponding gene ontology (GO) analysis .
*Please note that genes also showing ≥ 2-fold down-regulation (padj ≤ 0.05) in the Ct WT strain have been excluded.
**Please note that for comparison, C. albicans genes down-regulated > 2-fold in response to CaUME6 expression were described in Carlisle, et al., Mol. Biol. Cell 24:246-260 (2013)
*C. tropicalis_id	tetO-CtUME6_log2FoldChange_-Dox/+Dox	tetO-CtUME6_pval	tetO-Ct-UME6_padj	WT_log2FoldChange_-Dox/+Dox	WT_pval	WT_padj	Description	C. albicans_orf19#	C. albicans_gene name	C. albicans Gene Description	**C. albicans ortholog down-regulated > 2-fold in tetO-CaUME6 strain	C. parapsilosis ortholog down-regulated ≥ 2-fold in tetO-CpUME6 strain
CTRG_05340	-1.70657	0.000170575	0.000882789	-0.0078121	0.969408	1	Ortholog(s) have cytosol localization	orf19.1974	TFS1	Putative carboxypeptidase y inhibitor; transcript regulated upon yeast-hypha switch; colony morphology-related gene regulation by Ssn6		CPAR2_100530
CTRG_06034	-1.23415	0.000712755	0.00302234	0.0530618	0.907196	1	Protein of unknown function	orf19.3929		Ortholog(s) have role in cellular response to heat, cellular response to oxidative stress, chronological cell aging, negative regulation of autophagy of mitochondrion		CPAR2_100890
CTRG_05989	-2.3292	5.30066e-09	7.07942e-08	-0.22853	0.383644	1	Has domain(s) with predicted zinc ion binding, nucleotide binding, oxidoreductase activity and role in oxidation-reduction process	orf19.4287		Putative oxidoreductase; Hap43-repressed gene; clade-associated gene expression		CPAR2_101310
CTRG_05993	-2.58591	2.05749e-11	3.88623e-10	-0.155252	0.531831	1	Has domain(s) with predicted oxidoreductase activity and role in oxidation-reduction process	orf19.4317	GRE3	Putative D-xylose reductase; antigenic in murine systemic infection; soluble protein in hyphae; induced by farnesol, macrophage interaction and by Mnl1 under weak acid stress; stationary-phase enriched protein; Spider biofilm induced		CPAR2_101350
CTRG_06103	-1.01481	0.0181947	0.047089	0.233171	0.399067	1	Protein of unknown function	orf19.3984		Protein of unknown function; induced in core caspofungin response; induced in ssr1 mutant; induced by nitric oxide independent of Yhb1; Spider biofilm induced		CPAR2_101510
CTRG_02659	-1.10419	0.0125925	0.0346528	-0.485243	0.0532694	1	Ortholog(s) have nitric oxide dioxygenase activity, role in pathogenesis, filamentous growth of a population of unicellular organisms, response to toxic substance, nitric oxide catabolic process, response to defense-related host nitric oxide production	orf19.3707	YHB1	Nitric oxide dioxygenase; acts in nitric oxide scavenging/detoxification; role in virulence in mouse; transcript activated by NO, macrophage interaction; Hap43, hypha repressed; mRNA binds She3		CPAR2_101680
CTRG_05512	-2.69952	2.96943e-12	6.19755e-11	-0.0686224	0.823131	1	Protein of unknown function	orf19.6660		Protein of unknown function; mRNA binds to She3; Hap43-repressed; rat catheter and flow model biofilm induced	orf19.6660	CPAR2_101770
CTRG_02579	-1.48802	0.000274096	0.00132362	-0.0165822	0.924555	1	Protein of unknown function	orf19.285		Ortholog of S. cerevisiae Igo2; role in mRNA stabilization of mRNA; Spider biofilm induced		CPAR2_102450
CTRG_02558	-5.61863	1.9981e-30	2.23678e-28	0.586227	0.0537754	1	Ortholog(s) have role in cell-abiotic substrate adhesion	orf19.278		Protein of unknown function; required for adhesion to abiotic substrate; Spider biofilm induced		CPAR2_102480
CTRG_02605	-1.19631	0.00756819	0.0224999	-0.233742	0.451001	1	Ortholog(s) have plasma membrane localization	orf19.339	NDE1	Putative NADH dehydrogenase; may act alternatively to complex I in respiration; caspofungin repressed; rat catheter biofilm induced; Spider biofilm repressed		CPAR2_102780
CTRG_02435	-1.78564	5.95189e-05	0.000346696	-0.980347	0.00011326	0.0215832	Ortholog(s) have cytosol localization	orf19.238	CCP1	Cytochrome-c peroxidase N terminus; Rim101, alkaline pH repressed; induced in low iron or by macrophage interaction; oxygen-induced activity; regulated by Sef1, Sfu1, and Hap43; Spider biofilm induced; rat catheter biofilm repressed		CPAR2_102830
CTRG_02543	-5.00319	5.44789e-32	7.45392e-30	0.0381681	0.620132	1	Ortholog(s) have hyphal cell wall localization	orf19.251	GLX3	Glutathione-independent glyoxalase; binds human immunoglobulin E; alkaline, fluconazole, Hog1 repressed; hypoxia, oxidative stress via Cap1, Hap43 induced; stationary-phase enriched; rat catheter, Spider biofilm induced		CPAR2_103080
CTRG_02587	-1.32759	0.000281581	0.00135023	-0.00423413	0.91691	1	Protein of unknown function	orf19.305		Protein of unknown function; upregulated in a cyr1 null mutant		CPAR2_103360
CTRG_00461	-2.69414	4.53111e-12	9.36177e-11	-0.181728	0.593651	1	Has domain(s) with predicted catalytic activity	orf19.338		Putative glycoside hydrolase; stationary phase enriched protein; Hog1p-downregulated; shows colony morphology-related gene regulation by Ssn6p		CPAR2_103400
CTRG_02611	-2.07758	2.1235e-06	1.78125e-05	-0.249804	0.31032	1	Ortholog(s) have cell surface, yeast-form cell wall localization	orf19.2803	HEM13	Coproporphyrinogen III oxidase; antigenic; on yeast cell surface, not hyphae; iron-regulated expression; Hap43, macrophage-repressed; farnesol-induced; possibly essential; flow model biofilm induced; rat catheter, Spider biofilm repressed		CPAR2_103450
CTRG_04279	-2.20671	1.15263e-08	1.44536e-07	-0.0154485	0.882531	1	Ortholog(s) have role in growth of unicellular organism as a thread of attached cells, positive regulation of growth of unicellular organism as a thread of attached cells	orf19.2447		Putative Type II phosphatidylinositol 4-kinase; Ssr1-repressed; flow model biofilm repressed		CPAR2_103680
CTRG_04273	-1.11621	0.00845746	0.0247493	0.0531679	0.832673	1	Ortholog(s) have role in pathogenesis, cellular response to drug and cytosol localization	orf19.2435	MSI3	Essential HSP70 family protein; required for fluconazole resistance and calcineurin-dependent transcription; interacts with Cgr1; transcript regulated by iron; rat catheter biofilm induced; farnesol repressed in biofilm; sumoylation target		CPAR2_103750
CTRG_01615	-1.66284	1.52779e-05	0.000105668	-0.26516	0.303062	1	Ortholog(s) have role in cellular response to drug	orf19.151	TPO5	Putative polyamine transporter; mutation confers hypersensitivity to toxic ergosterol analog; hyphal induced; macrophage induced		CPAR2_104040
CTRG_01506	-1.2586	0.000517355	0.0023099	0.140396	0.645861	1	Protein of unknown function	orf19.4117		Ortholog of C. dubliniensis CD36 : Cd36_20450, C. parapsilosis CDC317 : CPAR2_104160, Candida tenuis NRRL Y-1498 : CANTEDRAFT_95516 and Debaryomyces hansenii CBS767 : DEHA2F05192g		CPAR2_104160
CTRG_04720	-1.13357	0.0020311	0.00730888	-0.0692406	0.785738	1	Ortholog(s) have protein serine/threonine phosphatase activity	orf19.5200	SIT4	Serine/threonine protein phosphatase catalytic subunit; has a role in cell wall maintenance, hyphal growth, and virulence in a mouse systemic infection model		CPAR2_105180
CTRG_04690	-2.46639	1.205e-07	1.24692e-06	-0.0353382	1	1	Ortholog(s) have eisosome, cytosol localization	orf19.778	PIL1	Eisosome component; predicted role in endocytosis; echinocandin-binding protein; localizes to cell surface of hyphae, but not yeast-form cells; Hap43, YNB biofilm induced; rat catheter biofilm repressed		CPAR2_105500
CTRG_04302	-1.02085	0.0108285	0.0305692	0.178958	0.378594	1	Ortholog(s) have heme oxygenase (decyclizing) activity, role in cellular iron ion homeostasis, response to carbon monoxide and plasma membrane localization	orf19.6073	HMX1	Heme oxygenase; utilization of hemin iron; transcript induced by heat, low iron, or hemin; repressed by Efg1; induced by low iron; upregulated by Rim101 at pH 8; Hap43-induced; Spider and flow model biofilm induced		CPAR2_105690
CTRG_04307	-2.79741	1.54273e-09	2.26696e-08	0.12392	0.59651	1	Has domain(s) with predicted ATP binding, metal ion binding, cation-transporting ATPase, ATPase activity, coupled to transmembrane movement of ions, phosphorylative mechanism activity, role in ATP biosynthetic process, cation transport	orf19.5170				CPAR2_105760
CTRG_04311	-1.90057	6.27096e-07	5.79103e-06	-0.169753	0.53613	1	Ortholog(s) have role in pathogenesis, cellular response to oxidative stress	orf19.6059	TTR1	Putative glutaredoxin; described as a glutathione reductase; induced by human neutrophils and benomyl treatment; alkaline repressed; regulated by Gcn2 and Gcn4; required for virulence in mouse model; Spider biofilm induced		CPAR2_105790
CTRG_04622	-2.10434	5.71526e-08	6.28372e-07	0.409435	0.136147	1	Protein of unknown function	orf19.3678		Ortholog of C. dubliniensis CD36 : Cd36_02060, C. parapsilosis CDC317 : CPAR2_106200, Candida tenuis NRRL Y-1498 : CANTEDRAFT_96322 and Debaryomyces hansenii CBS767 : DEHA2C02310g		CPAR2_106200
CTRG_04648	-1.48745	0.000748038	0.00315025	-0.239658	0.384142	1	Protein of unknown function	orf19.3679		Putative protein of unknown function; stationary phase enriched protein		CPAR2_106210
CTRG_04587	-1.27046	0.000786605	0.00327459	-0.135612	0.638182	1	Has domain(s) with predicted succinate-semialdehyde dehydrogenase [NAD(P)+] activity and role in gamma-aminobutyric acid catabolic process, oxidation-reduction process	orf19.4543	UGA2	Predicted succinate semialdehyde dehydrogenase; predicted role in glutamate catabolism; transcription regulated by Mig1, Tup1, Gcn4; mutants are viable		CPAR2_106820
CTRG_04750	-2.54029	3.01499e-09	4.2479e-08	0.183653	0.466367	1	Protein of unknown function	orf19.1043		Ortholog(s) have lysophosphatidic acid acyltransferase activity, role in cellular triglyceride homeostasis, lipid droplet organization and endoplasmic reticulum, lipid droplet localization		CPAR2_107110
CTRG_04599	-2.94723	1.20814e-13	2.82834e-12	0.0317893	0.770486	1	Protein of unknown function	orf19.4530.1		Protein of unknown function; regulated by Nrg1, Tup1; Spider and flow model biofilm induced		CPAR2_108280
CTRG_04602	-4.32544	1.41945e-25	1.16347e-23	0.474602	0.0306161	0.993069	Ortholog(s) have plasma membrane localization	orf19.4526	HSP30	Putative heat shock protein; fluconazole repressed; amphotericin B induced; Spider biofilm induced; rat catheter biofilm induced		CPAR2_108320
CTRG_03597	-4.07196	2.36993e-18	9.53704e-17	0.173973	0.368662	1	Protein of unknown function	orf19.3007.2		Ortholog of C. dubliniensis CD36 : Cd36_02950, C. parapsilosis CDC317 : CPAR2_108520, Candida tenuis NRRL Y-1498 : CANTEDRAFT_100285 and Debaryomyces hansenii CBS767 : DEHA2G15774g		CPAR2_108520
CTRG_04787	-2.29926	4.35238e-09	5.91559e-08	-0.284478	0.275029	1	Protein of unknown function	orf19.3016		Ortholog of C. dubliniensis CD36 : Cd36_03040, C. parapsilosis CDC317 : CPAR2_108610, Debaryomyces hansenii CBS767 : DEHA2G16500g and Pichia stipitis Pignal : PICST_32835		CPAR2_108610
CTRG_04448	-1.44294	0.00126323	0.00491016	-0.418028	0.100328	1	Ortholog(s) have superoxide dismutase activity, role in reactive oxygen species metabolic process, cellular response to lithium ion and mitochondrion localization	orf19.3340	SOD2	Mitochondrial Mn-containing superoxide dismutase; protection against oxidative stress; homotetramer active; N-terminal 34 amino acids removed on mitochondrial import; H2O2-induced via Cap1p; Hap43p-, alkaline-downregulated, farnesol-induced		CPAR2_109280
CTRG_04458	-2.30341	1.25942e-09	1.89128e-08	-0.265361	0.372609	1	Protein of unknown function	orf19.3351		Protein of unknown function; Hap43-induced; Spider biofilm induced		CPAR2_109380
CTRG_04471	-1.23762	0.000976631	0.00392757	0.11174	0.709919	1	Has domain(s) with predicted aldehyde dehydrogenase [NAD(P)+] activity and role in oxidation-reduction process, cellular aldehyde metabolic process	orf19.6066		Hexadecenal dehydrogenase; involved in the conversion of sphingosine 1-phosphate breakdown product hexadecenal to hexadecenoic acid; Spider biofilm induced		CPAR2_109500
CTRG_04293	-1.55074	0.000158844	0.000828816	-0.0192378	0.952312	1	Protein of unknown function	orf19.6084		Protein of unknown function; flow model biofilm induced; Spider biofilm induced		CPAR2_109640
CTRG_04298	-1.3048	0.00044475	0.00201644	0.026235	0.835063	1	Protein of unknown function	orf19.6077		Putative protein of unknown function; shows colony morphology-related gene regulation by Ssn6p		CPAR2_109690
CTRG_04427	-1.57754	0.000131303	0.000701764	-0.338439	0.173096	1	Has domain(s) with predicted transferase activity, transferring phosphorus-containing groups activity	orf19.3312		Protein of unknown function; flow model and Spider biofilm repressed		CPAR2_109750
CTRG_04414	-3.62462	3.48577e-17	1.2258e-15	0.164801	0.593734	1	Has domain(s) with predicted protein binding activity	orf19.3302		Putative type-1 protein phosphatase targeting subunit; transcript repressed by yeast-hyphal switch; transcript induced by Mnl1p under weak acid stress; flow model biofilm induced	orf19.3302	CPAR2_109800
CTRG_04346	-1.60904	2.78938e-05	0.000178156	0.221412	0.359959	1	Has domain(s) with predicted peptidyl-prolyl cis-trans isomerase, FK506 binding activity, role in histone peptidyl-prolyl isomerization, protein folding and nucleolus localization	orf19.1030		Putative peptidyl-prolyl cis-trans isomerase		CPAR2_110320
CTRG_04354	-2.3574	4.44967e-07	4.22787e-06	-0.434141	0.0844965	1	Ortholog(s) have role in cellular respiration and cytosol localization	orf19.4551	CTN1	Carnitine acetyl transferase; required for growth on nonfermentable carbon sources, not for hyphal growth or virulence in mice; induced in macrophage; macrophage/pseudohyphal-repressed after 16 hr; rat catheter, Spider biofilm induced		CPAR2_110400
CTRG_05796	-1.22774	0.00672942	0.0202805	-0.0246348	1	1	Ortholog(s) have hyphal cell wall localization	orf19.7676	XYL2	D-xylulose reductase; immunogenic in mice; soluble protein in hyphae; induced by caspofungin, fluconazole, Hog1 and during cell wall regeneration; Mnl1-induced in weak acid stress; stationary phase enriched; flow model biofilm induced		CPAR2_200280
CTRG_05813	-1.13836	0.00177126	0.00653033	0.247874	0.348662	1	Has domain(s) with predicted RNA binding activity	orf19.7618		Putative nucleolar protein with a predicted role in pre-18S rRNA processing; Plc1p-regulated; Spider biofilm induced		CPAR2_200430
CTRG_05833	-1.84011	0.0045589	0.014491	0.845554	0.0801426	1	Protein of unknown function	orf19.7596		Protein with a phosphoglycerate mutase family domain; Hap43-repressed gene		CPAR2_200500
CTRG_05827	-2.2959	4.86885e-07	4.59074e-06	0.333343	0.224818	1	Ortholog(s) have chitinase activity, role in cytokinesis, completion of separation, cellular bud site selection and cell surface, extracellular region localization	orf19.7586	CHT3	Major chitinase; secreted; functional homolog of S. cerevisiae Cts1p; 4 N-glycosylation motifs; possible O-mannosylation; putative signal peptide; hyphal-repressed; farnesol upregulated in biofilm; regulated by Efg1p, Cyr1p, Ras1p	orf19.7586	CPAR2_200660
CTRG_05965	-1.41162	0.00135092	0.00519203	-0.155491	0.584619	1	Ortholog(s) have role in cellular response to drug	orf19.7281	PDK2	Putative pyruvate dehydrogenase kinase; mutation confers hypersensitivity to amphotericin B		CPAR2_201170
CTRG_05963	-4.99902	5.57469e-29	5.91783e-27	0.319067	0.0747603	1	Protein of unknown function	orf19.7283		Protein of unknown function; rat catheter and Spider biofilm induced		CPAR2_201190
CTRG_03258	-5.32021	3.58409e-34	5.51681e-32	1.30851	0.00273827	0.222639	Protein of unknown function	orf19.2344	ASR1	Heat shock protein; transcript regulated by cAMP, osmotic stress, ciclopirox olamine, ketoconazole; repressed by Cyr1, Ras1; colony morphology-related regulated by Ssn6; stationary phase enriched; Hap43-induced; Spider biofilm induced		CPAR2_201810
CTRG_03544	-1.2865	0.00179881	0.0066121	-0.090912	0.714647	1	Has domain(s) with predicted membrane localization	orf19.3758		Has domain(s) with predicted membrane localization		CPAR2_201850
CTRG_03145	-2.59236	3.04802e-08	3.5746e-07	0.293904	0.272438	1	Has domain(s) with predicted role in transmembrane transport and integral to membrane localization	orf19.6117		S. pombe ortholog SPAC5D6.04 is a predicted auxin family transmembrane transporter; ketoconazole and hypoxia induced		CPAR2_201990
CTRG_00389	-2.45192	0.0027051	0.00927355	0.173403	0.712992	1	Has domain(s) with predicted DNA binding, sequence-specific DNA binding transcription factor activity and role in regulation of transcription, DNA-dependent	orf19.513	RON1	Protein with a DNA-binding domain, similar to S. cerevisiae meiosis-specific transcription factor Ndt80p; regulates genes of N-acetylglucosamine (GlcNAc) catabolism; required for GlcNAc-induced hyphal growth		CPAR2_202090
CTRG_00722	-3.03148	1.04173e-11	2.02972e-10	0.506509	0.124278	1	Has domain(s) with predicted role in transmembrane transport and integral to membrane localization	orf19.4372		Predicted transmembrane transporter; rat catheter and Spider biofilm induced		CPAR2_202580
CTRG_00726	-1.1834	0.00775818	0.0229913	0.0995743	0.621196	1	Ortholog(s) have cell surface localization	orf19.4371	TAL1	Transaldolase; protein present in exponential and stationary growth phase yeast cultures; oxidative stress-induced via Cap1; induced by nitric oxide independent of Yhb1p; sumoylation target; rat catheter biofilm repressed		CPAR2_202600
CTRG_03620	-2.71575	7.46627e-12	1.49739e-10	-0.2671	0.394806	1	Protein of unknown function	orf19.4970		Protein of unknown function; Spider biofilm induced		CPAR2_202920
CTRG_03622	-1.55215	0.000122644	0.000659495	-0.0552638	0.798451	1	Has domain(s) with predicted protein serine/threonine kinase, ATP binding activity and role in protein phosphorylation	orf19.4979	KNS1	Protein kinase involved in negative regulation of PolIII transcription; effector kinase of the TOR signaling pathway, phosphorylates Rpc53p to regulate ribosome and tRNA biosynthesis; Spider and flow model biofilm induced		CPAR2_202940
CTRG_00684	-1.11926	0.00279861	0.00955181	-0.0344769	0.85344	1	Protein of unknown function	orf19.697		Ortholog(s) have mitochondrial outer membrane localization		CPAR2_203070
CTRG_03659	-1.44938	0.000490109	0.00220102	0.0189201	0.908321	1	Has domain(s) with predicted transporter activity, role in transport and membrane localization	orf19.5022		Ortholog(s) have inorganic cation transmembrane transporter activity and role in cellular cobalt ion homeostasis, cellular manganese ion homeostasis, cobalt ion transport, manganese ion transport		CPAR2_203490
CTRG_03660	-1.78139	9.54818e-05	0.000530579	-0.121691	0.78273	1	Ortholog(s) have cytosol, peroxisome localization	orf19.5024	GND1	6-phosphogluconate dehydrogenase; soluble in hyphae; farnesol, macrophage-induced protein; antigenic in mice; dual localization to cytosol and peroxisomes depends on alternative splicing; rat catheter and Spider biofilm repressed		CPAR2_203520
CTRG_03662	-1.2267	0.00561293	0.0174012	-0.142541	0.562739	1	Has domain(s) with predicted nucleic acid binding, zinc ion binding activity and intracellular localization	orf19.5026		C2H2 transcription factor; Spider biofilm induced		CPAR2_203540
CTRG_00513	-4.62942	2.75225e-20	1.36658e-18	-0.724524	0.00675012	0.420023	Has domain(s) with predicted role in transmembrane transport and integral to membrane localization	orf19.553		Predicted membrane transporter, member of the drug:proton antiporter (12 spanner) (DHA1) family, major facilitator superfamily (MFS)		CPAR2_203870
CTRG_00688	-1.97061	9.1724e-06	6.69922e-05	-0.428275	0.121089	1	Protein of unknown function	orf19.916		Putative protein involved in apoptosis; Spider biofilm induced		CPAR2_203880
CTRG_03132	-1.31235	0.00373487	0.0122512	-0.170773	0.612058	1	Has domain(s) with predicted hexokinase, ATP binding activity and role in glycolysis	orf19.734	GLK1	Putative glucokinase; transcript regulated upon yeast-hyphal switch; Efg1 regulated; fluconazole-induced; induced in core stress response; colony morphology-related gene regulation by Ssn6; GlcNAc-induced protein		CPAR2_204260
CTRG_00601	-1.11098	0.0118334	0.0328783	-0.202242	0.559252	1	Ortholog(s) have cytosol localization	orf19.3888	PGI1	Glucose-6-phosphate isomerase; enzyme of glycolysis; antigenic; Efg1-regulated; induced upon adherence to polystyrene; repressed by phagocytosis, human neutrophils; flow model biofilm induced; rat catheter and Spider biofilm repressed		CPAR2_204880
CTRG_00626	-4.6958	6.77746e-29	6.9548e-27	-0.0834059	0.733651	1	Protein of unknown function	orf19.3869		Protein of unknown function; regulated by Tsa1, Tsa1B in minimal media at 37 degrees C; shows colony morphology-related gene regulation by Ssn6; Spider biofilm induced		CPAR2_204970
CTRG_01653	-3.60373	1.96725e-17	7.04208e-16	-0.338508	0.215331	1	Has domain(s) with predicted zinc ion binding, nucleotide binding, oxidoreductase activity and role in oxidation-reduction process	orf19.3139		Putative NADP-dependent oxidoreductase; Hap43-repressed; induced by benomyl treatment; oxidative stress-induced via Cap1; rat catheter biofilm repressed		CPAR2_206620
CTRG_04959	-2.41727	0.00597534	0.0183584	-1.15224	0.110056	1	Has domain(s) with predicted and role in oxidation-reduction process	orf19.6574	ALK6	Putative cytochrome P-450 of N-alkane-induced detoxification; macrophage-induced gene		CPAR2_206990
CTRG_03163	-1.8055	4.04671e-05	0.000249655	-0.00612149	0.873514	1	Ortholog(s) have high molecular weight kininogen binding, phosphopyruvate hydratase activity and cytosol, cell surface, plasma membrane, yeast-form cell wall, extracellular region, hyphal cell wall localization	orf19.395	ENO1	Enolase, involved in glycolysis and gluconeogenesis; also has transglutaminase activity involved in assembly of cell wall polysaccharides; major cell-surface antigen; binds host plasmin/plasminogen; immunoprotective; may be essential	orf19.395	CPAR2_207210
CTRG_03332	-2.3479	7.76135e-08	8.33973e-07	-0.468577	0.0655605	1	Protein of unknown function	orf19.4907		Putative protein of unknown function; Hap43p-repressed gene; increased transcription is observed upon fluphenazine treatment; possibly transcriptionally regulated by Tac1p; induced by nitric oxide; fungal-specific (no human/murine homolog	orf19.4907	CPAR2_207300
CTRG_03323	-1.01733	0.0053343	0.0166379	-0.128753	0.604238	1	Protein of unknown function	orf19.4901		Predicted methyltransferase; Spider biofilm induced		CPAR2_207380
CTRG_04112	-1.47529	0.000145862	0.000771541	0.170339	0.596782	1	Protein of unknown function	orf19.671	PSP1	Protein repressed during the mating process		CPAR2_207850
CTRG_04122	-1.73774	5.61347e-05	0.000329791	-0.0641982	0.9464	1	Protein of unknown function	orf19.2296		Predicted mucin-like protein; ketoconazole-induced; fluconazole-repressed; induced in cyr1 mutant; colony morphology-related gene regulation by Ssn6; flow model biofilm induced; Spider biofilm induced		CPAR2_209100
CTRG_01536	-1.60867	0.000168458	0.000874532	-0.130026	0.645313	1	Has domain(s) with predicted succinate dehydrogenase activity and role in oxidation-reduction process	orf19.6882	OSM1	Putative flavoprotein subunit of fumarate reductase; soluble protein in hyphae; caspofungin repressed; stationary phase enriched protein; flow model biofilm induced; Spider biofilm repressed		CPAR2_209460
CTRG_01525	-1.84277	0.000878803	0.00359128	0.0610101	0.950017	1	Protein of unknown function	orf19.5206		Putative chaperone protein; role in the assembly of box H/ACA snoRNPs and thus for pre-rRNA processing; Spider biofilm induced		CPAR2_209960
CTRG_01655	-2.75031	3.96844e-08	4.52475e-07	0.801252	0.000664802	0.0827339	Has domain(s) with predicted oxidoreductase activity and role in oxidation-reduction process	orf19.3538	FRE9	Ferric reductase; alkaline induced; ciclopirox olamine; Hap43-induced		CPAR2_210140
CTRG_01257	-1.55113	5.82476e-05	0.00034058	0.0117025	0.865224	1	Protein of unknown function	orf19.1477		Protein of unknown function; possible ER protein; Hap43p-repressed; Spider biofilm induced		CPAR2_210390
CTRG_05485	-1.58976	0.000374515	0.00173375	-0.377257	0.142003	1	Ortholog(s) have plasma membrane localization	orf19.409		Ortholog of S. cerevisiae Aim38/Rcf2, cytochrome c oxidase subunit; plasma membrane localized; Hap43-repressed; induced in oralpharyngeal candidasis; flow model biofilm induced; Spider biofilm repressed		CPAR2_210500
CTRG_01372	-3.30392	1.89872e-16	6.05723e-15	-0.345782	0.179456	1	Has domain(s) with predicted zinc ion transmembrane transporter activity, role in zinc ion transmembrane transport and integral to membrane localization	orf19.1585	ZRT2	Zinc transporter, essential for zinc uptake and acidic conditions tolerance; transcript induced by amphotericin B, interaction with macrophages; induced in oralpharyngeal candidiasis; Spider biofilm induced		CPAR2_210740
CTRG_01381	-1.36064	0.00172291	0.00637711	-0.381148	0.142159	1	Has domain(s) with predicted peptidyl-prolyl cis-trans isomerase activity and role in protein folding	orf19.1552	CPR3	Putative peptidyl-prolyl cis-trans isomerase; macrophage-induced protein; protein levels decrease in stationary phase yeast cultures; predicted mitochondrial localization; overlaps orf19.1551		CPAR2_210820
CTRG_00394	-2.24887	4.50206e-08	5.07677e-07	-0.345519	0.257716	1	Has domain(s) with predicted cysteine-type endopeptidase activity and role in proteolysis	orf19.539	LAP3	Putative aminopeptidase; positively regulated by Sfu1; clade-associated gene expression; virulence-group-correlated expression; induced by alpha pheromone in SpiderM medium; Hap43-induced; Spider and flow model biofilm induced		CPAR2_210960
CTRG_01211	-1.19093	0.00205727	0.00737718	0.183334	0.498992	1	Ortholog(s) have role in filamentous growth	orf19.860	BMT8	Putative beta-mannosyltransferase, member of a 9-gene family including characterized BMT genes with roles in beta-1,2-mannosylation of cell wall phosphopeptidomannan; transposon insertion in promoter region causes decreased colony wrinkling		CPAR2_211880
CTRG_01185	-2.16868	8.21572e-09	1.06493e-07	-0.0479293	0.80119	1	Has domain(s) with predicted phosphomethylpyrimidine kinase activity and role in thiamine biosynthetic process	orf19.889	THI20	Putative trifunctional enzyme of thiamine biosynthesis, degradation and salvage; Spider biofilm induced		CPAR2_211900
CTRG_01455	-2.08777	5.77861e-08	6.34205e-07	0.131776	0.598872	1	Protein of unknown function	orf19.813		Protein of unknown function; mutants are viable; Hap43-induced gene; oxidative stress-induced via Cap1; rat catheter and Spider biofilm induced		CPAR2_212520
CTRG_04255	-1.44616	0.000777605	0.00325031	-0.357075	0.140534	1	Protein of unknown function	orf19.1826	MDM34	Putative zinc finger transcription factor; macrophage-downregulated; flow model biofilm induced; flow model and Spider biofilm induced		CPAR2_212700
CTRG_01164	-4.67715	1.41277e-24	1.07388e-22	0.282759	0.196535	1	Ortholog(s) have role in cellular response to drug and plasma membrane localization	orf19.2021	HGT8	High-affinity glucose transporter of the major facilitator superfamily; 20 members in the C. albicans glucose transporter family; 12 probable membrane-spanning segments; gene has intron; expressed in rich medium; flow model biofilm induced		CPAR2_212860
CTRG_01083	-1.17373	0.00127116	0.00492544	-0.185252	0.517909	1	Has domain(s) with predicted chaperone binding, heat shock protein binding activity and role in protein folding, protein oligomerization	orf19.2104		Ortholog(s) have ATPase activator activity, chaperone binding activity, role in aerobic respiration, iron-sulfur cluster assembly and mitochondrion localization		CPAR2_213490
CTRG_01076	-1.12192	0.00244502	0.00851953	-0.257789	0.354138	1	Protein of unknown function	orf19.1923	RRN3	Protein with a predicted role in recruitment of RNA polymerase I to rDNA; caspofungin induced; flucytosine repressed; repressed in core stress response; repressed by prostaglandins		CPAR2_213730
CTRG_01292	-1.34506	0.00028377	0.0013589	-0.078005	0.757418	1	Protein of unknown function	orf19.2006		Ortholog of S. cerevisiae : YPL162C, C. glabrata CBS138 : CAGL0M02057g, C. dubliniensis CD36 : Cd36_16070, C. parapsilosis CDC317 : CPAR2_213850 and Candida tenuis NRRL Y-1498 : CANTEDRAFT_112687		CPAR2_213850
CTRG_04845	-1.08812	0.00390075	0.0127411	-0.104628	0.698116	1	Has domain(s) with predicted membrane localization	orf19.6462				CPAR2_300560
CTRG_05063	-3.31817	2.79541e-13	6.30453e-12	0.10631	0.696589	1	Has domain(s) with predicted protein binding activity	orf19.7053	GAC1	Putative regulatory subunit of ser/thr phosphoprotein phosphatase 1; fluconazole-induced; caspofungin repressed; transcript induced by Mnl1 under weak acid stress; regulated by Nrg1, Tup1; Spider and flow model biofilm induced		CPAR2_301020
CTRG_05043	-3.61204	6.62062e-17	2.24437e-15	0.123417	0.547352	1	Has domain(s) with predicted protein serine/threonine kinase, ATP binding activity and role in protein phosphorylation	orf19.6492		Predicted protein serine/threonine kinase and/or protein tyrosine kinase; Spider biofilm induced		CPAR2_301160
CTRG_04892	-2.98073	4.21843e-10	6.79919e-09	-0.217391	0.496065	1	Ortholog(s) have cell surface, hyphal cell wall localization	orf19.7021	GPH1	Putative glycogen phosphorylase; role in glycogen metabolism; regulated by Ssk1, Mig1, Tup1, Hap43; fluconazole-induced; localizes to cell surface of hyphae, not yeast; stationary phase enriched protein; Spider biofilm induced		CPAR2_301400
CTRG_03256	-3.30367	4.64758e-15	1.28431e-13	-0.172196	0.466432	1	Protein of unknown function	orf19.4749		Protein of unknown function; hyphal-induced expression, regulated by Cyr1, Ras1, Efg1; Hap43-induced gene; Spider biofilm induced		CPAR2_301690
CTRG_03253	-1.66764	4.2773e-05	0.000260746	0.027963	0.928114	1	Ortholog(s) have role in cellular response to oxidative stress and cytosol, nucleus localization	orf19.4752	MSN4	Zinc finger transcription factor; similar to S. cerevisiae Msn4, but not a significant stress response regulator in C. albicans; partly complements STRE-activation defect of S. cerevisiae msn2 msn4 double mutant; flow model biofilm induced	orf19.4752	CPAR2_301730
CTRG_03250	-1.70225	0.000143614	0.000760955	-0.111896	0.813467	1	Ortholog(s) have cytosol, peroxisome localization	orf19.4754	ZWF1	Glucose-6-phosphate dehydrogenase; antigenic in mice; activity induced by O2 or oxidizing agents H2O2, menadione, macrophage; caspofungin repressed; induced in core stress response; regulated by Gcn2, Gcn4; rat catheter biofilm repressed		CPAR2_301770
CTRG_05523	-1.61135	3.23262e-05	0.000203509	-0.0659553	0.852765	1	Protein of unknown function	orf19.6680	FGR27	Zn(II)2Cys6 transcription factor; transposon mutation affects filamentous growth; required for yeast cell adherence to silicone substrate; Spider biofilm induced		CPAR2_302880
CTRG_05449	-2.17356	8.82358e-08	9.36668e-07	-0.594023	0.0913439	1	Has domain(s) with predicted monooxygenase, oxidoreductase activity, acting on paired donors, with incorporation or reduction of molecular oxygen activity and role in oxidation-reduction process	orf19.3901		Putative benzene desulfurase; induced by nitric oxide independent of Yhb1p	orf19.3901	CPAR2_302950
CTRG_05969	-1.95624	4.57226e-07	4.33099e-06	0.241323	0.273266	1	Ortholog(s) have Golgi apparatus localization	orf19.4328	CCC2	Copper-transporting P-type ATPase of Golgi; required for wild-type iron assimilation (indirect effect via Fet3p); induced by iron starvation, ciclopirox olamine; caspofungin repressed; not required for virulence in mouse systemic infection		CPAR2_303120
CTRG_05431	-1.33887	0.000370392	0.00171725	0.0797797	0.853204	1	Has domain(s) with predicted electron carrier, NADH dehydrogenase (ubiquinone) activity and membrane localization	orf19.4324		Has domain(s) with predicted NADH dehydrogenase (ubiquinone) activity, electron transfer activity and membrane localization		CPAR2_303160
CTRG_05372	-3.25607	9.36151e-17	3.06589e-15	0.18261	0.441667	1	Protein of unknown function	orf19.1950		Ortholog(s) have ADP-ribosyl-[dinitrogen reductase] hydrolase activity, phosphatase activity		CPAR2_303910
CTRG_05266	-1.24694	0.000582483	0.00255802	0.00165266	0.957934	1	Ortholog(s) have role in cellular response to iron ion, cellular response to iron ion starvation and fungal-type vacuole membrane localization	orf19.943	FET33	Putative multicopper ferro-O2-oxidoreductase; repressed in core caspofungin response; fails to complement S. cerevisiae fet3 iron-related phenotypes; rat catheter and Spider biofilm induced		CPAR2_304050
CTRG_05531	-1.56987	5.27717e-05	0.00031152	-0.100876	0.811633	1	Ortholog(s) have beta-N-acetylhexosaminidase activity, role in pathogenesis and cell wall-bounded periplasmic space, extracellular region localization	orf19.6673	HEX1	Beta-N-acetylhexosaminidase/chitobiase, highly glycosylated enzyme that is secreted to the periplasm and culture medium; required for full virulence; may have role in carbon or nitrogen scavenging; possibly an essential gene (UAU1 method)		CPAR2_304330
CTRG_00056	-1.71206	7.32883e-06	5.44971e-05	-0.146341	0.634192	1	Protein of unknown function	orf19.4698	PTC8	Predicted type 2C protein phosphatase, ser/thr-specific; required for hyphal growth; transcript induced by stress; flow model biofilm induced; Spider biofilm induced		CPAR2_400030
CTRG_00254	-1.57791	0.000153503	0.000805729	0.0442503	0.760642	1	Has domain(s) with predicted phosphotransferase activity, alcohol group as acceptor activity and role in carbohydrate metabolic process	orf19.2737		Carbohydrate kinase domain-containing protein; Spider biofilm induced		CPAR2_400130
CTRG_00154	-1.78846	4.75939e-05	0.000286728	-0.172181	0.496505	1	Ortholog(s) have role in cellular response to drug, fungal-type cell wall organization and hyphal cell wall localization	orf19.2765	PGA62	Adhesin-like cell wall protein; putative GPI-anchor; fluconazole-induced; induced in high iron; induced during cell wall regeneration; Cyr1 or Ras1 repressed; Tbf1 induced		CPAR2_403180
CTRG_00142	-3.98775	1.77433e-19	7.85939e-18	-0.157007	0.737216	1	Ortholog(s) have cytosol, hyphal cell wall localization	orf19.2762	AHP1	Alkyl hydroperoxide reductase; immunogenic; fluconazole-induced; amphotericin B, caspofungin, alkaline repressed; core stress response induced; Ssk1/Nrg1/Tup1/Ssn6/Hog1 regulated; flow model biofilm induced; rat catheter biofilm repressed		CPAR2_403210
CTRG_00471	-1.81723	3.35953e-05	0.000210424	0.185007	0.568484	1	Protein of unknown function	orf19.3369	MOH1	Ortholog of S. cerevisiae Moh1, essential for staionary phase growth; induced by alpha pheromone in SpiderM medium and by Mnl1 under weak acid stress; possibly essential (UAU1 method); flow model biofilm induced; Spider biofilm induced		CPAR2_403470
CTRG_03683	-1.72434	7.09067e-05	0.00040536	-0.620645	0.0283979	0.966315	Has domain(s) with predicted amino acid transmembrane transporter activity, role in amino acid transmembrane transport and membrane localization	NONE				CPAR2_403820
CTRG_01821	-1.35403	0.000280248	0.00134593	0.0667661	0.797337	1	Protein of unknown function	orf19.1354	UCF1	Upregulated by cAMP in filamentous growth; induced in high iron, decreased upon yeast-hypha switch; downregulation correlates with clinical fluconazole resistance; Ras1-regulated; Hap43-repressed; flow model biofilm induced	orf19.1354	CPAR2_404240
CTRG_02472	-1.50377	0.00018421	0.000945152	-0.0849828	0.797187	1	Protein of unknown function	orf19.349		Ortholog(s) have role in aerobic respiration, mRNA metabolic process		CPAR2_404280
CTRG_02024	-1.10184	0.00787682	0.0232937	-0.29724	0.322524	1	Has domain(s) with predicted nucleotide binding, L-malate dehydrogenase activity and role in oxidation-reduction process, malate metabolic process, cellular carbohydrate metabolic process	orf19.5323	MDH1-3	Predicted malate dehydrogenase; farnesol regulated; protein present in exponential and stationary growth phase yeast; Hap43p-repressed gene	orf19.5323	CPAR2_404310
CTRG_02094	-2.87564	5.35274e-10	8.53803e-09	-0.198616	0.441876	1	Protein of unknown function	orf19.1785		Protein with a PI31 proteasome regulator domain; Hap43-repressed; flow model biofilm induced		CPAR2_405150
CTRG_02535	-1.04691	0.00935093	0.0270045	0.0310653	0.911073	1	Ortholog(s) have role in filamentous growth	orf19.5984		Putative protein of unknown function; homozygous transposon insertion causes decreased colony wrinkling under filamentous growth-inducing conditions, but does not block true hyphal formation in liquid media		CPAR2_405340
CTRG_02529	-1.52534	0.000278569	0.00134206	-0.088661	0.655829	1	Protein of unknown function	orf19.5975				CPAR2_405470
CTRG_02538	-1.76764	0.000102716	0.000564662	-0.000771886	0.911211	1	Ortholog(s) have plasma membrane localization	orf19.5960	NCE102	Non classical protein export protein; localized to plasma membrane; Hap43-induced gene; flow model biofilm induced; Spider biofilm induced		CPAR2_405510
CTRG_00660	-2.90231	1.16492e-13	2.74805e-12	-0.178229	0.582311	1	Ortholog(s) have role in cell redox homeostasis	orf19.3131	OYE32	NAD(P)H oxidoreductase family protein; induced by nitric oxide, amphotericin B, oxidative stress via Cap1; upregulation associated with MDR1 overexpression or benomyl treatment; macrophage-downregulated protein; Spider biofilm induced		CPAR2_406040
CTRG_02069	-1.59505	1.7134e-05	0.000116956	-0.270874	0.361378	1	Protein of unknown function	orf19.1395		Ortholog(s) have copper ion transmembrane transporter activity, inorganic phosphate transmembrane transporter activity and role in cellular copper ion homeostasis, copper ion transmembrane transport, phosphate ion transmembrane transport		CPAR2_406100
CTRG_01691	-4.91462	5.13978e-22	3.10251e-20	0.193394	0.325738	1	Protein of unknown function	orf19.1862		Possible stress protein; increased transcription associated with CDR1 and CDR2 overexpression or fluphenazine treatment; regulated by Sfu1, Nrg1, Tup1; stationary phase enriched protein; Spider biofilm induced		CPAR2_406210
CTRG_01744	-1.47598	0.000139678	0.000742658	0.161091	0.468444	1	Ortholog(s) have and cytoplasm, nucleus localization	orf19.2268	RCK2	Predicted MAP kinase-activated protein kinase, similar to S. cerevisiae serine/threonine protein kinase Rck2p; induced by osmotic stress via Hog1p; macrophage/pseudohyphal-repressed; mutants are sensitive to rapamycin		CPAR2_406540
CTRG_01887	-4.05807	1.70426e-22	1.08177e-20	0.0500961	0.513472	1	Has domain(s) with predicted FMN binding, oxidoreductase activity and role in negative regulation of transcription, DNA-dependent	orf19.2241	PST1	Flavodoxin-like protein involved in oxidative stress protection and virulence; putative 1,4-benzoquinone reductase; hyphal-induced; regulated by Cyr1, Ras1, Efg1, Nrg1, Rfg1, Tup1; Hap43-induced; Spider biofilm induced		CPAR2_406810
CTRG_01861	-4.75449	7.52958e-22	4.4152e-20	-0.00677127	0.776798	1	Ortholog(s) have hyphal cell wall localization	orf19.3612	PST2	Flavodoxin-like protein involved in oxidative stress protection and virulence; putative NADH:quinone oxidoreductase; similar to 1,4-benzoquinone reductase; induced by benomyl, oxidative stress via Cap1; fungal-specific		CPAR2_406820
CTRG_01845	-1.01875	0.00561287	0.0174012	-0.37733	0.0890167	1	Protein of unknown function	orf19.3627		Ortholog of C. dubliniensis CD36 : Cd36_22640, C. parapsilosis CDC317 : CPAR2_406910, Candida tenuis NRRL Y-1498 : CANTEDRAFT_104937 and Debaryomyces hansenii CBS767 : DEHA2D02706g		CPAR2_406910
CTRG_01881	-4.18655	1.36553e-23	9.77621e-22	-0.320151	0.322643	1	Has domain(s) with predicted role in transmembrane transport and integral to membrane localization	orf19.4090		Predicted membrane transporter, member of the fucose:proton symporter (FHS) family, major facilitator superfamily (MFS)		CPAR2_407080
CTRG_01806	-1.09744	0.00731586	0.0218341	0.343464	0.0758433	1	Ortholog(s) have ferrichrome transporter activity, role in cellular response to drug, ferrichrome transport and cytoplasm, cell surface, plasma membrane localization	orf19.2179	SIT1	Transporter of ferrichrome siderophores, not ferrioxamine B; required for human epithelial cell invasion in vitro, not for mouse systemic infection; regulated by iron, Sfu1, Rfg1, Tup1, Hap43; rat catheter and Spider biofilm induced		CPAR2_407560
CTRG_03951	-1.01073	0.0147185	0.039573	-0.24154	0.410692	1	Has domain(s) with predicted cation binding, amylo-alpha-1,6-glucosidase, 4-alpha-glucanotransferase activity and role in glycogen catabolic process, glycogen biosynthetic process	orf19.744	GDB1	Putative glycogen debranching enzyme; expression is regulated upon white-opaque switch; regulated by Nrg1, Tup1; rat catheter biofilm repressed		CPAR2_500020
CTRG_03745	-1.83444	6.31412e-06	4.75839e-05	-0.0852778	0.683739	1	Ortholog(s) have role in cell-abiotic substrate adhesion	orf19.3089		Predicted mitochondrial intermembrane space protein; predicted role in phospholipid metabolism; rat catheter and Spider biofilm induced		CPAR2_500070
CTRG_03752	-3.24659	7.43315e-17	2.47383e-15	0.979745	0.000178326	0.0302065	Ortholog(s) have role in sequestering of zinc ion	orf19.3112	ZRT1	Putative zinc transporter; acts with Pra1 in sequestration of zinc from host tissues during infection; hyphal, macrophage-induced; alkaline induced upon adherence to polystyrene; induced in oralpharyngeal candidasis; Spider biofilm induced		CPAR2_500170
CTRG_03857	-1.75746	3.13159e-06	2.5248e-05	-0.229902	0.367673	1	Protein of unknown function	orf19.1240		Ortholog of S. cerevisiae : YPR117W, C. glabrata CBS138 : CAGL0D04510g, C. dubliniensis CD36 : Cd36_45200, C. parapsilosis CDC317 : CPAR2_500480 and Candida tenuis NRRL Y-1498 : CANTEDRAFT_120679		CPAR2_500480
CTRG_03827	-2.84838	8.38456e-12	1.67067e-10	-0.0113048	0.912443	1	Protein of unknown function	orf19.1277		Protein of unknown function; Rgt1, Hap43-repressed; flow model biofilm induced; Spider biofilm induced	orf19.1277	CPAR2_500610
CTRG_04037	-3.16485	4.65165e-15	1.28431e-13	0.334995	0.0986919	1	Has domain(s) with predicted inorganic anion exchanger activity, role in anion transport and integral to membrane localization	orf19.2898		Ortholog(s) have borate efflux transmembrane transporter activity, role in borate transport, protein targeting to vacuole and fungal-type vacuole, plasma membrane localization		CPAR2_500760
CTRG_03801	-1.80678	1.52015e-06	1.29814e-05	-0.372337	0.165873	1	Ortholog(s) have carbonyl reductase (NADPH), sorbose reductase, mannitol 2-dehydrogenase (NADP+) activity and role in L-sorbose catabolic process, oxidation-reduction process	orf19.2896	SOU1	Enzyme involved in utilization of L-sorbose; has sorbitol dehydrogenase, fructose reductase, and sorbose reductase activities; NAD-binding site motif; transcriptional regulation affected by chromosome 5 copy number; Hap43p-induced gene		CPAR2_501140
CTRG_03800	-5.54383	1.30095e-36	2.28856e-34	0.462798	0.0279927	0.958985	Ortholog(s) have carbonyl reductase (NADPH) activity and role in oxidation-reduction process	orf19.2897	SOU2	Protein similar to Sou1; not required for utilization of L-sorbose; Spider biofilm induced		CPAR2_501170
CTRG_05468	-2.59433	1.20124e-11	2.33313e-10	-0.0175343	0.90629	1	Protein of unknown function	orf19.1287		Protein of unknown function; flow model biofilm induced; Spider biofilm induced		CPAR2_502250
CTRG_05231	-2.10519	4.13878e-06	3.23793e-05	-0.211277	0.490746	1	Protein of unknown function	orf19.5686		Protein of unknown function; Spider biofilm induced		CPAR2_502310
CTRG_02627	-1.09597	0.0128196	0.0351583	-0.303888	0.34036	1	Has domain(s) with predicted zinc ion binding activity	orf19.2515		ZZ-type zinc finger protein; rat catheter and Spider biofilm induced		CPAR2_502870
CTRG_06212	-2.02012	5.12205e-07	4.80739e-06	-0.194804	0.434406	1	Ortholog(s) have tripeptide transporter, dipeptide transporter activity and role in dipeptide transport, tripeptide transport	orf19.6937	PTR22	Oligopeptide transporter involved in uptake of di-/tripeptides; regulated by Stp2 and Stp3; transcript induced upon phagocytosis by macrophage; repressed by Rim101 at pH 8; flow model biofilm induced	orf19.6937	CPAR2_503540
CTRG_06168	-2.61647	4.03255e-10	6.51664e-09	0.394071	0.0531113	1	Ortholog(s) have plasma membrane localization	orf19.5447	HGT19	Putative MFS glucose/myo-inositol transporter; 20 member family; 12 transmembrane segments, extended N terminus; expressed in rich medium; Hap43, phagocytosis, rat catheter, Spider and flow model biofilm induced		CPAR2_504080
CTRG_02765	-1.28128	0.00457008	0.0145191	-0.129636	0.5896	1	Has domain(s) with predicted catalytic, pyridoxal phosphate binding activity and role in metabolic process	orf19.1078	HBR2	Putative alanine glyoxylate aminotransferase; regulated by Gcn4p and hemoglobin; stationary phase enriched protein		CPAR2_600400
CTRG_02108	-2.82206	2.60725e-09	3.72456e-08	-0.117431	0.672656	1	Has domain(s) with predicted cation binding, 1,4-alpha-glucan branching enzyme, hydrolase activity, hydrolyzing O-glycosyl compounds activity and role in glycogen biosynthetic process	orf19.5622	GLC3	Putative 1,4-glucan branching enzyme; fluconazole-induced; colony morphology-related gene regulation by Ssn6; stationary phase enriched protein		CPAR2_600530
CTRG_05971	-1.24453	0.000771441	0.00323113	-0.16793	0.554722	1	Ortholog(s) have xenobiotic-transporting ATPase activity and plasma membrane localization	orf19.5759	SNQ2	Protein similar to S. cerevisiae Snq2p transporter; member of PDR subfamily of ABC family; transposon mutation affects filamentation; benomyl-induced transcription; detected at yeast-form cell plasma membrane by mass spec		CPAR2_600750
CTRG_02744	-1.32855	0.000856632	0.00352559	0.0652398	0.847172	1	Protein of unknown function	orf19.1210		Ortholog(s) have L-arginine transmembrane transporter activity, L-aspartate transmembrane transporter activity and L-glutamate transmembrane transporter activity, more		CPAR2_601000
CTRG_02756	-1.35272	0.00238175	0.00836533	0.229792	0.518223	1	Has domain(s) with predicted role in peroxisome fission and integral to peroxisomal membrane localization	orf19.1089	PEX11	Putative peroxisomal membrane protein; role in fatty acid oxidation; expression is Tac1-regulated; Hms1p-dependent induction by geldamycin; Spider biofilm induced		CPAR2_601120
CTRG_05397	-3.58241	7.78517e-16	2.32686e-14	0.136309	0.637144	1	Protein of unknown function	orf19.5605		Ortholog(s) have protein binding, bridging, ubiquitin protein ligase binding activity, role in positive regulation of ubiquitin-dependent endocytosis, regulation of intracellular transport and early endosome, late endosome localization		CPAR2_601170
CTRG_02733	-1.03949	0.00852128	0.0249124	0.0645381	0.786896	1	Protein of unknown function	orf19.5749	SBA1	Similar to co-chaperones; induced in high iron; farnesol-, heavy metal (cadmium) stress-induced; protein level decreases in stationary phase cultures; Hap43-repressed		CPAR2_601260
CTRG_05402	-1.48964	4.83302e-05	0.000289809	-0.313247	0.19075	1	Has domain(s) with predicted catalytic, coenzyme binding, nucleotide binding activity and role in cellular metabolic process	orf19.5611		Predicted 3-methylbutanol:NAD(P) oxidoreductase and methylglyoxal reductase (NADPH-dependent); role in ergosterol metabolic process; early stage flow model biofilm induced; Spider biofilm induced		CPAR2_601530
CTRG_02900	-1.70056	4.95335e-05	0.000295937	-0.189578	0.510874	1	Protein of unknown function	orf19.3508		Putative protein of unknown function; stationary phase enriched protein		CPAR2_601790
CTRG_02859	-1.36624	0.000257806	0.00125877	0.0479917	0.784473	1	Ortholog(s) have role in cellular response to drug	orf19.3415	PTK2	Putative protein kinase of polyamine import; mutation confers hypersensitivity to high concentrations of tunicamycin; YPD flow model biofilm induced; rat catheter and Spider biofilm induced		CPAR2_602590
CTRG_02829	-3.85914	4.68387e-18	1.83685e-16	-0.390046	0.0958663	1	Protein of unknown function	orf19.3448		Protein of unknown function; ketoconazole-repressed		CPAR2_602680
CTRG_02937	-1.84038	4.15897e-05	0.00025454	-0.221861	0.486147	1	Ortholog(s) have protein binding activity, role in induction by symbiont of host defense response and cytosol, external side of plasma membrane, hyphal cell wall localization	orf19.3651	PGK1	Phosphoglycerate kinase; localizes to cell wall and cytoplasm; antigenic in murine/human infection; flow model biofilm, Hog1-, Hap43-, GCN-induced; repressed upon phagocytosis; repressed in Spider biofilms by Bcr1, Ndt80, Rob1, Brg1		CPAR2_602950
CTRG_02938	-2.01013	9.58302e-08	1.00345e-06	0.0104222	0.966555	1	Has domain(s) with predicted binding activity	orf19.3649		Ortholog(s) have adenyl-nucleotide exchange factor activity, role in cytoplasm protein quality control by the ubiquitin-proteasome system and cytosol localization		CPAR2_602960
CTRG_02941	-1.70666	0.000180895	0.000930467	-0.774404	0.00202001	0.178522	Ortholog(s) have copper uptake transmembrane transporter activity, role in high-affinity iron ion transport, copper ion import and plasma membrane localization	orf19.3646	CTR1	Copper transporter; transcribed in low copper; induced Mac1, Tye7, macrophage interaction, alkaline pH via Rim101; 17-beta-estradiol repressed; complements S. cerevisiae ctr1 ctr3 copper transport mutant; flow model/Spider biofilm induced		CPAR2_602990
CTRG_05953	-1.60785	1.78228e-05	0.000120854	-0.109005	0.666042	1	Has domain(s) with predicted role in transmembrane transport and integral to membrane localization	NONE				CPAR2_700010
CTRG_03648	-1.54243	0.000780351	0.00325737	-0.358468	0.213522	1	Ortholog(s) have peptide binding activity, role in induction by symbiont of host defense response, entry into host cell, response to toxic substance and cytosol, cell surface, yeast-form cell wall, hyphal cell wall, plasma membrane localization	orf19.4980	HSP70	Putative hsp70 chaperone; role in entry into host cells; heat-shock, amphotericin B, cadmium, ketoconazole-induced; surface localized in yeast and hyphae; antigenic in host; farnesol-downregulated in biofilm; Spider biofilm induced		CPAR2_700380
CTRG_03712	-2.139	4.18478e-08	4.75382e-07	0.014919	0.838926	1	Protein of unknown function	orf19.7251	WSC4	Putative cell wall integrity and stress response subunit 4 precursor; transcription is specific to white cell type		CPAR2_700420
CTRG_03689	-2.83653	3.52206e-09	4.88408e-08	0.633883	0.00845119	0.485803	Ortholog(s) have ferrous iron transmembrane transporter activity, role in iron ion transport, growth of symbiont in host, pathogenesis, cellular response to iron ion starvation and cell surface localization	orf19.7231	FTR2	High-affinity iron permease; probably interacts with ferrous oxidase; regulated by iron level, ciclopirox olamine, amphotericin B, caspofungin; complements S. cerevisiae ftr1 iron transport defect; Hap43-repressed; Spider biofilm induced		CPAR2_700570
CTRG_03687	-4.17847	5.33957e-22	3.19182e-20	0.23196	0.416647	1	Ortholog(s) have role in pathogenesis and cell surface, extracellular region localization	orf19.7218	RBE1	Pry family cell wall protein; Rim101, Efg1, Ssn6, alkaline repressed; O-glycosylation; no GPI anchor predicted; ketoconazol induced; regulated by Sef1, Sfu1, Hap4; flow model biofilm induced; rat catheter and Spider biofilm repressed	orf19.7218	CPAR2_700650
CTRG_03269	-1.02037	0.00499539	0.0157242	-0.0910875	0.723392	1	Ortholog(s) have role in cellular response to heat, positive regulation of transcription from RNA polymerase II promoter	orf19.4775	CTA8	Essential transcription factor, mediates heat shock transcriptional induction; in the absence of heat stress, Cta8p levels are modulated by growth temperature to regulate basal expression of genes involved in protein folding		CPAR2_700960
CTRG_05916	-1.80287	1.25358e-05	8.84113e-05	-0.612553	0.0167168	0.728137	Ortholog(s) have plasma membrane localization	orf19.7325	SCO1	Putative copper transporter; Hap43p-repressed gene		CPAR2_701290
CTRG_05940	-5.1878	1.30114e-28	1.29211e-26	1.08201	6.97217e-07	0.000425163	Has domain(s) with predicted nucleic acid binding activity	orf19.7310		Protein with a role in directing meiotic recombination events to homologous chromatids; induced by ciclopirox olamine; positively regulated by Sfu1; Hog1, fluconazole-repressed; Hap43-induced; Spider biofilm induced		CPAR2_701420
CTRG_02668	-1.14498	0.0112439	0.0315969	-0.359367	0.202737	1	Has domain(s) with predicted transaminase, pyridoxal phosphate binding activity and role in cellular amino acid metabolic process, biosynthetic process	orf19.6287	AAT21	Putative aspartate aminotransferase; stationary phase enriched protein; Gcn4-regulated; Spider biofilm induced		CPAR2_701830
CTRG_03090	-1.02507	0.004876	0.0154194	-0.00607367	0.97516	1	Has domain(s) with predicted binding activity	orf19.6403		Ortholog(s) have adenyl-nucleotide exchange factor activity, role in SRP-dependent cotranslational protein targeting to membrane, translocation and endoplasmic reticulum localization		CPAR2_702150
CTRG_05191	-1.34821	0.000993358	0.00398184	-0.510861	0.0370259	1	Has domain(s) with predicted mitochondrial matrix localization	orf19.7187	MAM33	Putative mitochondrial acidic matrix protein; regulated by Ssn6p; protein present in exponential and stationary growth phase yeast cultures		CPAR2_702420
CTRG_05031	-3.22535	1.22261e-06	1.06172e-05	1.01876	0.0622506	1	Ortholog(s) have role in cellular response to drug	orf19.6586				CPAR2_702640
CTRG_05018	-3.2721	8.52654e-12	1.69348e-10	-0.0358134	0.937223	1	Ortholog(s) have peptidyl-prolyl cis-trans isomerase activity and cytosol localization	orf19.6472	CYP1	Peptidyl-prolyl cis-trans isomerase; cyclosporin A sensitive activity; soluble in hyphae; biofilm induced, macrophage-induced protein; downregulated upon treatment of biofilm with farnesol; present in exponential and stationary phase cells		CPAR2_702740
CTRG_04012	-1.26971	0.000529414	0.00235861	-0.0493656	0.858176	1	Has domain(s) with predicted binding activity	orf19.7159		Putative protein of unknown function; Hap43p-repressed gene; ortholog of S. cerevisiae YMR185W		CPAR2_702910
CTRG_05115	-1.34899	0.000850861	0.00350807	-0.0862374	0.842766	1	Ortholog(s) have 6-phosphofructokinase activity, role in glycolysis and 6-phosphofructokinase complex localization	orf19.6540	PFK2	Phosphofructokinase beta subunit; fructose 2,6-bisphosphate, AMP activated; ATP inhibited; phagocytosis, hyphal repressed; fluconazole-induced; stationary-phase enriched; flow model biofilm induced; rat catheter/Spider biofilm repressed	orf19.6540	CPAR2_703030
CTRG_05150	-3.67243	5.6921e-15	1.55761e-13	-0.624074	0.0238377	0.888834	Has domain(s) with predicted catalytic activity and role in metabolic process	orf19.6684	PNC1	Putative nicotinamidase, involved in NAD salvage pathway; decreased transcription is observed in an azole-resistant strain that overexpresses MDR1		CPAR2_703730
CTRG_04478	-2.44302	4.64187e-08	5.22487e-07	0.527602	0.0302367	0.990644	Has domain(s) with predicted zinc ion binding, nucleotide binding, oxidoreductase activity and role in oxidation-reduction process	orf19.769	IFE1	Putative medium-chain alcohol dehydrogenase; rat catheter and Spider biofilm repressed		CPAR2_703950
CTRG_05203	-1.26617	0.00214536	0.00765293	0.157763	0.624378	1	Has domain(s) with predicted protein binding activity	orf19.5125		Protein of unknown function; induced by ketoconazole; Spider, F-12/CO2 and flow model biofilm induced		CPAR2_704080
CTRG_05222	-1.839	3.0957e-06	2.50134e-05	0.0853442	0.614307	1	Has domain(s) with predicted oxidoreductase activity, role in oxidation-reduction process and mitochondrion localization	orf19.5158		Protein with similarity to a human gene associated with colon cancer and to orf19.5158; regulated by Gcn4, Cyr1; induced by amino acid starvation; macrophage-induced protein, macrophage-repressed; Spider biofilm induced		CPAR2_704260
CTRG_03915	-1.45483	0.000281458	0.00135023	-0.000660125	0.999132	1	Has domain(s) with predicted carbon-sulfur lyase activity and role in metabolic process	NONE				CPAR2_704360
CTRG_00815	-7.02997	3.97376e-31	4.89329e-29	1.34597	0.205368	1	Protein of unknown function	orf19.2846		Protein of unknown function; Hap43-repressed; induced in core caspofungin response; regulated by yeast-hypha switch; Spider biofilm repressed		CPAR2_800180
CTRG_00819	-1.15492	0.00732621	0.0218544	-0.11079	0.703375	1	Has domain(s) with predicted magnesium ion binding, intramolecular transferase activity, phosphotransferases activity and role in carbohydrate metabolic process	orf19.2841	PGM2	Ortholog of S. cerevisiae Pgm2; induced in planktonic culture; Tye7p-regulated; flow model biofilm induced; rat catheter biofilm repressed		CPAR2_800220
CTRG_02319	-1.40986	0.00958927	0.0275379	-0.197182	0.633937	1	Has domain(s) with predicted nucleotide binding, oxidoreductase activity and role in metabolic process	orf19.5879		Has domain(s) with predicted oxidoreductase activity and role in metabolic process		CPAR2_800330
CTRG_01043	-1.1148	0.00641619	0.0195084	-0.113606	0.686514	1	Has domain(s) with predicted ATP binding, ATPase activity, coupled to transmembrane movement of substances activity, role in transmembrane transport and integral to membrane localization	orf19.7500	PXA1	Putative peroxisomal, half-size adrenoleukodystrophy protein (ALD or ALDp) subfamily ABC family transporter		CPAR2_800390
CTRG_01062	-1.91665	9.24092e-08	9.73256e-07	0.114475	0.535752	1	Has domain(s) with predicted ATP binding, phosphoenolpyruvate carboxykinase (ATP) activity and role in gluconeogenesis	orf19.7514	PCK1	Phosphoenolpyruvate carboxykinase; glucose, C-source, yeast-hypha, Hap43 regulated; fluconazole, phagocytosis, H2O2, oral candidasis, Spider/rat catheter/flow model biofilm induced; repressed in biofilm by Bcr1, Tec1, Ndt80, Rob1, Brg1		CPAR2_800530
CTRG_00882	-2.87072	6.96847e-11	1.24362e-09	-0.392162	0.140714	1	Ortholog(s) have carbonyl reductase (NADPH) activity and role in oxidation-reduction process, single-species biofilm formation on inanimate substrate	orf19.2608	ADH5	Putative alcohol dehydrogenase; regulated by white-opaque switch; fluconazole-induced; antigenic in murine infection; regulated by Nrg1, Tup1; Hap43, macrophage repressed, flow model biofilm induced; Spider biofilm induced		CPAR2_800970
CTRG_00896	-2.60107	1.4841e-08	1.81302e-07	-0.251207	0.404398	1	Ortholog(s) have glutathione transferase activity and cytoplasm localization	orf19.2613	ECM4	Cytoplasmic glutathione S-transferase; regulated by Nrg1, Tup1; induced in core stress response, in cyr1 or ras1 mutant (yeast or hyphal cells); Tn mutation affects filamentous growth; stationary phase enriched; Spider biofilm induced		CPAR2_801460
CTRG_00775	-1.13911	0.00232338	0.00819303	0.0272568	0.92946	1	Ortholog(s) have role in filamentous growth	orf19.2397.3		Putative aminotransferase; Hap43-repressed; homozygous Tn insertion decreases colony wrinkling in filament-inducing conditions, does not block true hypha formation in liquid media; rat catheter and Spider biofilm induced		CPAR2_802220
CTRG_00920	-1.05493	0.00765536	0.0227262	0.224435	0.39674	1	Ortholog(s) have role in cellular response to drug	orf19.173		C2H2 transcription factor; induced by Mnl1 under weak acid stress		CPAR2_802440
CTRG_00795	-1.22252	0.00114116	0.00448199	-0.220031	0.408663	1	Has domain(s) with predicted transmembrane transporter activity, role in transmembrane transport and integral to membrane localization	orf19.2425	HGT18	Putative glucose transporter of the major facilitator superfamily; the C. albicans glucose transporter family comprises 20 members; 12 probable membrane-spanning segments; expressed in rich medium with 2% glucose		CPAR2_802600
CTRG_03369	-2.10362	6.23809e-08	6.83415e-07	-0.133202	0.625391	1	Protein of unknown function	orf19.4857		Protein with a dual-specificity phosphatase domain; Hap43-induced gene		CPAR2_803610
CTRG_01021	-1.07086	0.0165492	0.0435069	0.00966697	0.898677	1	Has domain(s) with predicted nucleotide binding, L-malate dehydrogenase activity and role in oxidation-reduction process, malate metabolic process, cellular carbohydrate metabolic process	orf19.7481	MDH1	Mitochondrial malate dehydrogenase; regulated by Mig1, Tup1, white-opaque switch, phagocytosis; induced in high iron; antigenic during murine and human infection; repressed in Spider biofilms by Bcr1, Tec1, Ndt80, Rob1, Brg1		CPAR2_803750
CTRG_00996	-1.94862	4.97112e-07	4.67285e-06	-0.1471	0.570669	1	Has domain(s) with predicted 1,3-beta-D-glucan synthase activity, role in (1->3)-beta-D-glucan biosynthetic process and 1,3-beta-D-glucan synthase complex localization	orf19.3269	GSL2	Protein similar to beta-1,3-glucan synthase; 16 predicted membrane-spanning regions; transcript regulated by Nrg1; very low gene expression in yeast-form and hyphal cells		CPAR2_804030
CTRG_03478	-3.67078	6.63433e-17	2.24437e-15	-0.0126967	0.954322	1	Has domain(s) with predicted glutamate decarboxylase, pyridoxal phosphate binding activity and role in glutamate metabolic process	orf19.1153	GAD1	Putative glutamate decarboxylase; alkaline, macrophage-downregulated gene; amphotericin B induced; induced by Mnl1 under weak acid stress; stationary phase enriched protein; rat catheter biofilm repressed		CPAR2_804600
CTRG_03172	-1.07156	0.0157256	0.0418411	-0.239752	0.438095	1	Ortholog(s) have cytosol, cell surface, yeast-form cell wall, plasma membrane localization	orf19.5112	TKL1	Putative transketolase; localizes to surface of yeast cells, not hyphae; soluble protein in hyphae; transcript regulated by Nrg1, Mig1, and Tup1; antigenic in human or murine infection; possibly essential (by UAU1 method)		CPAR2_804740
CTRG_03320	-1.62484	1.87436e-05	0.000125987	0.219989	0.434552	1	Protein of unknown function	orf19.4887	ECM21	Predicted regulator of endcytosis of plasma membrane proteins; fluconazole induced, alkaline induced by Rim101; repressed by caspofungin and in azole-resistant strain overexpressing MDR1; flow model, rat catheter and Spider biofilm induced	orf19.4887	CPAR2_804780
CTRG_03381	-2.10749	7.08457e-08	7.67952e-07	0.0421363	0.829477	1	Protein of unknown function	orf19.4843		Putative iron/copper reductas; involved in iron homeostasis; rat catheter and Spider biofilm induced		CPAR2_804840
CTRG_03450	-4.23731	4.11982e-21	2.22507e-19	0.194005	0.52537	1	Protein of unknown function	orf19.5267		Putative cell wall adhesin-like protein; repressed in core caspofungin response and by alpha pheromone in SpiderM medium; transcript reduced in ace2 mutant; flow model, rat catheter and Spider biofilm repressed	orf19.5267	CPAR2_805160
CTRG_01809	-1.23521	0.00180162	0.00661849	-0.141262	0.774572	1	Has domain(s) with predicted flavin adenine dinucleotide binding, oxidoreductase activity and role in oxidation-reduction process	orf19.2175				CPAR2_806210
CTRG_01812	-1.13861	0.00286	0.00973414	0.161826	0.463401	1	Ortholog(s) have D-arabinose 1-dehydrogenase [NAD(P)+] activity and role in carboxylic acid metabolic process	orf19.2172	ARA1	D-Arabinose dehydrogenase; dehydro-D-arabinono-1,4-lactone synthesis; active on D-arabinose, L-fucose, L-xylose, L-galactose; inhibited by metal ions, thiol group-specific reagents; induced on polystyrene adherence; Spider biofilm induced		CPAR2_806240
CTRG_01952	-1.52968	0.000185556	0.000951266	-0.361719	0.240092	1	Ortholog(s) have structural constituent of cell wall activity, role in fungal-type cell wall organization, cellular response to temperature stimulus and yeast-form cell wall, extracellular region localization	orf19.220	PIR1	1,3-beta-glucan-linked cell wall protein; N-mannosylated, O-glycosylated by Pmt1; cell wall defect in het mutant; Hog1/fluconazole/hypoxia induced; iron/Efg1/Plc1/temp regulated; flow model biofilm induced; hyphal, Spider biofilm repressed		CPAR2_806490
CTRG_01856	-4.3139	1.63978e-17	5.97405e-16	0.0482852	0.765928	1	Ortholog(s) have role in adhesion to host, single-species biofilm formation and cell surface, yeast-form cell wall, extracellular region, hyphal cell wall localization	orf19.3618	YWP1	Secreted yeast wall protein; possible role in dispersal in host; mutation increases adhesion and biofilm formation; propeptide; growth phase, phosphate, Ssk1/Ssn6/Efg1/Efh1/Hap43 regulated; mRNA binds She3; flow and Spider biofilm repressed	orf19.3618	CPAR2_806670
CTRG_02257	-1.38077	0.000153872	0.000806289	0.0626327	0.869637	1	Has domain(s) with predicted iron-sulfur cluster binding, N-acetyltransferase activity	orf19.7387	ELP3	Predicted histone acetyltransferase; role in regulation of transcription, tRNA wobble uridine modification; Spider biofilm induced		CPAR2_806760
CTRG_02456	-1.47414	0.000535362	0.00237823	0.538747	0.0148896	0.667623	Has domain(s) with predicted outer membrane localization	orf19.7350	RCT1	Fluconazole-induced protein; Ras1, Cyr1 repressed and Efg1 induced; regulated by Nrg1, Tup1, Tbf1, Ssn6; induced in oralpharyngeal candidasis; rat catheter biofilm repressed		CPAR2_807040
CTRG_05608	-1.62099	0.000266923	0.00129119	-0.0687717	0.867417	1	Ortholog(s) have and cytosol, cell surface, hyphal cell wall localization	orf19.6745	TPI1	Triose-phosphate isomerase; antigenic in mouse/human; mutation affects filamentation; macrophage-repressed; protein in exponential and stationary growth phase yeast; possibly essential; flow model biofilm induced; Spider biofilm repressed		CPAR2_807980
CTRG_05570	-1.78115	8.24129e-05	0.000463817	0.0904819	0.685801	1	Ortholog(s) have fructose 1,6-bisphosphate 1-phosphatase activity and role in gluconeogenesis	orf19.6178	FBP1	Fructose-1,6-bisphosphatase; key gluconeogenesis enzyme; regulated by Efg1, Ssn6; induced by phagocytosis; effects switch from glycolysis to gluconeogenesis in macrophage; rat flow model biofilm induced; overlaps orf19.6179		CPAR2_808060
CTRG_05589	-1.24417	0.00537416	0.0167368	-0.189423	0.502797	1	Has domain(s) with predicted fumarate hydratase activity, role in tricarboxylic acid cycle, fumarate metabolic process and tricarboxylic acid cycle enzyme complex localization	orf19.543	FUM11	Fumarate hydratase; induced in high iron; protein in exponential and stationary-phase yeast cells, but higher in stationary phase; rat catheter biofilm repressed		CPAR2_808200
CTRG_05694	-2.76054	7.30629e-11	1.30014e-09	0.0133386	0.961039	1	Ortholog(s) have role in single-species biofilm formation on inanimate substrate, filamentous growth of a population of unicellular organisms in response to neutral pH	orf19.7459		Putative mitochondrial protein with a predicted role in respiratory growth; fluconazole-induced; ketoconazole-repressed; mutants display a strong defect in flow model biofilm formation; Spider biofilm induced		CPAR2_808490
CTRG_05664	-1.71575	1.41538e-05	9.88037e-05	-0.172028	0.434748	1	Ortholog(s) have sequence-specific DNA binding transcription factor activity	orf19.6817			orf19.6817	CPAR2_808620
CTRG_05666	-2.07411	3.89402e-08	4.46471e-07	-0.193221	0.469428	1	Ortholog(s) have laminin binding, fibronectin binding, glyceraldehyde-3-phosphate dehydrogenase (NAD+) (phosphorylating) activity, role in adhesion to host, induction by symbiont of host defense response, cell-matrix adhesion	orf19.6814	TDH3	NAD-linked glyceraldehyde-3-phosphate dehydrogenase; binds fibronectin, laminin; at cell surface; antigenic in infection; farnesol-repressed; stationary phase-enriched; GlcNAc-induced; flow model biofilm induced; Spider biofilm repressed		CPAR2_808670
CTRG_05636	-1.25402	0.00107452	0.00426003	0.0620721	0.875471	1	Has domain(s) with predicted NAD+ kinase activity and role in NADP biosynthetic process, NAD metabolic process	orf19.6800	POS5	Protein similar to S. cerevisiae Pos5p, a mitochondrial NADH kinase involved in the oxidative stress response; planktonic growth-induced gene; likely to be essential for growth, based on an insertional mutagenesis strategy		CPAR2_808820
CTRG_03863	-1.30788	0.000311418	0.00147266	0.416272	0.0945858	1	Has domain(s) with predicted aspartate kinase, amino acid binding activity and role in cellular amino acid biosynthetic process	orf19.1235	HOM3	Putative L-aspartate 4-P-transferase; fungal-specific (no human or murine homolog); regulated by Gcn2 and Gcn4; early-stage flow model biofilm induced	orf19.1235
CTRG_03909	-7.65863	6.63892e-10	1.03222e-08	0.201574	0.568206	1	Ortholog(s) have ferric-chelate reductase, cupric reductase activity, role in iron ion transport and cell surface, plasma membrane localization	orf19.1415	FRE10	Major cell-surface ferric reductase under low-iron conditions; 7 transmembrane regions and a secretion signal predicted; Tup1, Rim101, Ssn6, Hog1, caspofungin repressed; ciclopirox olamine induced; rat catheter biofilm induced	orf19.1415
CTRG_02011	-1.28372	0.000904613	0.00367637	-0.0594049	0.831032	1	Ortholog(s) have role in cell-abiotic substrate adhesion	orf19.1756	GPD1	Glycerol-3-phosphate dehydrogenase; glycerol biosynthesis; regulated by Efg1; regulated by Tsa1, Tsa1B under H2O2 stress conditions; Sflow model and Spider biofilm induced	orf19.1756
CTRG_03864	-1.92203	2.38909e-07	2.37635e-06	0.253347	0.326179	1	Has domain(s) with predicted and role in oxidation-reduction process	orf19.1802	OFD1	Putative prolyl hydroxylase family member; regulates Ume6p stability in response to oxygen; inhibited by hypoxia; repressed by prostaglandins; Spider biofilm induced	orf19.1802
CTRG_00886	-1.89946	1.07303e-05	7.71803e-05	-0.401241	0.0968812	1	Ortholog(s) have oligopeptide transmembrane transporter activity and role in nitrogen utilization, cellular response to drug, oligopeptide transmembrane transport	orf19.2602			orf19.2602
CTRG_00901	-1.23768	0.000958406	0.00386596	0.273209	0.315794	1	Has domain(s) with predicted homoserine O-acetyltransferase activity, role in methionine biosynthetic process and cytoplasm localization	orf19.2618	MET2	Homoserine acetyltransferase; Hap43p-, Gcn4p-regulated; macrophage/pseudohyphal-repressed; not highly biofilm induced, in contrast to many sulfur amino acid metabolic genes; no human or murine homolog; virulence-group-correlated expression	orf19.2618
CTRG_00149	-2.27286	4.79197e-07	4.52518e-06	0.520161	0.0648873	1	Protein of unknown function	orf19.2758	PGA38	Putative adhesin-like GPI-anchored protein; repressed during cell wall regeneration; possibly an essential gene, disruptants not obtained by UAU1 method; rat catheter and Spider biofilm repressed	orf19.2758
CTRG_03826	-4.55836	2.90926e-19	1.24391e-17	0.202964	0.341032	1	Ortholog(s) have pyruvate decarboxylase activity, role in pyruvate metabolic process and cytosol, cell surface, hyphal cell wall, plasma membrane localization	orf19.2877	PDC11	Pyruvate decarboxylase; antigenic; on hyphal not yeast cell surface; Hap43, Gcn4, Efg1, Efh1, Hsf1 regulated; fluconazole, farnesol induced; amino acid starvation repressed; flow model biofilm induced; Spider biofilm repressed	orf19.2877
CTRG_01843	-3.53935	2.28232e-14	5.75911e-13	0.519707	0.0686269	1	Protein of unknown function	orf19.3629			orf19.3629
CTRG_05725	-1.39863	0.000266013	0.00129022	-0.0122708	0.988267	1	Protein of unknown function	orf19.3781			orf19.3781
CTRG_03937	-5.66461	4.31275e-37	8.04655e-35	-0.0819057	0.929839	1	Ortholog(s) have role in mannan biosynthetic process, protein mannosylation	orf19.3803	MNN22	Alpha-1,2-mannosyltransferase; required for normal cell wall mannan; regulated by Tsa1, Tsa1B at 37 deg; repressed in core stress response; NO, Hog1 induced; confers sensitivity to cell wall perturbing agents; Spider biofilm repressed	orf19.3803
CTRG_03154	-1.35348	0.0013861	0.00528762	-0.0324685	0.897057	1	Has domain(s) with predicted homocysteine S-methyltransferase activity	orf19.386	SAM4	Putative S-adenosylmethionine-homocysteine methyltransferase; Hap43-repressed; alkaline induced; Spider biofilm repressed	orf19.386
CTRG_05458	-3.43052	2.98683e-15	8.51385e-14	0.503091	0.0710646	1	Ortholog(s) have cell surface, extracellular region localization	orf19.3893	SCW11	Cell wall protein; repressed in ace2 mutant; repressed in core caspofungin response; induced in high iron; possibly an essential gene, disruptants not obtained by UAU1 method; rat catheter and Spider biofilm repressed	orf19.3893
CTRG_04184	-3.56434	2.05322e-13	4.71705e-12	-0.339011	0.289323	1	Has domain(s) with predicted magnesium ion binding, phosphopyruvate hydratase activity, role in glycolysis and phosphopyruvate hydratase complex localization	orf19.395	ENO1	Enolase, involved in glycolysis and gluconeogenesis; also has transglutaminase activity involved in assembly of cell wall polysaccharides; major cell-surface antigen; binds host plasmin/plasminogen; immunoprotective; may be essential	orf19.395
CTRG_01492	-2.04533	3.38596e-07	3.26761e-06	0.271657	0.353097	1	Ortholog(s) have role in sulfur amino acid biosynthetic process	orf19.4099	ECM17	Putative sulfite reductase beta subunit; role in cell wall biogenesis; regulated by Tsa1/Tsa1B in H2O2 stress; Gcn4-regulated; Tbf1-activated; Hap43-repressed; Spider, flow, F-12/CO2 model biofilm induced	orf19.4099
CTRG_01505	-1.04148	0.0050139	0.0157744	0.12763	0.579749	1	Has domain(s) with predicted alcohol O-acetyltransferase activity and role in alcohol metabolic process	orf19.4116		Ortholog(s) have N-acetyltransferase activity, role in response to drug and nuclear envelope, plasma membrane localization	orf19.4116
CTRG_05549	-1.67715	2.4824e-05	0.000160043	0.462423	0.0408138	1	Ortholog(s) have amino acid transmembrane transporter activity, role in filamentous growth of a population of unicellular organisms, amino acid transmembrane transport and cell surface, fungal-type cell wall localization	orf19.4304	GAP1	Amino acid permease; antigenic in human/mouse; 10-12 transmembrane regions; regulated by nitrogen source; alkaline, GlcNAc, phagocytosis induced; WT virulence in mice; Spider and flow model biofilm induced	orf19.4304
CTRG_05489	-1.82148	1.02388e-06	9.01866e-06	-0.746719	0.0122565	0.597922	Ortholog(s) have role in phenotypic switching	orf19.4444	PHO15	HAD-family 2-phosphoglycolate phosphatase, likely involved in a metabolic repair system, not in protein dephosphorylation; involved in regulation of white-opaque switch; hyphal repressed; induced in core stress response	orf19.4444
CTRG_03266	-1.11071	0.00202721	0.00729915	-0.0890189	0.825809	1	Has domain(s) with predicted ATP binding, glycerone kinase activity and role in glycerol metabolic process	orf19.4777	DAK2	Putative dihydroxyacetone kinase; repressed by yeast-hypha switch; fluconazole-induced; caspofungin repressed; protein enriched in stationary phase yeast cultures; flow model biofilm induced; rat catheter and Spider biofilm repressed	orf19.4777
CTRG_03494	-1.99756	6.46762e-08	7.06048e-07	0.124084	0.541436	1	Ortholog(s) have copper-exporting ATPase activity, role in silver ion transport, cadmium ion transport, copper ion transport, cellular copper ion homeostasis and plasma membrane localization	orf19.4784	CRP1	Copper transporter; CPx P1-type ATPase; mediates Cu resistance; similar to Menkes and Wilson disease proteins; copper-induced; Tbf1-activated; suppresses Cu sensitivity of S. cerevisiae cup1 mutant; flow model biofilm induced	orf19.4784
CTRG_03386	-1.43044	0.00059717	0.00261692	-0.252309	0.319971	1	Ortholog(s) have dihydroorotate dehydrogenase activity	orf19.4836	URA1	Dihydroorotate dehydrogenase; de novo pyrimidine biosynthesis; regulated by yeast-hypha switch, Nrg1/Mig1/Tup1; flow model biofilm induced; rat catheter and Spider biofilm repressed	orf19.4836
CTRG_03330	-1.86563	9.8529e-06	7.13698e-05	0.416071	0.123781	1	Ortholog(s) have and extracellular region localization	orf19.4910	FGR41	Putative GPI-anchored adhesin-like protein; transposon mutation affects filamentous growth; Spider biofilm repressed	orf19.4910
CTRG_03661	-2.28249	1.34269e-08	1.66003e-07	1.74672	1.93198e-11	3.19183e-08	Has domain(s) with predicted sulfate adenylyltransferase (ATP) activity and role in sulfate assimilation	orf19.5025	MET3	ATP sulfurlyase; sulfate assimilation; repressed by Met, Cys, Sfu1, or in fluconazole-resistant isolate; Hog1, caspofungin, white phase-induced; induced on biofilm formation, even in presence of Met and Cys; Spider, F-12/CO2 biofilm induced	orf19.5025
CTRG_04002	-2.40889	2.92793e-07	2.87058e-06	-0.211363	0.431011	1	Ortholog(s) have role in drug export and plasma membrane localization	orf19.5079	CDR4	Putative ABC transporter superfamily; fluconazole, Sfu1, Hog1, core stress response induced; caspofungin repressed; fluconazole resistance not affected by mutation or correlated with expression; rat catheter and flow model biofilm induced	orf19.5079
CTRG_05111	-1.35789	0.00193102	0.00702261	0.297263	0.250856	1	Ortholog(s) have thioredoxin peroxidase activity, role in cellular response to oxidative stress and cytoplasm, nucleus localization	orf19.5180	PRX1	Thioredoxin peroxidase; transcriptionally induced by interaction with macrophage; fluconazole induced; Fkh2p-downregulated; caspofungin repressed; protein present in exponential and stationary growth phase yeast cultures	orf19.5180
CTRG_05630	-4.17847	2.73638e-19	1.17817e-17	-0.057813	0.845748	1	Ortholog(s) have mannosyltransferase activity and role in beta-1,2-oligomannoside biosynthetic process	orf19.54	RHD1	Putative beta-mannosyltransferase required for the addition of beta-mannose to the acid-labile fraction of cell wall phosphopeptidomannan; 9-gene family memebr; regulated on yeast-hypha and white-opaque switches; Spider biofilm repressed	orf19.54
CTRG_05629	-2.58872	6.35075e-10	9.9495e-09	0.11912	0.638836	1	Protein of unknown function	orf19.54	RHD1	Putative beta-mannosyltransferase required for the addition of beta-mannose to the acid-labile fraction of cell wall phosphopeptidomannan; 9-gene family memebr; regulated on yeast-hypha and white-opaque switches; Spider biofilm repressed	orf19.54
CTRG_01490	-1.94129	2.38756e-06	1.97849e-05	-0.195191	0.433466	1	Ortholog(s) have role in valine biosynthetic process, isoleucine biosynthetic process	orf19.5480	ILV1	Putative threonine dehydratase; regulated by Gcn4 and Gcn2; induced by amino acid starvation (3-AT); protein present in yeast exponential and stationary phase cultures; early-stage flow model biofilm induced	orf19.5480
CTRG_05773	-1.16054	0.00141004	0.00535573	-0.0118741	0.900708	1	Protein of unknown function	orf19.5663	RCH1	Plasma membrane protein; involved in regulation of cytosolic calcium homeostasis; null mutation confers sensitivity to calcium and resistance to azoles and terbinafine; rat catheter biofilm induced	orf19.5663
CTRG_02293	-4.17949	2.61459e-22	1.64266e-20	0.0228897	0.541732	1	Has domain(s) with predicted role in cell adhesion	orf19.5742	ALS9	ALS family cell-surface glycoprotein; expressed during infection of human epithelial cells; confers laminin adhesion to S. cerevisiae; highly variable; putative GPI-anchor; Hap43-repressed	orf19.5742
CTRG_01365	-1.30522	0.00191637	0.00697756	0.188041	0.453556	1	Has domain(s) with predicted protein binding, zinc ion binding activity	orf19.5813		Putative adhesin-like protein; upregulated during growth in the mouse cecum; flow model, rat catheter and Spider biofilm induced	orf19.5813
CTRG_04964	-3.01119	0.000968031	0.00389808	-0.439636	0.30014	1	Ortholog(s) have nucleoside:hydrogen symporter activity and role in nucleoside transport	orf19.6570	NUP	Nucleoside permease; adenosine and guanosine are substrates, whereas cytidine, adenine, guanine, uridine, uracil are not; similar to a nucleoside permease of S. pombe; possibly processed by Kex2p	orf19.6570
CTRG_05586	-2.3675	3.65296e-07	3.51976e-06	-0.0456015	0.86988	1	Protein of unknown function	orf19.6720		P-Loop domain-containing protein of unknown function; transposon mutation affects filamentous growth; Spider biofilm induced	orf19.6720
CTRG_01537	-1.19835	0.00089271	0.0036376	0.0729461	0.793925	1	Ortholog(s) have role in response to drug	orf19.6881	YTH1	Putative mRNA cleavage and polyadenylation specificity factor; transcription is regulated upon yeast-hyphal switch; decreased expression in hyphae compared to yeast-form cells; fluconazole or flucytosine induced	orf19.6881
CTRG_04979	-4.53412	5.29754e-21	2.76415e-19	-0.16914	0.467949	1	Ortholog(s) have double-stranded DNA binding, sequence-specific DNA binding transcription factor activity	orf19.7150	NRG1	Transcription factor/repressor; regulates chlamydospore formation/hyphal gene induction/virulence and rescue/stress response genes; effects both Tup1 dependent and independent regulation; flow model biofilm induced; Spider biofilm repressed	orf19.7150
CTRG_03696	-1.39372	0.000382111	0.00176361	-0.0544647	0.816483	1	Protein of unknown function	orf19.7228		Possible Golgi membrane protein; transcript positively regulated by Tbf1; mRNA binds She3	orf19.7228
CTRG_05262	-1.12757	0.00136822	0.0052389	1.27581	3.61804e-07	0.000275785	Has domain(s) with predicted ATP binding, adenylylsulfate kinase activity and role in sulfate assimilation	orf19.946	MET14	Putative adenylylsulfate kinase; predicted role in sulfur metabolism; possibly adherence-induced; protein present in exponential and stationary growth phase yeast; F-12/CO2 biofilm induced	orf19.946
CTRG_03115	-1.33779	0.000635597	0.00275396	-0.32761	0.231175	1	Has domain(s) with predicted and role in oxidation-reduction process	orf19.10	ALK8	Alkane-inducible cytochrome P450; catalyzes hydroxylation of lauric acid to hydroxylauric acid; overproduction causes fluconazole resistance in WT and causes multidrug resistance in a cdr1 cdr2 double mutant; rat catheter biofilm repressed
CTRG_04348	-1.65429	3.02229e-05	0.000191429	-0.273499	0.276117	1	Has domain(s) with predicted catalytic, pyridoxal phosphate binding activity	orf19.1033	STR2	Ortholog(s) have cystathionine gamma-synthase activity and role in transsulfuration
CTRG_02963	-1.63187	1.50857e-05	0.00010448	0.376812	0.0979056	1	Has domain(s) with predicted 3'(2'),5'-bisphosphate nucleotidase activity and role in phosphatidylinositol phosphorylation, sulfur compound metabolic process	orf19.105	HAL22	Putative phosphoadenosine-5'-phosphate or 3'-phosphoadenosine 5'-phosphosulfate phosphatase; possible role in sulfur recycling; Hap43-repressed; F-12/CO2 biofilm induced
CTRG_02767	-1.00721	0.0130433	0.0356607	-0.403272	0.140928	1	Protein of unknown function	orf19.1075.1
CTRG_03798	-1.51169	0.000420155	0.00191906	-0.204193	0.408903	1	Has domain(s) with predicted transferase activity and role in cell adhesion	orf19.1097	ALS2	ALS family protein; role in adhesion, biofilm formation, germ tube induction; expressed at infection of human buccal epithelial cells; putative GPI-anchor; induced by ketoconazole, low iron and at cell wall regeneration; regulated by Sfu1p
CTRG_02958	-1.72809	8.05416e-06	5.92467e-05	-0.00981136	0.980159	1	Ortholog(s) have arginine transmembrane transporter, L-histidine transmembrane transporter, L-lysine transmembrane transporter activity, role in basic amino acid transport and plasma membrane localization	orf19.111	CAN2	Basic amino acid permease; arginine metabolism; regulated by Nrg1/Tup1; caspofungin, flucytosine induced; colony morphology-related regulation by Ssn6; Hap43-repressed; rat catheter and Spider biofilm induced; promoter bound by Efg1
CTRG_02972	-2.10358	1.03611e-06	9.11333e-06	-0.220743	0.491483	1	Has domain(s) with predicted amino acid transmembrane transporter activity, role in amino acid transmembrane transport and integral to membrane localization	orf19.111	CAN2	Basic amino acid permease; arginine metabolism; regulated by Nrg1/Tup1; caspofungin, flucytosine induced; colony morphology-related regulation by Ssn6; Hap43-repressed; rat catheter and Spider biofilm induced; promoter bound by Efg1
CTRG_03190	-1.12523	0.00224384	0.00794899	-0.189475	0.434898	1	Ortholog(s) have copper ion binding, thiamine diphosphokinase activity and role in cellular copper ion homeostasis	orf19.1110		Thiamine pyrophosphokinase, phosphorylates thiamine to produce the coenzyme thiamine pyrophosphate (thiamine diphosphate); active as a homodimer
CTRG_03193	-2.49352	1.90377e-06	1.60789e-05	1.15281	0.000242713	0.0379504	Protein of unknown function	orf19.1113		Ortholog of C. dubliniensis CD36 : Cd36_53540, Debaryomyces hansenii CBS767 : DEHA2G07854g, Pichia stipitis Pignal : PICST_32162 and Spathaspora passalidarum NRRL Y-27907 : SPAPADRAFT_50795
CTRG_03474	-1.85335	5.96955e-07	5.54367e-06	-0.198649	0.331751	1	Has domain(s) with predicted zinc ion binding, nucleotide binding, oxidoreductase activity and role in oxidation-reduction process	orf19.1149	MRF1	Putative mitochondrial respiratory protein; induced by farnesol, benomyl, nitric oxide, core stress response; oxidative stress-induced via Cap1; stationary-phase enriched protein; Spider biofilm induced
CTRG_03477	-4.04056	3.94205e-16	1.23204e-14	0.120807	0.479089	1	Protein of unknown function	orf19.1152		Protein of unknown function; induced in core stress response; Gcn2 and Gcn4 regulated; flow model biofilm induced; Spider biofilm induced
CTRG_03472	-2.65852	0.00144549	0.00547346	-0.317739	0.590925	1	Has domain(s) with predicted glutamate decarboxylase, pyridoxal phosphate binding activity and role in glutamate metabolic process	orf19.1153	GAD1	Putative glutamate decarboxylase; alkaline, macrophage-downregulated gene; amphotericin B induced; induced by Mnl1 under weak acid stress; stationary phase enriched protein; rat catheter biofilm repressed
CTRG_03484	-1.07841	0.00265615	0.00914137	0.155539	0.467108	1	Protein of unknown function	orf19.1158		Ortholog of S. cerevisiae Yft2 required for normal ER membrane biosynthesis; Hap43-repressed gene
CTRG_03485	-2.24991	1.9551e-09	2.83237e-08	0.710923	0.00290054	0.229967	Has domain(s) with predicted homoserine O-acetyltransferase activity, role in methionine biosynthetic process and cytoplasm localization	orf19.1159		Protein similar to A. nidulans CysA serine O-trans-acetylase; suggests that C. albicans uses an O-acetyl-serine (OAS) pathway of sulfur assimilation; F-12/CO2 early biofilm induced; Spider biofilm induced
CTRG_03486	-1.52241	7.59218e-05	0.000430037	0.156844	0.56616	1	Protein of unknown function	orf19.1160		Ortholog(s) have COPII adaptor activity and role in ER to Golgi vesicle-mediated transport, fungal-type cell wall organization, protein glycosylation, protein retention in Golgi apparatus
CTRG_03492	-3.85099	4.58112e-22	2.79267e-20	3.06547	2.35588e-05	0.00598591	Has domain(s) with predicted oxidoreductase activity and role in oxidation-reduction process	orf19.1167		Ortholog(s) have sulfonate dioxygenase activity and role in sulfur compound catabolic process
CTRG_04137	-1.53756	9.53183e-05	0.000530149	0.838943	0.000885407	0.103831	Protein of unknown function	orf19.1171	BTA1	Ortholog of C. dubliniensis CD36 : Cd36_10780, C. parapsilosis CDC317 : CPAR2_208080, Candida tenuis NRRL Y-1498 : CANTEDRAFT_120956 and Debaryomyces hansenii CBS767 : DEHA2F24508g
CTRG_00005	-1.00536	0.00895801	0.0260531	-0.23878	0.346186	1	Has domain(s) with predicted protein binding, zinc ion binding activity	orf19.1217		Ortholog(s) have ribosomal large subunit binding, ubiquitin-protein transferase activity
CTRG_03971	-1.12965	0.00214003	0.00763834	-0.0868046	0.630518	1	Has domain(s) with predicted role in nucleoside metabolic process	orf19.1233	ADE4	Putative phosphoribosylpyrophosphate amidotransferase; flucytosine induced
CTRG_02983	-1.65654	0.0020349	0.00731398	-0.328492	0.341172	1	Ortholog(s) have hormone binding, NADPH dehydrogenase, steroid binding activity, role in steroid metabolic process and fungal-type vacuole, cell surface, hyphal cell wall localization	orf19.125	EBP1	NADPH oxidoreductase; interacts with phenolic substrates (17beta-estradiol); possible role in estrogen response; induced by oxidative, weak acid stress, NO, benomyl, GlcNAc; Cap1, Mnl1 induced; Hap43-repressed; rat catheter biofilm induced
CTRG_03837	-2.21479	0.000150394	0.000792112	0.447873	0.153093	1	Has domain(s) with predicted oxidoreductase activity and role in oxidation-reduction process	orf19.1264	CFL2	Oxidoreductase; iron utilization; Sfu1/Sef1/Hap43/Nrg1/Tup1/Rim101 regulated; alkaline/low iron/fluphenazine/ciclopirox olamine, flucytosine, fluconazole, Spider/flow model/rat catheter biofilm induced; caspofungin/amphotericin B repressed
CTRG_03839	-2.02016	0.0180516	0.0467579	0.322027	0.58276	1	Has domain(s) with predicted oxidoreductase activity and role in oxidation-reduction process	orf19.1270	FRE3	Protein with similarity to ferric reductase Fre10p; possibly an essential gene, disruptants not obtained by UAU1 method
CTRG_03848	-1.36998	0.000614262	0.00268418	0.186347	0.556735	1	Ortholog(s) have role in filamentous growth of a population of unicellular organisms in response to biotic stimulus, positive regulation of filamentous growth of a population of unicellular organisms in response to biotic stimulus	orf19.1274		Has domain(s) with predicted DNA binding, zinc ion binding activity, role in transcription, DNA-templated and nucleus localization
CTRG_02630	-1.19429	0.00515349	0.016123	-0.217095	0.399574	1	Has domain(s) with predicted transferase activity, transferring acyl groups activity and role in metabolic process	orf19.1289	SCT1	Putative glycerol-3-phosphate O-acyltransferase; fungal-specific (no human or murine homolog)
CTRG_00326	-1.22379	0.00113362	0.00445701	0.141566	0.61209	1	Has domain(s) with predicted transferase activity	orf19.1305		Ortholog(s) have tRNA (guanine-N1-)-methyltransferase activity, role in mitochondrial tRNA methylation, tRNA N1-guanine methylation and mitochondrial matrix localization
CTRG_06224	-1.90936	5.66073e-06	4.30817e-05	-0.228422	0.380812	1	Protein of unknown function	orf19.1331	HSM3	Ortholog(s) have role in mismatch repair, proteasome regulatory particle assembly and cytosol, nucleus, proteasome regulatory particle, base subcomplex localization
CTRG_05144	-3.12855	5.98018e-12	1.21921e-10	0.129972	0.53266	1	Protein of unknown function	orf19.1332	SNG4	Putative membrane transporter; Hap43-induced; inducd by Mnl1p under weak acid stress; shows Mob2-dependent hyphal regulation
CTRG_05143	-2.32404	1.48363e-08	1.81302e-07	0.101252	0.615761	1	Ortholog(s) have role in cellular response to drug	orf19.1333	SNG3	Putative membrane transporter; Hap43p-induced gene; mutation confers hypersensitivity to toxic ergosterol analog; shows colony morphology-related gene regulation by Ssn6p
CTRG_05137	-1.98492	1.28575e-05	9.02662e-05	-0.267217	0.356802	1	Has domain(s) with predicted serine-type carboxypeptidase activity, role in proteolysis and vacuole localization	orf19.1339	CPY1	Carboxypeptidase Y; transcript regulated at yeast-hypha transition or macrophage response; induced human neutrophils; regulated by Gcn2 and Gcn4; putative N-glycosylation
CTRG_05141	-1.08644	0.00931583	0.0269284	-0.44895	0.101514	1	Has domain(s) with predicted glycine hydroxymethyltransferase, pyridoxal phosphate binding activity and role in glycine metabolic process, L-serine metabolic process	orf19.1342	SHM1	Mitochondrial serine hydroxymethyltransferase; complements the glycine auxotrophy of an S. cerevisiae shm1 null shm2 null gly1-1 triple mutant; protein present in exponential and stationary growth phase yeast cultures
CTRG_01825	-4.11932	3.59944e-23	2.43536e-21	0.0936733	0.575425	1	Protein of unknown function	orf19.1348		Ortholog of C. dubliniensis CD36 : Cd36_22500, Candida tropicalis MYA-3404 : CTRG_01825 and Candida albicans WO-1 : CAWG_05921
CTRG_01829	-1.57611	2.24393e-05	0.000147448	-0.102268	0.773042	1	Protein of unknown function	orf19.1349		Ortholog of C. dubliniensis CD36 : Cd36_22470, Candida tropicalis MYA-3404 : CTRG_01829 and Candida albicans WO-1 : CAWG_05920
CTRG_01830	-3.91167	0.000279929	0.00134545	0.264563	0.747425	1	Protein of unknown function	orf19.1349		Ortholog of C. dubliniensis CD36 : Cd36_22470, Candida tropicalis MYA-3404 : CTRG_01829 and Candida albicans WO-1 : CAWG_05920
CTRG_02059	-1.19565	0.00566645	0.0175406	-0.0896671	0.731791	1	Ortholog(s) have nucleobase transmembrane transporter, drug transmembrane transporter activity and role in purine nucleobase transport, cellular response to drug, cytosine transport, drug transport	orf19.1357
CTRG_01986	-1.15144	0.00362021	0.0119069	-0.119449	0.625089	1	Protein of unknown function	orf19.1364		Ortholog of S. pombe Stm1 G-protein coupled receptor; PQ-loop domains; constitutive expression independent of MTL or white-opaque status; Hap43-repressed
CTRG_02099	-2.4824	0.0113814	0.0318815	0.228882	0.707176	1	Ortholog(s) have role in cellular response to drug	orf19.1365		Putative monooxygenase; mutation confers hypersensitivity to toxic ergosterol analog; constitutive expression independent of MTL or white-opaque status
CTRG_02098	-3.29267	5.24956e-09	7.02642e-08	2.0812	0.141781	1	Has domain(s) with predicted oxidoreductase activity, acting on paired donors, with incorporation or reduction of molecular oxygen, 2-oxoglutarate as one donor, and incorporation of one atom each of oxygen into both donors activity	orf19.1366		Has domain(s) with predicted oxidoreductase activity, acting on paired donors, with incorporation or reduction of molecular oxygen, 2-oxoglutarate as one donor, and incorporation of one atom each of oxygen into both donors activity
CTRG_01991	-1.96035	2.711e-07	2.67066e-06	-0.261213	0.373559	1	Protein of unknown function	orf19.1368		Protein of unknown function; flow model biofilm induced; Spider biofilm induced
CTRG_02008	-1.54414	0.00068013	0.0029141	-0.473512	0.0595446	1	Has domain(s) with predicted 2-isopropylmalate synthase activity and role in leucine biosynthetic process	orf19.1375	LEU42	Putative alpha-isopropylmalate synthase; fungal-specific; induced by human blood or polymorphonuclear cells; regulated by Gcn2 and Gcn4; stationary phase enriched protein; Spider biofilm induced
CTRG_00270	-1.05731	0.00310068	0.0104151	-0.0968257	0.741532	1	Protein of unknown function	orf19.1417		Ortholog of C. dubliniensis CD36 : Cd36_43970, C. parapsilosis CDC317 : CPAR2_401720, Candida tenuis NRRL Y-1498 : CANTEDRAFT_102588 and Debaryomyces hansenii CBS767 : DEHA2G16698g
CTRG_02216	-3.70033	1.24154e-18	5.09612e-17	-0.149618	0.562847	1	Has domain(s) with predicted role in transmembrane transport and integral to membrane localization	orf19.1427		Putative transporter; fungal-specific; Spider biofilm induced
CTRG_01833	-1.45456	0.00110101	0.00434548	-0.23863	0.411242	1	Ortholog(s) have protein binding activity, role in interaction with host and cell surface, yeast-form cell wall, hyphal cell wall localization	orf19.1435	TEF1	Translation elongation factor 1-alpha; at cell surface; binds human plasminogen; macrophage/pseudohyphal-induced; induced in RHE model of oral candidiasis, in clinical oral candidiasis isolates; possibly essential; Spider biofilm repressed
CTRG_01247	-2.02194	9.20807e-08	9.72454e-07	-0.401341	0.127633	1	Ortholog(s) have role in glycosphingolipid biosynthetic process	orf19.1464	BMT5	Putative beta-mannosyltransferase involved in beta-1,2-mannosylation of phospholipomannan; 9-member family includes Bmt1, Bmt2, Bmt3, and Bmtp with roles in mannosylation of cell wall phosphopeptidomannan; Spider biofilm induced
CTRG_01252	-1.85139	3.13476e-05	0.000197753	-0.139178	0.624708	1	Has domain(s) with predicted structural constituent of ribosome activity, role in translation and ribosome localization	orf19.1470	RPS26A	Ribosomal protein; regulated by Nrg1, Tup1; repressed upon phagocytosis by murine macrophage; alternatively spliced intron in 5'-UTR; Spider biofilm repressed
CTRG_01254	-1.3781	0.000296307	0.0014099	-0.671005	0.0180672	0.754615	Has domain(s) with predicted NAD binding, oxidoreductase activity, acting on the CH-OH group of donors, NAD or NADP as acceptor activity and role in oxidation-reduction process	orf19.1473		2-hydroxyacid dehydrogenase domain-containing protein; Hap43-repressed gene; induced by alpha pheromone in SpiderM medium
CTRG_01269	-1.63871	0.000188012	0.000963052	0.32036	0.261168	1	Protein of unknown function	orf19.1486		Protein with a life-span regulatory factor domain; regulated by Sef1, Sfu1, and Hap43; flow model biofilm induced; Spider biofilm induced
CTRG_01384	-1.2703	0.0162825	0.0429894	-0.0113001	0.996193	1	Protein of unknown function	orf19.1557		Ortholog(s) have S-adenosylmethionine-dependent methyltransferase activity and role in protein methylation
CTRG_01385	-2.16781	9.63484e-07	8.5478e-06	0.141243	0.575251	1	Has domain(s) with predicted aspartate-semialdehyde dehydrogenase, NAD binding, N-acetyl-gamma-glutamyl-phosphate reductase, NADP binding, protein dimerization activity and cytoplasm localization	orf19.1559	HOM2	Aspartate-semialdehyde dehydrogenase; forms a homodimer; conserved in bacteria, archaea, and fungi but not in mammals; ketoconazole-repressed; protein present in exponential and stationary growth phase yeast cultures; GlcNAc-induced protein
CTRG_01391	-1.47267	0.000169053	0.000876882	-0.0621582	0.834973	1	Has domain(s) with predicted flavin adenine dinucleotide binding, tRNA dihydrouridine synthase activity and role in oxidation-reduction process, tRNA processing	orf19.1565		Protein of unknown function
CTRG_01392	-2.0508	6.74804e-08	7.32763e-07	-0.267517	0.264005	1	Ortholog(s) have small-subunit processome localization	orf19.1566	UTP21	Putative U3 snoRNP protein; Hap43-induce; physically interacts with TAP-tagged Nop1; Spider biofilm induced
CTRG_01398	-1.26913	0.000956301	0.00386095	-0.135793	0.598994	1	Has domain(s) with predicted ATP binding, metal ion binding, cation-transporting ATPase, ATPase activity, coupled to transmembrane movement of ions, phosphorylative mechanism activity, role in ATP biosynthetic process, cation transport	orf19.1573		Ortholog(s) have fungal-type vacuole membrane, vacuole-mitochondrion membrane contact site localization
CTRG_01399	-1.86868	2.20867e-05	0.000145286	-0.0416049	0.850572	1	Ortholog(s) have ribose phosphate diphosphokinase activity and role in cellular response to drug	orf19.1575	PRS1	Phosphoribosylpyrophosphate synthetase; enzyme of purine, pyrimidine, histidine, and tryptophan biosynthesis; essential; flucytosine induced; macrophage/pseudohyphal-induced
CTRG_02190	-1.54055	4.19512e-05	0.000256498	-0.247762	0.269287	1	Protein of unknown function	orf19.158		Ortholog of S. cerevisiae Apd1; required for normal localization of actin patches and normal tolerance of sodium ions and hydrogen peroxide; Hap43-induced; Spider biofilm induced
CTRG_01373	-1.56364	5.95847e-05	0.000346752	-0.681479	0.00717091	0.435227	Has domain(s) with predicted role in transmembrane transport and integral to membrane localization	orf19.1584		Predicted MFS membrane transporter; monocarboxylate porter family member; colony morphology-related gene regulation by Ssn6; flow model biofilm induced; Spider biofilm induced
CTRG_01322	-1.82229	9.35815e-07	8.32632e-06	0.0508137	0.811196	1	Has domain(s) with predicted substrate-specific transmembrane transporter activity, role in transmembrane transport and integral to membrane localization	orf19.1587	HGT20	Putative glucose transporter of the major facilitator superfamily; the C. albicans glucose transporter family comprises 20 members; 12 probable membrane-spanning segments; regulated by Nrg1
CTRG_01341	-1.43782	0.000117063	0.000632243	-0.0556756	0.833654	1	Protein of unknown function	orf19.1589		Putative transcription factor component of the core factor (CF) rDNA transcription factor complex; Spider biofilm induced
CTRG_01867	-1.87236	4.79336e-05	0.00028821	-0.173683	0.559315	1	Ortholog(s) have cell surface, small-subunit processome localization	orf19.1601	RPL3	Ribosomal protein, large subunit; induced by ciclopirox olamine treatment; genes encoding cytoplasmic ribosomal subunits are downregulated upon phagocytosis by murine macrophages; Hap43-induced gene; Spider biofilm repressed
CTRG_01992	-1.32233	0.000302563	0.00143409	-0.0570858	0.776059	1	Has domain(s) with predicted sequence-specific DNA binding RNA polymerase II transcription factor, zinc ion binding activity, role in regulation of transcription, DNA-dependent and nucleus localization	orf19.1604		Predicted Gal4-like DNA-binding transcription factor; Spider biofilm induced
CTRG_02416	-1.7131	1.7672e-05	0.000119963	0.00176284	0.937485	1	Has domain(s) with predicted metal ion transmembrane transporter activity, role in transmembrane transport, metal ion transport and membrane localization	orf19.1607	ALR1	Putative transporter of divalent cations; hyphal-induced expression; rat catheter biofilm induced
CTRG_02415	-3.16651	2.49587e-11	4.67084e-10	-0.0137328	0.979286	1	Has domain(s) with predicted sulfuric ester hydrolase activity and role in metabolic process	orf19.1608		Has domain(s) with predicted sulfuric ester hydrolase activity and role in metabolic process
CTRG_02409	-4.09956	0.00162271	0.00605149	0.0762344	0.968385	1	Protein of unknown function	orf19.1616	FGR23	Protein of unknown function; repressed by a1/alpha2 in white-phase cells, a-specific, alpha factor-induced; Hap43-repressed; flow model biofilm induced; Tn mutation affects filamentous growth;
CTRG_02398	-1.18166	0.00280023	0.00955181	0.153805	0.550419	1	Ortholog(s) have role in evasion or tolerance of host immune response, cellular response to cadmium ion, apoptotic process, cellular response to drug, regulation of transcription from RNA polymerase II promoter in response to oxidative stress	orf19.1623	CAP1	AP-1 bZIP transcription factor; apoptotic, oxidative stress response/resistance, multidrug resistance; nuclear in oxidative stress; complements S. cerevisiae yap1 mutant; oralpharyngeal candidasis-, human neutrophil, Spider biofilm induced
CTRG_02395	-2.3941	1.04387e-08	1.31973e-07	0.0205343	0.862371	1	Has domain(s) with predicted catalytic activity	orf19.1632		Has domain(s) with predicted catalytic activity
CTRG_02394	-1.10765	0.00313047	0.010498	0.133209	0.644453	1	Ortholog(s) have small-subunit processome localization	orf19.1633	UTP4	Putative U3 snoRNA-associated protein; Hap43-induced; physically interacts with TAP-tagged Nop1; Spider biofilm induced
CTRG_02392	-1.52119	0.000728549	0.00308082	-0.0471151	0.889808	1	Has domain(s) with predicted structural constituent of ribosome activity, role in translation and ribosome localization	orf19.1635	RPL12	Ribosomal protein L12, 60S ribosomal subunit; downregulated by human whole blood or polymorphonuclear cells; genes encoding cytoplasmic ribosomal subunits are downregulated upon phagocytosis by macrophage; Tbf1p-activated; Hap43p-induced
CTRG_02388	-2.51505	6.27354e-07	5.79103e-06	Inf	0.233002	1	Has domain(s) with predicted oxidoreductase activity and role in oxidation-reduction process	orf19.1639		Has domain(s) with predicted oxidoreductase activity and role in oxidation-reduction process
CTRG_02381	-1.06152	0.00454365	0.014465	-0.0165423	0.965698	1	Protein of unknown function	orf19.1649	RNA1	Putative GTPase-activating protein; protein level decreases in stationary phase cultures; Spider biofilm repressed
CTRG_02132	-1.00097	0.0065483	0.019822	0.34322	0.124513	1	Has domain(s) with predicted hydrolase activity, hydrolyzing O-glycosyl compounds activity and role in carbohydrate metabolic process	orf19.1664		Protein of unknown function; expression downregulated in an ssr1 null mutant
CTRG_02133	-1.29127	0.00406498	0.0131935	0.0266343	0.892816	1	Ortholog(s) have alpha-1,2-mannosyltransferase activity and extracellular region, plasma membrane localization	orf19.1665	MNT1	Alpha-1,2-mannosyl transferase; predicted type II Golgi membrane protein; adds 2nd mannose during cell-wall mannoprotein biosynthesis; required for wild-type virulence and adherence to epithelial cells; Hap43-induced
CTRG_02141	-1.04018	0.011433	0.0319678	-0.177197	0.531591	1	Has domain(s) with predicted protein binding, structural molecule activity, role in intracellular protein transport, vesicle-mediated transport and COPI vesicle coat localization	orf19.1672		Alpha subunit of COPI vesicle coatomer complex; role in ER to Golgi vesicle-mediated transport, retrograde vesicle-mediated transport, Golgi to ER transport; flow model biofilm repressed
CTRG_02146	-1.5521	3.73963e-05	0.00023234	0.218875	0.42245	1	Protein of unknown function	orf19.1676		Predicted potassium ion transporter; Spider biofilm induced
CTRG_02156	-1.21875	0.000873992	0.00357621	0.0472701	0.866722	1	Has domain(s) with predicted nucleic acid binding, ATP binding, ATP-dependent helicase activity	orf19.1687		Ortholog of S. cerevisiae Prp43, an RNA helicase in the DEAH-box family that functions in both RNA polymerase I and polymerase II transcript metabolism; Hap43-induced gene
CTRG_00924	-1.32658	0.00043726	0.00198981	-0.153443	0.558757	1	Has domain(s) with predicted phosphatidylethanolamine N-methyltransferase activity and role in phospholipid metabolic process	orf19.169	CHO2	Putative phosphatidyl-ethanolamine N-methyltransferase; fungal-specific (no human or murine homolog); amphotericin B repressed; Hap43p-induced gene
CTRG_02165	-1.76017	5.85181e-05	0.000341837	-0.0996448	0.746062	1	Ortholog(s) have cell surface localization	orf19.1700	RPS7A	Ribosomal protein S7; genes encoding cytoplasmic ribosomal subunits, translation factors, and tRNA synthetases are downregulated upon phagocytosis by murine macrophage; Spider biofilm repressed
CTRG_02182	-1.29289	0.000711555	0.00301933	-0.245596	0.365473	1	Protein of unknown function	orf19.1725
CTRG_02183	-2.19039	7.83399e-07	7.14576e-06	0.132082	0.653327	1	Ortholog(s) have role in cellular response to drug, cellular calcium ion homeostasis	orf19.1727	PMC1	Vacuolar calcium P-type ATPase; transcript regulated by calcineurin and fluconazole; mutant shows increased resistance to fluconazole, lithium; increased sensitivity to calcium; Spider biofilm induced
CTRG_02184	-2.01443	0.000146716	0.000775391	0.18973	0.592834	1	Protein of unknown function	orf19.1728		Ortholog of C. dubliniensis CD36 : Cd36_81190, C. parapsilosis CDC317 : CPAR2_503840, Debaryomyces hansenii CBS767 : DEHA2A09042g and Pichia stipitis Pignal : PICST_42519
CTRG_02034	-1.05568	0.017944	0.046538	-0.146101	0.630504	1	Ortholog(s) have role in fatty acid biosynthetic process and membrane localization	orf19.1751
CTRG_02067	-1.87633	7.45149e-06	5.52757e-05	-0.138343	0.668902	1	Protein of unknown function	orf19.1764		Protein of unknown function; rat catheter and Spider biofilm induced
CTRG_02090	-3.9008	0.00935602	0.0270066	-0.200347	1	1	Has domain(s) with predicted catalytic activity	orf19.1766		Secreted protein; fluconazole-induced
CTRG_02089	-1.27551	0.000702179	0.00298984	0.0773321	0.84139	1	Has domain(s) with predicted zinc ion binding, ubiquitin thiolesterase activity, role in ubiquitin-dependent protein catabolic process and intracellular localization	orf19.1767		Ortholog(s) have protein-containing complex scaffold activity, thiol-dependent ubiquitin-specific protease activity and role in RNA splicing, histone H3-K4 methylation, histone H3-K79 methylation, histone deubiquitination
CTRG_01979	-1.11872	0.0062978	0.0191958	0.0117029	0.904076	1	Ortholog(s) have plasma membrane localization	orf19.1782		Membrane-localized protein of unknown function
CTRG_02100	-2.34828	1.64556e-09	2.41232e-08	-0.120919	0.512875	1	Has domain(s) with predicted ATP binding, ATPase activity, coupled to transmembrane movement of substances activity, role in transmembrane transport and integral to membrane localization	orf19.1783	YOR1	Protein similar to S. cerevisiae Yor1; ABC-type plasma membrane transporter involved in resistance to aureobasidin A; white cell type-specific transcript; Spider biofilm induced
CTRG_01783	-1.25022	0.00248916	0.0086635	-0.161722	0.558725	1	Ortholog(s) have IMP dehydrogenase activity	orf19.18	IMH3	Inosine monophosphate (IMP) dehydrogenase; enzyme of GMP biosynthesis; target of mycophenolic acid and mizoribine monophosphate; antigenic during infection; repressed in core stress response; snoRNA snR54 encoded within IMH3 intron
CTRG_03117	-1.46875	0.000332354	0.0015585	0.17727	0.50906	1	Protein of unknown function	orf19.1813	FLC2	Protein involved in heme uptake; putative FAD transporter, similar to S. cerevisiae Flc2p
CTRG_03113	-1.69306	2.66773e-05	0.000170741	-0.00269755	0.984661	1	Has domain(s) with predicted ribosome binding activity and role in mature ribosome assembly	orf19.1815		Ortholog of S. cerevisae/S. pombe Tif6; constituent of 66S pre-ribosomal particles; Spider biofilm induced
CTRG_03296	-3.27149	3.37699e-15	9.53766e-14	0.307184	0.316115	1	Protein of unknown function	orf19.1830		Protein of unknown function; Hap43-induced; rat catheter and Spider biofilm induced
CTRG_03293	-1.3904	0.000353682	0.00164473	-0.15851	0.473052	1	Has domain(s) with predicted nucleobase transmembrane transporter activity, role in nucleobase transport and membrane localization	orf19.1832	FCY23	Putative transporter; Gcn4p-regulated; more similar to S. cerevisiae Tpn1p, which is a vitamin B6 transporter, than to purine-cytosine permeases
CTRG_03280	-1.56732	2.40186e-05	0.000155994	-0.080299	0.703037	1	Ortholog(s) have DNA binding, sequence-specific DNA binding transcription factor activity, role in transcription initiation from RNA polymerase II promoter and transcription factor complex localization	orf19.1837	TBP1	Transcription initiation factor; binds TATA box sequence, binding does not require TFIIA; caspofungin repressed; functional homolog of S. cerevisiae and human TATA-binding proteins; Spider biofilm induced
CTRG_03281	-1.07477	0.00428702	0.0137834	-0.190759	0.420451	1	Has domain(s) with predicted zinc ion binding, DNA binding, DNA-directed RNA polymerase activity, role in transcription, DNA-templated and nucleus localization	orf19.1839	RPA190	Putative RNA polymerase I subunit A190; Hap43p-induced gene; flucytosine induced
CTRG_03283	-1.06092	0.00401288	0.0130382	-0.0497914	0.785992	1	Has domain(s) with predicted zinc ion binding, DNA binding, DNA-directed RNA polymerase activity, role in transcription, DNA-templated and nucleus localization	orf19.1839	RPA190	Putative RNA polymerase I subunit A190; Hap43p-induced gene; flucytosine induced
CTRG_00661	-2.48201	1.45344e-05	0.000101231	-0.503513	0.142964	1	Has domain(s) with predicted oxidoreductase activity and role in oxidation-reduction process	orf19.1844		Protein similar to ferric reductase Fre10p
CTRG_00677	-4.16402	1.92995e-21	1.08025e-19	0.109664	0.508516	1	Protein of unknown function	orf19.1852		Ortholog(s) have mitochondrion localization
CTRG_01725	-1.68087	1.60411e-05	0.000110106	-0.323295	0.20414	1	Protein of unknown function	orf19.1890		Ortholog(s) have acylglycerol lipase activity, triglyceride lipase activity and role in medium-chain fatty acid biosynthetic process, triglyceride metabolic process
CTRG_01724	-1.36823	0.000820076	0.00339557	-0.136735	0.75351	1	Ortholog(s) have endopeptidase activity	orf19.1891	43191	Vacuolar aspartic proteinase; transcript equivalent in yeast-form and mycelial cells but is elevated at lower growth temperatures; upregulated iby human neutrophils; protein enriched in stationary phase; Spider biofilm induced
CTRG_01718	-1.27747	0.000586273	0.002571	0.214993	0.490398	1	Ortholog(s) have role in cellular response to drug	orf19.1902	NOC4	Putative nucleolar protein; Hap43-induced; mutation confers resistance to 5-fluorocytosine (5-FC), 5-fluorouracil (5-FU), and tubercidin (7-deazaadenosine); Spider biofilm induced
CTRG_01100	-1.16872	0.00308637	0.0103783	-0.0327937	0.973871	1	Ortholog(s) have anchored to plasma membrane localization	orf19.1911	PGA52	GPI-anchored cell surface protein of unknown function; Hap43p-repressed gene; fluconazole-induced; possibly an essential gene, disruptants not obtained by UAU1 method
CTRG_01621	-1.75746	6.56406e-06	4.92865e-05	0.0602755	0.797092	1	Protein of unknown function	orf19.192		Ortholog of C. dubliniensis CD36 : Cd36_19320, C. parapsilosis CDC317 : CPAR2_209670, Candida tenuis NRRL Y-1498 : CANTEDRAFT_113478 and Debaryomyces hansenii CBS767 : DEHA2C15136g
CTRG_05474	-1.49946	0.0110356	0.0310779	0.284856	0.390775	1	Protein of unknown function	orf19.1927	SNM1	Protein similar to RNase MRP RNA binding protein; ciclopirox olamine induced; regulated by Sef1, Sfu1, and Hap43; Spider biofilm induced
CTRG_05477	-3.75042	1.21352e-17	4.50101e-16	0.639471	0.0107385	0.550279	Has domain(s) with predicted oxidoreductase activity and role in oxidation-reduction process	orf19.1930	CFL5	Ferric reductase; induced in low iron; ciclopirox olamine, flucytosine induced; amphotericin B, Sfu1 repressed; Tbf1, Hap43 induced
CTRG_05478	-4.42023	1.42022e-23	1.00509e-21	0.60522	0.00656079	0.416098	Has domain(s) with predicted oxidoreductase activity and role in oxidation-reduction process	orf19.1930	CFL5	Ferric reductase; induced in low iron; ciclopirox olamine, flucytosine induced; amphotericin B, Sfu1 repressed; Tbf1, Hap43 induced
CTRG_06043	-4.74893	1.16901e-28	1.17993e-26	0.428043	0.0269902	0.951366	Has domain(s) with predicted oxidoreductase activity and role in oxidation-reduction process	orf19.1930	CFL5	Ferric reductase; induced in low iron; ciclopirox olamine, flucytosine induced; amphotericin B, Sfu1 repressed; Tbf1, Hap43 induced
CTRG_05385	-1.29737	0.000747611	0.00315025	0.0778384	0.757009	1	Ortholog(s) have protein serine/threonine kinase activity	orf19.1936	SNF1	Essential protein; functional homolog of S. cerevisiae Snf1p regulator of sugar metabolism; constitutively expressed; Thr208 phosphorylation may have regulatory role; up-regulation associated with azole resistance; has polyhistidine tract
CTRG_05380	-3.16392	1.10593e-14	2.92241e-13	0.120068	0.724287	1	Has domain(s) with predicted role in transmembrane transport and integral to membrane localization	orf19.1942	SGE1	Putative multidrug resistance factor; induced in low iron; regulated by Sef1, Sfu1, and Hap43
CTRG_05378	-1.13361	0.00580239	0.0179074	0.0680665	0.907073	1	Ortholog(s) have G-protein coupled receptor activity and plasma membrane localization	orf19.1944	GPR1	Plasma membrane G-protein-coupled receptor of the cAMP-PKA pathway; detects lactate and triggers signaling pathway that regulates beta-glucan masking and immune evasion; binds Gpa2; regulates HWP1 and ECE1; required for WT hyphal growth
CTRG_05376	-1.0354	0.00804505	0.0237115	-0.00256297	0.986808	1	Ortholog(s) have role in cellular response to drug	orf19.1945	AUR1	Inositolphosphorylceramide (IPC) synthase; catalyzes the key step in sphingolipid biosynthesis; antifungal drug target; flow model biofilm induced; Spider biofilm induced
CTRG_05360	-1.68658	0.00228327	0.00806546	0.200018	0.410265	1	Protein of unknown function	orf19.1963	GDS1	Putative mitochondrial protein; Hap43-repressed gene; Spider biofilm induced
CTRG_05332	-1.42592	0.000108062	0.000592464	-0.115143	0.689612	1	Has domain(s) with predicted methyltransferase activity and role in metabolic process	orf19.1966	BUD23	Putative methyltransferase; Hap43-induced; repressed by prostaglandins
CTRG_05338	-1.27522	0.000564121	0.00248625	-0.00868187	0.958138	1	Has domain(s) with predicted protein binding activity	orf19.1972		Ortholog(s) have S-adenosylmethionine-dependent methyltransferase activity, role in histone lysine methylation and nuclear chromatin localization
CTRG_05342	-6.88984	1.86213e-23	1.28822e-21	2.43876	0.116136	1	Has domain(s) with predicted electron carrier, protein disulfide oxidoreductase activity and role in glycerol ether metabolic process, cell redox homeostasis	orf19.1976	TRX2	Similar to thioredoxins; not expected to be enzymatically active because it lacks a canonical thioredoxin active site (Trp-Cys-Gly-Pro-Cys); TRX1 encodes all of the cytoplasmic/nuclear thioredoxin function in C. albicans; Hap43p-induced
CTRG_05344	-2.21179	7.47171e-09	9.76716e-08	0.63232	0.00603602	0.404222	Has domain(s) with predicted transmembrane transporter activity, role in transmembrane transport and integral to membrane localization	orf19.1978	GIT2	Putative glycerophosphoinositol permease; fungal-specific; repressed by alpha pheromone in SpiderM medium; Hap43-repressed; Spider biofilm induced
CTRG_01919	-1.39561	0.000908985	0.0036917	-0.342748	0.166981	1	Has domain(s) with predicted asparagine synthase (glutamine-hydrolyzing) activity and role in asparagine biosynthetic process	orf19.198	ASN1	Putative asparagine synthetase; soluble protein in hyphae; regulated by Rim101; decreased expression at pH 4 vs pH 8; protein detected during exponential and stationary phases of yeast-form growth
CTRG_05347	-3.36927	1.36324e-17	5.02604e-16	0.786186	0.00145049	0.151459	Ortholog(s) have glycerophosphodiester transmembrane transporter activity and role in glycerophosphodiester transport	orf19.1980	GIT4	Glycerophosphocholine transporter; fungal-specific (no human or murine homolog); possibly an essential gene, disruptants not obtained by UAU1 method; Hap43p-repressed gene
CTRG_01228	-2.42162	3.71354e-08	4.2817e-07	-0.139133	0.650463	1	Has domain(s) with predicted mannan endo-1,6-alpha-mannosidase activity and role in carbohydrate catabolic process	orf19.1989	DCW1	Protein with predicted GPI modification; dfg5 dcw1 double mutant is inviable; not required for wild-type hyphal growth; upregulated in cyr1 mutant (yeast or hyphal form); Hap43-induced
CTRG_01215	-2.39466	7.86152e-10	1.20406e-08	-0.137091	0.711259	1	Ortholog(s) have role in mannan biosynthetic process, protein mannosylation	orf19.1995	MNN24	Alpha-1,2-mannosyltransferase; required for normal cell wall mannan content
CTRG_01168	-1.57085	3.01936e-05	0.000191429	-0.00523714	0.940021	1	Has domain(s) with predicted DNA binding, DNA-directed RNA polymerase activity, role in transcription, DNA-templated and nucleus localization	orf19.2017		Ortholog(s) have RNA polymerase I activity, role in nucleolar large rRNA transcription by RNA polymerase I, transcription elongation from RNA polymerase I promoter and RNA polymerase I complex localization
CTRG_01151	-2.13236	2.17489e-05	0.00014337	0.31017	0.286554	1	Has domain(s) with predicted protein binding activity	orf19.2038		Protein of unknown function; Spider biofilm induced
CTRG_01146	-1.45936	0.000164404	0.000854927	-0.21004	0.44628	1	Has domain(s) with predicted ATP binding activity	orf19.2043		Ortholog of C. dubliniensis CD36 : Cd36_15750, C. parapsilosis CDC317 : CPAR2_213000, Debaryomyces hansenii CBS767 : DEHA2D18524g and Pichia stipitis Pignal : PICST_42355
CTRG_01127	-2.15194	7.84827e-08	8.41843e-07	-0.222014	0.418041	1	Ortholog(s) have plasma membrane localization	orf19.2069	SMF3	Putative vacuolar iron transporter; alkaline upregulated; caspofungin repressed; induced by Mnl1 under weak acid stress; Hap43-repressed
CTRG_01967	-5.64105	7.46625e-27	6.4746e-25	0.266776	0.379739	1	Protein of unknown function	orf19.207	PGA55	GPI-anchored adhesin-like protein; filament induced; regulated by Nrg1, Tup1; regulated upon hyphal formation; mRNA binds to She3 and is localized to yeast-form buds and hyphal tips; induced during chlamydospore formation
CTRG_01119	-1.90812	3.05174e-05	0.000192912	-0.261063	0.360616	1	Protein of unknown function	orf19.2079	PHHB	Putative 4a-hydroxytetrahydrobiopterin dehydratase; transposon mutation affects filamentous growth; flow model biofilm induced; Spider biofilm induced
CTRG_01959	-1.46886	0.000217673	0.00109763	0.291591	0.251072	1	Has domain(s) with predicted methyltransferase, zinc ion binding, DNA binding activity and role in DNA repair, regulation of transcription, DNA-dependent	orf19.211		Predicted homeodomain-like transcription factor; also has a metal-binding Ada DNA repair protein domain; Spider biofilm induced
CTRG_01090	-1.54643	0.000286814	0.00137211	-0.0803609	0.754116	1	Has domain(s) with predicted structural constituent of ribosome activity, role in translation and ribosome localization	orf19.2111.2	RPL38	60S ribosomal ribosomal protein subunit; genes encoding cytoplasmic ribosomal subunits, translation factors, tRNA synthetases are downregulated upon phagocytosis by murine macrophage
CTRG_01958	-1.42024	9.4616e-05	0.000527195	0.287806	0.229334	1	Protein of unknown function	orf19.212	VPS28	ESCRT I protein sorting complex subunit; involved in Rim8 processing and proteolytic activation of Rim101, which regulates pH response; role in echinocandin, azole sensitivity
CTRG_01077	-1.66227	6.91911e-06	5.1763e-05	-0.220604	0.455461	1	Protein of unknown function	orf19.2132		Ortholog of C. dubliniensis CD36 : Cd36_65220, C. parapsilosis CDC317 : CPAR2_213740, Candida tenuis NRRL Y-1498 : CANTEDRAFT_92162 and Debaryomyces hansenii CBS767 : DEHA2A01056g
CTRG_05757	-1.0702	0.0121045	0.0334955	-0.193333	0.475751	1	Has domain(s) with predicted isoleucine-tRNA ligase, ATP binding, aminoacyl-tRNA editing activity, role in isoleucyl-tRNA aminoacylation and cytoplasm localization	orf19.2138	ILS1	Putative isoleucyl-tRNA synthetase, the target of drugs including the cyclic beta-amino acid icofungipen/PLD-118/BAY-10-8888 and mupirocin; protein present in exponential and stationary growth phase yeast cultures
CTRG_03723	-1.24156	0.00279878	0.00955181	0.0686077	0.771148	1	Has domain(s) with predicted sulfate transmembrane transporter activity, role in sulfate transport and integral to membrane localization	orf19.2149		Putative sulfate permease; S. cerevisiae ortholog YPR003C localizes to the endoplasmic reticulum; regulated by Sef1p-, Sfu1p-, and Hap43p
CTRG_03727	-1.42186	0.000236938	0.00117933	-0.105681	0.723386	1	Ortholog(s) have glucosamine-6-phosphate deaminase activity	orf19.2156	NAG1	Glucosamine-6-phosphate deaminase; required for normal hyphal growth and mouse virulence; converts glucosamine 6-P to fructose 6-P; reversible reaction in vitro; gene and protein is GlcNAc-induced; Spider biofilm induced
CTRG_03729	-1.50871	5.16061e-05	0.000306402	-0.201725	0.426518	1	Ortholog(s) have role in pathogenesis, cellular response to drug, hexose transport	orf19.2160	NAG4	Putative transporter; fungal-specific; similar to Nag3p and to S. cerevisiae Ypr156Cp and Ygr138Cp; required for wild-type mouse virulence and wild-type cycloheximide resistance; gene cluster encodes enzymes of GlcNAc catabolism
CTRG_02023	-1.1002	0.0072441	0.0216514	-0.130564	0.639029	1	Has domain(s) with predicted peptidase activity and role in proteolysis	orf19.2163		Has domain(s) with predicted peptidase activity and role in proteolysis
CTRG_01817	-2.19565	1.83037e-07	1.85661e-06	0.21081	0.463026	1	Protein of unknown function	orf19.2165		Predicted hydrolase; induced by nitric oxide
CTRG_01808	-1.73652	2.24774e-06	1.87525e-05	0.0925727	0.577583	1	Has domain(s) with predicted NAD binding, oxidoreductase activity, acting on the CH-OH group of donors, NAD or NADP as acceptor activity and role in oxidation-reduction process	orf19.2176	IFM3	Protein with a 2-hydroxyacid dehydrogenase catalytic domain; Hap43-repressed; Plc1-regulated; overlaps orf19.2177
CTRG_01803	-1.51087	0.000449179	0.00203502	-0.196452	0.454589	1	Ortholog(s) have role in cellular response to drug	orf19.2183	KRE30	YEF3-subfamily ABC family protein; predicted not to be a transporter; repressed in core stress response; mutation confers hypersensitivity to amphotericin B
CTRG_01668	-1.42298	0.0003188	0.00150354	0.116243	0.692656	1	Has domain(s) with predicted protein binding activity	orf19.2185	NSA1	Putative 66S pre-ribosomal particles conmponent; Hap43-induced; repressed by prostaglandins
CTRG_01904	-2.23412	0.000647201	0.00279665	0.443018	0.199971	1	Has domain(s) with predicted integral to membrane localization	orf19.22		Protein with homology to peroxisomal membrane proteins; Sef1p-, Sfu1p-, and Hap43p-regulated gene
CTRG_01715	-1.55657	0.000298978	0.00142037	-0.308952	0.251773	1	Has domain(s) with predicted membrane localization	orf19.2204		Predicted membrane protein of unknown function; Spider biofilm induced
CTRG_01710	-4.43902	2.25192e-06	1.87619e-05	0.594658	0.478307	1	Protein of unknown function	orf19.2211		Ortholog of C. dubliniensis CD36 : Cd36_21990, C. parapsilosis CDC317 : CPAR2_103660, Debaryomyces hansenii CBS767 : DEHA2F19756g and Pichia stipitis Pignal : PICST_61375
CTRG_01893	-1.59047	0.00414726	0.0134111	0.357849	0.507879	1	Protein of unknown function	orf19.2227		Protein of unknown function; flow model biofilm induced; nitric oxide-repressed
CTRG_01898	-1.83949	1.98012e-05	0.000132087	-0.178625	0.504715	1	Has domain(s) with predicted structural constituent of ribosome activity, role in translation and ribosome localization	orf19.2232	RPL11	Ribosomal protein; repressed by phagocytosis; colony morphology-related gene regulation by Ssn6; Hap43-induced; Spider biofilm repressed
CTRG_01885	-2.75395	4.73777e-09	6.38303e-08	-0.0516193	0.914296	1	Has domain(s) with predicted identical protein binding, serine-type endopeptidase activity and role in negative regulation of catalytic activity, proteolysis	orf19.2242	PRB1	Endoprotease B; regulated by heat, carbon source (GlcNAc-induced), nitrogen, macrophage response, human neutrophils; similar to (does not replace) S. cerevisiae vacuolar B protease Prb1p; flow model biofilm induced; Spider biofilm induced
CTRG_01884	-1.4104	0.000155538	0.000812944	0.00101877	0.950114	1	Has domain(s) with predicted oxidoreductase activity and role in oxidation-reduction process	orf19.2244		Similar to oxidoreductases and to S. cerevisiae Yjr096wp; Sfu1 repressed; induced by benomyl treatment, Ssr1; Hap43-repressed; flow model biofilm repressed
CTRG_01762	-1.53089	0.000699822	0.00298187	-0.315868	0.232221	1	Ortholog(s) have cytosol localization	orf19.2250	SPE3	Putative spermidine synthase; predicted role in pantothenate and spermidine biosynthesis; Spider biofilm repressed
CTRG_01751	-1.33865	0.000631816	0.00274336	-0.248977	0.316478	1	Has domain(s) with predicted zinc ion binding, nucleotide binding, oxidoreductase activity and role in oxidation-reduction process	orf19.2262
CTRG_01741	-1.68428	0.000221217	0.00111363	0.0722639	0.72585	1	Has domain(s) with predicted transporter activity, role in transport and membrane localization	orf19.2270
CTRG_01736	-1.42584	0.000443637	0.00201436	-0.087867	0.752751	1	Ortholog(s) have cAMP-dependent protein kinase activity	orf19.2277	TPK2	cAMP-dependent protein kinase catalytic subunit; isoform of Tpk1; involved in regulation of filamentation, phenotypic switching and mating; needed for epithelial cell damage, engulfment and oral virulence in mice
CTRG_01727	-1.40853	0.000153808	0.000806289	-0.119519	0.574819	1	Has domain(s) with predicted nucleic acid binding, zinc ion binding, DNA-directed RNA polymerase activity and role in transcription, DNA-templated	orf19.2287	RPA12	Putative DNA-directed RNA polymerase I; induced upon adherence to polystyrene
CTRG_04098	-1.08786	0.00242232	0.0084692	0.221752	0.41187	1	Has domain(s) with predicted sugar:hydrogen symporter activity, role in carbohydrate transport and Golgi membrane, integral to membrane localization	orf19.2302		Ortholog(s) have enzyme regulator activity, role in cellular calcium ion homeostasis, glycosphingolipid biosynthetic process and integral component of endoplasmic reticulum membrane localization
CTRG_04092	-1.22849	0.010698	0.0302284	0.363448	0.441955	1	Has domain(s) with predicted 6-phosphofructo-2-kinase, ATP binding activity and role in fructose 2,6-bisphosphate metabolic process, fructose metabolic process	orf19.2308		Putative 6-phosphofructo-2-kinase; catalyzes synthesis of fructose-2,6-bisphosphate; Hap43-repressed; flow model, rat catheter and Spider biofilm induced
CTRG_04090	-1.35244	0.000879009	0.00359128	0.0450327	0.906534	1	Has domain(s) with predicted structural constituent of ribosome activity, role in translation and ribosome localization	orf19.2310.1	RPL29	Ribosomal protein L29; induced upon germ tube formation; colony morphology-related gene regulation by Ssn6; intron in 5'-UTR; Spider biofilm repressed
CTRG_04079	-1.13006	0.00261629	0.00902942	-0.0999529	0.681596	1	Has domain(s) with predicted catalytic, nucleotide binding activity	orf19.2324	UBA4	Putative ubiquitin activating protein; Hap43-repressed; induced by prostaglandins; clade-associated gene expression
CTRG_04074	-1.46857	6.9285e-05	0.000397195	0.0675037	0.821175	1	Protein of unknown function	orf19.2330		Putative U3 snoRNA-associated protein; Hap43-induced; transposon mutation affects filamentous growth; repressed by prostaglandins
CTRG_04068	-1.89333	2.30404e-07	2.30292e-06	0.897338	0.000304379	0.0452707	Ortholog(s) have L-cystine transmembrane transporter activity and role in amino acid transmembrane transport	orf19.2337	ALP1	Cystine transporter; present in pathogenic yeasts (no human or murine homolog); Spider biofilm induced
CTRG_04066	-1.43203	0.000299949	0.00142389	-0.0861113	0.807489	1	Has domain(s) with predicted catalytic activity	orf19.2341	HNT1	Protein with similarity to protein kinase C inhibitor-I; protein level decreases in stationary phase cultures
CTRG_03278	-1.98644	3.89387e-05	0.000241436	-0.168347	0.703123	1	Protein of unknown function	orf19.2350		Protein similar to S. cerevisiae Yor378w; MFS family transporter; transposon mutation affects filamentous growth; null mutants are viable; fungal-specific (no human or murine homolog)
CTRG_03134	-3.63591	3.19711e-15	9.07124e-14	-0.287203	0.259095	1	Protein of unknown function	orf19.2356	CRZ2	C2H2 transcription factor, involved in regulation of early adaptation to murine GI tract; Rim101-repressed at pH 8; required for yeast cell adherence to silicone substrate; Spider biofilm induced
CTRG_02426	-1.89298	2.20125e-05	0.000144953	-0.0795936	0.77979	1	Has domain(s) with predicted structural constituent of ribosome, rRNA binding activity, role in translation and ribosome localization	orf19.236	RPL9B	Ribosomal protein L9; repressed upon phagocytosis by murine macrophages; repressed by nitric oxide; protein levels decrease in stationary phase; Hap43-induced; Spider biofilm repressed
CTRG_03135	-2.71913	3.01351e-11	5.5886e-10	0.0200331	0.912028	1	Has domain(s) with predicted ATP binding, metal ion binding, aspartate carbamoyltransferase, amino acid binding activity and role in cellular amino acid metabolic process, 'de novo' pyrimidine nucleobase biosynthetic process	orf19.2360	URA2	Putative bifunctional carbamoylphosphate synthetase-aspartate transcarbamylase; flucytosine induced; macrophage/pseudohyphal-induced; 5'-UTR intron; flow model biofilm repressed
CTRG_00763	-1.49156	0.000170622	0.000882789	0.108591	0.707537	1	Protein of unknown function	orf19.2385	KTI12	Protein similar to S. cerevisiae Kti12p, which associates with Elongator complex; has a role in resistance to killer toxin; predicted Kex2p substrate; Hap43p-induced gene
CTRG_00764	-1.14803	0.00453006	0.0144292	0.187033	0.513647	1	Has domain(s) with predicted role in rRNA processing, intein-mediated protein splicing and small-subunit processome localization	orf19.2386		Ortholog(s) have role in endonucleolytic cleavage in 5'-ETS of tricistronic rRNA transcript (SSU-rRNA, 5.8S rRNA and LSU-rRNA), more
CTRG_00773	-1.64619	1.09074e-05	7.82716e-05	-0.14896	0.513973	1	Has domain(s) with predicted role in transmembrane transport and integral to membrane localization	orf19.2397		Predicted membrane transporter, member of the anion:cation symporter (ACS) family, major facilitator superfamily (MFS); amphotericin B, caspofungin repressed; Hap43p-repressed
CTRG_00776	-1.07516	0.00602508	0.0184651	-0.00229339	0.907146	1	Protein of unknown function	orf19.2398		Protein of unknown function; Hap43-repressed; transcript increased in azole-resistant strain overexpressing CDR1 and CDR2; possibly regulated by Tac1; induced by Mnl1 in weak acid stress; flow model biofilm induced; Spider biofilm induced
CTRG_00784	-1.25557	0.00972332	0.0278708	0.0560829	0.861587	1	Protein of unknown function	orf19.2408		Ortholog(s) have tRNA methyltransferase activity and role in tRNA methylation, wybutosine biosynthetic process
CTRG_02442	-1.84973	4.68903e-06	3.62238e-05	0.114052	0.552158	1	Has domain(s) with predicted racemase activity, acting on amino acids and derivatives activity and role in nitrogen compound metabolic process	orf19.244	DCG1	Protein of unknown function; ortholog of S. cerevisiae Dcg1; transcript regulated by Nrg1 and Mig1
CTRG_02440	-2.34794	5.00767e-10	8.05019e-09	0.0423562	0.76828	1	Has domain(s) with predicted metallopeptidase activity	orf19.246		Predicted metalloendopeptidase; Spider biofilm induced
CTRG_04829	-1.89404	7.78748e-06	5.756e-05	-0.281303	0.239369	1	Protein of unknown function	orf19.2467	PRN1	Protein with similarity to pirins; induced by benomyl and in response to alpha pheromone in SpiderM medium; transcript induced by Mnl1 in weak acid stress; rat catheter and Spider biofilm induced
CTRG_04821	-2.45564	8.42096e-09	1.08696e-07	-0.265641	0.358926	1	Has domain(s) with predicted serine-type carboxypeptidase activity and role in proteolysis	orf19.2474	PRC3	Putative carboxypeptidase Y precursor; transcript regulated by Nrg1 and Mig1; regulated by Gcn2 and Gcn4
CTRG_04026	-1.32335	0.00237041	0.00833977	-0.0692979	0.814722	1	Ortholog(s) have role in heme transport and cytoplasmic vesicle localization	orf19.2501	FLC1	Protein involved in heme uptake; putative FAD transporter, similar to S. cerevisiae Flc1; regulated by iron; macrophage-induced; mutant defective in filamentous growth; Spider biofilm induced
CTRG_02574	-3.62462	9.99991e-09	1.26947e-07	0.0474576	0.853972	1	Protein of unknown function	orf19.2508	PRM9	Protein described a similar to S. cerevisiae Prm9; not the ortholog though; mutant is viable
CTRG_00952	-1.75703	0.00699374	0.0209744	-0.100271	0.775316	1	Has domain(s) with predicted role in transmembrane transport and integral to membrane localization	orf19.2517		Predicted membrane transporter, member of the drug:proton antiporter (12 spanner) (DHA1) family, major facilitator superfamily (MFS)
CTRG_00945	-2.67958	2.06166e-10	3.40313e-09	-0.561606	0.0413057	1	Ortholog(s) have homoisocitrate dehydrogenase, NAD binding activity and role in lysine biosynthetic process	orf19.2525	LYS12	Homoisocitrate dehydrogenase; catalyzes 4th step in the alpha-aminoadipate pathway of lysine biosynthesis; clade-associated gene expression; protein level decreases in stationary phase cultures; Spider biofilm repressed
CTRG_00944	-1.05315	0.00565245	0.0175061	0.150071	0.568017	1	Ortholog(s) have role in single-species biofilm formation on inanimate substrate	orf19.2527		Putative protein of unknown function; Hap43-induced; required for normal biofilm growth; F-12/CO2 early biofilm induced
CTRG_00940	-4.33243	7.19364e-18	2.7682e-16	-0.0484525	0.962801	1	Ortholog(s) have role in pathogenesis and cell surface, hyphal cell wall, plasma membrane localization	orf19.2531	CSP37	Hyphal cell wall protein; role in progression of mouse systemic infection; predicted P-loop, divalent cation binding, N-glycosylation sites; expressed in yeast and hyphae; hyphal downregulated; stationary-phase enriched; GlcNAc-induced
CTRG_00927	-2.23531	3.66616e-09	5.04979e-08	0.0106003	0.931337	1	Has domain(s) with predicted orotate phosphoribosyltransferase activity and role in nucleoside metabolic process	orf19.2555	URA5	Putative orotate phosphoribosyltransferase; protein abundance is affected by URA3 expression in the CAI-4 strain background; flucytosine induced; protein level decreased in stationary phase cultures
CTRG_00855	-1.26657	0.00121928	0.00475435	0.0885502	0.784244	1	Protein of unknown function	orf19.2575		Putative S-adenosylmethionine-dependent methyltransferase; Hap43p-induced gene
CTRG_02545	-3.80028	9.4671e-17	3.08407e-15	-0.120008	0.945797	1	Protein of unknown function	orf19.258
CTRG_03910	-3.8925	0.00031427	0.001485	-3.02122	0.0355202	1	Has domain(s) with predicted iron-sulfur cluster binding, biotin synthase activity and role in biotin biosynthetic process	orf19.2593	BIO2	Putative biotin synthase; induced by high iron; repressed by ciclopirox olamine; upregulated in clinical isolates from HIV+ patients with oral candidiasis; Hap43-repressed; Spider biofilm induced
CTRG_00885	-2.47546	4.23668e-08	4.80391e-07	-0.00121061	0.996124	1	Protein of unknown function	orf19.2604		S. pombe ortholog SPAC2C4.06c is a predicted tRNA (cytosine-5-)-methyltransferase; Spider biofilm induced
CTRG_02548	-1.14057	0.00535446	0.0166924	0.0349627	0.966635	1	Protein of unknown function	orf19.261		Ortholog(s) have dolichol kinase activity, role in dolichyl monophosphate biosynthetic process and endoplasmic reticulum membrane localization
CTRG_03121	-4.31059	9.80877e-21	4.99112e-19	0.695456	0.00650087	0.416098	Protein of unknown function	orf19.2620		Ortholog of C. dubliniensis CD36 : Cd36_33120 and Candida albicans WO-1 : CAWG_02046
CTRG_03148	-1.5821	3.85544e-05	0.000239294	-0.391701	0.125348	1	Ortholog(s) have role in growth of unicellular organism as a thread of attached cells, positive regulation of growth of unicellular organism as a thread of attached cells	orf19.2623	ECM22	Zn(II)2Cys6 transcription factor; rat catheter and Spider biofilm induced
CTRG_03147	-2.61897	1.96347e-11	3.7312e-10	0.338596	0.419923	1	Protein of unknown function	orf19.2624		Protein of unknown function; downregulated by fluphenazine treatment or in an azole-resistant strain that overexpresses CDR1 and CDR2
CTRG_03892	-1.37931	0.000190671	0.000973435	-0.106211	0.696327	1	Protein of unknown function	orf19.2631		Subunit of Elongator complex; required for modification of wobble nucleosides in tRNA in S. cerevisiae; Hap43-induced gene
CTRG_02702	-3.7061	5.63066e-16	1.71624e-14	-0.00821438	0.877107	1	Ortholog(s) have role in cellular response to drug, cellular response to heat, filamentous growth of a population of unicellular organisms in response to chemical stimulus	orf19.2649	PCL1	Cyclin homolog; transcript induced by filamentous growth; induced by alpha pheromone in SpiderM medium
CTRG_00430	-1.35519	0.000234362	0.00116868	-0.157855	0.611075	1	Has domain(s) with predicted magnesium ion binding, phospholipid-translocating ATPase, ATP binding, cation-transporting ATPase, ATPase activity, coupled to transmembrane movement of ions, phosphorylative mechanism activity	orf19.2680		Ortholog(s) have phospholipid-translocating ATPase activity and role in intracellular protein transport, phospholipid translocation, response to pheromone triggering conjugation with cellular fusion
CTRG_00432	-3.99233	7.73533e-22	4.49306e-20	0.231927	0.271086	1	Has domain(s) with predicted ribonuclease T2, RNA binding activity	orf19.2681	RBT7	Protein with similarity to RNase T2 enzymes; has putative secretion signal; expression is Tup1-repressed
CTRG_00280	-1.29665	0.000687554	0.00294181	-0.423324	0.102529	1	Has domain(s) with predicted metallocarboxypeptidase activity and role in proteolysis	orf19.2686		Ortholog(s) have carboxypeptidase activity, role in proteolysis involved in cellular protein catabolic process and fungal-type vacuole lumen localization
CTRG_00282	-1.84883	6.80885e-07	6.23841e-06	0.101573	0.736496	1	Ortholog(s) have small-subunit processome localization	orf19.2688	NAN1	Putative U3 snoRNP protein; Hap43p-induced gene; physically interacts with TAP-tagged Nop1p
CTRG_00284	-1.87152	3.83617e-06	3.02812e-05	-0.0776024	0.840858	1	Has domain(s) with predicted protein binding activity	orf19.2693	GST2	Glutathione S transferase; induced by benomyl and in populations of cells exposed to fluconazole over multiple generations; regulated by Nrg1, Tup1; induced by nitric oxide; stationary phase enriched; Spider biofilm induced
CTRG_00498	-1.16743	0.00140527	0.00534748	0.116639	0.657746	1	Protein of unknown function	orf19.2722	CGR1	Negative regulator of yeast-form growth; HSP70 family member; induced by growth cessation at yeast-hyphal transition or in planktonic growth; physically interacts with Msi3p; similar to rat anti-aging gene, SMP30, stationary phase enriched
CTRG_00500	-3.47407	1.65883e-17	6.00789e-16	0.226293	0.496085	1	Protein of unknown function	orf19.2724		Protein of unknown function; flow model, rat catheter and Spider biofilm induced; Hap43-repressed
CTRG_00251	-1.63377	5.21591e-05	0.000309089	0.188147	0.4999	1	Has domain(s) with predicted nucleotide binding, oxidoreductase activity and role in metabolic process	orf19.2734		Protein with a glucose/ribitol dehydrogenase family domain; mutants are viable
CTRG_00255	-3.19155	1.69236e-15	4.86908e-14	1.32571	1.26902e-05	0.00369323	Has domain(s) with predicted secondary active sulfate transmembrane transporter activity, role in transmembrane transport, sulfate transport and integral to membrane localization	orf19.2738
CTRG_00140	-3.44725	9.66214e-18	3.60544e-16	0.116104	0.748748	1	Has domain(s) with predicted role in transmembrane transport and integral to membrane localization	orf19.2751		Predicted membrane transporter; member of the monocarboxylate porter (MCP) family, major facilitator superfamily; Hap43-induced gene; alkaline upregulated by Rim101; possibly an essential gene, disruptants not obtained by UAU1 method
CTRG_00146	-1.24099	0.00143495	0.00544025	0.313243	0.249381	1	Has domain(s) with predicted ER retention sequence binding activity, role in protein retention in ER lumen and integral to membrane localization	orf19.2756		Ortholog(s) have HDEL sequence binding activity, role in ER to Golgi vesicle-mediated transport, protein retention in ER lumen and integral component of endoplasmic reticulum membrane localization
CTRG_02561	-1.88485	4.92168e-07	4.63345e-06	-0.118563	0.610186	1	Ortholog(s) have plasma membrane localization	orf19.276		Plasma membrane-associated protein; upregulated in an azole-resistant strain that overexpresses MDR1; Hap43-repressed; Spider biofilm induced
CTRG_00152	-1.86699	4.32865e-07	4.11924e-06	0.352733	0.0836364	1	Has domain(s) with predicted oxidoreductase activity	orf19.2762	AHP1	Alkyl hydroperoxide reductase; immunogenic; fluconazole-induced; amphotericin B, caspofungin, alkaline repressed; core stress response induced; Ssk1/Nrg1/Tup1/Ssn6/Hog1 regulated; flow model biofilm induced; rat catheter biofilm repressed
CTRG_02560	-1.34324	0.000236766	0.00117933	-0.391951	0.108123	1	Ortholog(s) have thiamine-phosphate diphosphorylase, hydroxyethylthiazole kinase activity	orf19.277	THI6	Putative thiamin-phosphate pyrophosphorylase, hydroxyethylthiazole kinase; fungal-specific; Spider biofilm induced
CTRG_00158	-2.1479	1.78029e-08	2.15348e-07	-0.178884	0.584533	1	Protein of unknown function	orf19.2770		Ortholog of C. dubliniensis CD36 : Cd36_42220, C. parapsilosis CDC317 : CPAR2_500340, Debaryomyces hansenii CBS767 : DEHA2G17754g and Pichia stipitis Pignal : PICST_31424
CTRG_04174	-1.10989	0.0046915	0.0148818	-0.022787	0.938439	1	Has domain(s) with predicted protein serine/threonine kinase, ATP binding activity and role in protein phosphorylation	orf19.2781		Protein with predicted serine/threonine kinase and tyrosine kinase domains; possibly an essential gene, disruptants not obtained by UAU1 method; Spider biofilm induced
CTRG_04192	-2.17575	0.000636104	0.00275422	-0.602674	0.154165	1	Has domain(s) with predicted pseudouridine synthase, RNA binding activity and role in pseudouridine synthesis	orf19.2788		Has domain(s) with predicted RNA binding, pseudouridine synthase activity and role in pseudouridine synthesis
CTRG_00458	-1.72379	1.60665e-05	0.000110157	0.265885	0.257544	1	Has domain(s) with predicted amino acid transmembrane transporter activity, role in amino acid transmembrane transport and membrane localization	orf19.2810	AAP1	Putative amino acid permease; fungal-specific; possibly essential, disruptants not obtained by UAU1 method; Spider biofilm induced
CTRG_00818	-1.68596	5.95391e-06	4.52012e-05	-0.0613695	0.81477	1	Ortholog(s) have role in filamentous growth, cellular response to copper ion, cellular response to drug, cellular response to heat, cellular response to lithium ion	orf19.2842	GZF3	GATA-type transcription factor; oxidative stress-induced via Cap1; mutant has abnormal colony morphology and altered sensitivity to fluconazole, LiCl, and copper; Spider biofilm induced
CTRG_00813	-6.01143	1.44979e-37	3.07805e-35	-1.32299	0.0872756	1	Protein of unknown function	orf19.2846		Protein of unknown function; Hap43-repressed; induced in core caspofungin response; regulated by yeast-hypha switch; Spider biofilm repressed
CTRG_00812	-1.04085	0.0072195	0.0215989	0.0394306	0.979196	1	Has domain(s) with predicted DNA binding, DNA-directed RNA polymerase activity and role in transcription, DNA-templated	orf19.2847		Ortholog(s) have RNA polymerase III activity, role in tRNA transcription by RNA polymerase III and RNA polymerase III complex localization
CTRG_00798	-1.44459	0.000122876	0.000660162	0.0648263	0.723755	1	Protein of unknown function	orf19.2863		Ortholog of C. dubliniensis CD36 : Cd36_28090, C. parapsilosis CDC317 : CPAR2_802560, Candida tenuis NRRL Y-1498 : CANTEDRAFT_104949 and Debaryomyces hansenii CBS767 : DEHA2A12848g
CTRG_03793	-2.09515	2.84891e-08	3.34747e-07	-0.36244	0.109801	1	Protein of unknown function	orf19.2870		Protein of unknown function; rat catheter and Spider biofilm induced
CTRG_03823	-7.45171	6.01097e-22	3.55861e-20	-0.193601	0.887825	1	Has domain(s) with predicted transporter activity, role in transmembrane transport and membrane localization	orf19.2882
CTRG_03809	-1.75409	4.99471e-05	0.000297988	-0.108845	0.666336	1	Protein of unknown function	orf19.2887		Ortholog in S. cerevisiae is localizedto the bud, mating projection tip, and associates with ribosomes; Spider biofilm induced
CTRG_03806	-1.32371	0.00100906	0.00403428	-0.137461	0.562019	1	Has domain(s) with predicted role in transmembrane transport and integral to membrane localization	orf19.2890		Has domain(s) with predicted carbohydrate:proton symporter activity, pyrimidine nucleotide-sugar transmembrane transporter activity and role in carbohydrate transport, pyrimidine nucleotide-sugar transmembrane transport
CTRG_03804	-1.14404	0.0017522	0.00646779	0.244798	0.33011	1	Protein of unknown function	orf19.2892		Ortholog of C. dubliniensis CD36 : Cd36_45910, C. parapsilosis CDC317 : CPAR2_501110, Candida tenuis NRRL Y-1498 : CANTEDRAFT_119393 and Debaryomyces hansenii CBS767 : DEHA2E08976g
CTRG_04661	-1.18014	0.0040981	0.013273	-0.232145	0.440034	1	Ortholog(s) have 1,3-beta-D-glucan synthase activity, role in pathogenesis, cellular response to drug, fungal-type cell wall organization, (1->3)-beta-D-glucan biosynthetic process and plasma membrane localization	orf19.2929	GSC1	Essential beta-1,3-glucan synthase subunit; gsc1 allele determines resistance/sensitivity to echinocandins; 16 predicted membrane-spanning regions; mRNA abundance declines after yeast-to-hypha transition; Spider biofilm induced
CTRG_04649	-1.1062	0.00476434	0.015074	-0.115407	0.637073	1	Has domain(s) with predicted protein binding activity	orf19.2930		Predicted translation initiation factor; role in translational initiation; Spider biofilm repressed
CTRG_04651	-2.45227	1.96594e-08	2.36412e-07	-0.0204126	0.95231	1	Has domain(s) with predicted nucleic acid binding, zinc ion binding activity and intracellular localization	orf19.2934		Similar to S. cerevisiae Bud20; predicted role in cellular bud site selection; rat catheter and Spider biofilm induced
CTRG_04652	-1.36349	0.00237567	0.00835351	-0.12811	0.647456	1	Ortholog(s) have cell surface localization	orf19.2935	RPL10	Ribosomal protein L10; intron in 5'-UTR; downregulated upon phagocytosis by murine macrophage; transcription regulated by yeast-hypha switch; Spider biofilm repressed
CTRG_04655	-1.36099	0.000274791	0.00132593	-0.407975	0.0772377	1	Protein of unknown function	orf19.2938		Putative mitochondrial inner membrane protein with a predicted role in the assembly of respiratory complex III; Hap43p-repressed gene; S. cerevisiae ortholog FMP25 localizes to mitochondrion
CTRG_04629	-1.10052	0.00811218	0.0238751	0.0377984	0.872285	1	Has domain(s) with predicted homoserine dehydrogenase, NADP binding activity and role in oxidation-reduction process, cellular amino acid metabolic process	orf19.2951	HOM6	Putative homoserine dehydrogenase; Gcn4-regulated; induced by amino acid starvation (3-ATtreatment); macrophage-induced protein; protein level decreases in stationary phase cultures; flow model biofilm repressed
CTRG_04669	-1.08742	0.0133868	0.0364378	0.516251	0.0392793	1	Has domain(s) with predicted integral to membrane localization	orf19.2959.1		Gene induced by hypoxia and ketoconazole; oral infection upregulated; mutants have reduced capacity to damage oral epithelial cells; Spider biofilm induced
CTRG_04677	-1.83693	1.62587e-05	0.000111228	-0.228268	0.414593	1	Has domain(s) with predicted hydrolase activity	orf19.2966		Predicted dienelactone hydrolase domain; clade-associated gene expression; farnesol-downregulated; rat catheter biofilm repressed
CTRG_04679	-2.13306	9.5483e-09	1.21465e-07	-0.437939	0.103174	1	Protein of unknown function	orf19.2968		Protein of unknown function; Spider biofilm induced
CTRG_04317	-1.46043	9.06184e-05	0.000505836	0.0930647	0.687547	1	Ortholog(s) have cyclic-nucleotide phosphodiesterase activity	orf19.2972	PDE2	High affinity cyclic nucleotide phosphodiesterase; moderates signaling by cAMP; required for virulence, switching, cell wall, hyphal, not pseudohyphal growth; expressed shortly after hyphal induction; rat catheter and Spider biofilm induced
CTRG_04322	-1.6088	3.63966e-05	0.000226586	-0.283692	0.20591	1	Protein of unknown function	orf19.2978		Protein of unknown function; Hap43-repressed gene
CTRG_04334	-1.30253	0.00426763	0.0137499	0.367999	0.113305	1	Ortholog(s) have cell adhesion molecule binding, glucan exo-1,3-beta-glucosidase activity and cell surface, extracellular region localization	orf19.2990	XOG1	Exo-1,3-beta-glucanase; 5 glycosyl hydrolase family member; affects sensitivity to chitin and glucan synthesis inhibitors; not required for yeast-to-hypha transition or for virulence in mice; Hap43-induced; Spider biofilm induced
CTRG_04336	-1.87835	1.81956e-05	0.00012311	-0.31769	0.260112	1	Ortholog(s) have structural constituent of ribosome activity and ribosome localization	orf19.2992	RPP1A	Conserved acidic ribosomal protein; likely role in regulation of translation elongation; interacts with Rpp2B; 1 of 4 similar C. albicans ribosomal proteins (Rpp1A, Rpp1Bp, Rpp2A, Rpp2B); Hap43-induced; Spider biofilm repressed
CTRG_04337	-1.62125	0.00026183	0.00127337	-0.0634065	0.836679	1	Ortholog(s) have cell surface localization	orf19.2994	RPL13	Putative ribosomal subunit; antigenic during murine infection; downregulated upon phagocytosis by murine macrophage; Spider biofilm repressed
CTRG_04340	-1.35228	0.00024642	0.00121721	-0.119174	0.653273	1	Protein of unknown function	orf19.2996		Ortholog of S. cerevisiae : ECM30, C. glabrata CBS138 : CAGL0M00924g, C. dubliniensis CD36 : Cd36_02850, C. parapsilosis CDC317 : CPAR2_110240 and Candida tenuis NRRL Y-1498 : CANTEDRAFT_118420
CTRG_04344	-1.57337	0.000566546	0.00249337	-0.0823997	0.77494	1	Has domain(s) with predicted structural constituent of ribosome activity, role in translation and ribosome localization	orf19.3002	RPS1	Putative ribosomal protein 10 of the 40S subunit; elicits host antibody response during infection; transcript induced during active growth; Spider biofilm repressed
CTRG_04786	-2.27266	3.10964e-09	4.37124e-08	0.0131082	0.970436	1	Has domain(s) with predicted role in cellular process	orf19.3015	ARX1	Putative ribosomal large subunit biogenesis protein; repressed in core stress response; repressed by prostaglandins
CTRG_04560	-1.79553	0.000461759	0.00208282	0.157799	0.605863	1	Protein of unknown function	orf19.3043		Ortholog(s) have triglyceride lipase activity, role in triglyceride catabolic process and mitochondrion localization
CTRG_04579	-2.32695	7.88518e-08	8.44332e-07	0.326485	0.236164	1	Ortholog(s) have glucan exo-1,3-beta-glucosidase activity, role in cytokinesis, completion of separation and cell surface, extracellular region localization	orf19.3066	ENG1	Endo-1,3-beta-glucanase; ortholog of S. cerevisiae Dse4 needed for cell separation; caspofungin, fluconazole repressed; repressed by alpha pheromone in SpiderM medium; flow model biofilm induced; rat catheter biofilm repressed
CTRG_03742	-1.36851	0.00197838	0.00716103	-0.192067	0.50002	1	Ortholog(s) have structural constituent of ribosome, protein tag activity, role in ribosome biogenesis, protein ubiquitination and extracellular region localization	orf19.3087	UBI3	Fusion of ubiquitin with the S34 protein of the small ribosomal subunit; mRNA decreases upon heat shock, appears to be degraded; functional homolog of S. cerevisiae RPS31; Hap43-induced; Spider biofilm repressed
CTRG_03760	-2.47577	3.51625e-09	4.88408e-08	-0.395789	0.15423	1	Ortholog(s) have plasma membrane localization	orf19.3105		Putative cytochrome P450 protein; possibly an essential gene, disruptants not obtained by UAU1 method
CTRG_03759	-2.55006	2.91974e-11	5.43106e-10	0.241111	0.333363	1	Ortholog(s) have role in cellular response to drug	orf19.3106	MET16	Putative 3'-phosphoadenylsulfate reductase; sulfur amino acid metabolism; reports differ on regulation during biofilm formation; fungal-specific; possibly an essential gene, disruptants not obtained by UAU1 method; Hap43p-repressed gene
CTRG_03758	-1.50874	6.34699e-05	0.000367624	-0.112841	0.746352	1	Protein of unknown function	orf19.3107		Ortholog of C. dubliniensis CD36 : Cd36_46490, Pichia stipitis Pignal : PICST_33598, Spathaspora passalidarum NRRL Y-27907 : spas_CGOB_00037 and Candida tropicalis MYA-3404 : CTRG_03758
CTRG_03753	-1.70606	3.03347e-06	2.45751e-05	1.08994	2.90563e-05	0.00681482	Ortholog(s) have fibrinogen binding, zinc ion binding, high molecular weight kininogen binding, integrin binding activity and cell surface, hyphal tip, extracellular region, hyphal cell wall localization	orf19.3111	PRA1	Cell surface protein that sequesters zinc from host tissue; enriched at hyphal tips; released extracellularly; binds to host complement regulators; mediates leukocyte adhesion and migration; immunogenic in mouse; produced at ambient pH
CTRG_03751	-1.69126	0.0161854	0.0427882	-0.382619	0.452744	1	Protein of unknown function	orf19.3113		Protein of unknown function; Spider biofilm induced
CTRG_03777	-1.28898	0.00126074	0.00490358	0.108885	0.662146	1	Ortholog(s) have plasma membrane localization	orf19.3133	GUT2	Glycerol-3-phosphate dehydrogenase; Plc1p-regulated; rat catheter biofilm induced; Spider biofilm induced
CTRG_03776	-1.24817	0.00187449	0.00685091	0.108808	0.650564	1	Has domain(s) with predicted glycerol-3-phosphate dehydrogenase activity, role in oxidation-reduction process, glycerol-3-phosphate metabolic process and glycerol-3-phosphate dehydrogenase complex localization	orf19.3133	GUT2	Glycerol-3-phosphate dehydrogenase; Plc1p-regulated; rat catheter biofilm induced; Spider biofilm induced
CTRG_03782	-1.10042	0.0034462	0.0114384	-0.129114	0.587984	1	Has domain(s) with predicted protein binding activity	orf19.3141		Ortholog(s) have role in ER to Golgi vesicle-mediated transport and P-body, endoplasmic reticulum membrane, extrinsic component of membrane localization
CTRG_01793	-1.1581	0.00360594	0.0118662	-0.115172	0.742511	1	Ortholog(s) have role in cellular response to drug	orf19.3152	AMO2	Protein similar to A. niger predicted peroxisomal copper amino oxidase; mutation confers hypersensitivity to toxic ergosterol analog; F-12/CO2 early biofilm induced
CTRG_05310	-1.70435	1.53095e-05	0.000105674	0.0264998	0.935896	1	Has domain(s) with predicted role in vesicle-mediated transport and integral to membrane localization	orf19.3184		Has domain(s) with predicted role in vesicle-mediated transport
CTRG_05303	-1.14619	0.0045115	0.0143849	-0.360642	0.173745	1	Ortholog(s) have amino acid transmembrane transporter activity	orf19.3195	HIP1	Amino acid permeases; alkaline, flucytosine induced; regulated by Plc1, Gcn2 and Gcn4; fungal-specific; Spider biofilm induced
CTRG_06237	-1.28604	0.000515314	0.00230246	-0.0198177	0.991304	1	Protein of unknown function	orf19.3198	OBPA	Similar to oxysterol binding protein; non-sex gene located within the MTLa mating-type-like locus; Plc1p-regulated
CTRG_02714	-1.40077	0.000295471	0.00140806	0.18375	0.425275	1	Protein of unknown function	orf19.3215		Putative plasma membrane protein; in S. cerevisiae it is localized to the cell bud and mating projection membrane; repressed by alpha pheromone in SpiderM medium
CTRG_05507	-1.1157	0.00262708	0.00906158	-0.020941	0.787971	1	Has domain(s) with predicted role in transmembrane transport and integral to membrane localization	orf19.3218		Putative multidrug resistance protein; upregulated by Efg1p
CTRG_03183	-1.52286	5.12656e-05	0.000304674	0.195784	0.579165	1	Has domain(s) with predicted small-subunit processome localization	orf19.3220		Putative rRNA processing protein; Spider biofilm induced
CTRG_00961	-2.03825	1.70536e-07	1.74417e-06	-0.00408667	0.973189	1	Ortholog(s) have role in cellular response to drug	orf19.3228		Putative endosomal transmembrane protein; Hap43p-induced; mutation confers hypersensitivity to amphotericin B
CTRG_00954	-2.15499	7.57011e-08	8.16272e-07	0.268833	0.365489	1	Has domain(s) with predicted integral to membrane localization	orf19.3228		Putative endosomal transmembrane protein; Hap43p-induced; mutation confers hypersensitivity to amphotericin B
CTRG_00994	-2.52478	4.58595e-11	8.36225e-10	-0.341131	0.151795	1	Has domain(s) with predicted zinc ion binding activity	orf19.3267		Ortholog(s) have palmitoyltransferase activity and role in cortical actin cytoskeleton organization, establishment of cell polarity, protein palmitoylation, regulation of exocytosis, vacuole fusion, non-autophagic
CTRG_00995	-1.44756	0.00137472	0.00525071	-0.154117	0.573284	1	Protein of unknown function	orf19.3268	TMA19	Cell wall protein, ortholog of S. cerevisiae Tma19p (Ykl065cp)
CTRG_01000	-1.07775	0.00347377	0.0115175	-0.0408175	0.81553	1	Ortholog(s) have small-subunit processome localization	orf19.3276	PWP2	Putative 90S pre-ribosomal component; repressed in core stress response; repressed by prostaglandins; physically interacts with TAP-tagged Nop1; Hap43-induced
CTRG_01001	-2.21787	1.57088e-06	1.3359e-05	0.110115	0.689883	1	Has domain(s) with predicted glycogen (starch) synthase activity and role in glycogen biosynthetic process	orf19.3278	GSY1	UDP glucose/starch glucosyltransferase; transcript repressed by yeast-hyphal switch, Efg1-regulated; strong oxidative stress induced; colony morphology-related regulation by Ssn6; stationary phase enriched; flow model biofilm induced
CTRG_00993	-2.27858	7.85684e-09	1.02056e-07	-0.767537	0.00180238	0.168109	Ortholog(s) have role in beta-1,2-oligomannoside metabolic process	orf19.3282
CTRG_01014	-1.50222	5.37429e-05	0.000316041	-0.157485	0.542026	1	Protein of unknown function	orf19.3285		Ortholog of C. dubliniensis CD36 : Cd36_25800, Candida tenuis NRRL Y-1498 : CANTEDRAFT_116265, Debaryomyces hansenii CBS767 : DEHA2E17380g and Pichia stipitis Pignal : PICST_62836
CTRG_04406	-1.81817	6.48329e-05	0.000375043	-0.17214	0.532965	1	Ortholog(s) have oxidoreductase activity, role in very long-chain fatty acid metabolic process and endoplasmic reticulum membrane localization	orf19.3293		Putative enoyl reductase involved in very long chain fatty acid elongation; possibly an essential gene, disruptants not obtained by UAU1 method
CTRG_04407	-1.00432	0.0129498	0.0354364	-0.0456215	0.866225	1	Has domain(s) with predicted sequence-specific DNA binding activity	orf19.3294	MBF1	Putative transcriptional coactivator; caspofungin repressed; involved in virulence
CTRG_04411	-1.20222	0.00101596	0.00405659	-0.0415328	0.835587	1	Ortholog(s) have calcium channel activity and role in regulation of protein phosphatase type 2B activity, cellular response to drug, calcium ion import, cellular response to mechanical stimulus, hyphal growth	orf19.3298	CCH1	Voltage-gated Ca2+ channel of the high affinity calcium uptake system; roles in thigmotropism, establishment of galvanotropism; transcript regulated by Nrg1 and Mig1; flow model biofilm repressed
CTRG_04416	-1.20087	0.0139877	0.0378726	0.145913	0.7608	1	Has domain(s) with predicted protein binding, methyltransferase activity and role in methylation	orf19.3303		Ortholog(s) have tRNA methyltransferase activity and role in tRNA methylation, wybutosine biosynthetic process
CTRG_04424	-2.53676	5.67701e-10	8.98544e-09	0.145197	0.540614	1	Protein of unknown function	orf19.3310		Protein of unknown function; Hap43-repressed; rat catheter and Spider biofilm induced
CTRG_04433	-1.39887	0.00021553	0.00108861	-0.0230315	0.882317	1	Ortholog(s) have plasma membrane localization	orf19.3321	MRS7	Member of the LETM1-like protein family, mitochondrial membrane protein
CTRG_04436	-1.31104	0.00410473	0.0132875	-0.232797	0.396338	1	Has domain(s) with predicted nucleic acid binding, ATP binding, ATP-dependent helicase activity	orf19.3324	TIF	Translation initiation factor; upregulated in highly virulent strain compared to less virulent strain; antigenic in human; flucytosine induced; downregulated upon phagocytosis by macrophages; Spider biofilm repressed
CTRG_04437	-2.44556	2.477e-10	4.06691e-09	-0.154628	0.609978	1	Has domain(s) with predicted transferase activity, transferring glycosyl groups activity	orf19.3325
CTRG_04438	-1.29357	0.0042699	0.0137499	-0.465009	0.095991	1	Has domain(s) with predicted S-adenosylmethionine-dependent tRNA (m5U54) methyltransferase activity and role in tRNA processing	orf19.3327	TRM2	Putative tRNA methyltransferase; repressed by prostaglandins; Spider biofilm induced
CTRG_04441	-1.83814	9.97034e-07	8.79476e-06	0.330395	0.159797	1	Ortholog(s) have GTPase activity, role in GTP catabolic process, cytokinetic cell separation and hyphal tip, cellular bud tip localization	orf19.3330	CRL1	Predicted GTPase of RHO family; CAAX motif geranylgeranylated; expression in S. cerevisiae causes dominant-negative inhibition of pheromone response
CTRG_04446	-2.53668	3.29273e-08	3.83238e-07	0.0584964	0.768019	1	Ortholog(s) have plasma membrane localization	orf19.3335		Plasma membrane protein of unknown function; colony morphology-related gene regulation by Ssn6; repressed by nitric oxide
CTRG_04447	-3.66141	6.22121e-14	1.50803e-12	0.782994	0.00499707	0.346274	Protein of unknown function	orf19.3338
CTRG_00424	-2.13687	3.79232e-07	3.64264e-06	-0.0566133	0.760557	1	Protein of unknown function	orf19.334		Protein of unknown function; flow model biofilm induced; Spider biofilm induced; regulated by Sef1, Sfu1, and Hap43
CTRG_04449	-1.24774	0.00150523	0.00565792	-0.263671	0.279679	1	Has domain(s) with predicted arginine-tRNA ligase, ATP binding activity, role in arginyl-tRNA aminoacylation and cytoplasm localization	orf19.3341		Putative tRNA-Arg synthetase; essential; genes encoding ribosomal subunits, translation factors, and tRNA synthetases are downregulated upon phagocytosis by murine macrophage; downregulated by growth in the mouse cecum
CTRG_00467	-2.37822	7.36617e-10	1.13101e-08	0.0523009	0.764329	1	Has domain(s) with predicted protein binding activity	orf19.335		Sef1p-, Sfu1p-, and Hap43p-regulated gene
CTRG_04460	-2.57175	1.9185e-09	2.78589e-08	-0.300828	0.250251	1	Protein of unknown function	orf19.3353		Protein similar to a mitochondrial complex I intermediate-associated protein; fluconazole-repressed; Spider biofilm induced; rat catheter biofilm repressed
CTRG_04469	-1.08401	0.00284266	0.0096858	0.110595	0.675709	1	Protein of unknown function	orf19.3360		Protein of unknown function; flow model biofilm induced; Spider biofilm induced
CTRG_00508	-1.74099	2.504e-06	2.06385e-05	0.735915	0.0014959	0.151564	Has domain(s) with predicted flavin adenine dinucleotide binding, oxidoreductase activity and role in oxidation-reduction process	orf19.3362	AIF1	Has domain(s) with predicted flavin adenine dinucleotide binding, oxidoreductase activity and role in oxidation-reduction process
CTRG_02888	-1.12969	0.0125895	0.0346528	-0.279123	0.275078	1	Has domain(s) with predicted ATP binding, adenylate kinase activity and role in nucleotide phosphorylation	orf19.3391	ADK1	Putative adenylate kinase; repressed in hyphae; macrophage-induced protein; adenylate kinase release used as marker for cell lysis; possibly essential (UAU1 method); flow model biofilm induced; rat catheter and Spider biofilm repressed
CTRG_02885	-1.18892	0.00120034	0.00469237	0.114009	0.657918	1	Has domain(s) with predicted integral to membrane localization	orf19.3394		Predicted membrane protein; induced by alpha pheromone in SpiderM medium
CTRG_02884	-1.41717	0.000266962	0.00129119	-0.0581043	0.805529	1	Has domain(s) with predicted role in transmembrane transport and integral to membrane localization	orf19.3395		Predicted MFS membrane transporter, member of the drug:proton antiporter (12 spanner) (DHA1) family; induced by nitric oxide, oxidative stress, alpha pheromone; fungal-specific; Hap43-repressed; Spider biofilm induced
CTRG_01909	-3.40449	2.12141e-17	7.55e-16	-0.0892816	0.624857	1	Ortholog(s) have glycerophosphodiester transmembrane transporter activity and role in glycerophosphodiester transport	orf19.34	GIT1	Glycerophosphoinositol permease; involved in utilization of glycerophosphoinositol as a phosphate source; Rim101-repressed; virulence-group-correlated expression
CTRG_02877	-2.19412	9.03126e-08	9.57065e-07	0.518465	0.0528952	1	Ortholog(s) have role in filamentous growth, growth of symbiont in host	orf19.3405	ZCF18	Putative Zn(II)2Cys6 transcription factor; heterozygous null mutant displays sensitivity to virgineone and decreased colonization of mouse kidneys
CTRG_02603	-3.33227	1.27163e-15	3.72828e-14	-0.2411	0.454642	1	Ortholog(s) have plasma membrane localization	orf19.341		Putative spermidine export pump; fungal-specific (no human or murine homolog)
CTRG_02835	-1.88056	4.02658e-05	0.000248663	-0.390528	0.166899	1	Has domain(s) with predicted membrane localization	orf19.3440	FRP5	Protein with a GPR1/FUN34/yaaH family domain; flucytosine repressed
CTRG_02837	-4.62211	0.00908698	0.0263535	0.402422	1	1	Has domain(s) with predicted membrane localization	orf19.3440	FRP5	Protein with a GPR1/FUN34/yaaH family domain; flucytosine repressed
CTRG_02833	-4.36542	0.00204453	0.00734005	0.919534	0.700429	1	Has domain(s) with predicted transporter activity, role in transmembrane transport and integral to membrane localization	orf19.3444		Predicted membrane transporter, member of the drug:proton antiporter (14 spanner) (DHA2) family, major facilitator superfamily (MFS); Hap43p-repressed gene
CTRG_02828	-1.33728	0.000490636	0.00220178	0.0773099	0.801899	1	Has domain(s) with predicted protein binding, zinc ion binding activity and intracellular localization	orf19.3449		Ortholog(s) have ubiquitin-protein transferase activity and role in histone catabolic process, histone ubiquitination
CTRG_02917	-2.29999	4.3097e-09	5.87053e-08	-0.134377	0.501367	1	Protein of unknown function	orf19.3460		Protein of unknown function; mRNA binds She3; transcript regulated upon yeast-hypha switch; induced in oralpharyngeal candidasis
CTRG_02919	-1.41474	0.000115955	0.00062681	0.0823206	0.774564	1	Has domain(s) with predicted GTP binding activity	orf19.3463		Putative GTPase; role in 60S ribosomal subunit biogenesis; Spider biofilm induced
CTRG_02920	-1.89459	4.11633e-05	0.000252684	-0.184893	0.520984	1	Has domain(s) with predicted structural constituent of ribosome, RNA binding activity, role in translation and large ribosomal subunit localization	orf19.3465	RPL10A	Predicted ribosomal protein; downregulated upon phagocytosis by murine macrophages; Hap43-induced; Spider biofilm repressed
CTRG_02539	-1.24154	0.000744516	0.00314187	0.180883	0.558601	1	Protein of unknown function	orf19.347	RSN1	Protein of unknown function; flow model biofilm induced; Spider biofilm induced; induced during the mating process; Hap43-repressed
CTRG_02817	-1.21929	0.00108197	0.00428406	-0.471798	0.0425027	1	Has domain(s) with predicted iron-sulfur cluster binding, FMN binding, oxidoreductase activity	orf19.3470		Putative flavodoxin; similar to S. cerevisiae Tyw1, an iron-sulfur protein required for synthesis of wybutosine modified tRNA; predicted Kex2p substrate; Spider biofilm induced
CTRG_02809	-1.1388	0.00295825	0.0100206	0.222157	0.492249	1	Has domain(s) with predicted RNA binding activity, role in ribosome assembly and nucleus localization	orf19.3478	NIP7	Putative nucleolar protein with role in ribosomal assembly; hyphal-induced; Hap43-induced; Spider biofilm induced
CTRG_02540	-3.05487	6.03938e-14	1.46974e-12	-0.0197756	0.901317	1	Protein of unknown function	orf19.348	SKN2	Protein with a potential role in beta-1,6 glucan biosynthesis; similarity to Kre6 and Skn1; possibly essential, disruptants not obtained by UAU1 method; Hap43-induced; flow model biofilm induced; rat catheter biofilm repressed
CTRG_02903	-2.11758	0.000348755	0.00162673	0.125215	0.772066	1	Protein of unknown function	orf19.3499		Secreted potein; Hap43-repressed; fluconazole-induced; regulated by Tsa1, Tsa1B under H2O2 stress conditions; induced by Mnl1p under weak acid stress; Spider biofilm induced
CTRG_02904	-1.66579	0.00251043	0.00872276	0.33848	0.364797	1	Protein of unknown function	orf19.3499		Secreted potein; Hap43-repressed; fluconazole-induced; regulated by Tsa1, Tsa1B under H2O2 stress conditions; induced by Mnl1p under weak acid stress; Spider biofilm induced
CTRG_01908	-2.04985	1.50392e-06	1.28606e-05	-0.233676	0.365138	1	Has domain(s) with predicted protein serine/threonine kinase, ATP binding activity and role in protein phosphorylation	orf19.35		Predicted kinase; rat catheter, flow model, Spider biofilm induced
CTRG_02906	-1.38483	0.00148807	0.00560713	-0.227348	0.452974	1	Has domain(s) with predicted structural constituent of ribosome activity, role in translation and ribosome localization	orf19.3504	RPL23A	Ribosomal protein; downregulated upon phagocytosis by murine macrophage; Hap43-induced; sumoylation target; Spider biofilm repressed
CTRG_02901	-1.05775	0.0176424	0.0458523	-0.213383	0.423358	1	Has domain(s) with predicted oxidoreductase activity and role in oxidation-reduction process	orf19.3507	MCR1	NADH-cytochrome-b5 reductase; soluble in hyphae; alkaline downregulated; farnesol, ketoconazole or flucytosine induced; protein present in exponential and stationary growth phase yeast; YNB biofilm induced; rat catheter biofilm repressed
CTRG_00583	-1.02393	0.00649415	0.0197065	-0.0623677	0.781041	1	Has domain(s) with predicted 3-hydroxyanthranilate 3,4-dioxygenase, iron ion binding activity and role in oxidation-reduction process	orf19.3515		Putative 3-hydroxyanthranilic acid dioxygenase, involved in NAD biosynthesis; Hap43p-repressed gene
CTRG_00582	-1.13594	0.00187019	0.00684587	0.0226816	0.858764	1	Protein of unknown function	orf19.3516
CTRG_01656	-2.16921	0.000311366	0.00147266	0.550685	0.0879129	1	Has domain(s) with predicted sulfiredoxin, DNA binding activity and role in oxidation-reduction process	orf19.3537		Putative sulfiredoxin; regulated by Tsa1, Tsa1B in minimal media at 37 degrees C; flow model biofilm induced; Spider biofilm induced
CTRG_01658	-1.35892	0.000247458	0.00121985	0.0772349	0.783001	1	Has domain(s) with predicted RNA binding activity	orf19.3547		Ortholog(s) have mRNA 3'-UTR binding, translation repressor activity, mRNA regulatory element binding activity and role in negative regulation of translation, ribosomal large subunit biogenesis
CTRG_01660	-8.34504	2.59859e-44	9.54218e-42	1.28923	5.23492e-08	5.32043e-05	Ortholog(s) have role in pathogenesis, single-species biofilm formation on inanimate substrate, phenotypic switching and cytoplasmic membrane-bounded vesicle, nucleus, plasma membrane localization	orf19.3548.1	WH11	White-phase yeast transcript; expression in opaques increases virulence/switching; mutant switches as WT; Hap43, hypoxia, ketoconazol induced; required for RPMI biofilm; Bcr1-induced in RPMI a/a biofilm; rat catheter, Spider biofilm induced
CTRG_01485	-1.44671	0.00010169	0.000560022	0.243401	0.39045	1	Ortholog(s) have role in cellular response to drug	orf19.3553	RPF2	Putative pre-rRNA processing protein; Hap43p-induced gene; mutation confers hypersensitivity to 5-fluorocytosine (5-FC), 5-fluorouracil (5-FU), and tubercidin (7-deazaadenosine)
CTRG_01481	-1.18382	0.00118023	0.00461961	0.118	0.685863	1	Has domain(s) with predicted binding activity	orf19.3556		Transportin or cytosolic karyopherin beta; Spider biofilm induced
CTRG_01474	-1.17793	0.0026671	0.0091637	-0.0256766	0.945319	1	Protein of unknown function	orf19.3563		Ortholog of C. dubliniensis CD36 : Cd36_19810, C. parapsilosis CDC317 : CPAR2_206450, Candida tenuis NRRL Y-1498 : CANTEDRAFT_113905 and Debaryomyces hansenii CBS767 : DEHA2C05566g
CTRG_01463	-1.72793	8.94093e-05	0.000499994	-0.216705	0.423181	1	Has domain(s) with predicted structural constituent of ribosome activity, role in translation and ribosome localization	orf19.3572.3		Ribosomal 60S subunit protein L31B; Spider biofilm repressed
CTRG_01458	-1.99669	8.15367e-08	8.70054e-07	0.244212	0.326026	1	Protein of unknown function	orf19.3577.1		Ortholog(s) have mitochondrial intermembrane space localization
CTRG_01560	-1.51605	0.000296314	0.0014099	0.122199	0.685659	1	Has domain(s) with predicted methyltransferase activity	orf19.3582		Ortholog(s) have protein-lysine N-methyltransferase activity and role in peptidyl-lysine dimethylation, peptidyl-lysine monomethylation, vesicle-mediated transport
CTRG_01950	-1.11877	0.00385763	0.0126203	0.141909	0.642524	1	Protein of unknown function	orf19.3585		Putative tRNA methyltransferase complex subunit; regulated by Gcn4; repressed in response to amino acid starvation (3-aminotriazole treatment); Spider biofilm induced
CTRG_01866	-1.15597	0.00397063	0.0129282	0.278793	0.393003	1	Ortholog(s) have role in cellular response to drug and small-subunit processome localization	orf19.3609	UTP15	Small subunit (SSU) processome component; mutation confers resistance to 5-fluorocytosine (5-FC); physically interacts with TAP-tagged Nop1p
CTRG_01837	-1.231	0.00128285	0.00496451	0.240724	0.325156	1	Has domain(s) with predicted alkylbase DNA N-glycosylase activity and role in base-excision repair	orf19.3639		Ortholog(s) have DNA-3-methyladenine glycosylase activity, damaged DNA binding activity, role in DNA dealkylation involved in DNA repair, base-excision repair, AP site formation and cytoplasm, nucleus localization
CTRG_02942	-1.39157	0.000151662	0.000797425	0.0830257	0.819453	1	Protein of unknown function	orf19.3644		Protein of unknown function; Cyr1-repressed; rat catheter and Spider biofilm induced
CTRG_04606	-4.20837	8.30444e-08	8.83082e-07	0.391273	0.259153	1	Has domain(s) with predicted protein binding activity	orf19.3665	SET6	Ortholog of S. cerevisiae Set6, a SET domain protein of unknown function; Hap43-induced; rat catheter and Spider biofilm induced
CTRG_04615	-1.27946	0.00514315	0.016107	0.500595	0.0586213	1	Ortholog(s) have plasma membrane localization	orf19.3668	HGT2	Putative MFS glucose transporter; 20 member C. albicans glucose transporter family; 12 probable membrane-spanning segments; expressed in rich medium with 2% glucose; rat catheter and Spider biofilm induced
CTRG_04617	-1.11775	0.00359759	0.0118469	0.0424166	0.682849	1	Ortholog(s) have galactokinase activity and role in galactose transport, galactose catabolic process	orf19.3670	GAL1	Galactokinase; galactose, Mig1, Tup1, Hap43 regulated; fluconazole, ketoconazole-induced; stationary phase enriched protein; GlcNAc-induced protein; farnesol, hypoxia-repressed in biofilm; rat catheter and Spider biofilm induced
CTRG_04620	-1.36942	0.000374417	0.00173375	0.0787108	0.637529	1	Ortholog(s) have dTDP-glucose 4,6-dehydratase activity and role in fungal-type cell wall biogenesis, cellular response to drug	orf19.3674	GAL102	UDP-glucose 4,6-dehydratase; role in mannosylation of cell wall proteins; mutation confers hypersensitivity to toxic ergosterol analog; overlaps orf19.3673; Spider biofilm induced
CTRG_04621	-1.09087	0.00242773	0.00848327	-0.0657556	0.86615	1	Has domain(s) with predicted UDP-glucose:hexose-1-phosphate uridylyltransferase, zinc ion binding activity and role in galactose metabolic process	orf19.3675	GAL7	Putative galactose-1-phoshphate uridyl transferase; downregulated by hypoxia, upregulated by ketoconazole; macrophage/pseudohyphal-repressed
CTRG_04644	-1.48352	8.90327e-05	0.00049834	0.13102	0.712302	1	Has domain(s) with predicted catalytic activity and membrane localization	orf19.3682	CWH8	Putative dolichyl pyrophosphate (Dol-P-P) phosphatase; ketoconazole-induced; expression is increased in a fluconazole-resistant isolate; clade-associated gene expression; Hap43p-induced gene
CTRG_04635	-2.96704	0.00024908	0.00122473	-0.454143	0.255803	1	Has domain(s) with predicted catalytic, cation binding activity and role in carbohydrate metabolic process	orf19.3693	PGA5	Putative GPI-anchored beta-1,3-glucanosyltransferase with similarity to the A. fumigatus GEL family; fungal-specific (no human or murine homolog)
CTRG_05003	-1.04608	0.00577549	0.0178334	0.355205	0.185366	1	Has domain(s) with predicted phosphotransferase activity, for other substituted phosphate groups activity, role in phospholipid biosynthetic process and membrane localization	orf19.3695		Ortholog(s) have diacylglycerol cholinephosphotransferase activity, ethanolaminephosphotransferase activity and role in phosphatidylcholine biosynthetic process, phosphatidylethanolamine biosynthetic process
CTRG_00890	-1.04938	0.00530256	0.0165557	0.120126	0.527862	1	Ortholog(s) have cell wall-bounded periplasmic space, cell surface localization	orf19.3727	PHO112	Phytase, implicated in hyphal morphogenesis and virulence; associated with cell surface; Rim101-repressed; DTT-extractable; N-glycosylated; Hap43-induced
CTRG_00902	-1.97293	1.0281e-07	1.07288e-06	0.579967	0.00796292	0.466903	Has domain(s) with predicted acid phosphatase activity	orf19.3727	PHO112	Phytase, implicated in hyphal morphogenesis and virulence; associated with cell surface; Rim101-repressed; DTT-extractable; N-glycosylated; Hap43-induced
CTRG_00911	-3.36382	0.0183803	0.0474695	-0.43574	0.656692	1	Has domain(s) with predicted methyltransferase activity and role in nucleobase-containing compound metabolic process	orf19.3736	KAR4	Transcription factor; required for gene regulation in response to pheromones; ortholog of S. cerevisiae Kar4; role in karyogamy; opaque-specific, a-specific; induced by alpha factor
CTRG_00810	-1.4825	0.00883641	0.0257238	-1.11114	0.0241338	0.891926	Has domain(s) with predicted role in transmembrane transport	orf19.3746	OPT2	Oligopeptide transporter; induced upon phagocytosis by macrophage; macrophage/pseudohyphal-repressed after 16h; fluconazole-induced; virulence-group-correlated expression; Hap43-repressed
CTRG_03543	-1.13843	0.00216044	0.00770226	-0.02824	0.906498	1	Has domain(s) with predicted role in regulation of transcription from RNA polymerase II promoter and Elongator holoenzyme complex localization	orf19.3759		Putative elongator complex subunit; for modification of wobble nucleosides in tRNA; Spider biofilm induced
CTRG_03536	-1.14321	0.00239023	0.00837965	-0.214862	0.371085	1	Has domain(s) with predicted integral to membrane localization	orf19.3767	PEP1	Type I transmembrane sorting receptor for multiple vacuolar hydrolases; cycles between late-Golgi and prevacuolar endosome-like compartments; rat catheter biofilm repressed
CTRG_02204	-1.80349	1.87067e-06	1.58211e-05	0.0239983	0.98362	1	Ortholog(s) have role in cellular response to drug	orf19.3778		Protein with a predicted role in ribosome biogenesis; mutation confers hypersensitivity to 5-fluorocytosine (5-FC), 5-fluorouracil (5-FU); repressed in core stress response; repressed by prostaglandins; Hap43-induced
CTRG_05726	-2.24135	3.49568e-09	4.86944e-08	0.463626	0.101664	1	Has domain(s) with predicted acetyl-CoA transporter activity and integral to membrane localization	orf19.3782
CTRG_05731	-2.04575	4.4822e-06	3.47568e-05	-0.114664	0.685001	1	Protein of unknown function	orf19.3789	RPL24A	Predicted ribosomal protein; downregulated upon phagocytosis by murine macrophage; intron in 5'-UTR; Hap43-induced; Spider biofilm repressed
CTRG_03886	-2.02054	5.209e-07	4.88156e-06	0.53105	0.114011	1	Protein of unknown function	orf19.3793		Protein of unknown function; mRNA binds She3; regulated by Nrg1; upregulated in a cyr1 or ras1 mutant
CTRG_03927	-1.35979	0.000219694	0.00110692	0.053184	0.883274	1	Has domain(s) with predicted methylenetetrahydrofolate dehydrogenase (NADP+), nucleotide binding activity and role in oxidation-reduction process, folic acid-containing compound biosynthetic process	orf19.3810		Ortholog(s) have methylenetetrahydrofolate dehydrogenase (NAD+) activity, role in folic acid-containing compound biosynthetic process, one-carbon metabolic process, purine nucleobase biosynthetic process and cytosol localization
CTRG_03925	-1.58958	0.00011196	0.000609454	-0.185977	0.478319	1	Ortholog(s) have cell surface localization	orf19.3812	SSZ1	Putative HSP70 chaperone; protein level decreases in stationary phase cultures; Spider biofilm repressed
CTRG_03923	-1.21042	0.000882467	0.00360302	0.418951	0.128598	1	Has domain(s) with predicted ubiquitin thiolesterase activity and role in ubiquitin-dependent protein catabolic process	orf19.3815		Ortholog(s) have thiol-dependent ubiquitin-specific protease activity and role in protein deubiquitination
CTRG_05735	-1.5525	0.000189477	0.000969748	0.025017	0.916173	1	Ortholog(s) have membrane localization	orf19.3822	SCS7	Putative ceramide hydroxylase; regulated by Nrg1; induced in high iron; fluconazole-induced; Hap43-repressed; Spider biofilm induced
CTRG_00264	-1.68049	7.50969e-06	5.56404e-05	0.0422288	0.788915	1	Ortholog(s) have aspartic-type endopeptidase activity, role in adhesion to host, fungal-type cell wall organization, proteolysis and cell surface, fungal-type cell wall, anchored to plasma membrane, extracellular region localization	orf19.3839	SAP10	Secreted aspartyl protease; roles in adhesion, virulence (RHE model), cell surface integrity; distinct specificity from Sap9; at cell membrane and wall; GPI-anchored; induced in low iron; Tbf1-activated; Spider biofilm induced
CTRG_03179	-1.23862	0.000851236	0.00350807	-0.0419726	0.841314	1	Has domain(s) with predicted protein binding activity	orf19.384		Ortholog of S. cerevisiae : YPL247C, C. glabrata CBS138 : CAGL0H00781g, C. dubliniensis CD36 : Cd36_07900, C. parapsilosis CDC317 : CPAR2_207070 and Candida tenuis NRRL Y-1498 : CANTEDRAFT_121354
CTRG_00652	-2.17188	0.000266448	0.00129073	0.523898	0.0987577	1	Has domain(s) with predicted catalytic activity	orf19.3852		Has domain(s) with predicted carbohydrate binding, catalytic activity and role in carbohydrate metabolic process
CTRG_00620	-1.21374	0.00436954	0.0139903	-0.185993	0.475414	1	Ortholog(s) have role in sphingolipid biosynthetic process	orf19.3859		Putative microsomal beta-keto-reductase; transcript upregulated by treatment with ciclopirox olamine; induced by alpha pheromone in SpiderM medium; regulated by Sef1, Sfu1, and Hap43
CTRG_03155	-1.70474	4.87467e-06	3.75094e-05	0.175936	0.59429	1	Ortholog(s) have role in regulation of transcription from RNA polymerase II promoter, mRNA processing, regulation of glycolysis	orf19.387	GCR3	Functional homolog of S. cerevisiae Gcr3, which acts in regulation of glycolytic genes; no intron predicted, in contrast to intron in S. cerevisiae GCR3 gene
CTRG_00627	-2.82491	2.12874e-09	3.06947e-08	-0.238497	0.355647	1	Has domain(s) with predicted N6-(1,2-dicarboxyethyl)AMP AMP-lyase (fumarate-forming) activity and role in purine ribonucleotide biosynthetic process	orf19.3870	ADE13	Adenylosuccinate lyase; enzyme of adenine biosynthesis; soluble protein in hyphae; not induced during GCN response, in contrast to the S. cerevisiae ortholog; repressed by nitric oxide
CTRG_00629	-1.50476	0.000101213	0.000557897	0.17351	0.463676	1	Protein of unknown function	orf19.3872		Protein of unknown function; oral infection induced; mutants have reduced capacity to damage oral epithelial cells; rat catheter biofilm repressed
CTRG_00630	-1.09163	0.00306686	0.0103297	0.0564562	0.776843	1	Protein of unknown function	orf19.3873	ARC40	Protein similar to S. cerevisiae Arc40; involved in actin filament organization in S. cerevisiae; transposon mutation affects filamentous growth; rat catheter and Spider biofilm repressed
CTRG_00631	-2.12871	1.39222e-08	1.71095e-07	-0.0246557	0.854543	1	Has domain(s) with predicted cation transmembrane transporter activity, role in transmembrane transport, cation transport and integral to membrane localization	orf19.3874		Predicted cation transmembrane transporter; Spider biofilm induced
CTRG_00604	-3.63838	3.51733e-19	1.49353e-17	0.307428	0.278022	1	Has domain(s) with predicted N-acetyltransferase activity	orf19.3885		Has domain(s) with predicted N-acetyltransferase activity; highly induced during chlamydospore formation in both C. albicans and C. dubliniensis
CTRG_06058	-1.32045	0.0035599	0.0117462	0.0784491	0.754652	1	Protein of unknown function	orf19.3902	MRV2	Protein of unknown function; repressed by fluphenazine treatment or in an azole-resistant strain that overexpresses CDR1 and CDR2; Spider biofilm induced
CTRG_06046	-1.71347	0.000192966	0.000984333	-0.467893	0.0614747	1	Has domain(s) with predicted dipeptidase, tripeptidase activity and role in metabolic process	orf19.3915		Putative metallodipeptidase; protein present in exponential and stationary growth phase yeast; Hog1-induced; Hap43-repressed; sumoylation target; Spider biofilm repressed
CTRG_00050	-1.99058	0.000173221	0.000895482	-0.765793	0.105486	1	Protein of unknown function	orf19.3923	PGA37	Putative GPI-anchored protein; Hap43-repressed; Spider biofilm induced
CTRG_06037	-5.18781	3.63525e-32	5.08687e-30	0.821333	0.000303407	0.0452707	Has domain(s) with predicted ribonuclease T2, RNA binding activity	orf19.3926	RNY11	Ortholog(s) have endoribonuclease activity, role in RNA catabolic process, apoptotic process, cell morphogenesis and cytosol, extracellular region, fungal-type vacuole localization
CTRG_06031	-3.01243	1.43592e-10	2.45582e-09	-0.132251	0.726913	1	Has domain(s) with predicted nucleic acid binding, nucleotide binding activity	orf19.3932		Predicted RNA binding protein; stationary phase enriched; induced in core caspofungin response; induced by nitric oxide independent of Yhb1; repressed in ssr1 null; ketoconazole, hypoxia induced; Spider biofilm induced
CTRG_06070	-1.22074	0.0018749	0.00685091	0.112841	0.676692	1	Ortholog(s) have role in cellular response to drug	orf19.3951	TIP1	Protein with a predicted role in biogenesis of ER-derived COPII transport vesicles; mutation confers hypersensitivity to toxic ergosterol analog
CTRG_06078	-1.68596	5.17852e-06	3.95585e-05	0.0625466	0.779614	1	Ortholog(s) have ATP-dependent RNA helicase activity and role in ribosomal small subunit biogenesis	orf19.3962	HAS1	Functional homolog of S. cerevisiae Has1p, which is a nucleolar protein of the DEAD-box ATP-dependent RNA helicase family that is involved in biogenesis of the ribosome, particularly the small (40S) subunit; caspofungin-downregulated
CTRG_06090	-1.38194	0.000182235	0.000936579	0.546105	0.0389279	1	Has domain(s) with predicted role in vesicle-mediated transport	orf19.3972		Ortholog(s) have role in ER to Golgi vesicle-mediated transport, retrograde transport, endosome to Golgi and COPII-coated ER to Golgi transport vesicle, Golgi cis cisterna, Golgi membrane, endoplasmic reticulum localization
CTRG_03166	-1.55104	0.000776998	0.00324999	0.44956	0.211242	1	Protein of unknown function	orf19.398		Ortholog of C. dubliniensis CD36 : Cd36_08040, C. parapsilosis CDC317 : CPAR2_207180, Candida tenuis NRRL Y-1498 : CANTEDRAFT_114140 and Debaryomyces hansenii CBS767 : DEHA2G13992g
CTRG_06105	-1.17658	0.0130433	0.0356607	-0.207845	0.572491	1	Protein of unknown function	orf19.3986	PPR1	Transcription factor with zinc cluster DNA-binding motif involved in regulation of purine catabolism; has similarity to S. cerevisiae Ppr1p, which is a transcription factor involved in the regulation of uracil biosynthesis genes
CTRG_06110	-1.1793	0.00195454	0.00709558	0.00707762	0.965013	1	Protein of unknown function	orf19.3994		Dolichyl-diphosphooligosaccharide-protein glycotransferase; predicted role in protein N-linked glycosylation, protein O-linked mannosylation; Spider biofilm repressed
CTRG_05482	-1.89207	2.85685e-06	2.3236e-05	-0.267278	0.313142	1	Ortholog(s) have cytosol localization	orf19.3997	ADH1	Alcohol dehydrogenase; oxidizes ethanol to acetaldehyde; at yeast cell surface; immunogenic in humans/mice; complements S. cerevisiae adh1 adh2 adh3 mutant; fluconazole, farnesol-induced; flow model biofilm induced; Spider biofilm repressed
CTRG_06147	-1.62571	0.000120782	0.000651185	-0.991129	5.88874e-05	0.012646	Has domain(s) with predicted dihydroxy-acid dehydratase activity and role in branched-chain amino acid biosynthetic process	orf19.4040	ILV3	Dihydroxyacid dehydratase; repressed by nitric oxide; macrophage-induced protein; protein in exponential and stationary growth phase; Sef1, Sfu1p, Hap43-regulated; farnesol-repressed; flow model biofilm induced; Spider biofilm repressed
CTRG_06149	-2.8437	1.58889e-13	3.69896e-12	-0.0792599	0.918171	1	Has domain(s) with predicted protein binding, phospholipid binding activity	orf19.4043
CTRG_06150	-2.39198	2.3405e-05	0.000152754	-0.328353	0.597564	1	Protein of unknown function	orf19.4044	MUM2	Protein similar to S. cerevisiae Mum2, a protein essential for meiotic DNA replication and sporulation; induced by alpha pheromone in SpiderM medium; transcript regulated by Tup1
CTRG_04501	-1.0471	0.0101499	0.0288918	-0.296358	0.398862	1	Ortholog(s) have gamma-aminobutyric acid transmembrane transporter, polyamine transmembrane transporter activity and role in polyamine transport, gamma-aminobutyric acid transport	orf19.4063	GPT1	GABA/polyamine transporter; 9 to 11 membrane spanning segments; complements GABA uptake defect of an S. cerevisiae uga4 put4 gap1 triple mutant; complements growth of an S. cerevisiae spe1 mutant under polyamine limitation
CTRG_01925	-1.74023	0.000114069	0.000619334	0.53129	0.0480549	1	Has domain(s) with predicted oxidoreductase activity, acting on the aldehyde or oxo group of donors activity and role in oxidation-reduction process	orf19.4076	MET10	Sulfite reductase; role in sulfur amino acid metabolism; induced by human whole blood or PMNs; Hog1-induced; possibly adherence-induced; flow model, Spider model, F-12/CO2 biofilm induced
CTRG_01498	-1.21056	0.00650447	0.0197281	0.132613	0.750781	1	Protein of unknown function	orf19.4106		Ortholog(s) have ubiquitin conjugating enzyme binding activity and role in mRNA polyadenylation, pre-mRNA cleavage required for polyadenylation, proteasome-mediated ubiquitin-dependent protein catabolic process
CTRG_01507	-1.64435	2.1015e-05	0.000139128	0.0222179	0.938288	1	Ortholog(s) have nucleoside transmembrane transporter activity, against a concentration gradient, drug transmembrane transporter, symporter activity, role in nucleoside transport, cellular response to drug, drug transport and plasma membrane localization	orf19.4118	CNT	CNT family H(+)/nucleoside symporter; transports adenosine, uridine, inosine, guanosine, tubercidin; variant alleles for high/low-affinity isoforms; S or G at residue 328 affects specificity; Spider, flow model biofilm induced
CTRG_04552	-1.64049	8.42731e-06	6.18438e-05	0.01828	0.910722	1	Has domain(s) with predicted structural constituent of ribosome activity, role in translation and ribosome localization	orf19.413.1	RPS27A	Ribosomal protein S27; rat catheter and Spider biofilm induced
CTRG_02684	-1.24074	0.000734571	0.00310415	0.303692	0.14115	1	Ortholog(s) have role in cellular copper ion homeostasis	orf19.4145	ZCF20	Zn(II)2Cys6 transcription factor orthologous to S. cerevisiae Hap1; regulated by Sef1, Sfu1; Hap43-induced; Spider biofilm induced
CTRG_02682	-1.30111	0.000869563	0.00356689	-0.211954	0.450547	1	Ortholog(s) have glutathione-disulfide reductase activity	orf19.4147	GLR1	Glutathione reductase; upregulated by human neutrophils; oxidative stress-induced regulation via Cap1p; overexpression correlates with multidrug resistance in a cap1 mutant, farnesol induced; stationary phase enriched protein
CTRG_02678	-1.72768	0.000175087	0.000903612	-0.175903	0.513218	1	Ortholog(s) have translation elongation factor, ATPase activity, role in translational elongation and cell surface, yeast-form cell wall, plasma membrane localization	orf19.4152	CEF3	Translation elongation factor 3; antigenic in humans; predicted C-term nucleotide-binding active site; protein on surface of yeast, not hyphae; polystyrene adherence induced; higher protein amount in stationary phase; possibly essential
CTRG_00079	-1.22737	0.00160594	0.00599261	-0.190057	0.465604	1	Has domain(s) with predicted hydrolase activity and role in metabolic process	orf19.4172		Has domain(s) with predicted hydrolase activity and role in metabolic process
CTRG_02985	-1.54805	4.68014e-05	0.000282783	0.452137	0.0840054	1	Protein of unknown function	orf19.4199	SLY41	Protein involved in ER-to-Golgi transport; rat catheter and Spider biofilm induced
CTRG_02987	-1.16086	0.00205125	0.00735989	0.136572	0.606258	1	Protein of unknown function	orf19.4203		Ortholog(s) have structural constituent of nuclear pore activity, role in nuclear pore organization, spindle pole body duplication and nuclear pore transmembrane ring, spindle pole body localization
CTRG_02994	-1.06883	0.00424609	0.0136947	0.206262	0.383223	1	Protein of unknown function	orf19.4210		Ortholog(s) have phospholipase A2 activity, role in cardiolipin acyl-chain remodeling and mitochondrial inner membrane localization
CTRG_02995	-2.25981	8.84325e-07	7.93701e-06	0.541411	0.0200621	0.799599	Ortholog(s) have ferroxidase activity, role in high-affinity iron ion transport, prostaglandin biosynthetic process, cellular response to drug and plasma membrane localization	orf19.4211
CTRG_05405	-2.99952	1.31746e-14	3.45174e-13	0.0983117	0.774105	1	Has domain(s) with predicted hydrolase activity	orf19.4229		Putative polyphosphate phosphatase; role in hydrolysis of diphosphorylated inositol polyphosphates and diadenosine polyphosphates; Spider biofilm induced
CTRG_05516	-1.56198	0.000100315	0.000553441	-0.0376724	0.889197	1	Protein of unknown function	orf19.4231	PTH2	Putative cAMP-independent regulatory protein; constitutive expression independent of MTL or white-opaque status; Spider biofilm induced
CTRG_05518	-1.43018	0.000415951	0.00190127	-0.0288295	0.87115	1	Has domain(s) with predicted pyridoxal phosphate binding, threonine synthase activity and role in threonine biosynthetic process	orf19.4233	THR4	Putative threonine synthase; protein present in exponential and stationary growth phase yeast cultures; Gcn4p-regulated; sumoylation target
CTRG_05520	-1.59246	1.18721e-05	8.41154e-05	0.160482	0.710457	1	Ortholog(s) have 3',5'-cyclic-GMP phosphodiesterase, 3',5'-cyclic-AMP phosphodiesterase activity	orf19.4235	PDE1	Low affinity cyclic nucleotide phosphodiesterase; mediates cAMP signaling in response to glucose or intracellular acidification; macrophage-repressed; Spider biofilm induced
CTRG_05447	-3.6926	8.37339e-17	2.75875e-15	0.0997585	0.575246	1	Protein of unknown function	orf19.4246		Protein with similarity to S. cerevisiae Ykr070w; Tn mutation affects filamentation; Hog1-repressed; colony morphology-related gene regulation by Ssn6p; induced during cell wall regeneration; possibly essential
CTRG_06059	-1.53417	5.34087e-05	0.000314376	-0.0447431	0.859452	1	Has domain(s) with predicted hydrolase activity	orf19.4248		Ortholog of S. cerevisiae YLR118C (alias Apt1); acyl-protein thioesterase responsible for depalmitoylation of Gpa1 in S. cerevisiae; regulated by Gcn4; repressed in response to amino acid starvation (3AT); rat catheter biofilm repressed
CTRG_06060	-1.84708	6.64996e-07	6.11102e-06	0.0213554	0.903508	1	Protein of unknown function	orf19.4250		Ortholog of C. dubliniensis CD36 : Cd36_52200, C. parapsilosis CDC317 : CPAR2_502480, Candida tenuis NRRL Y-1498 : CANTEDRAFT_115972 and Debaryomyces hansenii CBS767 : DEHA2G19976g
CTRG_06061	-1.97504	1.26425e-06	1.0948e-05	0.269223	0.246106	1	Has domain(s) with predicted sequence-specific DNA binding RNA polymerase II transcription factor, zinc ion binding activity, role in regulation of transcription, DNA-dependent and nucleus localization	orf19.4251	ZCF22	Predicted Zn(II)2Cys6 transcription factor
CTRG_06000	-1.18453	0.00147067	0.00555858	-0.0818393	0.667911	1	Ortholog(s) have small-subunit processome localization	orf19.4268	UTP13	Putative U3 snoRNA-associated protein; Hap43-induced; repressed in core stress response; physically interacts with TAP-tagged Nop1
CTRG_05996	-4.11945	1.00837e-23	7.30419e-22	0.178828	0.464597	1	Has domain(s) with predicted role in protein glycosylation	orf19.4279	MNN1	Putative alpha-1,3-mannosyltransferase; of the mannosyltransferase complex; negatively regulated by Rim101; transcript elevated in chk1 and nik1 mutants, but not in sln1 mutant; Spider and flow model biofilm induced
CTRG_05997	-3.53483	2.51423e-10	4.11705e-09	-0.0550746	0.862601	1	Has domain(s) with predicted role in protein glycosylation	orf19.4279	MNN1	Putative alpha-1,3-mannosyltransferase; of the mannosyltransferase complex; negatively regulated by Rim101; transcript elevated in chk1 and nik1 mutants, but not in sln1 mutant; Spider and flow model biofilm induced
CTRG_05990	-1.11532	0.00200247	0.00722274	0.0555661	0.824939	1	Protein of unknown function	orf19.4286		Protein of unknown function; flow model biofilm induced; Spider biofilm induced
CTRG_01788	-2.18984	4.71215e-06	3.63568e-05	0.313427	0.262225	1	Has domain(s) with predicted catalytic, coenzyme binding, nucleotide binding activity and role in cellular metabolic process	orf19.4309	GRP2	NAD(H)-linked methylglyoxal oxidoreductase involved in regulation of methylglyoxal and pyruvate levels; regulation associated with azole resistance; induced in core stress response or by oxidative stress via Cap1, fluphenazine, benomyl
CTRG_04539	-1.73623	1.57367e-05	0.000108258	-0.288118	0.239585	1	Protein of unknown function	orf19.431	ZCF2	Zn(II)2Cys6 transcription factor, required for adaptation to reactive sulfur species; regulates sulfite tolerance through expression of SSU1 and CDG1; Hap43-repressed; Spider biofilm induced
CTRG_05994	-1.15231	0.00536419	0.0167142	-0.0100886	0.926782	1	Ortholog(s) have trimethyllysine dioxygenase activity and role in carnitine biosynthetic process	orf19.4316		Trimethyllysine dioxygenase, the first enzyme in the carnitine biosynthesis pathway; hypha-induced expression, regulated by Cyr1, Ras1, Efg1; rat catheter biofilm repressed
CTRG_05978	-2.82362	2.14652e-13	4.91306e-12	-0.270063	0.276196	1	Has domain(s) with predicted oxidoreductase activity and role in oxidation-reduction process	orf19.4317	GRE3	Putative D-xylose reductase; antigenic in murine systemic infection; soluble protein in hyphae; induced by farnesol, macrophage interaction and by Mnl1 under weak acid stress; stationary-phase enriched protein; Spider biofilm induced
CTRG_05979	-1.76788	2.53602e-06	2.08468e-05	-0.00221986	0.974873	1	Ortholog(s) have sequence-specific DNA binding transcription factor, double-stranded DNA binding activity and nucleus localization	orf19.4318	MIG1	C2H2 transcription factor; repressor; regulates genes for carbon source utilization; Tup1-dependent and independent functions; hyphal, Hap43 and caspofungin repressed; Spider and flow model biofilm induced
CTRG_05429	-1.28648	0.00150438	0.00565792	0.0898304	0.768073	1	Has domain(s) with predicted serine-type endopeptidase activity, role in proteolysis and membrane localization	orf19.4322	DAP2	Putative dipeptidyl aminopeptidase; transcriptionally regulated during macrophage response
CTRG_05561	-1.55277	0.000287401	0.00137279	-0.0910498	0.775644	1	Ortholog(s) have membrane localization	orf19.4336	RPS5	Ribosomal protein S5; macrophage/pseudohyphal-induced after 16 h; downregulated upon phagocytosis by murine macrophage; Hap43-induced; Spider biofilm repressed
CTRG_05560	-1.24843	0.000804449	0.0033376	-0.472637	0.0767303	1	Has domain(s) with predicted role in transmembrane transport and integral to membrane localization	orf19.4337		Predicted membrane transporter; monocarboxylate porter (MCP) family, major facilitator superfamily (MFS); Spider biofilm induced; rat catheter biofilm repressed
CTRG_05553	-2.4056	1.55126e-08	1.89131e-07	0.0811358	0.905698	1	Has domain(s) with predicted protein serine/threonine kinase, ATP binding activity and role in protein phosphorylation	orf19.4347		Putative serine/threonine protein kinase; Hog1p-induced
CTRG_00737	-1.14385	0.00338997	0.01127	0.0892251	0.713886	1	Has domain(s) with predicted cysteine-type peptidase activity and role in proteolysis	orf19.4353	ULP2	SUMO deconjugation enzyme; removes the small ubiquitin-like modifier (SUMO) from proteins; Spider biofilm induced
CTRG_00733	-2.64071	5.55976e-09	7.39341e-08	0.195724	0.594468	1	Has domain(s) with predicted S-adenosylmethionine-dependent tRNA (m5U54) methyltransferase activity and role in tRNA processing	orf19.4365		Has domain(s) with predicted RNA methyltransferase activity and role in RNA processing
CTRG_00731	-6.13832	2.76392e-40	7.3989e-38	0.643151	0.0102259	0.534639	Protein of unknown function	orf19.4366		Ortholog of C. dubliniensis CD36 : Cd36_28870, Candida tropicalis MYA-3404 : CTRG_00731 and Candida albicans WO-1 : CAWG_01703
CTRG_00718	-4.68295	2.58871e-07	2.55838e-06	0.344315	0.438342	1	Ortholog(s) have role in (1->6)-beta-D-glucan biosynthetic process	orf19.4377	KRE1	Cell wall glycoprotein; beta glucan synthesis; increases glucan content in S. cerevisiae kre1, complements killer toxin sensitivity; caspofungin induced; Spider/rat catheter/flow model biofilm induced; Bcr1-repressed in RPMI a/a biofilms
CTRG_04513	-1.12997	0.00197611	0.00716103	-0.215594	0.373598	1	Protein of unknown function	orf19.438		Has domain(s) with predicted membrane localization
CTRG_00736	-1.85717	4.11475e-05	0.000252684	0.00670093	0.976173	1	Protein of unknown function	orf19.4381	VTC3	Putative polyphosphate synthetase; downregulated in core caspofungin response; Hog1p-induced; transcription is opaque-specific; fungal-specific (no human or murine homolog)
CTRG_00749	-2.65833	2.54981e-10	4.15468e-09	0.388357	0.100228	1	Protein of unknown function	orf19.4391		Ortholog of C. dubliniensis CD36 : Cd36_28730, Candida tropicalis MYA-3404 : CTRG_00749 and Candida albicans WO-1 : CAWG_01683
CTRG_00744	-1.12026	0.0135698	0.0369104	-0.0855656	0.752988	1	Protein of unknown function	orf19.4399	NCS2	Putative cytosolic thiouridylase subunit; Spider biofilm induced
CTRG_00742	-2.08725	4.88633e-06	3.75126e-05	0.156893	0.719725	1	Ortholog(s) have role in cellular response to biotic stimulus, pathogenesis, positive regulation of growth rate, filamentous growth of a population of unicellular organisms in response to biotic stimulus	orf19.4401	YVH1	Putative dual specificity phosphatase (phosphoserine/threonine and phosphotyrosine phosphatase); required for wild-type growth rate and for wild-type virulence in mouse model of systemic infection; Hap43p-induced gene
CTRG_03907	-1.13376	0.00346978	0.0115105	-0.173927	0.552739	1	Has domain(s) with predicted role in protein localization	orf19.4416
CTRG_04163	-1.02319	0.0094691	0.0272721	0.144588	0.582716	1	Ortholog(s) have centromeric DNA binding activity and CBF3 complex localization	orf19.4427	SKP1	Putative subunit D of kinetochore protein complex CBF3; regulated by Gcn4p; repressed in response to amino acid starvation (3-aminotriazole treatment)
CTRG_03993	-3.06182	8.32672e-05	0.00046777	-0.0762044	0.922834	1	Has domain(s) with predicted nucleic acid binding, zinc ion binding activity and intracellular localization	orf19.4438	RME1	Zinc finger protein; controls meiosis in S. cerevisae; white-specific transcript; upregulation correlates with clinical development of fluconazole resistance; Upc2-regulated in hypoxia; flow model biofilm induced; Spider biofilm repressed
CTRG_03963	-1.20805	0.00133866	0.00515777	0.0715017	0.755155	1	Has domain(s) with predicted GTP binding, GTPase activity	orf19.4451	RIA1	Putative translation elongation factor; genes encoding ribosomal subunits, translation factors, and tRNA synthetases are downregulated upon phagocytosis by murine macrophage
CTRG_04768	-2.02254	6.62076e-08	7.20212e-07	0.194357	0.53243	1	Protein of unknown function	orf19.4464	SEN15	Similar to delta subunit of tRNA splicing endonuclease; increased transcription is observed upon fluphenazine treatment
CTRG_04772	-1.26611	0.00508757	0.0159654	-0.438006	0.0650886	1	Ortholog(s) have plasma membrane localization	orf19.4468		Putative succinate dehydrogenase; localized to the mitochondrial membrane; Hap43p-repressed gene
CTRG_04760	-2.32765	1.07806e-08	1.36016e-07	0.230495	0.440511	1	Ortholog(s) have mannosylphosphate transferase activity and role in cell wall mannoprotein biosynthetic process, protein N-linked glycosylation	orf19.4475	KTR4	Mannosyltransferase; induced during cell wall regeneration; fungal-specific (no human or murine homolog); Bcr1-repressed in RPMI a/a biofilms
CTRG_04757	-1.15113	0.00630772	0.0192165	0.0350321	0.963041	1	Has domain(s) with predicted RNA binding activity	orf19.4479		Putative U3-containing 90S preribosome subunit; Hap43-induced; repressed in core stress response; Spider biofilm induced
CTRG_01608	-1.69938	3.54683e-05	0.000221479	-0.266699	0.373214	1	Ortholog(s) have role in cellular response to drug and cell surface localization	orf19.4490	RPL17B	Ribosomal protein L17; mutation confers hypersensitivity to 5-FU, tubercidin; repressed upon phagocytosis by macrophage; Hap43-induced; Spider biofilm repressed
CTRG_01594	-2.09924	6.28133e-08	6.8693e-07	-0.462061	0.0561727	1	Has domain(s) with predicted homocitrate synthase activity and role in lysine biosynthetic process via aminoadipic acid	orf19.4506	LYS22	Homocitrate synthase, minor isoform; repressed by nitric oxide and by hypoxia; protein level decreases in stationary phase cultures; induced by ketoconazole, Spider biofilm induced; flow model biofilm repressed
CTRG_01590	-1.07189	0.00436352	0.0139783	0.121099	0.73555	1	Protein of unknown function	orf19.4517		Protein of unknown function; Hap43-induced gene
CTRG_04613	-4.18199	7.09923e-17	2.37554e-15	-0.868426	0.0920701	1	Has domain(s) with predicted ion channel activity, role in ion transport and membrane localization	orf19.4526	HSP30	Putative heat shock protein; fluconazole repressed; amphotericin B induced; Spider biofilm induced; rat catheter biofilm induced
CTRG_00169	-2.00381	7.44729e-06	5.52757e-05	-0.136907	0.61426	1	Ortholog(s) have 1,3-beta-glucanosyltransferase activity, role in growth of symbiont in host, single-species biofilm formation on inanimate substrate, fungal-type cell wall organization, pathogenesis, single-species biofilm formation in or on host organism	orf19.4565	BGL2	Cell wall 1,3-beta-glucosyltransferase; mutant has cell-wall and growth defects, but wild-type 1,3- or 1,6-beta-glucan content; antigenic; virulence role in mouse systemic infection; rat catheter biofilm induced
CTRG_00173	-1.98212	3.30396e-06	2.64532e-05	-0.110667	0.727052	1	Protein of unknown function	orf19.4569		Ortholog of C. dubliniensis CD36 : Cd36_42100, Debaryomyces hansenii CBS767 : DEHA2C14850g, Pichia stipitis Pignal : PICST_52615 and Spathaspora passalidarum NRRL Y-27907 : SPAPADRAFT_58608
CTRG_00174	-4.9182	5.91258e-10	9.33429e-09	0.256554	0.755445	1	Protein of unknown function	orf19.4570		Ortholog of C. dubliniensis CD36 : Cd36_42090, Debaryomyces hansenii CBS767 : DEHA2C14872g, Pichia stipitis Pignal : PICST_74821 and Spathaspora passalidarum NRRL Y-27907 : SPAPADRAFT_58607
CTRG_00022	-1.8359	8.60513e-07	7.75722e-06	0.135787	0.503351	1	Has domain(s) with predicted protein kinase, ATP binding activity and role in protein phosphorylation	orf19.4575		Ortholog of S. cerevisiae : YPL109C, C. glabrata CBS138 : CAGL0J07018g, C. dubliniensis CD36 : Cd36_42050, C. parapsilosis CDC317 : CPAR2_403320 and Candida tenuis NRRL Y-1498 : CANTEDRAFT_98530
CTRG_00245	-1.22798	0.000924673	0.00375294	-0.057645	0.790134	1	Has domain(s) with predicted oxidoreductase activity and role in oxidation-reduction process	orf19.4589		Ortholog(s) have polyamine oxidase activity and role in pantothenate biosynthetic process, spermine catabolic process
CTRG_00658	-1.28448	0.00111564	0.00439474	-0.0549187	0.896512	1	Has domain(s) with predicted protein binding, ATP binding, ATPase activity and membrane localization	orf19.459	ADP1	Putative PDR-subfamily ABC transporter; similar to WHITE subfamily proteins; gene used for strain identification by multilocus sequence typing
CTRG_00221	-2.46806	2.61616e-09	3.72863e-08	-0.0604958	0.876955	1	Has domain(s) with predicted inorganic phosphate transmembrane transporter activity, role in phosphate ion transport and membrane localization	orf19.4599	PHO89	Putative phosphate permease; transcript regulated upon white-opaque switch; alkaline induced by Rim101; possibly adherence-induced; F-12/CO2 model, rat catheter and Spider biofilm induced
CTRG_00231	-2.41628	7.37219e-08	7.97725e-07	0.5182	0.0589668	1	Protein of unknown function	orf19.4607		Possible Golgi membrane protein; Hap43-repressed; hypha induced; flow model biofilm induced; Spider biofilm induced
CTRG_00232	-2.25201	0.00319017	0.0106865	0.326446	0.757381	1	Has domain(s) with predicted catalytic, magnesium ion binding, thiamine pyrophosphate binding activity	orf19.4608	PDC12	Putative pyruvate decarboxylase; fungal-specific (no human or murine homolog)
CTRG_00219	-2.19944	8.20076e-08	8.73566e-07	0.114641	0.640107	1	Has domain(s) with predicted metallopeptidase activity and role in proteolysis	orf19.4610		Predicted metallocarboxypeptidase; role in proteolysis; rat catheter biofilm repressed
CTRG_00209	-1.48274	8.10991e-05	0.00045726	0.0278453	0.958184	1	Has domain(s) with predicted tubulin-tyrosine ligase, ATP binding, hydrolase activity and role in cellular protein modification process	orf19.4621		Ortholog(s) have P-body localization
CTRG_00197	-1.52286	0.000753996	0.003171	-0.170531	0.548625	1	Ortholog(s) have cell surface localization	orf19.4632	RPL20B	Ribosomal protein L20; repressed upon phagocytosis by murine macrophage; alternatively spliced intron in 5' UTR; Hap43-induced; Spider biofilm repressed
CTRG_00193	-1.29069	0.000949565	0.00383879	0.155663	0.570477	1	Protein of unknown function	orf19.4637		Ortholog(s) have role in SCF-dependent proteasomal ubiquitin-dependent protein catabolic process, cellular response to methylmercury and SCF ubiquitin ligase complex localization
CTRG_00192	-1.65184	2.16254e-05	0.000142862	-0.125242	0.598196	1	Protein of unknown function	orf19.4639		Protein present in exponential and stationary growth phase yeast cultures
CTRG_01923	-1.53606	0.00028735	0.00137279	-0.305434	0.272746	1	Protein of unknown function	orf19.465	IFF9	Predicted GPI-linked cell-wall protein; similar to Hyr1; induced in low iron; possibly an essential gene, disruptants not obtained by UAU1 method
CTRG_00181	-1.28093	0.00401076	0.0130382	-0.22492	0.35537	1	Has domain(s) with predicted acetolactate synthase, amino acid binding activity and role in branched-chain amino acid biosynthetic process	orf19.4650	ILV6	Putative regulatory subunit of acetolacetate synthase; alkaline induced; regulated by Gcn2 and Gcn4; protein present in exponential and stationary growth phase yeast; Spider biofilm repressed
CTRG_00178	-1.38667	0.000160045	0.000833671	0.0260375	0.911632	1	Protein of unknown function	orf19.4656		Ortholog of C. dubliniensis CD36 : Cd36_41300, C. parapsilosis CDC317 : CPAR2_400390, Candida tenuis NRRL Y-1498 : CANTEDRAFT_94704 and Debaryomyces hansenii CBS767 : DEHA2B02992g
CTRG_00026	-1.59663	0.000410405	0.00187914	-0.126127	0.656057	1	Ortholog(s) have cell surface, yeast-form cell wall localization	orf19.4660	RPS6A	Ribosomal protein 6A; localizes to cell surface of yeast cells but not hyphae; repressed upon phagocytosis by murine macrophage; possibly essential; Hap43-induced; Spider biofilm repressed
CTRG_00036	-1.42838	0.00572403	0.0177011	-0.167817	0.607011	1	Ortholog(s) have protein binding transcription factor activity	orf19.4670	CAS5	Transcription factor involved in regulation of cell wall homeostasis, adherence, stress response; mutants have reduced CFU in mice, hyphal defect in C. elegans infection; Spider biofilm induced
CTRG_00051	-2.41674	4.09723e-05	0.000252045	0.38128	0.108398	1	Has domain(s) with predicted amino acid transmembrane transporter activity, role in amino acid transmembrane transport and integral to membrane localization	orf19.4679	AGP2	Amino acid permease; hyphal repressed; white-opaque switch regulated; induced in core caspofungin response, during cell wall regeneration, by flucytosine; regulated by Sef1, Sfu1, and Hap43; rat catheter and Spider biofilm induced
CTRG_00044	-1.32993	0.00295021	0.0100025	-0.0789928	0.723613	1	Has domain(s) with predicted structural constituent of ribosome activity, role in translation and ribosome localization	orf19.4684.2	RPL40B	Protein with similarity to the ribosomal protein portion of S. cerevisiae Rpl40Bp; colony morphology-related gene regulation by Ssn6; positively regulated by Tbf1; Spider biofilm repressed
CTRG_00045	-1.03734	0.00471156	0.01493	0.0364273	0.917517	1	Protein of unknown function	orf19.4686		Ortholog of S. cerevisiae : ESL1, C. glabrata CBS138 : CAGL0H06611g, C. dubliniensis CD36 : Cd36_41030, C. parapsilosis CDC317 : CPAR2_401340 and Candida tenuis NRRL Y-1498 : CANTEDRAFT_104645
CTRG_00046	-1.69966	5.24514e-05	0.000310224	-0.175674	0.600132	1	Ortholog(s) have role in cellular response to drug and extracellular region localization	orf19.4688	DAG7	Secretory protein; a-specific, alpha-factor induced; mutation confers hypersensitivity to toxic ergosterol analog; fluconazole-induced; induced during chlamydospore formation in C. albicans and C. dubliniensis
CTRG_00053	-1.21542	0.00364163	0.0119709	0.0074355	0.969709	1	Has domain(s) with predicted ATP binding, ATPase activity	orf19.4697	MDN1	Putative midasin, a very large dynein-related AAA-type ATPase; induced during the mating process
CTRG_00061	-1.34797	0.00065354	0.00281388	-0.254335	0.308244	1	Has domain(s) with predicted 3-phosphoshikimate 1-carboxyvinyltransferase, 3-dehydroquinate dehydratase, shikimate 3-dehydrogenase (NADP+), shikimate kinase, 3-dehydroquinate synthase, ATP binding activity and cytoplasm localization	orf19.4704
CTRG_00062	-2.80104	6.10613e-10	9.59068e-09	0.193858	0.466683	1	Protein of unknown function	orf19.4706		Protein of unknown function; induced in cyr1 or ras1 mutant; induced by fluconazole, by alpha pheromone in SpiderM medium and during oralpharyngeal candidasis; Spider biofilm induced
CTRG_04035	-1.95098	2.62212e-07	2.58724e-06	-0.339586	0.316919	1	Has domain(s) with predicted oxidoreductase activity, acting on the CH-NH2 group of donors, NAD or NADP as acceptor, nucleotide binding activity and role in oxidation-reduction process, cellular amino acid metabolic process	orf19.4716	GDH3	NADP-glutamate dehydrogenase; Nrg1, Plc1 regulated; hypha, hypoxia, Efg1-repressed; Rim101-induced at pH 8; GlcNAc, ciclopirox, ketoconazole induced; exp and stationary phase protein; Spider biofilm repressed; rat catheter biofilm induced
CTRG_03227	-3.01526	3.61123e-15	1.01065e-13	0.701992	0.00314271	0.242585	Has domain(s) with predicted role in transmembrane transport	orf19.4733	YMC2	Putative mitochondrial carrier protein; Gcn4-regulated; F-12/ CO2 early biofilm induced; Spider biofilm induced
CTRG_04130	-2.89679	5.65028e-14	1.38601e-12	0.55118	0.0310449	1	Has domain(s) with predicted sequence-specific DNA binding RNA polymerase II transcription factor, zinc ion binding activity, role in regulation of transcription, DNA-dependent and nucleus localization	orf19.4768
CTRG_04128	-1.07259	0.00659691	0.0199593	0.189826	0.413616	1	Ortholog(s) have transferase activity, transferring phosphorus-containing groups activity	orf19.4769	IPT1	Inositol phosphoryl transferase; catalyzes the synthesis of the most abundant sphingolipid, mannose-(inositol-P)2-ceramide, M(IP)2C, from MIPC; required for wild-type membrane localization of Cdr1; Spider biofilm induced
CTRG_03271	-3.41445	1.59205e-13	3.69896e-12	-0.543262	0.0277212	0.958985	Ortholog(s) have alternative oxidase activity, role in alternative respiration and mitochondrion, plasma membrane localization	orf19.4774	AOX1	Alternative oxidase; low abundance; constitutively expressed; one of two isoforms (Aox1p and Aox2p); involved in a cyanide-resistant respiratory pathway present in plants, protists, and some fungi, absent in S. cerevisiae; Hap43p-repressed
CTRG_04133	-1.12738	0.00229978	0.00811914	0.0949307	0.671913	1	Has domain(s) with predicted role in transmembrane transport and integral to membrane localization	orf19.4780		Predicted MFS family membrane transporter, member of the drug:proton antiporter (12 spanner) (DHA1) family; Spider biofilm induced
CTRG_03959	-1.47451	0.016215	0.0428296	-0.12875	0.897053	1	Has domain(s) with predicted catalytic, coenzyme binding, nucleotide binding activity and role in cellular metabolic process	orf19.4781	GRP1	Protein similar to dihydroflavonol-4-reductases
CTRG_03411	-1.35553	0.00178652	0.00657478	-0.211817	0.430361	1	Ortholog(s) have role in GMP metabolic process	orf19.4813	GUA1	Putative GMP synthase, involved in the final step of guanine biosynthesis; soluble protein in hyphae; flucytosine induced; macrophage-downregulated protein abundance; protein level decreases in stationary phase cultures
CTRG_03406	-1.7662	2.72065e-06	2.22162e-05	-0.150398	0.495033	1	Protein of unknown function	orf19.4818		Protein of unknown function; Spider biofilm induced
CTRG_03394	-1.13859	0.010396	0.029524	-0.0941642	0.755194	1	Has domain(s) with predicted adenylosuccinate synthase, GTP binding, magnesium ion binding activity, role in purine nucleotide biosynthetic process and cytoplasm localization	orf19.4827	ADE12	Adenylosuccinate synthase; upregulated in biofilm; decreased expression in hyphae vs yeast-form cells; not induced during GCN response, in contrast to S. cerevisiae ADE12, which is induced by Gcn4p; stationary phase-enriched protein
CTRG_03387	-1.76968	4.07252e-05	0.000250996	0.24295	0.392746	1	Has domain(s) with predicted protein binding activity	orf19.4835
CTRG_03384	-1.21315	0.00148525	0.00560337	-0.186334	0.481485	1	Has domain(s) with predicted role in protein insertion into ER membrane and GET complex localization	orf19.4839		GET complex subunit; expression downregulated in an ssr1 null mutant
CTRG_03379	-1.12619	0.00492146	0.0155392	0.00455268	0.995747	1	Has domain(s) with predicted integral to membrane localization	orf19.4845	TVP18	Putative integral membrane protein; fluconazole-induced
CTRG_03354	-1.20425	0.00101571	0.00405659	0.342329	0.198181	1	Has domain(s) with predicted protein disulfide isomerase, flavin adenine dinucleotide binding, oxidoreductase activity, acting on a sulfur group of donors, disulfide as acceptor activity, role in oxidation-reduction process	orf19.4871	ERO1	Ortholog of S. cerevisiae Ero1; role in formation of disulfide bonds in the endoplasmic reticulum; fluconazole-induced; induced by Mnl1 under weak acid stress; Spider biofilm induced
CTRG_03352	-2.49826	4.45044e-11	8.17951e-10	0.427121	0.107	1	Protein of unknown function	orf19.4873		Protein of unknown function; transcript regulated by white-opaque switch; flow model biofilm induced; Spider biofilm induced
CTRG_03346	-1.83497	8.19201e-07	7.45026e-06	-0.0495888	0.825524	1	Protein of unknown function	orf19.4883		Protein of unknown function; S. cerevisiae ortholog Cos111 confers resistance to the antifungal drug ciclopirox olamine; constitutive expression independent of MTL or white-opaque status; Spider biofilm induced
CTRG_03341	-7.03747	5.69647e-48	2.92277e-45	1.2529	2.75385e-08	3.35859e-05	Protein of unknown function	orf19.4886		Putative adhesin-like protein; Hap43-repressed; rat catheter and Spider biofilm induced
CTRG_03327	-1.72203	4.24223e-06	3.31045e-05	-0.00690754	0.990436	1	Protein of unknown function	orf19.4904		Ortholog(s) have nucleosome binding activity, role in chromatin silencing at telomere, histone exchange and Swr1 complex, cytoplasm, nuclear chromosome, telomeric region, nuclear periphery localization
CTRG_03335	-1.04178	0.00451134	0.0143849	0.669961	0.00442026	0.313427	Has domain(s) with predicted role in transmembrane transport and integral to membrane localization	orf19.4905		Putative MFS transporter; Hap43p-induced gene; also regulated by regulated by Sef1p and Sfu1p; repressed in a ssr1 null mutant
CTRG_03334	-2.15549	1.15643e-08	1.44718e-07	-0.061755	0.786935	1	Protein of unknown function	orf19.4906		Putative adhesin-like protein; positively regulated by Tbf1; Spider biofilm induced
CTRG_03333	-2.40619	7.43348e-08	8.02946e-07	-0.00766387	0.986438	1	Protein of unknown function	orf19.4906		Putative adhesin-like protein; positively regulated by Tbf1; Spider biofilm induced
CTRG_03328	-1.61344	1.33704e-05	9.36537e-05	0.169296	0.464421	1	Protein of unknown function	orf19.4912		Ortholog(s) have ubiquitin protein ligase binding activity, role in positive regulation of receptor internalization, protein ubiquitination, ubiquitin-dependent endocytosis and Golgi apparatus, cytosol, plasma membrane localization
CTRG_00373	-1.46078	0.00136694	0.00523724	-0.195229	0.487535	1	Has domain(s) with predicted phosphoribosylaminoimidazolecarboxamide formyltransferase, IMP cyclohydrolase activity and role in purine nucleotide biosynthetic process	orf19.492	ADE17	5-Aminoimidazole-4-carboxamide ribotide transformylase, enzyme of adenine biosynthesis; antigenic in human; soluble protein in hyphae; not induced during GCN response, in contrast to the S. cerevisiae ortholog
CTRG_00374	-1.84375	3.67551e-05	0.000228587	-0.101079	0.722814	1	Has domain(s) with predicted structural constituent of ribosome activity, role in translation and ribosome localization	orf19.493	RPL15A	Putative ribosomal protein; repressed upon phagocytosis by murine macrophage; positively regulated by Tbf1; Spider biofilm repressed
CTRG_03583	-1.17162	0.00556647	0.0172998	-0.293209	0.189786	1	Ortholog(s) have omega-3 fatty acid desaturase activity and role in unsaturated fatty acid biosynthetic process, pathogenesis	orf19.4933	FAD3	Omega-3 fatty acid desaturase; production of alpha-linolenic acid, a major component of membranes; caspofungin induced; Plc1-regulated; colony morphology-related gene regulation by Ssn6; Spider biofilm induced, flow model biofilm repressed
CTRG_03589	-2.2379	2.88126e-09	4.08754e-08	0.261104	0.20517	1	Has domain(s) with predicted amino acid transmembrane transporter activity, role in amino acid transmembrane transport and integral to membrane localization	orf19.4940		Putative histidine permease; fungal-specific (no human or murine homolog); Hap43p-induced gene
CTRG_03590	-3.328	3.23456e-16	1.01608e-14	0.180084	0.50658	1	Ortholog(s) have sequence-specific DNA binding transcription factor, sequence-specific DNA binding activity	orf19.4941	TYE7	bHLH transcription factor; control of glycolysis; required for biofilm formation; hyphally regulated by Cph1, Cyr1; flucytosine, Hog1 induced; amphotericin B, caspofungin repressed; induced in flow model biofilm and planktonic cultures
CTRG_03594	-4.41316	5.2998e-20	2.51007e-18	-0.18604	0.466394	1	Has domain(s) with predicted nucleotidyltransferase activity and role in biosynthetic process	orf19.4943	PSA2	Mannose-1-phosphate guanyltransferase; Hap43, macrophage-repressed; stationary phase enriched protein; Spider biofilm induced; rat catheter biofilm repressed
CTRG_03595	-1.04443	0.0139168	0.0377304	-0.0138191	1	1	Has domain(s) with predicted nucleic acid binding, exonuclease activity and intracellular localization	orf19.4948	REX3	Ortholog(s) have 3'-5'-exoribonuclease activity and role in U5 snRNA 3'-end processing, exonucleolytic trimming to generate mature 3'-end of 5.8S rRNA from tricistronic rRNA transcript (SSU-rRNA, 5.8S rRNA, LSU-rRNA)
CTRG_03586	-1.40534	0.00185729	0.00680268	0.327639	0.229813	1	Protein of unknown function	orf19.4951
CTRG_03617	-1.05878	0.019376	0.0494398	-0.0835879	0.733053	1	Ortholog(s) have plasma membrane localization	orf19.4966	AGC1	Putative mitochondrial carrier protein; transcript is alkaline upregulated rat catheter biofilm induced
CTRG_03646	-1.32636	0.0120764	0.0334328	-0.031723	0.894557	1	Has domain(s) with predicted role in transmembrane transport and integral to membrane localization	orf19.4981		Ortholog(s) have role in cellular calcium ion homeostasis, regulation of G0 to G1 transition
CTRG_03647	-1.29784	0.0059868	0.0183844	0.0408188	0.969791	1	Has domain(s) with predicted role in transmembrane transport and integral to membrane localization	orf19.4981		Ortholog(s) have role in cellular calcium ion homeostasis, regulation of G0 to G1 transition
CTRG_03623	-1.81191	6.05465e-06	4.58219e-05	0.122119	0.64818	1	Has domain(s) with predicted rRNA (adenine-N6,N6-)-dimethyltransferase activity and role in rRNA modification	orf19.5010	DIM1	Putative 18S rRNA dimethylase; predicted role in rRNA modification and processing; Hap43-induced; likely to be essential for growth based on insertional mutagenesis strategy; F-12/CO2 early biofilm induced
CTRG_00316	-1.38667	0.000321598	0.00151498	0.0856922	0.762807	1	Protein of unknown function	orf19.5039	RRP42	Putative exosome non-catalytic core component; involved in 3'-5' RNA processing; rat catheter biofilm induced
CTRG_03981	-2.30038	3.22409e-09	4.5218e-08	-0.139622	0.560419	1	Protein of unknown function	orf19.5052		Ortholog of S. cerevisiae : YFR045W, C. glabrata CBS138 : CAGL0C02013g, C. dubliniensis CD36 : Cd36_07340, C. parapsilosis CDC317 : CPAR2_208340 and Candida tenuis NRRL Y-1498 : CANTEDRAFT_116470
CTRG_03983	-1.31926	0.00268598	0.00921313	-0.0478402	0.779157	1	Has domain(s) with predicted nicotinate-nucleotide diphosphorylase (carboxylating) activity and role in NAD biosynthetic process	orf19.5054		Putative quinolinate phosphoribosyl transferase, involved in NAD biosynthesis; Hap43p-repressed gene
CTRG_03986	-1.03994	0.00374667	0.0122834	0.178609	0.451934	1	Ortholog(s) have role in glutathione biosynthetic process, detoxification of cadmium ion, pathogenesis	orf19.5059	GCS1	Gamma-glutamylcysteine synthetase; glutathione synthesis, required for virulence;induced in low iron, H2O2, Cd, or presence of human neutrophils; possibly adherence-induced; Spider and F-12/CO2 biofilm induced
CTRG_03987	-1.39202	0.000582315	0.00255802	-0.168316	0.485719	1	Ortholog(s) have role in adenine biosynthetic process, cellular metal ion homeostasis, pathogenesis, filamentous growth of a population of unicellular organisms	orf19.5061	ADE5,7	Phosphoribosylamine-glycine ligase and phosphoribosylformylglycinamidine cyclo-ligase; interacts with Vps34p; required for hyphal growth and virulence; flucytosine induced; not induced in GCN response, in contrast to S. cerevisiae ortholog
CTRG_03988	-3.46543	1.14334e-12	2.46138e-11	0.385954	0.0918533	1	Ortholog(s) have cell surface, extracellular region localization	orf19.5063	COI1	Secreted protein; ciclopirox olamine induced; regulated by Ssn6; induced by nitric oxide independent of Yhb1; Hap43-induced; Spider biofilm repressed
CTRG_04144	-5.25894	8.44193e-27	7.21902e-25	0.94455	0.00114474	0.12692	Protein of unknown function	orf19.5070		Similar to cell-wall mannoproteins; induced in low iron; induced in cyr1 homozygous null; regulated by osmotic and oxidative stress via Hog1; Spider biofilm induced
CTRG_04004	-1.14575	0.00391921	0.0127878	-0.219828	0.39968	1	Ortholog(s) have translation initiation factor activity and role in translational initiation	orf19.5081	FUN12	Functional homolog of S. cerevisiae Fun12 translation initiation factor eIF5B; genes encoding ribosomal subunits, translation factors, and tRNA synthetases are downregulated upon phagocytosis by murine macrophage
CTRG_04005	-1.27929	0.000649949	0.0028045	0.00804949	0.976192	1	Ortholog(s) have role in filamentous growth and cytoplasm localization	orf19.5083	DRG1	Member of the DRG family of GTP-binding proteins; involved in regulation of invasive filamentous growth
CTRG_03257	-1.64699	1.87967e-05	0.000126069	-0.00589917	0.909861	1	Protein of unknown function	orf19.5094	BUL1	Protein similar but not orthologous to S. cerevisiae Bul1; a protein involved in selection of substrates for ubiquitination; mutants are viable; macrophage/pseudohyphal-induced; rat catheter biofilm induced
CTRG_03291	-2.18029	3.9304e-08	4.49805e-07	-0.170965	0.400385	1	Protein of unknown function	orf19.5094	BUL1	Protein similar but not orthologous to S. cerevisiae Bul1; a protein involved in selection of substrates for ubiquitination; mutants are viable; macrophage/pseudohyphal-induced; rat catheter biofilm induced
CTRG_03177	-1.23554	0.000784597	0.00326845	0.0805952	0.795506	1	Ortholog(s) have and small-subunit processome localization	orf19.5106	DIP2	Putative small ribonucleoprotein complex; Tn mutation affects filamentous growth; physically interacts with TAP-tagged Nop1; heterozygous null mutant exhibits resistance to parnafungin; Hap43-induced gene; Spider biofilm induced
CTRG_03181	-1.75553	9.76854e-05	0.000541358	0.0332971	0.898101	1	Has domain(s) with predicted protein binding, catalytic, adenyl nucleotide binding activity	orf19.5118	SDS24	Protein similar to S. cerevisiae Sds24 involved in cell separation during budding; transcript regulated by Mig1 and Tup1; fluconazole-induced; flow model biofilm induced
CTRG_00388	-1.3502	0.000279853	0.00134545	-0.00499602	0.975423	1	Protein of unknown function	orf19.512		Ortholog of S. cerevisiae Kre33; essential; S. cerevisiae ortholog is essential and is required for biogenesis of the small ribosomal subunit
CTRG_04969	-3.79822	0.00173052	0.00639929	-1.38574	0.271755	1	Protein of unknown function	orf19.5144	PGA28	Protein similar to S. cerevisiae Wsc2p, which has roles in stress- and cell-wall-related processes; predicted Kex2p substrate; putative GPI-anchored adhesin-like protein
CTRG_04988	-4.03675	1.68602e-07	1.72726e-06	-0.854696	0.0703445	1	Protein of unknown function	orf19.5144	PGA28	Protein similar to S. cerevisiae Wsc2p, which has roles in stress- and cell-wall-related processes; predicted Kex2p substrate; putative GPI-anchored adhesin-like protein
CTRG_04991	-1.7103	3.55484e-05	0.000221754	0.246967	0.320461	1	Has domain(s) with predicted ATP binding, metal ion binding, cation-transporting ATPase, ATPase activity, coupled to transmembrane movement of ions, phosphorylative mechanism activity, role in ATP biosynthetic process, cation transport	orf19.5170
CTRG_04722	-1.19521	0.00109035	0.00431169	-0.0336483	0.898049	1	Protein of unknown function	orf19.5203		Protein of unknown function; Hap43-induced gene
CTRG_01518	-1.302	0.00260933	0.00901047	-0.375829	0.153478	1	Ortholog(s) have plasma membrane localization	orf19.5213.1	COX8	Putative cytochrome c oxidase; flucytosine induced; caspofungin repressed
CTRG_03531	-1.81053	6.4821e-06	4.87901e-05	-0.0860116	0.747535	1	Has domain(s) with predicted GTPase activator activity, role in signal transduction, regulation of small GTPase mediated signal transduction and intracellular localization	orf19.5219	IRA2	GTPase-activating protein; negatively regulates RAS by converting it from the GTP- to the GDP-bound inactive form; Spider biofilm induced; flow model biofilm repressed
CTRG_03522	-1.28046	0.00203367	0.00731386	-0.118036	0.66344	1	Ortholog(s) have small-subunit processome localization	orf19.5225.2	RPL27A	Ribosomal protein L27; Spider biofilm repressed
CTRG_03518	-1.1529	0.00164563	0.00613325	0.0216784	0.982774	1	Has domain(s) with predicted ribonuclease, RNA binding activity	orf19.5229		Ortholog(s) have 3'-5'-exoribonuclease activity, Ran GTPase binding, endoribonuclease activity, tRNA binding activity
CTRG_03514	-3.38944	3.26258e-13	7.33129e-12	0.162598	0.627045	1	Ortholog(s) have role in negative regulation of filamentous growth of a population of unicellular organisms, filamentous growth of a population of unicellular organisms	orf19.5234	RBD1	Rhomboid-like protein; similar to putative intramembrane serine proteases; role in filamentous growth; Gcn4-regulated; caspofungin repressed; Spider biofilm induced
CTRG_03433	-1.49982	0.000204169	0.00103462	-0.144212	0.625296	1	Protein of unknown function	orf19.5245	BUL4	Protein with a predicted BUL1 N-terminal and C-terminal domains; Bul1 binds the ubiquitin ligase Rsp5 in S. cerevisiae; Hap43-repressed gene; rat catheter biofilm induced
CTRG_03434	-1.00205	0.0150227	0.0402395	0.0172273	0.908504	1	Protein of unknown function	orf19.5247		Has domain(s) with predicted protein tyrosine phosphatase activity
CTRG_03437	-1.64171	1.16368e-05	8.26232e-05	-0.0520747	0.876824	1	Has domain(s) with predicted cofactor binding, nucleotide binding activity	orf19.5250		Has domain(s) with predicted cofactor binding activity
CTRG_03443	-1.11115	0.00303523	0.0102399	-0.162335	0.57096	1	Has domain(s) with predicted diacylglycerol kinase activity and role in protein kinase C-activating G-protein coupled receptor signaling pathway	orf19.5257	LCB4	Putative sphingosine kinase; Tac1p-regulated expression; rat catheter biofilm induced
CTRG_00400	-1.06758	0.0115665	0.0322588	-0.0185076	0.929814	1	Protein of unknown function	orf19.527		Protein of unknown function; flow model biofilm induced
CTRG_03462	-2.3918	3.94472e-08	4.50606e-07	0.363252	0.174319	1	Has domain(s) with predicted amino acid transmembrane transporter activity, role in amino acid transmembrane transport and membrane localization	orf19.5280	MUP1	Putative high affinity methionine permease; alkaline upregulated by Rim101; Spider biofilm induced
CTRG_00569	-1.70138	3.96887e-05	0.000245591	-0.0321832	0.958151	1	Has domain(s) with predicted zinc ion binding, nucleotide binding, oxidoreductase activity and role in oxidation-reduction process	orf19.5288	IFE2	Putative alcohol dehydrogenase; yeast-enriched transcript; Efg1-regulated; induced by prostaglandins, Hog1, fluconazole; rat catheter biofilm induced
CTRG_00580	-1.18964	0.00126965	0.00492475	-0.457951	0.104626	1	Has domain(s) with predicted zinc ion binding, nucleotide binding, oxidoreductase activity and role in oxidation-reduction process	orf19.5288	IFE2	Putative alcohol dehydrogenase; yeast-enriched transcript; Efg1-regulated; induced by prostaglandins, Hog1, fluconazole; rat catheter biofilm induced
CTRG_05739	-1.7612	2.71243e-06	2.21785e-05	0.0101491	0.953516	1	Protein of unknown function	orf19.5293		Ortholog of C. dubliniensis CD36 : Cd36_43710, C. parapsilosis CDC317 : CPAR2_402940, Candida tenuis NRRL Y-1498 : CANTEDRAFT_114940 and Debaryomyces hansenii CBS767 : DEHA2C09196g
CTRG_05738	-1.68613	0.000202268	0.00102583	-0.146436	0.62305	1	Ortholog(s) have cytosol localization	orf19.5294	PDB1	Putative pyruvate dehydrogenase; fluconazole-induced; protein level decreases in stationary phase cultures; Spider biofilm repressed
CTRG_00352	-3.50626	3.79547e-13	8.46692e-12	0.156003	0.577393	1	Ortholog(s) have cell surface, yeast-form cell wall, hyphal cell wall localization	orf19.5302	PGA31	Cell wall protein; putative GPI anchor; expression regulated upon white-opaque switch; induced by Congo Red and cell wall regeneration; Bcr1-repressed in RPMI a/a biofilms
CTRG_00299	-2.28299	6.29237e-07	5.79972e-06	0.18572	0.475511	1	Ortholog(s) have role in pathogenesis, fungal-type cell wall organization and anchored to plasma membrane, cell surface, yeast-form cell wall, extracellular region, hyphal cell wall localization	orf19.5305	RHD3	GPI-anchored yeast-associated cell wall protein; induced in high iron; clade-associated gene expression; not essential for cell wall integrity; fluconazole-repressed; flow model and Spider biofilm repressed
CTRG_00302	-1.06913	0.00526258	0.0164476	-0.0138364	0.836633	1	Protein of unknown function	orf19.5308		Protein of unknown function; induced by Rgt1
CTRG_01932	-1.01822	0.0100264	0.0285798	-0.197837	0.420714	1	Has domain(s) with predicted binding activity	orf19.5328	GCN1	Ortholog(s) have protein kinase activator activity
CTRG_01931	-1.35663	0.00168983	0.00627899	0.0108199	0.897794	1	Has domain(s) with predicted nucleic acid binding, zinc ion binding activity	orf19.5334	ZSF1	Ortholog od S. cerevisiae Tis11, a mRNA-binding protein; transcription regulated by yeast-hyphal switch; flow model biofilm induced; Spider biofilm repressed
CTRG_04461	-2.25114	1.28715e-06	1.11306e-05	-0.2055	0.489024	1	Has domain(s) with predicted structural constituent of ribosome, RNA binding activity, role in translation and ribosome localization	orf19.5341	RPS4A	Predicted ribosomal protein, component of the small ribosomal subunit; repressed upon phagocytosis by murine macrophage; positively regulated by Tbf1; mutant is defective in filamentous growth and sensitive to osmotic stress
CTRG_02052	-1.21032	0.00134156	0.00516173	0.299864	0.250675	1	Protein of unknown function	orf19.5342.1	MTR2	Nuclear export protein; member of NTF2 family; monomeric in solution; interacts with Mex67p via the NTF2-like domain
CTRG_02048	-2.77744	8.39741e-10	1.28295e-08	-0.150168	0.620535	1	Has domain(s) with predicted catalytic activity and role in trehalose biosynthetic process	orf19.5348	TPS3	Predicted trehalose-phosphate synthase regulatory subunit; regulated by Efg1; regulated by Tsa1, Tsa1B under H2O2 stress conditions; flow model biofilm induced (reports differ)
CTRG_00408	-1.95851	0.00166791	0.00620502	1.59726	0.0230237	0.870727	Ortholog(s) have role in filamentous growth of a population of unicellular organisms in response to neutral pH, cellular response to neutral pH	orf19.535	RBR1	Glycosylphosphatidylinositol (GPI)-anchored cell wall protein; required for filamentous growth at acidic pH; expression repressed by Rim101 and activated by Nrg1; Hap43-induced
CTRG_02044	-1.87692	1.26408e-06	1.0948e-05	-0.100613	0.698268	1	Has domain(s) with predicted protein binding activity	orf19.5356		Protein with a predicted role in cell wall integrity; repressed in core stress response
CTRG_02022	-1.0902	0.00454758	0.01447	0.0110203	0.983147	1	Has domain(s) with predicted uroporphyrinogen decarboxylase activity and role in porphyrin-containing compound biosynthetic process	orf19.5369		Uroporphyrinogen decarboxylase; catalyzes the 5th step in the heme biosynthetic pathway; flow model and Spider biofilm repressed
CTRG_02202	-1.73507	3.03937e-06	2.45905e-05	-0.177558	0.397715	1	Has domain(s) with predicted carboxy-lyase, pyridoxal phosphate binding activity and role in carboxylic acid metabolic process	orf19.5393		Putative cysteine sulfinate decarboxylase; transcript positively regulated by Tbf1; Spider biofilm induced
CTRG_06184	-1.23179	0.000668578	0.0028706	-0.0953879	0.680996	1	Has domain(s) with predicted metal ion transmembrane transporter activity, role in transmembrane transport, metal ion transport and membrane localization	orf19.5428		Putative Golgi membrane protein with a predicted role in manganese homeostasis; Hap43p-repressed gene; clade-associated gene expression
CTRG_06178	-1.03743	0.00472441	0.0149631	0.292181	0.28505	1	Ortholog(s) have small-subunit processome localization	orf19.5436	UTP8	Essential nucleolar protein; involved in tRNA export from the nucleus and ribosomal small subunit biogenesis; physically interacts with TAP-tagged Nop1; Spider biofilm induced
CTRG_06177	-2.56427	1.90412e-11	3.62962e-10	0.031939	0.829016	1	Ortholog(s) have role in cell-abiotic substrate adhesion, glycerol biosynthetic process, single-species biofilm formation on inanimate substrate, cellular response to osmotic stress	orf19.5437	RHR2	Glycerol 3-phosphatase; roles in osmotic tolerance, glycerol accumulation in response to salt; Spider/flow model biofilm induced; regulated by macrophage, stress, yeast-hyphal switch, pheromone, Gcn4, Hog1, Nrg1, Tup1
CTRG_00416	-1.17691	0.0136449	0.0370913	-0.169231	0.575932	1	Protein of unknown function	orf19.544	RPR2	Ortholog(s) have ribonuclease P activity, role in intronic box C/D snoRNA processing, tRNA processing and nucleolar ribonuclease P complex localization
CTRG_06233	-2.15429	1.24296e-08	1.54917e-07	0.324047	0.187105	1	Protein of unknown function	orf19.5504		Ortholog of C. dubliniensis CD36 : Cd36_73400, C. parapsilosis CDC317 : CPAR2_703180, Candida tenuis NRRL Y-1498 : CANTEDRAFT_104803 and Debaryomyces hansenii CBS767 : DEHA2A04466g
CTRG_02802	-1.30259	0.00114288	0.00448199	0.152451	0.540463	1	Protein of unknown function	orf19.5514		Ortholog of S. pombe SPCC550.08, an N-acetyltransferase; transcript induced during growth in the mouse cecum
CTRG_02786	-1.85736	4.37845e-06	3.4081e-05	0.171186	0.503486	1	Protein of unknown function	orf19.5537	WSC2	Putative cell wall integrity and stress response protein; mRNA binds She3; Spider biofilm induced
CTRG_05749	-1.45967	0.00128911	0.00498245	-0.121798	0.690122	1	Has domain(s) with predicted actin binding, calcium ion binding activity	orf19.5544	SAC6	Fimbrin; actin filament bundling protein; involved in hyphal growth, oxidative stress response and virulence; transcript regulated by Nrg1 and Mig1; protein level decreases in stationary phase
CTRG_05764	-1.39008	0.000184113	0.000945152	0.278015	0.333466	1	Ortholog(s) have role in cellular response to drug	orf19.5550	MRT4	Putative mRNA turnover protein; Hap43-induced; mutation confers hypersensitivity to tubercidin (7-deazaadenosine); rat catheter biofilm induced
CTRG_05394	-1.25442	0.000654059	0.00281414	0.303182	0.187264	1	Protein of unknown function	orf19.5572		Protein of unknown function; Spider biofilm repressed
CTRG_05377	-1.27395	0.00354465	0.0117021	-0.486143	0.101544	1	Protein of unknown function	orf19.5588	PGA60	Putative GPI-anchored adhesin-like protein; hyphal-induced expression
CTRG_02719	-2.31843	1.44599e-09	2.14529e-08	-0.112367	0.939433	1	Protein of unknown function	orf19.5592		Ortholog of C. dubliniensis CD36 : Cd36_63980, Candida tenuis NRRL Y-1498 : CANTEDRAFT_115187, Candida tropicalis MYA-3404 : CTRG_02719 and Candida albicans WO-1 : CAWG_05060
CTRG_05406	-4.74639	5.02896e-25	3.91941e-23	-0.198831	0.360008	1	Ortholog(s) have role in glycosphingolipid biosynthetic process	orf19.5602	BMT6	Beta-mannosyltransferase; beta-1,2-mannosylation of phospholipomannan; member of a 9-member family including Bmt1, Bmt2, Bmt3, and Bmt4 with roles in mannosylation of cell wall phosphopeptidomannan; flow model biofilm induced
CTRG_05398	-2.06462	1.33139e-05	9.33639e-05	0.609588	0.130128	1	Protein of unknown function	orf19.5607		Ortholog of C. dubliniensis CD36 : Cd36_63860, C. parapsilosis CDC317 : CPAR2_601140, Candida tenuis NRRL Y-1498 : CANTEDRAFT_92714 and Debaryomyces hansenii CBS767 : DEHA2A06072g
CTRG_05972	-3.79799	4.99535e-21	2.65141e-19	0.188625	0.344101	1	Ortholog(s) have role in beta-1,2-oligomannoside metabolic process	orf19.5612	BMT4	Beta-mannosyltransferase; for elongation of beta-mannose chains on the acid-labile fraction of cell wall phosphopeptidomannan; 9-gene family member; regulated by Tsa1, Tsa1B; flow model biofilm induced; rat catheter biofilm repressed
CTRG_02110	-1.37534	0.000206524	0.00104484	-0.333563	0.219247	1	Has domain(s) with predicted catalytic activity and role in biosynthetic process	orf19.5620		Stationary phase enriched protein; Gcn4-regulated; induced by amino acid starvation (3-AT), benomyl or in azole-resistant strain that overexpresses MDR1; flow model biofilm induced; rat catheter biofilm repressed; overlaps orf19.5621
CTRG_02106	-1.9315	4.15951e-06	3.25002e-05	-0.679951	0.16423	1	Protein of unknown function	orf19.5625		Ortholog of C. dubliniensis CD36 : Cd36_63640, Pichia stipitis Pignal : PICST_32878, Candida guilliermondii ATCC 6260 : PGUG_03423 and Candida tropicalis MYA-3404 : CTRG_02106
CTRG_02105	-1.35841	0.00136428	0.0052303	0.00301898	0.906997	1	Protein of unknown function	orf19.5626		Protein of unknown function; Plc1-regulated; induced by Mnl1 under weak acid stress; flow model biofilm induced
CTRG_00110	-4.32813	4.63899e-20	2.21413e-18	0.630726	0.00860393	0.485803	Ortholog(s) have ferric-chelate reductase activity and role in high-affinity iron ion transport	orf19.5634	FRP1	Ferric reductase; alkaline-induced by Rim101; iron-chelation-induced by CCAAT-binding factor; fluconazole-repressed; ciclopirox-, hypoxia-, Hap43-induced; colony morphology-related regulation by Ssn6; Spider and flow model biofilm induced
CTRG_00127	-1.60925	0.000264299	0.00128335	0.0325438	0.806464	1	Has domain(s) with predicted nucleotide binding, pyrroline-5-carboxylate reductase activity and role in oxidation-reduction process, proline biosynthetic process	orf19.5650	PRO3	Delta 1-pyrroline-5-carboxylate reductase; protein induced during the mating process; alkaline induced; stationary phase enriched protein; Spider biofilm repressed
CTRG_00011	-1.61808	1.12217e-05	8.00809e-05	-0.573598	0.0213012	0.832659	Has domain(s) with predicted and role in oxidation-reduction process, aromatic compound catabolic process	orf19.5655		Has domain(s) with predicted 2 iron, 2 sulfur cluster binding, iron ion binding, oxidoreductase activity, acting on paired donors, with incorporation or reduction of molecular oxygen and NAD(P)H as one donor, more
CTRG_00100	-2.12147	4.05752e-07	3.87922e-06	-0.417248	0.191656	1	Ortholog(s) have tripeptide transporter activity and role in glutathione transmembrane transport	orf19.5673	OPT7	Putative oligopeptide transporter; possibly transports GSH or related compounds; Hog1-induced; expression of OPT6, -7, or -8 does not suppress defect of mutant lacking OPT1-3; Hap43-repressed; F-12/CO2 early biofilm induced
CTRG_00099	-2.40064	2.32264e-10	3.82366e-09	0.582854	0.0061136	0.404222	Ortholog(s) have heme binding activity, role in cellular iron ion homeostasis, hemoglobin import, single-species biofilm formation on inanimate substrate and fungal-type cell wall localization	orf19.5674	PGA10	GPI anchored membrane protein; utilization of hemin and hemoglobin for Fe in host; Rim101 at ph8/hypoxia/ketoconazole/ciclopirox/hypha-induced; required for RPMI biofilm formation, Bcr1-induced in a/a biofilm; rat catheter biofilm repressed
CTRG_00095	-1.84541	6.76306e-06	5.06571e-05	-0.296713	0.304234	1	Has domain(s) with predicted transporter activity, role in transmembrane transport and membrane localization	orf19.5677	DUR4	Putative urea permease; fungal-specific (no human or murine homolog); possibly an essential gene, disruptants not obtained by UAU1 method
CTRG_05287	-1.42611	0.000208234	0.00105262	-0.103016	0.687592	1	Has domain(s) with predicted adenosylmethionine decarboxylase activity and role in spermidine biosynthetic process, spermine biosynthetic process	orf19.568	SPE2	Putative S-adenosylmethionine decarboxylase; Hap43-induced gene; possibly adherence-induced; Spider biofilm induced
CTRG_02112	-2.17358	0.000403474	0.00185387	-0.0654367	0.894313	1	Has domain(s) with predicted flavin adenine dinucleotide binding, oxidoreductase activity and role in oxidation-reduction process	orf19.5713	YMX6	Putative NADH dehydrogenase; macrophage-downregulated gene; induced by nitric oxide; rat catheter biofilm induced
CTRG_02737	-1.31854	0.000620559	0.00270211	-0.293974	0.244709	1	Has domain(s) with predicted role in transmembrane transport and integral to membrane localization	orf19.5720		Predicted membrane transporter, member of the monocarboxylate porter (MCP) family, major facilitator superfamily (MFS); ketoconazole or caspofungin repressed; Spider biofilm induced
CTRG_02721	-1.30403	0.000747887	0.00315025	-0.289672	0.317954	1	Has domain(s) with predicted flavin adenine dinucleotide binding, acyl-CoA oxidase, acyl-CoA dehydrogenase activity, role in fatty acid beta-oxidation and peroxisome localization	orf19.5723	POX1	Predicted acyl-CoA oxidase; regulated upon white-opaque switch; upregulated upon phagocytosis; Spider biofilm induced
CTRG_05838	-2.69102	1.03392e-08	1.30984e-07	-0.50357	0.058926	1	Ortholog(s) have cell surface, fungal-type cell wall localization	orf19.575	HYR3	Putative GPI-anchored adhesin-like protein; similar to Hyr1p induced in high iron; clade-specific repeat variation
CTRG_04224	-2.15783	3.11925e-08	3.65119e-07	-0.409375	0.0956508	1	Protein of unknown function	orf19.575	HYR3	Putative GPI-anchored adhesin-like protein; similar to Hyr1p induced in high iron; clade-specific repeat variation
CTRG_01314	-1.891	6.00993e-07	5.57277e-06	0.177281	0.531504	1	Protein of unknown function	orf19.5785		Protein of unknown function; upregulated in a cyr1 or ras1 null mutant; induced by nitric oxide
CTRG_01315	-2.48637	2.48427e-08	2.94147e-07	-0.298218	0.247177	1	Ortholog(s) have translation elongation factor, drug binding, GTPase activity, role in cellular response to drug and cell surface, yeast-form cell wall, plasma membrane localization	orf19.5788	EFT2	Elongation Factor 2 (eEF2); GTPase; essential; highly expressed; target of sordarin antifungals; antigenic in human/mouse; lacks site for regulatory phosphorylation by eEF2 kinase; GCN-regulated; higher protein amount in stationary phase
CTRG_01316	-1.96083	3.98161e-07	3.81256e-06	-0.0170798	0.875219	1	Ortholog(s) have role in adenine biosynthetic process	orf19.5789	ADE8	Putative phosphoribosylglycinamide formyl-transferase, enzyme of amino acid biosynthesis pathway; upregulated in biofilm; S. cerevisiae ortholog is Gcn4p regulated; protein enriched in stationary phase yeast-form cultures
CTRG_01371	-5.45498	1.29175e-27	1.16961e-25	0.203315	0.248333	1	Protein of unknown function	orf19.5797	PLC2	Phosphatidylinositol (PtdIns)-specific phospholipase C (PI-PLC); predicted type 2 membrane protein; role in, and regulated by, filamentation, Nrg1 and Tup1; no mouse systemic virulence role; orf19.5797 and orf19.1586 are almost identical
CTRG_04504	-1.03035	0.00503209	0.0158236	0.172752	0.538041	1	Ortholog(s) have role in cellular response to drug	orf19.58	RRP6	Putative nuclear exosome exonuclease component; Hap43p-induced gene; mutation confers hypersensitivity to 5-fluorocytosine (5-FC), 5-fluorouracil (5-FU), and tubercidin (7-deazaadenosine)
CTRG_01367	-2.14041	8.51203e-09	1.09641e-07	0.55697	0.0540411	1	Ortholog(s) have role in methionine biosynthetic process, cellular response to drug	orf19.5811	MET1	Putative uroporphyrin-3 C-methyltransferase, methionine biosynthesis enzyme; upregulated by human whole blood or polymorphonuclear (PMN) cells; Hog1p-induced; fungal-specific (no human or murine homolog); Hap43p-repressed
CTRG_01915	-1.22162	0.000839039	0.00346709	-0.0830581	0.745609	1	Protein of unknown function	orf19.5814		Protein of unknown function; Spider biofilm induced
CTRG_00585	-1.16172	0.00199559	0.00720213	-0.330497	0.172793	1	Has domain(s) with predicted ribonucleoside binding, DNA binding, DNA-directed RNA polymerase activity and role in transcription, DNA-templated	orf19.5847		Ortholog(s) have RNA polymerase III activity, role in tRNA transcription by RNA polymerase III and RNA polymerase III complex localization
CTRG_02327	-1.36491	0.000927681	0.00375772	0.0178944	0.915144	1	Ortholog(s) have role in (1->6)-beta-D-glucan biosynthetic process, cellular response to toxic substance, fungal-type cell wall organization, filamentous growth of a population of unicellular organisms in response to biotic stimulus	orf19.5861	KRE9	Protein of beta-1,6-glucan biosynthesis; required for serum-induced hyphal growth; required for efficient utilization of galactose and for growth on glucose; similar to S. cerevisiae Kre9p and Knh1p; O-glycosylated by Pmt1p
CTRG_02324	-1.0416	0.00633808	0.0192804	-0.139064	0.598993	1	Has domain(s) with predicted phosphotransferase activity, alcohol group as acceptor, ATP binding, uridine kinase activity and role in metabolic process	orf19.5864	URK1	Protein similar to uridine kinase; repressed by ciclopirox olamine; Spider biofilm induced
CTRG_02314	-1.46493	0.000141169	0.000749291	-0.161882	0.735998	1	Has domain(s) with predicted alcohol O-acetyltransferase activity and role in alcohol metabolic process	orf19.5877	ATF1	Putative alcohol acetyltransferase; caspofungin repressed; expression depends on Tac1p
CTRG_02312	-1.01688	0.00545159	0.0169694	-0.0404506	0.822005	1	Protein of unknown function	orf19.5884		Putative nucleolar preribosomal-associated protein; decreased transcription is observed upon benomyl treatment or in an azole-resistant strain that overexpresses MDR1; Spider biofilm induced
CTRG_02311	-1.96545	2.5581e-06	2.10003e-05	-0.144409	0.615548	1	Has domain(s) with predicted RNA binding activity, role in ribosome biogenesis and nucleolus, ribonucleoprotein complex localization	orf19.5885		Putative U3 snoRNP protein; flucytosine induced
CTRG_02307	-2.31677	1.49332e-09	2.20424e-08	-0.200713	0.441242	1	Has domain(s) with predicted ubiquitin-protein ligase activity, role in cellular protein modification process and intracellular localization	orf19.5892
CTRG_02289	-1.66884	0.000253492	0.00124223	-0.0954199	0.73063	1	Ortholog(s) have cell surface localization	orf19.5904	RPL19A	Ribosomal protein L19; repressed upon phagocytosis by murine macrophages; Hap43-induced gene; Spider biofilm repressed
CTRG_02290	-1.29306	0.00938341	0.0270729	0.470433	0.244515	1	Protein of unknown function	orf19.5905		Protein of unknown function; Hap43-induced; F-12/CO2 early biofilm induced
CTRG_02297	-1.25742	0.000982532	0.00394615	0.130572	0.665346	1	Ortholog(s) have role in cellular response to drug	orf19.5912	MAK21	Putative 66S pre-ribosomal particle subunit; mutation confers hypersensitivity to tubercidin (7-deazaadenosine)
CTRG_02485	-1.70024	0.000121616	0.000654538	-0.10047	0.741924	1	Has domain(s) with predicted structural constituent of ribosome, RNA binding activity, role in translation and small ribosomal subunit localization	orf19.5927	RPS15	Putative ribosomal protein; macrophage/pseudohyphal-induced after 16 h; repressed upon phagocytosis by murine macrophage; Spider biofilm repressed
CTRG_00355	-2.10004	2.6836e-06	2.20012e-05	-0.154156	0.586361	1	Has domain(s) with predicted catalytic, pyridoxal phosphate binding activity and role in biosynthetic process	orf19.597		Protein with an aspartate aminotransferase domain; Gcn4-regulated
CTRG_02647	-1.46266	0.000132731	0.000707556	-0.118997	0.709549	1	Has domain(s) with predicted catalytic, pyridoxal phosphate binding activity and role in biosynthetic process	orf19.597		Protein with an aspartate aminotransferase domain; Gcn4-regulated
CTRG_02343	-1.10348	0.00902021	0.0261722	-0.325534	0.236438	1	Ortholog(s) have plasma membrane localization	orf19.5973	PHB2	Prohibitin 2; plasma membrane localized
CTRG_02531	-1.02238	0.00514604	0.0161079	-0.0965802	0.68089	1	Has domain(s) with predicted transferase activity, transferring acyl groups other than amino-acyl groups activity and role in fatty acid biosynthetic process	orf19.5977	CEM1	Protein similar to S. cerevisiae Cem1p, an acyl carrier protein involved in fatty acid biosynthesis; likely to be essential for growth, based on an insertional mutagenesis strategy
CTRG_02532	-3.67649	1.35257e-08	1.66889e-07	1.29457	0.416205	1	Has domain(s) with predicted zinc ion binding, nucleotide binding, oxidoreductase activity and role in oxidation-reduction process	orf19.5978		Has domain(s) with predicted oxidoreductase activity, transferase activity, transferring acyl groups other than amino-acyl groups, zinc ion binding activity and role in oxidation-reduction process
CTRG_02534	-1.91928	2.5774e-05	0.000165648	-0.306178	0.291351	1	Has domain(s) with predicted structural constituent of ribosome activity, role in translation and ribosome localization	orf19.5982	RPL18	Predicted ribosomal protein; Plc1p-regulated, Tbf1-activated; repressed upon phagocytosis by murine macrophage; Hap43p-induced; Spider biofilm repressed
CTRG_02524	-1.28654	0.000443344	0.00201436	-0.0456724	0.846778	1	Has domain(s) with predicted nucleic acid binding, methyltransferase activity and role in methylation	orf19.5987		Ortholog(s) have tRNA (guanine-N2-)-methyltransferase activity, role in tRNA methylation and tRNA (m2G10) methyltransferase complex localization
CTRG_02522	-1.2655	0.000782996	0.00326398	0.209848	0.468912	1	Has domain(s) with predicted ATP binding, RNA binding, ATP-dependent helicase activity and nucleus localization	orf19.5991		Ortholog(s) have role in assembly of large subunit precursor of preribosome, maturation of 5.8S rRNA from tricistronic rRNA transcript (SSU-rRNA, 5.8S rRNA and LSU-rRNA), more
CTRG_02606	-1.0104	0.0115234	0.032162	-0.159656	0.574449	1	Ortholog(s) have drug binding, phospholipid-translocating ATPase, drug transmembrane transporter, fluconazole transporter, ATP binding activity and cell surface, integral to membrane, plasma membrane, membrane raft localization	orf19.6000	CDR1	Multidrug transporter of ABC superfamily; transports phospholipids in an in-to-out direction; induced by beta-estradiol, progesterone, corticosteroid, or cholesterol; Spider biofilm induced
CTRG_02516	-1.93289	1.75925e-05	0.00011982	-0.161574	0.566505	1	Has domain(s) with predicted role in ribosome biogenesis and ribonucleoprotein complex localization	orf19.6002	RPL8B	Predicted ribosomal protein; regulated upon yeast-hypha switch; repressed upon phagocytosis by murine macrophage; Spider biofilm repressed
CTRG_04089	-1.63821	3.46588e-05	0.000216644	-0.272334	0.29688	1	Has domain(s) with predicted role in ribosome biogenesis and ribonucleoprotein complex localization	orf19.6002	RPL8B	Predicted ribosomal protein; regulated upon yeast-hypha switch; repressed upon phagocytosis by murine macrophage; Spider biofilm repressed
CTRG_04387	-1.43046	0.000460983	0.00208084	0.119642	0.81532	1	Has domain(s) with predicted antiporter, drug transmembrane transporter activity, role in drug transmembrane transport and membrane localization	orf19.6023		Protein with a predicted multidrug transporter domain; Hap43-repressed gene
CTRG_04381	-1.78974	1.52916e-05	0.000105668	0.0262969	0.877488	1	Protein of unknown function	orf19.6029	ROT1	Similar to S. cerevisiae Rot1p, which is involved in cell wall 1,6-beta-glucan biosynthesis; has predicted transmembrane region; possibly an essential gene, disruptants not obtained by UAU1 method
CTRG_00354	-1.21581	0.00224026	0.00794087	0.340788	0.31308	1	Protein of unknown function	orf19.603	IMP4	Putative SSU processome component; Hap43-induced; repressed by prostaglandins; Spider biofilm induced
CTRG_04383	-1.28941	0.00228239	0.00806546	-0.174589	0.460863	1	Ortholog(s) have ornithine decarboxylase activity and role in polyamine biosynthetic process	orf19.6032	SPE1	Ornithine decarboxylase; enzyme of polyamine biosynthesis; mutant is viable; functionally complements polyamine auxotrophy of S. cerevisiae spe1 mutant; downregulated upon adherence to polystyrene
CTRG_00423	-3.0427	2.2989e-06	1.91017e-05	-0.0504503	0.983914	1	Ortholog(s) have cytosol localization	orf19.604		Ortholog(s) have cytosol localization
CTRG_04292	-1.87737	3.12603e-05	0.000197405	-0.0684865	0.832256	1	Ortholog(s) have and small-subunit processome, membrane localization	orf19.6085	RPL16A	Ribosomal protein; transposon mutation affects filamentous growth; repressed upon phagocytosis by murine macrophages; Hap43-induced; Spider biofilm repressed
CTRG_04291	-2.49114	1.29787e-09	1.94427e-08	-0.539078	0.0373553	1	Ortholog(s) have role in cellular response to drug	orf19.6086	LEU4	Putative 2-isopropylmalate synthase; regulated by Nrg1, Mig1, Tup1, Gcn4; induced by human whole blood or PMNs; macrophage/pseudohyphal-repressed after 16h; Spider biofilm repressed
CTRG_04282	-1.53793	0.00256069	0.00888233	-0.0358592	0.961129	1	Protein of unknown function	orf19.6103		Ortholog(s) have role in ascospore wall assembly, ascospore-type prospore membrane assembly and cytosol, prospore membrane localization
CTRG_05569	-1.45539	0.000217046	0.00109537	-0.159262	0.601746	1	Has domain(s) with predicted role in transmembrane transport and integral to membrane localization	orf19.6180		Protein similar to Pichia anomala YDL054c and S. cerevisiae Ydl054cp; transmembrane regions predicted; Hap43p-repressed gene
CTRG_03968	-1.19456	0.00107034	0.00424618	0.0389086	0.904772	1	Has domain(s) with predicted nucleic acid binding, exonuclease activity and intracellular localization	orf19.6195		Ortholog(s) have 3'-5'-exoribonuclease activity
CTRG_03969	-1.16635	0.00146425	0.00554113	0.243021	0.298759	1	Protein of unknown function	orf19.6196		Component of the SWI/SNF and RSC chromatin remodeling complexes; suggested role in chromosome maintenance; Spider biofilm induced
CTRG_04180	-1.39436	0.000375896	0.00173883	-0.104635	0.843668	1	Ortholog(s) have role in pathogenesis, cellular response to drug and cell surface, extracellular region localization	orf19.6202	RBT4	Pry family protein; required for virulence in mouse systemic/rabbit corneal infections; not filamentation; mRNA binds She3, is localized to hyphal tips; Hap43-induced; in both yeast and hyphal culture supernatants; Spider biofilm induced
CTRG_04181	-1.44304	0.000190314	0.000972418	0.0125994	0.803685	1	Has domain(s) with predicted extracellular region localization	orf19.6202	RBT4	Pry family protein; required for virulence in mouse systemic/rabbit corneal infections; not filamentation; mRNA binds She3, is localized to hyphal tips; Hap43-induced; in both yeast and hyphal culture supernatants; Spider biofilm induced
CTRG_04189	-1.16348	0.00165221	0.00615406	-0.170893	0.49141	1	Has domain(s) with predicted role in transmembrane transport and integral to membrane localization	orf19.6209		Predicted membrane transporter; monocarboxylate porter (MCP) family, major facilitator superfamily (MFS); possibly essential, disruptants not obtained by UAU1 method; rat catheter and Spider biofilm induced
CTRG_04193	-1.16182	0.00322612	0.0107835	-0.255253	0.326059	1	Ortholog(s) have alpha,alpha-trehalase activity, role in trehalose catabolic process and fungal-type cell wall localization	orf19.6214	ATC1	Cell wall acid trehalase; catalyzes hydrolysis of the disaccharide trehalose; similar to S. cerevisiae vacuolar acid trehalase (Ath1p); Hap43p-repressed gene
CTRG_04203	-1.3361	0.00295883	0.0100206	-0.831786	0.00129974	0.139049	Ortholog(s) have protein binding, catalase activity and cytosol, fungal-type cell wall, peroxisome localization	orf19.6229	CAT1	Catalase; resistance to oxidative stress, neutrophils, peroxide; role in virulence; regulated by iron, ciclopirox, fluconazole, carbon source, pH, Rim101, Ssn6, Hog1, Hap43, Sfu1, Sef1, farnesol, core stress response; Spider biofilm induced
CTRG_04219	-2.05489	2.50732e-06	2.06385e-05	0.0632652	0.890333	1	Protein of unknown function	orf19.6245		Protein of unknown function; regulated by osmotic stress via Hog1 and oxidative stress (Hog1- and Cap1-independent); induced by alpha pheromone in SpiderM medium; Spider biofilm induced
CTRG_04231	-1.26231	0.00507088	0.0159293	-0.176771	0.549614	1	Has domain(s) with predicted structural constituent of ribosome activity, role in translation and small ribosomal subunit localization	orf19.6253
CTRG_04236	-1.24168	0.00112706	0.00443407	0.0534291	0.906316	1	Protein of unknown function	orf19.6259		Exosome non-catalytic core component; involved in 3'-5' RNA processing and degradation in the nucleus and cytoplasm; Spider biofilm induced
CTRG_04240	-1.66683	2.0874e-05	0.000138642	-0.114979	0.632542	1	Has domain(s) with predicted role in transmembrane transport and integral to membrane localization	orf19.6263		Predicted MFS membrane transporter; member of the monocarboxylate porter (MCP) family; Spider biofilm induced
CTRG_04242	-1.62107	0.000221569	0.00111363	-0.219877	0.401783	1	Has domain(s) with predicted structural constituent of ribosome activity, role in translation and ribosome localization	orf19.6265	RPS22A	Predicted ribosomal protein; repressed upon phagocytosis by murine macrophage; Spider biofilm repressed
CTRG_04243	-1.86503	4.12711e-05	0.000253094	-0.179758	0.518382	1	Has domain(s) with predicted structural constituent of ribosome activity, role in translation and ribosome localization	orf19.6265.1	RPS14B	Putative ribosomal protein; repressed upon phagocytosis by murine macrophage; transcript positively regulated by Tbf1; Spider biofilm repressed
CTRG_04248	-1.14795	0.00189566	0.00691446	-0.52377	0.0370948	1	Has domain(s) with predicted ubiquitin thiolesterase activity, role in ubiquitin-dependent protein catabolic process and intracellular localization	orf19.6272		Putative ubiquitin C-terminal hydrolase; regulated by Gcn2p and Gcn4p
CTRG_04264	-6.22526	1.47519e-05	0.000102399	-0.512478	0.512494	1	Protein of unknown function	orf19.6274	PBR1	Protein of unknown function; required for cohesion, adhesion, and RPMI biofilm formation; induced by alpha pheromone in white cells; fluconazole-induced; Spider biofilm induced
CTRG_04260	-3.07356	1.24361e-14	3.27218e-13	0.102547	0.714918	1	Protein of unknown function	orf19.6276		Protein of unknown function; rat catheter biofilm repressed
CTRG_02663	-1.82174	1.16966e-06	1.01861e-05	0.292961	0.314565	1	Has domain(s) with predicted iron-sulfur cluster binding, iron ion binding activity, role in iron-sulfur cluster assembly and cytoplasm localization	orf19.6283		Has domain(s) with predicted iron ion binding, iron-sulfur cluster binding activity and role in iron-sulfur cluster assembly
CTRG_02667	-1.33737	0.00121216	0.00472957	-0.000911299	0.96161	1	Has domain(s) with predicted structural constituent of ribosome activity, role in translation and ribosome localization	orf19.6286.2	RPS27	Putative ribosomal protein; repressed upon phagocytosis by murine macrophage; Spider biofilm repressed
CTRG_02676	-1.41093	0.00208006	0.00743291	0.180269	0.627914	1	Has domain(s) with predicted nucleic acid binding, ATP binding, ATP-dependent helicase activity	orf19.6298	SPB4	Putative ATP-dependent RNA helicase; flucytosine repressed; Spider biofilm induced
CTRG_00519	-2.393	2.51807e-07	2.49257e-06	-0.0476947	0.890254	1	Protein of unknown function	orf19.6311		Protein of unknown function; Hap43-induced; rat catheter and Spider biofilm induced
CTRG_00520	-2.09852	3.72713e-06	2.95341e-05	-0.173366	0.563234	1	Has domain(s) with predicted structural constituent of ribosome, RNA binding activity, role in translation and small ribosomal subunit localization	orf19.6312	RPS3	Ribosomal protein S3; Hog1, Hap43-induced; grepressed upon phagocytosis by murine macrophage; present in exponential and stationary phase cells; Spider biofilm repressed
CTRG_00524	-2.53997	3.00596e-09	4.24488e-08	-0.178908	0.546281	1	Has domain(s) with predicted phosphoribosylformylglycinamidine synthase activity and role in 'de novo' IMP biosynthetic process	orf19.6317	ADE6	5-Phosphoribosylformyl glycinamidine synthetase; adenine biosynthesis; not induced in GCN response, in contrast to S. cerevisiae Ade6; protein in stationary phase yeast-form cultures; flow model and rat catheter biofilm repressed
CTRG_03546	-1.31061	0.000555063	0.00245865	-0.0359026	0.875465	1	Has domain(s) with predicted protein binding activity	orf19.6355		Ortholog(s) have unfolded protein binding activity, role in ribosome biogenesis and nucleolus localization
CTRG_03109	-1.84298	6.76429e-05	0.000388505	-0.242925	0.359941	1	Ortholog(s) have role in induction by symbiont of host defense response, filamentous growth of a population of unicellular organisms, translation and cytosol, cell surface, yeast-form cell wall, plasma membrane localization	orf19.6367	SSB1	HSP70 family heat shock protein; mRNA in yeast and germ tubes; at yeast cell surface, not hyphae; antigenic in human/mouse infection; macrophage, GCN-induced; possibly essential; sumoylation target; Hap43-induced; Spider biofilm repressed
CTRG_03103	-1.83554	4.95552e-05	0.000295937	-0.146648	0.62549	1	Has domain(s) with predicted structural constituent of ribosome, RNA binding activity, role in translation and small ribosomal subunit localization	orf19.6375	RPS20	Putative ribosomal protein; repressed upon phagocytosis by murine macrophage; transcript positively regulated by Tbf1; Spider biofilm repressed
CTRG_05359	-1.34359	0.000255323	0.00124863	-0.18399	0.593662	1	Has domain(s) with predicted NAD binding, oxidoreductase activity, acting on the CH-OH group of donors, NAD or NADP as acceptor activity and role in oxidation-reduction process	orf19.638	FDH1	Formate dehydrogenase; oxidizes formate to CO2; Mig1 regulated; induced by macrophages; fluconazole-repressed; repressed by Efg1 in yeast, not hyphal conditions; stationary phase enriched; rat catheter and Spider biofilm induced
CTRG_03094	-2.21991	4.69456e-09	6.33869e-08	0.527511	0.143997	1	Has domain(s) with predicted oxidoreductase activity and role in oxidation-reduction process	orf19.6398		S. pombe ortholog SPBC460.04c is a predicted sulfonate/alpha-ketoglutare dioxygenase; induced by nitric oxide; Spider biofilm induced
CTRG_00549	-1.88193	6.67383e-07	6.12381e-06	-0.0962448	0.709704	1	Protein of unknown function	orf19.640		Integral membrane protein of the ER; role in the synthesis of beta-1,6-glucan in the cell wall; S. cerevisiae ortholog required for cell viability; Spider biofilm induced
CTRG_03083	-1.33132	0.00104353	0.00415319	-0.0894929	0.745188	1	Has domain(s) with predicted structural constituent of ribosome activity, role in translation and ribosome localization	orf19.6415.1		Ortholog(s) have structural constituent of ribosome activity and cytosolic small ribosomal subunit localization
CTRG_03084	-1.55539	3.30041e-05	0.000207565	0.0842958	0.779827	1	Ortholog(s) have ribonucleoprotein complex binding activity, role in rRNA processing and cytoplasm, 90S preribosome, nucleolus localization	orf19.6417	TSR1	Component of 20S pre-rRNA processing unit; repressed by prostaglandins
CTRG_03086	-1.27022	0.000534356	0.00237547	0.0342313	0.94739	1	Has domain(s) with predicted binding activity	orf19.6418		Ortholog(s) have unfolded protein binding activity and role in protein import into nucleus, ribosomal large subunit biogenesis
CTRG_03085	-3.97224	5.76583e-23	3.81723e-21	0.0726846	0.411166	1	Ortholog(s) have role in negative regulation of flocculation, fungal-type cell wall organization, filamentous growth of a population of unicellular organisms and fungal-type cell wall localization	orf19.6420	PGA13	GPI-anchored cell wall protein involved in cell wall synthesis; required for normal cell surface properties; induced in oralpharyngeal candidasis; Spider biofilm induced; Bcr1-repressed in RPMI a/a biofilms
CTRG_00229	-1.1564	0.00264496	0.00910987	0.27767	0.318044	1	Ortholog(s) have role in farnesol biosynthetic process	orf19.6459	DPP3	Protein similar to S. cerevisiae pyrophosphate phosphatase Dpp1; required for farnesol biosynthesis; repressed by 17-beta-estradiol, ethynyl estradiol; Spider biofilm induced
CTRG_00556	-2.41536	1.64957e-07	1.69273e-06	-0.176013	0.518072	1	Has domain(s) with predicted glutamate-ammonia ligase activity and role in glutamine biosynthetic process	orf19.646	GLN1	Putative glutamate synthase; regulated by Tsa1, Tsa1B under H2O2 stress conditions; Spider biofilm induced
CTRG_05019	-1.23376	0.00220952	0.00784999	0.0903838	0.724673	1	Has domain(s) with predicted oxidoreductase activity	orf19.6470	AHP2	Putative thiol-specific peroxiredoxin; macrophage-downregulated gene
CTRG_05027	-1.86284	1.09859e-06	9.5808e-06	0.13945	0.561845	1	Ortholog(s) have plasma membrane localization	orf19.6474		Protein with chitin synthesis regulation, resistance to Congo red domain; membrane-localized protein; Spider biofilm induced
CTRG_05016	-1.06617	0.00294697	0.00999698	0.18329	0.407475	1	Protein of unknown function	orf19.6474		Protein with chitin synthesis regulation, resistance to Congo red domain; membrane-localized protein; Spider biofilm induced
CTRG_05042	-5.24665	3.57537e-30	3.93099e-28	0.228784	0.271624	1	Ortholog(s) have role in cellular response to drug and cellular bud membrane, membrane raft localization	orf19.6489	FMP45	Predicted membrane protein induced during mating; mutation confers hypersensitivity to toxic ergosterol analog, to amphotericin B; alkaline repressed; repressed by alpha pheromone in SpiderM medium; rat catheter, Spider biofilm induced
CTRG_04966	-1.34994	0.00048784	0.00219403	0.000728995	0.969971	1	Has domain(s) with predicted role in cellular process	orf19.6507		Putative curved DNA-binding protein orthologous to S. pombe Cdb4; stationary phase enriched protein; rat catheter and Spider biofilm repressed
CTRG_00559	-1.07301	0.00353958	0.0116923	0.0476491	0.882845	1	Has domain(s) with predicted amino acid transmembrane transporter activity, role in amino acid transmembrane transport and membrane localization	orf19.651	LYP1	Putative permease; amphotericin B induced; flucytosine repressed; possibly an essential gene, disruptants not obtained by UAU1 method
CTRG_05054	-2.85862	1.65759e-09	2.42417e-08	0.142302	0.643406	1	Ortholog(s) have role in filamentous growth	orf19.6514	CUP9	Transcription factor; represses SOK1 expression in response to farnesol inhibition; yeast-hypha switch repressed; ketoconazole-induced; Plc1-regulated; colony morphology-related Ssn6 regulation; Spider, flow model biofilm induced
CTRG_05011	-3.40051	7.76981e-14	1.8687e-12	0.422721	0.462847	1	Has domain(s) with predicted role in transmembrane transport and integral to membrane localization	orf19.6520		Putative allantoate permease; fungal-specific (no human or murine homolog)
CTRG_05012	-3.18503	1.50834e-07	1.55298e-06				Protein of unknown function	orf19.6522		Putative allantoate permease; Gcn4-regulated; Spider biofilm induced
CTRG_04018	-1.06166	0.00498507	0.0157028	-0.0448027	0.849375	1	Has domain(s) with predicted serine-type endopeptidase activity and integral to membrane localization	orf19.6526		Ortholog(s) have nuclear periphery localization
CTRG_05113	-1.22688	0.0015689	0.00587218	0.191684	0.597203	1	Protein of unknown function	orf19.6532		Ortholog(s) have FAD transmembrane transporter activity, role in FAD transport and mitochondrion localization
CTRG_05117	-1.00089	0.0127533	0.0350389	-0.144458	0.610735	1	Has domain(s) with predicted hydrogen ion transmembrane transporter activity, role in ATP hydrolysis coupled proton transport and proton-transporting V-type ATPase, V0 domain localization	orf19.6538	VMA11	Predicted ortholog of S. cerevisiae Tfp3/Vma11; c' subunit of the V0 subcomplex of the vacuolar ATPase; required for hemoglobin-iron utilization; Spider biofilm repressed
CTRG_05035	-1.90491	2.75544e-05	0.000176171	-0.166282	0.543458	1	Has domain(s) with predicted structural constituent of ribosome, 5S rRNA binding activity, role in translation and ribosome localization	orf19.6541	RPL5	Ribosomal protein; repressed upon phagocytosis by murine macrophages; Hap43-induced; Spider biofilm repressed
CTRG_05032	-2.39398	4.76465e-08	5.33381e-07	0.289682	0.274313	1	Has domain(s) with predicted iron-sulfur cluster binding, iron ion binding activity and role in iron-sulfur cluster assembly	orf19.6548	ISU1	Protein with similarity to NifU; possible role in iron-sulfur cluster biogenesis; induced in low iron; rat catheter biofilm induced; rat catheter and Spider biofilm induced
CTRG_04099	-1.53415	0.000925429	0.00375354	-0.219296	0.456784	1	Has domain(s) with predicted inorganic phosphate transmembrane transporter activity, role in phosphate ion transport, transmembrane transport and integral to membrane localization	orf19.655	PHO84	High-affinity phosphate transporter; transcript regulated by white-opaque switch; Hog1, ciclopirox olamine or alkaline induced; caspofungin, stress repressed; required for normal TORC1 function
CTRG_05036	-1.19211	0.000994718	0.00398469	0.299045	0.424617	1	Protein of unknown function	orf19.6550		Putative mitochondrial outer membrane protein; regulated by Sef1p-, Sfu1p-, and Hap43p
CTRG_05080	-2.9248	8.7868e-09	1.12709e-07	0.52287	0.0645671	1	Protein of unknown function	orf19.6556		Protein of unknown function; rat catheter, flow model and Spider biofilm induced
CTRG_04967	-1.7499	2.55204e-05	0.000164189	0.0624569	0.738484	1	Has domain(s) with predicted role in transmembrane transport and integral to membrane localization	orf19.6578		Predicted membrane transporter; vesicular neurotransmitter (VNT) family, major facilitator superfamily (MFS); repressed in core caspofungin response; induced in oralpharyngeal candidasis; Spider biofilm induced
CTRG_05104	-1.41649	0.000270037	0.00130504	-0.147982	0.546352	1	Ortholog(s) have role in cellular response to drug and fungal-type cell wall localization	orf19.6584	PRT1	Putative translation initiation factor eIF3; mutation confers hypersensitivity to roridin A, verrucarin A; genes encoding ribosomal subunits, translation factors, tRNA synthetases are downregulated upon phagocytosis by murine macrophages
CTRG_05890	-3.36975	7.12755e-18	2.76002e-16	0.563695	0.0228778	0.870727	Has domain(s) with predicted transmembrane transporter activity, role in transmembrane transport and integral to membrane localization	orf19.6592		Predicted membrane transporter, member of the aromatic acid:proton symporter (AAHS) family, major facilitator superfamily (MFS)
CTRG_05889	-1.73649	7.64474e-05	0.000432616	0.141429	0.565254	1	Ortholog(s) have anchored to plasma membrane localization	orf19.6594	PLB3	GPI-anchored cell surface phospholipase B; possibly secreted; fungal-specific (no mammalian homolog); induced by Tbf1; fluconazole-induced; possible essential gene (UAU1 method); Spider and flow model biofilm induced
CTRG_04103	-1.14749	0.00259345	0.0089707	0.156972	0.602154	1	Has domain(s) with predicted RNA binding activity	orf19.661
CTRG_00642	-1.02724	0.00608401	0.0186087	-0.878396	0.00146541	0.151459	Has domain(s) with predicted aconitate hydratase, 4 iron, 4 sulfur cluster binding activity and role in tricarboxylic acid cycle	orf19.6632	ACO2	Putative aconitate hydratase 2; induced in high iron; regulated by Gcn4; repressed by amino acid starvation (3-AT); protein levels decrease in stationary phase yeast; flow model and Spider biofilm repressed
CTRG_00648	-1.33368	0.000852595	0.00351132	0.266497	0.367194	1	Protein of unknown function	orf19.6639		Ortholog of S. cerevisiae Mdm36; mitochondrial distribution and morphology protein; Hap43-repressed gene
CTRG_00649	-2.43409	3.35336e-08	3.88095e-07	-0.0961439	0.674825	1	Ortholog(s) have alpha,alpha-trehalose-phosphate synthase (UDP-forming) activity	orf19.6640	TPS1	Trehalose-6-phosphate synthase; role in hyphal growth and virulence in mouse systemic infection; induced in presence of human neutrophils; macrophage/pseudohyphal-repressed after 16h; stationary phase enriched protein; Hap43-repressed
CTRG_00598	-1.10091	0.00429213	0.0137854	-0.0130133	0.948016	1	Protein of unknown function	orf19.6642		Ortholog(s) have role in ER to Golgi vesicle-mediated transport and COPII-coated ER to Golgi transport vesicle, endoplasmic reticulum membrane, integral component of Golgi membrane localization
CTRG_00595	-1.25522	0.00108489	0.00429286	0.169467	0.51244	1	Has domain(s) with predicted binding activity	orf19.6648	SDA1	Predicted nuclear protein involved in actin cytoskeleton organization, passage through Start, 60S ribosome biogenesis; rat catheter biofilm induced; Hap43-induced
CTRG_04106	-1.33684	0.000251576	0.00123521	-0.0446977	0.825248	1	Ortholog(s) have role in ribosome biogenesis and nucleolus localization	orf19.665	NEP1	Ortholog(s) have rRNA (pseudouridine) methyltransferase activity
CTRG_00593	-2.51753	4.59061e-11	8.36225e-10	-0.0431941	0.929176	1	Protein of unknown function	orf19.6650		Ortholog of C. dubliniensis CD36 : Cd36_30990, C. parapsilosis CDC317 : CPAR2_204660, Candida tenuis NRRL Y-1498 : CANTEDRAFT_104939 and Debaryomyces hansenii CBS767 : DEHA2G23760g
CTRG_00592	-1.17333	0.00510531	0.0160048	0.0591338	0.835468	1	Has domain(s) with predicted nucleic acid binding, ATP binding, ATP-dependent helicase activity	orf19.6652	DBP8	Protein similar to S. cerevisiae Dbp8p, an ATP-dependent helicase involved in rRNA processing; oxidative stress-repressed via Cap1p; flucytosine repressed; likely to be essential for growth, based on insertional mutagenesis
CTRG_05441	-2.38437	1.31616e-09	1.96689e-08	0.0344544	0.892733	1	Protein of unknown function	orf19.6654		Predicted membrane transporter, member of the L-amino acid transporter-3 (LAT3) family, major facilitator superfamily (MFS)
CTRG_05438	-3.12977	1.55813e-15	4.50395e-14	-0.361654	0.170398	1	Ortholog(s) have spermidine transmembrane transporter activity	orf19.6656		Spermidine transporter; induced in strains from HIV patients with oral candidiasis; alkaline repressed; amphotericin B induced; colony morphology regulated by Ssn6; reduced oral epithelial cell damage by mutant; Spider biofilm induced
CTRG_05513	-3.73174	1.88238e-14	4.78918e-13	-0.137953	0.570757	1	Ortholog(s) have amino acid transmembrane transporter activity	orf19.6659
CTRG_05510	-1.69771	0.000189922	0.000971218	-0.0853983	0.732105	1	Protein of unknown function	orf19.6663	RPS25B	Ribosomal protein; macrophage/pseudohyphal-induced after 16 h; repressed upon phagocytosis by murine macrophage; transcript positively regulated by Tbf1; 5'-UTR intron; Hap43-induced; Spider biofilm repressed
CTRG_05509	-1.32366	0.000332926	0.00155999	0.0468928	0.887771	1	Has domain(s) with predicted role in intracellular transport and nuclear pore localization	orf19.6665		Ortholog(s) have Ran GTPase binding, structural constituent of nuclear pore activity
CTRG_05533	-1.23802	0.00140693	0.0053503	0.12066	0.702804	1	Ortholog(s) have role in cellular response to drug	orf19.6671	LAP4	Protein similar to aminopeptidase I; mutation confers hypersensitivity to amphotericin B; transcript regulated in macrophage response; flow model biofilm induced
CTRG_04111	-1.26876	0.00177339	0.00653427	-0.0843406	0.759706	1	Protein of unknown function	orf19.670.2		Protein of unknown function; hypoxia, Hap43-repressed; ketoconazole induced; induced in oralpharyngeal candidasis; 16h flow model biofilm repressed, late-stage flow model biofilm induced; rat catheter and Spider biofilm induced
CTRG_05146	-1.43433	0.00053369	0.00237547	-0.12383	0.698304	1	Has domain(s) with predicted Rab GTPase activator activity, role in regulation of Rab GTPase activity and intracellular localization	orf19.6706	GYP7	Protein similar to S. cerevisiae Gyp7p (GTPase-activating protein for Ypt1p); caspofungin-induced
CTRG_05581	-1.33858	0.000318926	0.00150354	0.160769	0.574773	1	Has domain(s) with predicted nucleic acid binding, zinc ion binding activity and intracellular localization	orf19.6713	WOR4	Predicted C2H2 zinc finger protein, involved in transcriptional regulation of white-opaque phenotypic switching; activator of the opaque cell type
CTRG_05583	-1.23875	0.000872181	0.00357287	-0.0347676	0.938668	1	Protein of unknown function	orf19.6717		Putative serine hydrolase; Spider biofilm repressed
CTRG_05584	-1.10037	0.00290848	0.00987728	-0.0517458	0.858173	1	Has domain(s) with predicted sequence-specific DNA binding activity	orf19.6718		Has domain(s) with predicted sequence-specific DNA binding activity
CTRG_05605	-1.01174	0.0121346	0.0335637	0.030009	0.910994	1	Has domain(s) with predicted lysine-tRNA ligase, nucleic acid binding, ATP binding activity, role in lysyl-tRNA aminoacylation and cytoplasm localization	orf19.6749	KRS1	Putative tRNA-Lys synthetase; repressed upon phagocytosis by murine macrophages; stationary phase enriched protein; Spider biofilm repressed
CTRG_04118	-2.73916	5.20157e-09	6.97735e-08	0.453917	0.0845289	1	Protein of unknown function	orf19.677	CHO1	Putative phosphatidylserine synthase; ortholog of S. cerevisiae CHO1; transposon mutation affects filamentous growth; regulated by Nrg1, Tup1
CTRG_05627	-1.21796	0.00137388	0.00525071	-0.103576	0.658288	1	Ortholog(s) have role in detoxification of cadmium ion	orf19.6779	PRO2	Putative gamma-glutamyl phosphate reductase with a predicted role in proline biosynthesis; regulated by Gcn2p and Gcn4p
CTRG_05659	-1.24337	0.000764607	0.00320906	0.161018	0.583675	1	Ortholog(s) have plasma membrane localization	orf19.6783		Putative geranylgeranyltransferase regulatory component
CTRG_05657	-1.74917	7.16823e-05	0.000409034	-0.230367	0.394857	1	Has domain(s) with predicted structural constituent of ribosome activity, role in translation and ribosome localization	orf19.6785	RPS12	Acidic ribosomal protein S12; regulated by Gcn4, activated by Tbf1; repressed by amino acid starvation (3-AT); protein abundance is affected by URA3 expression in CAI-4 strain background; sumoylation target; Spider biofilm repressed
CTRG_05646	-1.39131	0.000221545	0.00111363	-0.276118	0.345697	1	Has domain(s) with predicted nucleic acid binding, nucleotide binding activity	orf19.6790		Ortholog(s) have mRNA binding activity, role in 3'-UTR-mediated mRNA destabilization, mitochondrion organization and P-body, cytoplasmic stress granule, perinuclear region of cytoplasm localization
CTRG_02101	-1.92893	1.80311e-07	1.835e-06	-0.100099	0.984935	1	Protein of unknown function	orf19.6793		Protein of unknown function; Sef1, Sfu1, and Hap43 regulated; rat catheter and Spider biofilm induced
CTRG_05679	-1.91126	2.7762e-07	2.73052e-06	0.436121	0.0877598	1	Protein of unknown function	orf19.6805
CTRG_05672	-2.27545	1.00016e-09	1.51674e-08	0.347539	0.0913735	1	Protein of unknown function	orf19.6809		Putative phosphomutase-like protein; protein present in exponential and stationary growth phase yeast; Hap43-repressed; Spider biofilm repressed
CTRG_04121	-1.78622	1.54942e-06	1.3209e-05	0.649941	0.00433198	0.313427	Ortholog(s) have transcription regulatory region DNA binding, transcription coactivator activity and CCAAT-binding factor complex localization	orf19.681	HAP43	CCAAT-binding factor-dependent transcription factor; repressor; also called CAP2; required for low iron response; similar to bZIP transcription factor AP-1; repressed by Sfu1; ciclopirox olamine induced; rat catheter, Spider biofilm induced
CTRG_05668	-1.03791	0.0176415	0.0458523	0.0901128	0.742997	1	Ortholog(s) have role in cellular response to drug, single-species biofilm formation on inanimate substrate, filamentous growth of a population of unicellular organisms in response to neutral pH and plasma membrane localization	orf19.6812	PMT2	Protein mannosyltransferase (PMT) with roles in hyphal growth and drug sensitivity; member of the PMT family which includes Pmt1p, Pmt2p, Pmt4p, Pmt5p, and Pmt6p; induced during cell wall regeneration; essential
CTRG_05686	-3.32556	2.17162e-05	0.000143309	0.750068	0.124439	1	Protein of unknown function	orf19.6826	SLF1	Putative polysome-associated RNA binding protein; macrophage-induced gene
CTRG_04703	-2.79121	2.40342e-06	1.98896e-05	0.112691	0.729054	1	Has domain(s) with predicted protein binding activity	orf19.6845		Putative transcription factor with bZIP DNA-binding motif; rat catheter biofilm induced
CTRG_04698	-1.05932	0.0126015	0.0346528	-0.275958	0.288067	1	Ortholog(s) have cell surface, hyphal cell wall, plasma membrane localization	orf19.6854	ATP1	ATP synthase alpha subunit; antigenic in human/mouse; at hyphal surface; ciclopirox, ketoconazole, flucytosine induced; Efg1, caspofungin repressed; may be essential; sumoylation target; stationary phase-enriched; Spider biofilm repressed
CTRG_05421	-1.99154	0.019134	0.049005	-0.481611	0.500751	1	Protein of unknown function	orf19.6859		Ortholog of C. dubliniensis CD36 : Cd36_44860, Candida tropicalis MYA-3404 : CTRG_04054 and Candida albicans WO-1 : CAWG_03295
CTRG_03894	-1.16342	0.00581086	0.0179246	-0.168288	0.568526	1	Ortholog(s) have role in vacuole organization, endocytosis, vacuolar acidification and fungal-type vacuole membrane, plasma membrane localization	orf19.6863	VPH1	Vacuolar H(+)-ATPase; transcription regulated by Nrg1, Mig1, and Tup1
CTRG_01546	-1.55217	0.00049845	0.00223197	-0.134568	0.639541	1	Ortholog(s) have cell surface localization	orf19.6873	RPS8A	Small 40S ribosomal subunit protein; induced by ciclopirox olamine; repressed upon phagocytosis by murine macrophage; 5'-UTR intron; Hap43-induced; Spider biofilm repressed
CTRG_01541	-1.75632	5.01264e-06	3.83866e-05	-0.187086	0.622923	1	Ortholog(s) have plasma membrane localization	orf19.6877	PNG2	Putative peptide:N-glycanase; gene has variable numbers of 12-bp repeats; induced by caspofungin, ciclopirox olamine, ketoconazole or hypoxia; gene of core caspofungin response; Hap43-induced; Spider biofilm induced
CTRG_04856	-2.02539	9.69439e-06	7.03872e-05	-0.18533	0.557471	1	Ortholog(s) have GDP-dissociation inhibitor activity and cytosol localization	orf19.6906	ASC1	40S ribosomal subunit similar to G-beta subunits; glucose or N starvation induced filamentation; required for virulence in mice; snoRNA snR24 encoded in ASC1 intron; repressed in stationary phase; GlcNAc-induced; Spider biofilm repressed
CTRG_05029	-3.60865	6.4868e-15	1.76722e-13	0.252988	0.466812	1	Protein of unknown function	orf19.6919		Ortholog of C. dubliniensis CD36 : Cd36_71210, C. parapsilosis CDC317 : CPAR2_702710, Candida tenuis NRRL Y-1498 : CANTEDRAFT_116256 and Debaryomyces hansenii CBS767 : DEHA2E17732g
CTRG_06209	-1.08696	0.00325804	0.0108784	-0.221702	0.39723	1	Has domain(s) with predicted transferase activity, transferring acyl groups other than amino-acyl groups activity	orf19.6941		Putative diacylglycerol acyltransferase; catalyzes the terminal step of triacylglycerol formation; flow model biofilm induced; Spider biofilm induced
CTRG_06207	-1.67627	0.000380517	0.00175757	0.0543285	0.824851	1	Protein of unknown function	orf19.6943		Predicted ORF from Assembly 19; removed from Assembly 20; subsequently reinstated in Assembly 21 based on comparative genome analysis
CTRG_02430	-2.81194	6.42971e-11	1.15081e-09	0.221658	0.372154	1	Protein of unknown function	orf19.6947	GTT11	Glutathione S-transferase, localized to ER; induced in exponentially growing cells, under oxidative stress; induced by nitric oxide; Spider biofilm induced
CTRG_02542	-1.11619	0.00585749	0.0180594	0.0825349	0.790772	1	Protein of unknown function	orf19.6955	HBR3	Essential protein; regulated by hemoglobin; S. cerevisiae ortholog is essential; Hap43p-induced gene
CTRG_02358	-1.63209	1.20586e-05	8.51431e-05	0.167734	0.611931	1	Protein of unknown function	orf19.6983		Protein of unknown function; Hap43-repressed gene; repressed by nitric oxide; Spider biofilm induced
CTRG_06206	-2.12235	0.00348702	0.0115492	0.53417	0.305683	1	Has domain(s) with predicted role in protein glycosylation	orf19.6996	MNN14	Predicted alpha-1,3-mannosyltransferase activity with a role in protein glycosylation; Hap43-repressed; Spider biofilm induced
CTRG_02460	-2.30626	0.00600975	0.0184365	0.379723	0.946431	1	Protein of unknown function	orf19.7002		Ortholog of C. parapsilosis CDC317 : CPAR2_806990, Candida tenuis NRRL Y-1498 : CANTEDRAFT_122709, Debaryomyces hansenii CBS767 : DEHA2E00110g and Pichia stipitis Pignal : PICST_30109
CTRG_04881	-1.0511	0.00369223	0.0121308	-0.0416273	0.78578	1	Has domain(s) with predicted protein binding activity	orf19.7010		Ortholog(s) have ubiquitin ligase complex localization
CTRG_04882	-1.45156	8.13297e-05	0.00045814	0.198766	0.477141	1	Has domain(s) with predicted binding activity	orf19.7011		Ortholog(s) have nucleus localization
CTRG_04897	-2.4722	5.54085e-10	8.79253e-09	0.366131	0.170248	1	Protein of unknown function	orf19.7027		Protein of unknown function; Spider biofilm induced
CTRG_04899	-1.09385	0.0159691	0.0423437	-0.190219	0.486169	1	Ortholog(s) have role in cellular response to drug, fungal-type cell wall organization and cell surface, yeast-form cell wall, extracellular region, plasma membrane localization	orf19.7030	SSR1	Beta-glucan associated ser/thr rich cell-wall protein with a role in cell wall structure; GPI anchor; highly mutable due to internal Ser-Ala tandem repeats; detected at germ tube plasma membrane; repressed in cells treated with Congo Red;
CTRG_04875	-1.7107	0.00148753	0.00560713	0.0646371	0.859388	1	Protein of unknown function	orf19.7037	YAE1	Ortholog(s) have role in ribosomal large subunit biogenesis, translational initiation
CTRG_05070	-1.06725	0.00556898	0.0172998	0.213623	0.452165	1	Has domain(s) with predicted sequence-specific DNA binding transcription factor, sequence-specific DNA binding activity and role in regulation of transcription, DNA-dependent	orf19.7046	MET28	Predicted bZIP domain-containing transcription factor; protein induced during the mating process; possibly essential, disruptants not obtained by UAU1 method; Hap43-repressed; rat catheter biofilm induced
CTRG_05062	-1.29095	0.0020589	0.00737871	-0.125882	0.628536	1	Has domain(s) with predicted ATP binding, glutamate-tRNA ligase activity, role in glutamyl-tRNA aminoacylation and cytoplasm localization	orf19.7057	GUS1	Putative glutamine-tRNA ligase; stationary phase enriched protein; Spider biofilm repressed
CTRG_00663	-1.55494	2.40829e-05	0.000156247	0.0907956	0.733886	1	Protein of unknown function	orf19.706	NMD3	Putative nonsense-mediated mRNA decay protein; repressed in core stress response; repressed by prostaglandins
CTRG_05038	-1.62174	4.21174e-05	0.000257259	-0.144132	0.55534	1	Has domain(s) with predicted ribonucleoside binding, DNA binding, DNA-directed RNA polymerase activity, role in transcription, DNA-templated and nucleus localization	orf19.7062	RPA135	Putative RNA polymerase I subunit A135; repressed by prostaglandins
CTRG_04906	-1.17294	0.00132522	0.00510919	0.0423125	0.858238	1	Ortholog(s) have role in single-species biofilm formation on inanimate substrate	orf19.7069		Putative AdoMet-dependent proline methyltransferase; Hap43-induced; required for normal flow model biofilm growth; Spider biofilm repressed
CTRG_04923	-1.52439	0.000247358	0.00121985	-0.19627	0.454339	1	Has domain(s) with predicted catalytic, pyridoxal phosphate binding activity and role in metabolic process	orf19.7081	SPL1	Protein similar to S. cerevisiae Spl1p, which is involved in tRNA splicing; member of pyridoxal-phosphate-dependent aminotransferase protein family; predicted to be essential
CTRG_04915	-2.59303	1.89959e-10	3.1525e-09	-0.494603	0.0315485	1	Protein of unknown function	orf19.7091		Protein of unknown function; induced by nitric oxide; Spider biofilm repressed
CTRG_04932	-2.74585	8.89141e-11	1.54645e-09	-0.203889	0.29186	1	Has domain(s) with predicted FMN binding, oxidoreductase activity and role in oxidation-reduction process	orf19.7098		Putative protein of unknown function; Hap43-repressed; repressed by nitric oxide; Spider biofilm induced
CTRG_04941	-2.78067	1.63933e-10	2.75775e-09	0.614073	0.00840798	0.485803	Has domain(s) with predicted oxidoreductase activity and role in oxidation-reduction process	orf19.7112	FRP2	Putative ferric reductase; alkaline induced by Rim101; fluconazole-downregulated; upregulated in the presence of human neutrophils; possibly adherence-induced; regulated by Sef1, Sfu1, and Hap43
CTRG_04974	-1.10791	0.0032229	0.0107786	0.243847	0.292407	1	Protein of unknown function	orf19.7139		Ortholog(s) have role in mRNA splicing, via spliceosome
CTRG_04975	-1.23011	0.00194201	0.00705841	0.219228	0.33812	1	Has domain(s) with predicted catechol O-methyltransferase activity	orf19.7140		Putative catechol o-methyltransferase; stationary phase enriched protein; transcription upregulated in clinical isolates from HIV+ patients with oral candidiasis; Spider biofilm repressed
CTRG_05188	-1.06675	0.0043583	0.0139688	-0.129975	0.611693	1	Protein of unknown function	orf19.7184		Ortholog of C. dubliniensis CD36 : Cd36_73640, C. parapsilosis CDC317 : CPAR2_702340, Candida tenuis NRRL Y-1498 : CANTEDRAFT_112965 and Debaryomyces hansenii CBS767 : DEHA2G16566g
CTRG_05164	-1.42499	0.000155444	0.000812944	0.0114464	0.938234	1	Protein of unknown function	orf19.7199		Ortholog(s) have role in posttranslational protein targeting to endoplasmic reticulum membrane and TRC complex localization
CTRG_05167	-1.18217	0.00169473	0.00628961	0.309288	0.31186	1	Has domain(s) with predicted integral to membrane localization	orf19.7202		Ortholog(s) have role in protein retention in ER lumen, retrograde vesicle-mediated transport, Golgi to ER and COPI-coated vesicle, COPII-coated ER to Golgi transport vesicle, Golgi cisterna, fungal-type vacuole localization
CTRG_03663	-3.83537	4.56212e-21	2.44252e-19	-0.0910732	0.891791	1	Has domain(s) with predicted transporter activity, role in transmembrane transport and membrane localization	orf19.7205	DUR7	Putative urea transporter; fungal-specific (no human or murine homolog)
CTRG_03682	-2.61215	1.14736e-10	1.97326e-09	-0.13965	0.813998	1	Has domain(s) with predicted catalytic, cation binding activity and role in carbohydrate metabolic process	orf19.7214		Glucan 1,3-beta-glucosidase; regulated by Nrg1, Tup1 and possibly Tac1; induced by NO and during cell wall regeneration; stationary phase enriched; possibly essential (UAU1 method); F-12/CO2 early biofilm induced; flow biofilm repressed
CTRG_03684	-2.22291	7.6843e-09	1.00026e-07	-0.0541923	0.787234	1	Has domain(s) with predicted binding activity	orf19.7215		Nucleolar protein; component of the small subunit processome containing the U3 snoRNA; involved in pre-18S rRNA processing; flow model biofilm repressed
CTRG_03686	-1.82697	7.15882e-05	0.000408876	-0.201933	0.482496	1	Ortholog(s) have cell surface, membrane localization	orf19.7217	RPL4B	Ribosomal protein 4B; repressed upon phagocytosis by murine macrophage; Spider biofilm repressed
CTRG_03706	-1.11521	0.00591627	0.0182132	-0.139723	0.59271	1	Has domain(s) with predicted hedgehog receptor activity and integral to membrane localization	orf19.7242	NCR1	Putative vacuolar membrane protein; predicted role in sphingolipid metabolism; transcript regulated by Nrg1 and Mig1; induced by prostaglandins
CTRG_05962	-8.03727	1.45e-48	8.11607e-46	1.41001	0.00013421	0.0240709	Protein of unknown function	orf19.7284	ASR2	Adenylyl cyclase and stress responsive protein; induced in cyr1 or ras1 mutant; stationary phase enriched protein; Spider biofilm induced
CTRG_05956	-1.02272	0.0069932	0.0209744	0.090015	0.713074	1	Has domain(s) with predicted tRNA (adenine-N1-)-methyltransferase activity, role in tRNA methylation and tRNA (m1A) methyltransferase complex localization	orf19.7291
CTRG_05951	-1.19109	0.00756217	0.0224929	0.194265	0.440377	1	Ortholog(s) have plasma membrane localization	orf19.7296	SLP3	Plasma membrane protein implicated in stress response; similar to stomatin mechanoreception proteins; overexpression induces apoptotic-like cell death; absent from hyphal cells; induced by Rgt1; rat catheter and Spider biofilm induced
CTRG_05950	-1.1396	0.00280438	0.00956066	0.101641	0.70197	1	Has domain(s) with predicted catalytic, pyridoxal phosphate binding activity	orf19.7297		Putative cystathionine gamma-synthase; decreased levels in stationary phase cultures; Hog1p-induced; Gcn4p-regulated
CTRG_05905	-1.93795	8.64302e-07	7.77998e-06	-0.27691	0.295209	1	Protein of unknown function	orf19.7313	SSU1	Protein similar to S. cerevisiae Ssu1 sulfite transport protein; Tn mutation affects filamentous growth; regulated by Gcn2 and Gcn4; induced by nitric oxide; Hap43-repressed; Spider and flow model biofilm induced
CTRG_05920	-3.46081	4.03619e-18	1.593e-16	-0.531303	0.0373375	1	Has domain(s) with predicted nucleobase transmembrane transporter activity, role in nucleobase transport and membrane localization	orf19.7331	FCY24	Putative transporter; more similar to S. cerevisiae Tpn1, which is a vitamin B6 transporter, than to purine-cytosine permeases; transcription is regulated by Nrg1; Spider biofilm induced
CTRG_05921	-1.10524	0.00358699	0.0118292	0.0954628	0.65576	1	Ortholog(s) have plasma membrane localization	orf19.7332	ELF1	Putative mRNA export protein; Walker A and B (ATP/GTP binding) motifs; required for wild-type morphology, growth; expressed in hyphal, pseudohyphal, and yeast form; Hap43-induced; Spider and flow model biofilm induced
CTRG_05929	-5.08725	2.61796e-19	1.13512e-17	0.699149	0.0604435	1	Has domain(s) with predicted metalloendopeptidase, zinc ion binding activity and role in proteolysis	orf19.7342	AXL1	Putative endoprotease; induced by alpha factor; transcript is upregulated in an RHE model of oral candidiasis and in clinical isolates from HIV+ patients with oral candidiasis
CTRG_02450	-2.3256	1.32072e-08	1.63615e-07	0.234862	0.355275	1	Ortholog(s) have sequence-specific DNA binding transcription factor activity and cytoplasm, nucleus localization	orf19.7359	CRZ1	Calcineurin-regulated C2H2 transcription factor; role in maintenance of membrane integrity, azole tolerance; not required for mouse virulence; repressed by low iron; regulates Ca++ influx during alkaline pH response; Spider biofilm induced
CTRG_02280	-2.83098	1.17003e-13	2.74957e-12	1.12521	8.31272e-05	0.016897	Protein of unknown function	orf19.7362	SKN1	Protein with a role in beta-1,6-glucan synthesis; probable N-glycosylated type II membrane protein; transcript and mRNA length change induced by yeast-hypha transition; induced by Rim101, caspofungin; rat catheter and Spider biofilm induced
CTRG_02278	-2.55703	1.4624e-05	0.000101625	2.23315	0.242172	1	Has domain(s) with predicted flavin adenine dinucleotide binding, N,N-dimethylaniline monooxygenase, NADP binding activity and role in oxidation-reduction process	orf19.7364		Has domain(s) with predicted N,N-dimethylaniline monooxygenase activity, NADP binding, flavin adenine dinucleotide binding activity and role in oxidation-reduction process
CTRG_02262	-1.20266	0.00211542	0.0075549	-0.204405	0.484531	1	Has domain(s) with predicted protein binding activity	orf19.7382	CAM1	Putative translation elongation factor eEF1 gamma; protein level decreased in stationary phase cultures; Spider biofilm repressed
CTRG_02250	-1.03725	0.00869005	0.0253456	0.155544	0.453747	1	Ortholog(s) have guanosine-diphosphatase activity and Golgi membrane localization	orf19.7394	GDA1	Golgi membrane GDPase, required for wild-type O-mannosylation, not N-glycosylation; required for wild-type hyphal induction, cell wall, and cell surface charge; not required for HeLa cell adherence; functional homolog of S. cerevisiae Gda1p
CTRG_02238	-1.15255	0.00184183	0.00675007	-0.279547	0.203004	1	Has domain(s) with predicted metalloendopeptidase, zinc ion binding activity and role in proteolysis	orf19.7410	CYM1	Putative metalloprotease of the mitochondrial intermembrane space; rat catheter biofilm induced
CTRG_02239	-1.78448	0.00403989	0.013119	-0.0930047	0.862063	1	Has domain(s) with predicted role in transmembrane transport	orf19.7411	OAC1	Putative mitochondrial inner membrane transporter; rat catheter biofilm induced
CTRG_02246	-1.33628	0.00127825	0.00494979	-0.174859	0.463218	1	Ortholog(s) have extracellular region localization	orf19.7421	CYP5	Putative peptidyl-prolyl cis-trans isomerase; macrophage-downregulated protein level; protein level decrease in stationary phase cultures; predicted endoplasmic reticulum (ER) localization
CTRG_02253	-1.15094	0.00194613	0.00706922	0.116898	0.639591	1	Protein of unknown function	orf19.7424	NSA2	Putative protein constituent of 66S pre-ribosomal particles; Hap43-induced; repressed by prostaglandins
CTRG_05198	-2.08048	2.35632e-07	2.35136e-06	-0.689553	0.0231318	0.870727	Protein of unknown function	orf19.7472	IFF4	Adhesin-like cell surface protein; putative GPI-anchor; null mutant germ tubes show decreased adhesion to plastic substrate; mutants are viable; Hap43-repressed gene
CTRG_02104	-1.1341	0.00430933	0.0138335	0.0960768	0.757926	1	Ortholog(s) have phosphoribosylaminoimidazolesuccinocarboxamide synthase activity and role in adenine biosynthetic process, 'de novo' IMP biosynthetic process	orf19.7484	ADE1	Phosphoribosylaminoimadazole succinocarboxamide synthetase, enzyme of adenine biosynthesis; not induced in GCN response, unlike the S. cerevisiae ortholog; fungal-specific (no human or murine homolog); levels decrease in stationary phase
CTRG_01036	-2.52894	7.32902e-11	1.30043e-09	-0.0609543	0.821235	1	Has domain(s) with predicted role in transmembrane transport and integral to membrane localization	orf19.7490		Predicted membrane transporter; fucose:proton symporter family member, MFS superfamily; flow model biofilm induced
CTRG_01045	-1.1511	0.00238816	0.00837828	-0.706994	0.0016991	0.161892	Has domain(s) with predicted 3-isopropylmalate dehydratase, 4 iron, 4 sulfur cluster binding activity, role in leucine biosynthetic process and 3-isopropylmalate dehydratase complex localization	orf19.7498	LEU1	3-isopropylmalate dehydratase; antigenic in humans; repressed in hyphae; alkaline repressed; upregulated by human whole blood or PMNs; regulated by Sef1, Sfu1, and Hap43; rat catheter biofilm induced, Spider biofilm repressed
CTRG_01048	-2.15576	0.00532471	0.0166164	-0.16792	0.958376	1	Protein of unknown function	orf19.7502		Protein of unknown function; Hap43-induced gene; upregulated in a cyr1 null mutant; Spider biofilm induced
CTRG_04484	-2.29417	1.1243e-09	1.6925e-08	0.337227	0.165997	1	Has domain(s) with predicted protein binding activity	orf19.751		Ortholog of C. dubliniensis CD36 : Cd36_04660, Candida tropicalis MYA-3404 : CTRG_04484 and Candida albicans WO-1 : CAWG_00904
CTRG_04493	-1.06431	0.00828156	0.0243155	-0.0193692	0.944425	1	Has domain(s) with predicted GTP binding activity	orf19.754	YBN5	P-loop ATPase with similarity to human OLA1 and bacterial YchF; Spider biofilm repressed
CTRG_04491	-2.77787	0.00149544	0.00563146	-0.106348	1	1	Ortholog(s) have aspartic-type endopeptidase activity and role in pathogenesis, proteolysis	orf19.756	SAP7	Pepstatin A-insensitive secreted aspartyl protease; self-processing; expressed in human oral infection; Ssn6p-regulated; role in murine intravenous infection; induced during, but not required for, murine vaginal infection; N-glycosylated
CTRG_05872	-2.99476	7.73932e-11	1.36536e-09	-0.453745	0.0782348	1	Has domain(s) with predicted amino acid transmembrane transporter activity, role in amino acid transmembrane transport and membrane localization	orf19.7566		Predicted amino acid transport domain; transcript upregulated in clinical strains from HIV+ patients with oral candidiasis; alkaline upregulated by Rim101; rat catheter, Spider and flow model biofilm induced
CTRG_05828	-1.76813	0.00276358	0.00945824	0.345336	0.252233	1	Ortholog(s) have inositol-3-phosphate synthase activity, role in inositol biosynthetic process and cell surface, hyphal cell wall localization	orf19.7585	INO1	Inositol-1-phosphate synthase; antigenic in human; repressed by farnesol in biofilm or by caspofungin; upstream inositol/choline regulatory element; glycosylation predicted; rat catheter, flow model induced; Spider biofilm repressed
CTRG_05835	-1.42658	0.000246526	0.00121721	0.16608	0.648523	1	Ortholog(s) have role in cellular response to drug and small-subunit processome localization	orf19.7599	UTP5	Putative U3 snoRNA-associated protein; Hap43p-induced gene; mutation confers resistance to 5-fluorocytosine (5-FC), 5-fluorouracil (5-FU), and tubercidin (7-deazaadenosine); physically interacts with TAP-tagged Nop1p
CTRG_05404	-1.13543	0.00396201	0.0129138	0.22074	0.42433	1	Has domain(s) with predicted methyltransferase activity, role in rRNA processing, RNA methylation and nucleus localization	orf19.76	SPB1	Putative AdoMet-dependent methyltransferase; Hap43-induced; repressed by prostaglandins; possibly essential gene, disruptants not obtained by UAU1 method; Spider biofilm induced
CTRG_05819	-1.85176	2.3678e-05	0.000153944	0.0409998	0.941694	1	Ortholog(s) have protein disulfide oxidoreductase activity, role in negative regulation of filamentous growth of a population of unicellular organisms, filamentous growth of a population of unicellular organisms, cellular response to oxidative stress	orf19.7611	TRX1	Thioredoxin; involved in response to reactive oxygen species; biofilm, benomyl, flucytosine, peroxide, Hap43 induced; amphotericin B, caspofungin repressed; induced by human neutrophils; macrophage-repressed gene
CTRG_05818	-1.51712	0.000455778	0.00206037	-0.0298718	0.890006	1	Protein of unknown function	orf19.7612	CTM1	Putative cytochrome c lysine methyltransferase; regulated by Gcn2 and Gcn4; transcript induced by Mnl1 under weak acid stress; early-stage flow model biofilm induced
CTRG_05806	-1.91317	8.22776e-07	7.47173e-06	-0.225087	0.463855	1	Protein of unknown function	orf19.7625
CTRG_05781	-1.09721	0.00256654	0.00889261	-0.0870757	0.753836	1	Has domain(s) with predicted antiporter, drug transmembrane transporter activity, role in drug transmembrane transport and membrane localization	orf19.7648		Has domain(s) with predicted antiporter activity, drug transmembrane transporter activity, role in drug transmembrane transport and membrane localization
CTRG_05791	-1.18824	0.00107692	0.00426677	0.282584	0.190888	1	Ortholog(s) have sucrose alpha-glucosidase activity and extracellular region localization	orf19.7668	MAL2	Alpha-glucosidase; hydrolyzes sucrose for sucrose utilization; transcript regulated by Suc1, induced by maltose, repressed by glucose; Tn mutation affects filamentous growth; upregulated in RHE model; rat catheter and Spider biofilm induced
CTRG_01582	-1.53969	0.000528824	0.00235769	0.0960269	0.72333	1	Has domain(s) with predicted protein serine/threonine kinase, ATP binding activity and role in protein phosphorylation	orf19.791
CTRG_01452	-1.43112	0.000244024	0.00120931	0.0401295	0.90703	1	Protein of unknown function	orf19.816	DCK2	Protein similar to S. cerevisiae Ylr422wp; transposon mutation affects filamentous growth; induced by Mnl1p under weak acid stress
CTRG_01451	-1.20797	0.00633254	0.0192794	-0.224619	0.309025	1	Has domain(s) with predicted role in fatty acid biosynthetic process	orf19.819	ACP12	Putative mitochondrial acyl carrier protein
CTRG_01443	-4.4592	5.56051e-16	1.70329e-14	-0.541955	0.240566	1	Ortholog(s) have role in trehalose metabolism in response to heat stress, pathogenesis, cellular heat acclimation, filamentous growth of a population of unicellular organisms, cellular response to oxidative stress and cell surface localization	orf19.822	HSP21	Small heat shock protein; role in stress response and virulence; fluconazole-downregulated; induced in cyr1 or ras1 mutant; stationary phase enriched protein; detected in some, not all, biofilm extracts; Spider biofilm induced
CTRG_01289	-2.35581	5.13709e-08	5.70464e-07	-0.0321115	0.864762	1	Ortholog(s) have role in cellular response to drug	orf19.839		Putative endoribonuclease; induced by nitric oxide independent of Yhb1p; mutation confers hypersensitivity to aureobasidin A
CTRG_01288	-1.80544	6.73613e-05	0.000387249	-0.144614	0.621648	1	Has domain(s) with predicted structural constituent of ribosome activity, role in translation and ribosome localization	orf19.840	RPL21A	Putative ribosomal protein; repressed upon phagocytosis by murine macrophage; Spider biofilm repressed
CTRG_01286	-2.95844	4.92267e-14	1.21236e-12	0.283803	0.179197	1	Protein of unknown function	orf19.842	ASR3	Adenylyl cyclase and stress responsive protein; induced in cyr1 or ras1 mutant; Spider biofilm induced
CTRG_01206	-1.50166	9.96207e-05	0.000550103	-0.395491	0.160077	1	Has domain(s) with predicted 4-aminobutyrate transaminase, pyridoxal phosphate binding activity and role in gamma-aminobutyric acid metabolic process	orf19.854	UGA11	Putative gamma-aminobutyrate (GABA) transaminase; macrophage-induced; overlaps orf19.854.1, which is a region annotated as a blocked reading frame; Spider biofilm induced
CTRG_01201	-1.20391	0.00258105	0.00893286	-0.131021	0.546344	1	Has domain(s) with predicted oxidoreductase activity and role in oxidation-reduction process	orf19.867		Ortholog(s) have superoxide-generating NADPH oxidase activity, role in apoptotic process, regulation of actin cytoskeleton organization and perinuclear endoplasmic reticulum localization
CTRG_01202	-3.04819	9.72762e-12	1.90742e-10	0.258819	0.278516	1	Has domain(s) with predicted methyltransferase, zinc ion binding, DNA binding activity and role in DNA repair, regulation of transcription, DNA-dependent	orf19.868	ADAEC	Protein of unknown function; transcription is specific to white cell type
CTRG_01196	-1.71444	3.18289e-06	2.56171e-05	-0.00923607	0.894313	1	Protein of unknown function	orf19.872		Ortholog of C. dubliniensis CD36 : Cd36_18230, Debaryomyces hansenii CBS767 : DEHA2E20636g, Pichia stipitis Pignal : PICST_66811 and Spathaspora passalidarum NRRL Y-27907 : SPAPADRAFT_60843
CTRG_02949	-1.42357	0.00173756	0.00642145	-0.320365	0.257556	1	Has domain(s) with predicted coenzyme binding, ketol-acid reductoisomerase activity and role in oxidation-reduction process, branched-chain amino acid biosynthetic process	orf19.88	ILV5	Ketol-acid reductoisomerase; antigenic; regulated by Gcn4; GlcNAc, amino acid starvation (3-AT)-induced; macrophage-repressed protein; protein present in exponential and stationary phase; flow model and Spider biofilm repressed
CTRG_02576	-1.34542	0.000226382	0.00113412	-0.0485749	0.939475	1	Has domain(s) with predicted ATP binding, ATPase activity, coupled to transmembrane movement of substances activity, role in transport and integral to membrane localization	orf19.918	CDR11	Putative transporter of PDR subfamily of ABC family; Gcn4-regulated; induced by Rim101 at pH 8; Spider biofilm induced
CTRG_00638	-1.61203	2.10424e-05	0.00013916	-0.0827863	0.783666	1	Has domain(s) with predicted ATP binding, ATPase activity, coupled to transmembrane movement of substances activity, role in transport and integral to membrane localization	orf19.918	CDR11	Putative transporter of PDR subfamily of ABC family; Gcn4-regulated; induced by Rim101 at pH 8; Spider biofilm induced
CTRG_05284	-1.3328	0.00100074	0.00400623	0.103337	0.770652	1	Ortholog(s) have transcription regulatory region DNA binding activity	orf19.921	HMS1	hLh domain Myc-type transcript factor; required for morphogenesis induced by elevated temperature or Hsp90 compromise; acts downstream of Pcl1; Spider biofilm induced
CTRG_02869	-1.63174	1.27933e-05	8.99182e-05	-0.12806	0.634082	1	Has domain(s) with predicted protein binding activity	orf19.929		Protein of unknown function; rat catheter biofilm repressed
CTRG_02955	-1.62304	4.83407e-05	0.000289809	-0.174626	0.489632	1	Protein of unknown function	orf19.94		Protein of unknown function; Spider biofilm induced
CTRG_02956	-3.52082	6.58329e-16	1.98693e-14	0.175419	0.434614	1	Protein of unknown function	orf19.95		Ortholog of S. cerevisiae : PRM5, C. dubliniensis CD36 : Cd36_60980, C. parapsilosis CDC317 : CPAR2_603060, Candida tenuis NRRL Y-1498 : CANTEDRAFT_113703 and Debaryomyces hansenii CBS767 : DEHA2F10032g
CTRG_05248	-1.39239	0.00171537	0.00635473	-0.151109	0.579763	1	Has domain(s) with predicted ribose phosphate diphosphokinase, magnesium ion binding activity and role in ribonucleoside monophosphate biosynthetic process, nucleotide biosynthetic process, nucleoside metabolic process	orf19.969		Ortholog(s) have ribose phosphate diphosphokinase activity and role in 5-phosphoribose 1-diphosphate biosynthetic process, cytokinesis, fungal-type cell wall organization
CTRG_03336	-3.71138	1.29693e-15	3.78445e-14	1.05782	2.61959e-05	0.00638971	Has domain(s) with predicted phosphatase activity and role in metabolic process	orf19.984	PHO8	Putative repressible vacuolar alkaline phosphatase; Rim101-induced transcript; regulated by Tsa1, Tsa1B in minimal media at 37 deg; possibly adherence-induced
CTRG_03338	-1.7205	6.07002e-06	4.58566e-05	0.0591851	0.729417	1	Ortholog(s) have threonine aldolase activity	orf19.986	GLY1	L-threonine aldolase; complements glycine auxotrophy of S. cerevisiae shm1 shm2 gly1-1 triple mutant; macrophage/pseudohyphal-induced; the GLY1 locus has an RFLP and is triploid in strain SGY269; flow model biofilm induced
CTRG_03304	-1.69841	1.1393e-05	8.10944e-05	-0.242535	0.296998	1	Protein of unknown function	orf19.993		Protein of unknown function; rat catheter biofilm repressed
CTRG_03297	-1.22213	0.00273293	0.00936373	-0.0190543	0.885502	1	Ortholog(s) have role in single-species biofilm formation on inanimate substrate and extracellular region localization	orf19.999	GCA2	Predicted extracellular glucoamylase; induced by ketoconazole; possibly essential, disruptants not obtained by UAU1 method; promotes biofilm matrix formation; Spider biofilm induced; Bcr1-induced in RPMI a/a biofilms
CTRG_01386	-7.03564	8.11121e-08	8.67026e-07	0.594852	0.314541	1	Protein of unknown function	NONE
CTRG_00267	-6.93487	9.58125e-15	2.56486e-13	0.765655	0.0405086	1	Protein of unknown function	NONE
CTRG_03114	-6.25478	6.20413e-32	8.30409e-30	-1.09135	0.0291246	0.970501	Has domain(s) with predicted and role in oxidation-reduction process	NONE
CTRG_00268	-6.20937	1.08876e-10	1.88301e-09	0.478614	0.27136	1	Protein of unknown function	NONE
CTRG_04893	-6.05907	1.32068e-40	3.87211e-38	0.358122	0.0861127	1	Protein of unknown function	NONE
CTRG_01848	-6.04606	3.48886e-15	9.80864e-14	0.751857	0.0164037	0.72175	Has domain(s) with predicted zinc ion transmembrane transporter activity, role in zinc ion transmembrane transport and integral to membrane localization	NONE
CTRG_05676	-5.92364	4.87934e-37	8.8359e-35	-0.613177	0.0893241	1	Has domain(s) with predicted role in cell wall macromolecule catabolic process	NONE
CTRG_05163	-5.51662	2.44032e-35	4.06083e-33	-0.0980462	0.814785	1	Protein of unknown function	NONE
CTRG_04252	-5.30134	2.20904e-14	5.59714e-13	-0.41783	0.398362	1	Protein of unknown function	NONE
CTRG_02361	-5.15472	1.57483e-25	1.25925e-23	-0.483952	0.132984	1	Has domain(s) with predicted catalytic, magnesium ion binding, thiamine pyrophosphate binding activity	NONE
CTRG_02710	-5.03661	2.87813e-31	3.6918e-29	-0.0522375	0.883379	1	Has domain(s) with predicted aspartic-type endopeptidase activity and role in proteolysis	NONE
CTRG_05162	-5.00752	1.22569e-22	7.94378e-21	-0.733876	0.00939771	0.506152	Protein of unknown function	NONE
CTRG_02711	-4.9994	5.37e-24	3.9835e-22	0.208431	0.366391	1	Has domain(s) with predicted aspartic-type endopeptidase activity and role in proteolysis	NONE
CTRG_05130	-4.94905	1.12207e-27	1.03114e-25	-0.733495	0.0335377	1	Protein of unknown function	NONE
CTRG_02698	-4.94803	1.63078e-30	1.89447e-28	0.0958396	0.464933	1	Has domain(s) with predicted aspartic-type endopeptidase activity and role in proteolysis	NONE
CTRG_00265	-4.91226	1.63464e-12	3.45858e-11	0.306379	0.341537	1	Has domain(s) with predicted oxidoreductase activity and role in oxidation-reduction process	NONE
CTRG_06056	-4.85291	5.92008e-23	3.87766e-21	-0.288435	0.574231	1	Protein of unknown function	NONE
CTRG_05128	-4.74537	1.169e-19	5.29229e-18	-0.314337	0.471559	1	Protein of unknown function	NONE
CTRG_02292	-4.62751	2.50326e-28	2.40821e-26	0.446726	0.0246248	0.894831	Protein of unknown function	NONE
CTRG_05998	-4.54689	9.71771e-14	2.31011e-12	0.888033	0.000173515	0.0302065	Has domain(s) with predicted role in protein glycosylation	NONE
CTRG_03122	-4.36166	8.60045e-14	2.05244e-12	0.399838	0.0440039	1	Has domain(s) with predicted oxidoreductase activity and role in oxidation-reduction process	NONE
CTRG_06232	-4.35591	1.43615e-25	1.16347e-23	0.306436	0.183998	1	Protein of unknown function	NONE
CTRG_04905	-4.09524	9.65001e-24	7.07322e-22	-0.68986	0.0133988	0.623709	Protein of unknown function	NONE
CTRG_03527	-4.00304	9.25141e-18	3.47323e-16	0.440245	0.078762	1	Has domain(s) with predicted oxidoreductase activity and role in oxidation-reduction process	NONE
CTRG_00814	-3.97626	4.65585e-11	8.45607e-10		0.847207	1	Protein of unknown function	NONE
CTRG_01270	-3.94623	7.5789e-18	2.89834e-16	0.0920759	0.869231	1	Has domain(s) with predicted role in cell wall macromolecule catabolic process	NONE
CTRG_02200	-3.80403	7.55576e-05	0.00042904	-0.397582	0.689072	1	Protein of unknown function	NONE
CTRG_05631	-3.74587	1.18375e-18	4.8915e-17	0.0641191	0.756729	1	Protein of unknown function	NONE
CTRG_02305	-3.73692	6.03642e-12	1.22661e-10	-0.645299	0.18128	1	Protein of unknown function	NONE
CTRG_05129	-3.67183	5.25845e-10	8.40943e-09	-0.41154	0.458419	1	Protein of unknown function	NONE
CTRG_05928	-3.65535	6.79226e-17	2.28524e-15	0.0541802	0.815576	1	Has domain(s) with predicted role in response to stress	NONE
CTRG_01692	-3.59984	0.000113461	0.000616573	-0.131743	0.903103	1	Protein of unknown function	NONE
CTRG_02799	-3.40126	9.67327e-06	7.03168e-05	-0.193299	0.697398	1	Has domain(s) with predicted triglyceride lipase activity and role in lipid catabolic process	NONE
CTRG_05934	-3.30814	3.95606e-17	1.37613e-15	-0.433677	0.546294	1	Has domain(s) with predicted FMN binding, sequence-specific DNA binding RNA polymerase II transcription factor, zinc ion binding, oxidoreductase activity, role in oxidation-reduction process, regulation of transcription, DNA-dependent	NONE
CTRG_05346	-3.2892	1.34291e-15	3.90015e-14	0.771845	0.00112417	0.12692	Has domain(s) with predicted transmembrane transporter activity, role in transmembrane transport and integral to membrane localization	NONE
CTRG_05933	-3.23611	4.38501e-16	1.36356e-14	0.217689	0.746027	1	Has domain(s) with predicted zinc ion binding, DNA binding activity, role in transcription, DNA-templated and nucleus localization	NONE
CTRG_04717	-3.19377	0.00149733	0.00563514	0.115005	1	1	Protein of unknown function	NONE
CTRG_02464	-3.17147	1.44219e-05	0.000100561	0.340542	0.163546	1	Has domain(s) with predicted protein binding activity	NONE
CTRG_03508	-3.14795	9.87746e-16	2.93795e-14	-0.128756	0.817048	1	Has domain(s) with predicted aspartic-type endopeptidase activity and role in proteolysis	NONE
CTRG_01852	-3.12228	7.79313e-07	7.11904e-06	0.0822004	0.755323	1	Protein of unknown function	NONE
CTRG_05644	-3.08683	0.000114355	0.000620336	0.145425	0.94035	1	Protein of unknown function	NONE
CTRG_05030	-3.05287	3.87872e-07	3.71983e-06	0.539682	0.330986	1	Protein of unknown function	NONE
CTRG_00096	-3.04199	2.55856e-10	4.15648e-09	0.32234	0.194757	1	Has domain(s) with predicted aspartic-type endopeptidase activity and role in proteolysis	NONE
CTRG_01987	-2.89419	7.84508e-11	1.38006e-09	-0.105224	0.803748	1	Has domain(s) with predicted oxidoreductase activity, acting on paired donors, with incorporation or reduction of molecular oxygen activity and role in oxidation-reduction process	NONE
CTRG_01988	-2.8811	1.16354e-12	2.48748e-11	-0.181294	0.638669	1	Has domain(s) with predicted oxidoreductase activity, acting on paired donors, with incorporation or reduction of molecular oxygen activity and role in oxidation-reduction process	NONE
CTRG_00464	-2.87068	1.52873e-11	2.93222e-10	-0.172476	0.643688	1	Has domain(s) with predicted mannosyl-oligosaccharide glucosidase activity and role in oligosaccharide metabolic process	NONE
CTRG_03368	-2.7293	3.15201e-12	6.55639e-11	-0.0975998	0.712372	1	Has domain(s) with predicted protein binding activity	NONE
CTRG_04426	-2.71629	0.00241243	0.00844418	0.0728444	0.830178	1	Protein of unknown function	NONE
CTRG_02035	-2.60026	0.00189405	0.00691268	0.253671	0.778398	1	Protein of unknown function	NONE
CTRG_06254	-2.55843	1.22879e-08	1.53462e-07	0.367148	0.161192	1	Protein of unknown function	NONE
CTRG_03108	-2.554	0.000233409	0.00116648	-0.702869	0.120953	1	Protein of unknown function	NONE
CTRG_04129	-2.5023	1.53028e-10	2.60275e-09	-0.107048	0.643859	1	Has domain(s) with predicted protein binding activity	NONE
CTRG_01831	-2.42818	1.5511e-06	1.3209e-05	-0.327298	0.53706	1	Protein of unknown function	NONE
CTRG_03991	-2.36474	4.70496e-05	0.000284005	0.512642	0.119807	1	Has domain(s) with predicted protein binding activity	NONE
CTRG_00468	-2.33996	0.00010423	0.000572476	-0.237166	0.596416	1	Protein of unknown function	NONE
CTRG_00148	-2.27832	3.47012e-06	2.7604e-05	0.703947	0.106182	1	Protein of unknown function	NONE
CTRG_01323	-2.24997	7.33595e-09	9.6101e-08	0.0687014	0.76348	1	Has domain(s) with predicted protein binding activity	NONE
CTRG_04338	-2.24214	0.00022418	0.00112492	0.269612	0.76655	1	Protein of unknown function	NONE
CTRG_03794	-2.23603	3.65792e-09	5.04974e-08	-0.547763	0.021159	0.832438	Protein of unknown function	NONE
CTRG_03125	-2.2351	5.38207e-08	5.94927e-07	0.957605	5.19353e-05	0.0117297	Protein of unknown function	NONE
CTRG_05703	-2.22934	2.34204e-05	0.000152754	0.0792599	0.803174	1	Protein of unknown function	NONE
CTRG_03797	-2.17019	0.01333	0.0362992	-0.354796	0.446403	1	Has domain(s) with predicted role in cell adhesion	NONE
CTRG_06051	-2.08885	0.00702374	0.0210541	-0.134735	0.814208	1	Protein of unknown function	NONE
CTRG_03151	-2.07977	4.51069e-06	3.49337e-05	0.105866	0.821559	1	Protein of unknown function	NONE
CTRG_01493	-2.00697	2.43445e-06	2.00924e-05	0.083284	0.802931	1	Has domain(s) with predicted FMN binding, iron-sulfur cluster binding, iron ion binding, heme binding, oxidoreductase activity and role in oxidation-reduction process	NONE
CTRG_02330	-1.8901	0.00956536	0.027482	0.952956	0.449784	1	Protein of unknown function	NONE
CTRG_02373	-1.88711	0.000686022	0.0029373	-0.319809	0.272781	1	Protein of unknown function	NONE
CTRG_00090	-1.88602	1.00821e-05	7.29439e-05	0.912256	0.000565212	0.0749274	Has domain(s) with predicted amino acid transmembrane transporter activity, role in amino acid transmembrane transport and membrane localization	NONE
CTRG_03946	-1.85728	0.00263509	0.00908414	-0.147954	0.722621	1	Protein of unknown function	NONE
CTRG_06010	-1.83226	0.000619295	0.00269851	0.50622	0.0317651	1	Has domain(s) with predicted role in protein glycosylation	NONE
CTRG_01826	-1.82797	0.000497684	0.00223016	0.388252	0.183857	1	Protein of unknown function	NONE
CTRG_03916	-1.80023	0.0113545	0.0318496	0.014823	0.947005	1	Protein of unknown function	NONE
CTRG_02856	-1.78932	0.00072239	0.00305898	-0.0282704	1	1	Protein of unknown function	NONE
CTRG_03340	-1.77479	1.91077e-06	1.61159e-05	0.140019	0.58256	1	Protein of unknown function	NONE
CTRG_01886	-1.73995	0.000955777	0.00386095	-0.053839	0.879627	1	Has domain(s) with predicted catalytic, coenzyme binding, nucleotide binding activity and role in cellular metabolic process	NONE
CTRG_04987	-1.68567	1.1648e-05	8.26232e-05	0.362025	0.12439	1	Has domain(s) with predicted ATP binding, cation-transporting ATPase, ATPase activity, coupled to transmembrane movement of ions, phosphorylative mechanism activity, role in ATP biosynthetic process, cation transport and integral to membrane localization	NONE
CTRG_01778	-1.6507	2.08081e-05	0.000138353	0.796131	0.0128334	0.611025	Has domain(s) with predicted role in response to stress and integral to membrane localization	NONE
CTRG_03676	-1.62118	2.41143e-05	0.000156286	-0.51513	0.0614163	1	Has domain(s) with predicted amino acid transmembrane transporter activity, role in amino acid transmembrane transport and membrane localization	NONE
CTRG_04538	-1.61929	2.61859e-05	0.00016812	-0.198754	0.40241	1	Has domain(s) with predicted sequence-specific DNA binding RNA polymerase II transcription factor, zinc ion binding activity, role in regulation of transcription, DNA-dependent and nucleus localization	NONE
CTRG_03273	-1.60643	0.000791483	0.00329268	-0.125084	0.815735	1	Has domain(s) with predicted oxidoreductase activity and role in oxidation-reduction process	NONE
CTRG_01550	-1.56713	2.36619e-05	0.000153944	-0.451621	0.0908451	1	Protein of unknown function	NONE
CTRG_03914	-1.56538	2.46513e-05	0.000159096	-0.128044	0.63175	1	Protein of unknown function	NONE
CTRG_01926	-1.56515	2.45644e-05	0.000158702	-0.229822	0.378971	1	Protein of unknown function	NONE
CTRG_00073	-1.56215	1.90519e-05	0.000127503	0.349025	0.259181	1	Protein of unknown function	NONE
CTRG_01921	-1.55424	0.00726211	0.0216947	-0.133645	0.735848	1	Protein of unknown function	NONE
CTRG_05138	-1.54904	5.27272e-05	0.00031152	-0.0832994	0.715127	1	Has domain(s) with predicted metalloendopeptidase activity, role in proteolysis and membrane localization	NONE
CTRG_02444	-1.54626	5.09762e-05	0.000303247	-0.0984857	0.718504	1	Protein of unknown function	NONE
CTRG_00300	-1.54169	5.22414e-05	0.000309279	0.0303999	0.84993	1	Protein of unknown function	NONE
CTRG_01827	-1.53985	4.2652e-05	0.000260266	0.0751514	0.665368	1	Protein of unknown function	NONE
CTRG_00054	-1.53492	0.00823634	0.0241942	-0.0054133	0.988387	1	Protein of unknown function	NONE
CTRG_01039	-1.5241	0.000322127	0.00151631	-0.204892	0.450325	1	Protein of unknown function	NONE
CTRG_05202	-1.51222	7.07436e-05	0.000404803	-0.192418	0.467111	1	Protein of unknown function	NONE
CTRG_05110	-1.50837	0.000329853	0.00154913	-0.378524	0.163542	1	Protein of unknown function	NONE
CTRG_01290	-1.49473	0.00023807	0.001184	0.0340811	0.907373	1	Protein of unknown function	NONE
CTRG_01553	-1.46316	0.000884069	0.00360717	-0.64399	0.0285236	0.966315	Protein of unknown function	NONE
CTRG_05127	-1.46131	0.000132019	0.00070437	-0.617957	0.0186277	0.76751	Has domain(s) with predicted zinc ion binding, nucleotide binding, oxidoreductase activity and role in oxidation-reduction process	NONE
CTRG_04283	-1.45918	0.00219042	0.00779561	-0.0169421	0.994211	1	Protein of unknown function	NONE
CTRG_03870	-1.42012	0.00040422	0.00185591	-0.258385	0.369264	1	Protein of unknown function	NONE
CTRG_03799	-1.40723	0.00407264	0.0132044	-0.193377	0.552225	1	Protein of unknown function	NONE
CTRG_03882	-1.39704	0.00042358	0.00193184	-0.128468	0.687768	1	Has domain(s) with predicted role in cell adhesion	NONE
CTRG_01784	-1.3678	0.000324781	0.00152647	-0.181463	0.451288	1	Has domain(s) with predicted IMP dehydrogenase activity and role in oxidation-reduction process, purine nucleotide biosynthetic process	NONE
CTRG_01037	-1.35384	0.00111382	0.00439039	-0.351201	0.219111	1	Protein of unknown function	NONE
CTRG_05443	-1.34995	0.000379627	0.00175478	0.0409805	1	1	Protein of unknown function	NONE
CTRG_05361	-1.31028	0.00114264	0.00448199	0.2257	0.346808	1	Protein of unknown function	NONE
CTRG_00633	-1.30686	0.0128395	0.0351816	0.062722	0.733736	1	Protein of unknown function	NONE
CTRG_05177	-1.28904	0.000425389	0.00193865	0.128179	0.545765	1	Protein of unknown function	NONE
CTRG_02337	-1.25988	0.0175016	0.0455826	-0.116119	0.76619	1	Has domain(s) with predicted ATP binding, ATPase activity, coupled to transmembrane movement of substances activity, role in transport and integral to membrane localization	NONE
CTRG_00055	-1.25051	0.00129696	0.00500965	-0.00276729	0.908147	1	Has domain(s) with predicted protein binding activity	NONE
CTRG_02609	-1.22458	0.00256037	0.00888233	-0.468583	0.0534177	1	Has domain(s) with predicted ATP binding, ATPase activity, coupled to transmembrane movement of substances activity, role in transmembrane transport and integral to membrane localization	NONE
CTRG_03787	-1.22164	0.00612396	0.0187123	0.360714	0.0762406	1	Has domain(s) with predicted role in cell adhesion	NONE
CTRG_01003	-1.21744	0.000868917	0.00356662	-0.0362192	0.77517	1	Has domain(s) with predicted ATP binding activity	NONE
CTRG_03316	-1.19325	0.00243185	0.00848802	0.26945	0.372692	1	Has domain(s) with predicted protein serine/threonine kinase, ATP binding activity and role in protein phosphorylation	NONE
CTRG_05919	-1.18313	0.0012297	0.00478891	-0.0933203	0.689155	1	Protein of unknown function	NONE
CTRG_03858	-1.18185	0.00818536	0.024056	0.145356	0.703943	1	Protein of unknown function	NONE
CTRG_04450	-1.13615	0.00207869	0.00743236	-0.16766	0.464195	1	Has domain(s) with predicted arginine-tRNA ligase, ATP binding activity, role in arginyl-tRNA aminoacylation and cytoplasm localization	NONE
CTRG_03534	-1.11135	0.00352161	0.0116448	-0.0471547	0.761856	1	Has domain(s) with predicted integral to membrane localization	NONE
CTRG_03292	-1.10327	0.00987095	0.0282021	0.241213	0.408707	1	Protein of unknown function	NONE
CTRG_00811	-1.10261	0.00296678	0.010042	-0.155565	0.531771	1	Has domain(s) with predicted role in transmembrane transport	NONE
CTRG_04473	-1.08585	0.0146788	0.0395134	0.144174	0.626612	1	Has domain(s) with predicted aldehyde dehydrogenase [NAD(P)+] activity and role in oxidation-reduction process, cellular aldehyde metabolic process	NONE
CTRG_04660	-1.06769	0.00348708	0.0115492	-0.121956	0.662229	1	Protein of unknown function	NONE
CTRG_01339	-1.04945	0.00383356	0.0125483	0.114039	0.615224	1	Protein of unknown function	NONE

## Sheet: GO Slim Mapper analysis
GOID	GO term	Frequency	Gene(s) (C. albicans gene names)
8150	biological_process	207 out of 970 genes, 21.3%	C1_01220C_A C7_02370W_A HYR3 C1_04350C_A RSN1 C6_02450W_A RPS25B C2_06760C_A C5_03960W_A MOH1 YBN5 ERI1 C1_08390C_A C1_11670W_A C4_04300C_A CR_07540C_A C4_06420W_A C7_03970C_A C5_04470C_A C2_04370W_A C4_06470W_A C1_10500W_A C7_03280C_A COI1 C1_02210W_A C3_03740W_A C1_01250W_A C1_13240W_A C5_03810C_A C6_03360C_A C1_01490W_A C1_08530W_A PGA28 C3_04510W_A C4_06620C_A C4_02160C_A C7_01030C_A C4_05590…
6810	transport	194 out of 970 genes, 20%	SAC6 FRE10 OPT7 C1_06540C_A C5_01880C_A C2_09280C_A SUL2 MDM34 C3_00390W_A C2_05520W_A AGP2 OPT1 C1_13490C_A SSB1 FCY24 SMF12 RPS15 YHB1 C7_01510W_A CR_07480W_A CCC2 MUP1 HGT2 C1_12350W_A ELF1 C6_04550C_A C3_07850W_A VMA11 NUP TEF1 CTR1 PIL1 OBPA GLK1 ZRT2 GAP1 XUT1 ATP1 C2_02580W_A C1_06510C_A AAP1 C3_07170C_A C7_01880C_A C5_03470C_A HSP70 SSU1 CDR1 RNA1 C2_09590C_A CCH1 TIP1 AGC1 RPS3 NAG4 CRL1…
50789	regulation of biological process	160 out of 970 genes, 16.5%	SAC6 WOR4 THI20 UTP5 PCL1 C1_06540C_A IPT1 TPI1 C6_04060W_A MDM34 CRZ2 AGP2 C1_13490C_A NDE1 SSB1 C1_12570C_A ELP3 C1_10330C_A IRA2 MUM2 EFT2 C1_12350W_A CGR1 C5_03150W_A LCB4 C2_08950W_A PIL1 TPS1 PDE1 ZRT2 TRX2 ADAEC PPR1 WSC2 C3_07100C_A DRG1 RCK2 CAS5 ARC40 C3_07170C_A HSP70 ZCF22 PST1 RNA1 CCH1 MIG1 PNC1 SPT23 CAP1 CAM1 CRL1 C1_13880C_A C1_10140C_A HAP43 MET28 CYP1 UTP8 GCR3 GZF3 PGK1 CR_008…
42221	response to chemical	152 out of 970 genes, 15.7%	SAC6 UTP5 GCS1 C2_05060C_A PCL1 IPT1 SOD2 RPL17B RPF2 CRZ2 OPT1 YHB1 IRA2 C4_01470W_A LAP4 EFT2 LEU4 GND1 TMA19 C5_03150W_A TPS1 C2_07070W_A GAP1 CAT1 RCK2 CAS5 HSP70 CDR1 PST1 DAG7 CCH1 TIP1 AGC1 MIG1 NAG4 SPT23 CAP1 HSP21 KRE9 HAP43 FCY21 C1_09220W_A SNG3 AMO2 FET31 GZF3 ATC1 C3_01260C_A RBT4 GAL1 GAD1 ZCF20 C1_10710C_A C1_00830W_A CDR11 PTK2 DAK2 C5_03480C_A MET1 ZWF1 CHO1 HMX1 C5_02690W_A C6_…
6950	response to stress	116 out of 970 genes, 12%	SAC6 GCS1 C2_05060C_A PCL1 IPT1 RPL16A TPI1 SOD2 CRZ2 SSB1 FBP1 YHB1 IRA2 ECM4 PTC8 C1_10880W_A GND1 TMA19 C2_08950W_A PIL1 TPS1 C2_07070W_A GPH1 CAT1 ADAEC WSC2 RCK2 CAS5 ARC40 HSP70 SSU1 CDR1 PST1 HSM3 SPT23 CAP1 HSP21 HAP43 WH11 GCR3 GZF3 RIM11 PHO112 ATC1 MAL2 GAD1 ZCF20 C1_10710C_A C5_03480C_A ZWF1 CHO1 HMX1 C5_02690W_A C6_03320W_A GPR1 GAC1 NRG1 FET33 C2_08100W_A DIP2 SLP3 PHO84 AHP1 APR1 P…
16070	RNA metabolic process	115 out of 970 genes, 11.9%	UTP5 RRN3 C1_06540C_A CR_03360W_A RPL17B RPF2 CR_10410C_A NCS2 SSB1 C1_12570C_A GUS1 ELP3 C3_03510C_A SSZ1 MUM2 RNY11 C1_10880W_A C1_12350W_A TBP1 C2_01070W_A CR_01780W_A DBP8 PPR1 SEN15 C1_01150C_A HAS1 RPS27 RPR2 C1_09710C_A MDN1 RPS6A C1_07080W_A UTP13 ILS1 PWP2 C3_05160C_A UTP8 GCR3 C3_04380C_A NEP1 C2_07630C_A CR_07080W_A C1_01530C_A C3_01560W_A UTP21 KRR1 CR_05550C_A RPS8A RPA12 C2_02420C_A…
42493	response to drug	92 out of 970 genes, 9.5%	UTP5 GCS1 PCL1 IPT1 RPL17B RPF2 OPT1 YHB1 IRA2 LAP4 EFT2 LEU4 GAP1 CAT1 CAS5 CDR1 DAG7 CCH1 TIP1 AGC1 MIG1 NAG4 CAP1 FCY21 C1_09220W_A SNG3 AMO2 FET31 GZF3 ATC1 RBT4 C1_10710C_A C1_00830W_A CDR11 PTK2 MET1 ZWF1 HMX1 NRG1 FMP45 SSR1 C2_08100W_A DIP2 C2_03830W_A C2_06040C_A RRP6 CR_10640W_A CR_01340W_A C5_03940C_A C7_01430C_A PDE2 TPO5 CRZ1 C4_06370C_A CR_03270W_A MRT4 CNT PRT1 PDK2 PRS1 C3_03440C_…
42254	ribosome biogenesis	91 out of 970 genes, 9.4%	UTP5 C1_06540C_A CR_03360W_A RPL17B RPF2 CR_10410C_A SSB1 RPS15 SSZ1 C1_10880W_A C1_12350W_A ELF1 NSA1 CR_01780W_A DBP8 HAS1 RPS27 RNA1 C1_09710C_A RPS3 CAM1 MDN1 RPS6A RIA1 UTP13 PWP2 C3_05160C_A UTP8 C3_04380C_A NEP1 CR_07080W_A C3_01560W_A UTP21 KRR1 RPS8A HBR3 RPL3 FUN12 SNM1 SDA1 DIP2 REX3 RRP6 NSA2 UBI3 RPL11 SPB1 RPL10 RPS26A RPS23A C6_02230W_A RPL8B CR_08500W_A TSR1 RRP42 MRT4 IMP4 NMD3 R…
30447	filamentous growth	85 out of 970 genes, 8.8%	SAC6 C6_03240W_A PCL1 PLC2 IPT1 RPL16A TPI1 NCS2 SSB1 KTR4 YHB1 ECM4 CR_03260W_A PTC8 C1_10880W_A BMT8 TPS1 PDE1 GAP1 CAT1 PPR1 DRG1 RBR1 RCK2 CAS5 ARC40 SSU1 CCH1 MIG1 HSP21 KRE9 GZF3 PHO112 MAL2 C1_10710C_A C5_03480C_A CHO1 CUP9 RBD1 GPR1 ADE5,7 NRG1 DIP2 MNT1 PHO84 ZCF18 PGA13 PGI1 HMS1 PDE2 CRZ1 UBA4 C3_05110W_A NAG1 TYE7 ALS2 C1_05980W_A TPK2 SIT4 DSE1 ECM22 C3_01720C_A PMT2 PHHB DCK2 FGR41 …
6996	organelle organization	74 out of 970 genes, 7.6%	SAC6 PCL1 C6_04060W_A C6_01350W_A RPF2 MDM34 ROT1 C1_10330C_A C7_01750W_A C1_08610C_A C1_04110W_A TEF1 CR_09140C_A C1_01630W_A C3_07100C_A ARC40 RPS27 RNA1 TIP1 PNC1 SPT23 MDN1 C1_07080W_A RIA1 CYP1 CR_00870C_A CR_07080W_A C1_02490C_A VPH1 C1_09750W_A RPL3 FUN12 FET33 SDA1 C5_00950C_A RRP6 CR_05140W_A UBI3 RPL11 RPL10 RPS26A C6_02230W_A CR_05730C_A VTC3 RPL12 SIT4 MDH1 C3_01720C_A KAR4 C1_03790C_…
44419	interspecies interaction between organisms	67 out of 970 genes, 6.9%	SAC6 GCS1 IPT1 TPI1 HEX1 SSB1 CSP37 YHB1 TEF1 OBPA TPS1 PDE1 CAT1 RCK2 CAS5 HSP70 PST1 NAG4 CAP1 RHD3 HSP21 HAP43 WH11 PGK1 PHO112 ATC1 C3_01260C_A RBT4 PRA1 YWP1 GPR1 ADE5,7 NRG1 MNT1 ZCF18 SAP10 BGL2 PST2 HMS1 PDE2 TDH3 ADH1 CRZ1 NAG1 TYE7 ALS2 SAP7 XOG1 TPK2 RBE1 SIT4 DSE1 GSC1 IFF4 GLR1 ENO1 MSI3 NCE102 PGA1 TTR1 RHR2 VPS28 YVH1 IMH3 ASC1 MBF1 ALS9
5975	carbohydrate metabolic process	65 out of 970 genes, 6.7%	TPI1 GDB1 HEX1 FBP1 GND1 TPS1 MDH1-3 GLK1 GPH1 GAL7 C1_01360C_A HSP21 KRE9 C3_03410C_A PGK1 PHO112 ATC1 GAL1 MAL2 MNN24 GSL2 DAK2 ZWF1 ARA1 CR_05140W_A TPS3 C4_02620C_A BMT3 PGI1 BGL2 CHT3 TDH3 GLC3 NAG1 GUT2 XOG1 PHO15 TPK2 PFK2 C5_02220C_A MNN22 SOU1 CR_06030C_A TAL1 PCK1 MDH1 GSC1 PGM2 ENO1 PGA5 BMT4 RHR2 GRE3 GSY1 RHD1 SNF1 GCA2 KRE1 C1_14060W_A INO1 C1_11080W_A GPD1 SKN1 C3_01820W_A SCW11
6412	translation	59 out of 970 genes, 6.1%	RPL16A C6_04060W_A RPL17B SSB1 RPS15 GUS1 ACO2 RPL19A C7_00490C_A SSZ1 RPL20B EFT2 RPL29 RPL23A TIF TEF1 TMA19 RPL10A DRG1 RPS27 RPS3 CAM1 RPS6A ILS1 C1_02430C_A RPL9B RPS12 C1_01530C_A RPS8A RPS22A RPL3 FUN12 KRS1 UBI3 C2_05410W_A RPL11 RPP1A RPL38 RPL10 RPS26A RPS23A RPL15A RPL4B RPL13 PRT1 RPL12 RPL40B RPS1 OFD1 RPL27A RPL5 CEF3 CR_08480C_A RPS7A RPS5 RPL21A RPS20 RPS27A RPS14B
6464	cellular protein modification process	57 out of 970 genes, 5.9%	PNG2 C2_02360C_A C6_04060W_A C6_01350W_A ROT1 C2_05520W_A NCS2 KTR4 C7_00490C_A PTC8 MNN14 C5_03150W_A C1_06390W_A CPR3 RCK2 C1_07640C_A C3_07170C_A GAL7 CYP1 CWH8 CR_00870C_A RIM11 ULP2 MNN24 PTK2 C4_01730C_A C2_03830W_A C7_02220C_A MNT1 C5_00950C_A UBI3 BMT3 C1_10420C_A UBA4 TPK2 MNN22 PDK2 C5_02400W_A SIT4 PMT2 C2_08840W_A GLR1 C1_11600W_A C5_05020C_A TRX1 CTM1 SKP1 YVH1 SNF1 KNS1 GDA1 C1_0991…
19725	cellular homeostasis	50 out of 970 genes, 5.2%	C3_06950W_A C3_00390W_A C1_13490C_A SMF12 C1_09780C_A CCC2 C1_04110W_A CFL2 GLK1 TRX2 CDR1 C2_09590C_A CCH1 HAP43 VPH1 OYE32 PRA1 PTK2 C5_03480C_A CRP1 HMX1 GPR1 ADE5,7 FET33 C1_13840W_A PGA10 ZRT1 AHP1 ZSF1 C3_03760W_A CRZ1 PFK2 C1_11140W_A SPL1 FLC2 ISU1 GLR1 PGM2 TRX1 SNQ2 PRX1 TTR1 SKP1 PMC1 SIT1 CR_01260W_A CFL5 GPD1 FRP1 SMF3
9405	pathogenesis	47 out of 970 genes, 4.8%	SAC6 GCS1 HEX1 CSP37 YHB1 OBPA TPS1 PDE1 CAT1 RCK2 CAS5 PST1 NAG4 RHD3 HSP21 HAP43 WH11 PHO112 ATC1 RBT4 ADE5,7 NRG1 MNT1 BGL2 PST2 HMS1 PDE2 CRZ1 NAG1 TYE7 ALS2 SAP7 TPK2 RBE1 SIT4 DSE1 GSC1 IFF4 GLR1 MSI3 NCE102 TTR1 RHR2 VPS28 YVH1 ASC1 MBF1
6629	lipid metabolic process	45 out of 970 genes, 4.6%	C6_03240W_A PLC2 IPT1 DPP3 C6_00490W_A C7_02690C_A CR_06070W_A NCR1 ALK8 LCB4 C2_07410W_A OBPA MDH1-3 CHO2 PLB3 C2_01660C_A SPT23 ACP12 CWH8 FAD3 C1_00410C_A CHO1 BMT6 C1_03430W_A FLC1 C3_03760W_A C1_05980W_A EBP1 C1_11140W_A POX1 C1_01050C_A FLC2 SCT1 C1_11620W_A C3_02690C_A RHD1 INO1 SCS7 C4_07140W_A AUR1 PEX11 MCR1 HAL22 BMT5 C3_02850C_A
71555	cell wall organization	36 out of 970 genes, 3.7%	ENG1 C2_10740C_A WSC2 RCK2 CAS5 CCH1 RHD3 KRE9 FMP45 PIR1 SSR1 MNT1 PGA13 SAP10 BGL2 PDE2 CRZ1 XOG1 TPK2 PRS1 SIT4 DSE1 GSC1 PMT2 CR_04620C_A PGA5 C5_00260W_A PGA1 C1_11600W_A PGA31 PGA62 VPS28 YVH1 SNF1 C1_14060W_A C1_00090W_A
6091	generation of precursor metabolites and energy	35 out of 970 genes, 3.6%	TPI1 GDB1 NDE1 ACO2 C3_03510C_A TKL1 GND1 GDS1 MDH1-3 GLK1 GPH1 AOX1 C2_00290W_A C1_01360C_A PGK1 ZWF1 PDC11 PGI1 TDH3 GLC3 C1_03940W_A FUM11 PFK2 TAL1 MDH1 CTN1 PGM2 ENO1 MRF1 COX8 GSY1 C3_06700C_A MAM33 UCF1 C3_02850C_A
7049	cell cycle	34 out of 970 genes, 3.5%	MUM2 CR_09140C_A TPS1 ARC40 CAP1 CYP1 RIM11 C1_10350C_A ULP2 RME1 PTK2 AXL1 GAC1 FMP45 FET33 C6_02230W_A CHT3 CRZ1 SIT4 GSC1 KAR4 PHHB C1_03790C_A GCN1 CR_04620C_A PGA5 VPS13 SKP1 YVH1 SNF1 C2_05270W_A CR_04820W_A C1_00090W_A C6_00560W_A
42710	biofilm formation	31 out of 970 genes, 3.2%	IPT1 CRZ2 C7_00490C_A CR_01410C_A OBPA CAS5 WH11 ADH5 C3_01260C_A YWP1 TRY4 NRG1 MNT1 PGA10 BGL2 PDE2 ADH1 PBR1 TYE7 ALS2 XOG1 TPK2 DSE1 PMT2 PGA1 RHR2 SNF1 GCA2 C3_06700C_A ALS9 FGR27
16192	vesicle-mediated transport	27 out of 970 genes, 2.8%	SAC6 C5_01880C_A C2_05520W_A PIL1 OBPA C3_07170C_A TIP1 C4_02460W_A SDS24 VPH1 C1_09750W_A C4_06680C_A SLY41 PGA10 C5_04860C_A C1_10420C_A C1_14200W_A C3_01720C_A TVP18 GYP7 C7_03800W_A ECM21 C1_11600W_A TRX1 VPS13 VPS28 PEP1
7165	signal transduction	22 out of 970 genes, 2.3%	IRA2 LCB4 PDE1 WSC2 RCK2 C3_07170C_A CCH1 CRL1 C1_10140C_A C6_03320W_A GPR1 PHO84 HMS1 PDE2 CRZ1 TPK2 SIT4 GCN1 CR_06560C_A YVH1 SNF1 ASC1
7155	cell adhesion	19 out of 970 genes, 2%	PRA1 NRG1 MNT1 PDE2 TDH3 PBR1 ALS2 XOG1 TPK2 DSE1 IFF4 C3_02870C_A PGA1 RHR2 SNF1 ASC1 C4_07140W_A GPD1 ALS9
48468	cell development	19 out of 970 genes, 2%	KTR4 TPS1 ZRT2 CCH1 CYP1 RIM11 NRG1 FMP45 PGI1 C6_02230W_A TPK2 GSC1 PHHB CR_04620C_A PGA5 VPS13 YVH1 CR_04820W_A C1_00090W_A
30163	protein catabolic process	18 out of 970 genes, 1.9%	C6_04060W_A C6_01350W_A C4_01470W_A LAP4 C1_06390W_A APR1 C6_00760W_A PRB1 PMT2 OFD1 C2_06120C_A MSI3 C4_03050C_A SKP1 CYM1 VPS28 C4_04660C_A C2_10140W_A
6457	protein folding	15 out of 970 genes, 1.5%	ROT1 SSB1 SSZ1 CPR3 HSP70 C2_00290W_A C7_02470C_A CYP1 ERO1 FLC2 C1_03790C_A MSI3 SBA1 CYP5 PHB2
45333	cellular respiration	14 out of 970 genes, 1.4%	ACO2 C3_03510C_A GDS1 MDH1-3 AOX1 C2_00290W_A C1_03940W_A FUM11 MDH1 CTN1 MRF1 COX8 C3_06700C_A MAM33
7010	cytoskeleton organization	12 out of 970 genes, 1.2%	SAC6 PCL1 ROT1 TEF1 ARC40 CR_00870C_A SDA1 SIT4 NCE102 SKP1 SNF1 C6_00560W_A
30448	hyphal growth	12 out of 970 genes, 1.2%	SAC6 KTR4 CCH1 MIG1 PHO112 PHO84 PGI1 CRZ1 ALS2 TPK2 C3_01720C_A PMT2
70783	growth of unicellular organism as a thread of attached cells	11 out of 970 genes, 1.1%	NCS2 GPR1 UBA4 C1_05980W_A TPK2 DSE1 ECM22 GDH3 CR_01260W_A SNF1 ASC1
6259	DNA metabolic process	10 out of 970 genes, 1.0%	CR_09140C_A TBP1 C2_08950W_A ADK1 ADAEC HSM3 CRZ1 SIT4 OFD1 C2_08420W_A
746	conjugation	7 out of 970 genes, 0.7%	ENG1 AXL1 C6_02230W_A XOG1 KAR4 C1_14060W_A ASC1
6766	vitamin metabolic process	7 out of 970 genes, 0.7%	THI20 THI6 SPE1 C4_02040W_A SPE3 BIO2 SPE2
910	cytokinesis	5 out of 970 genes, 0.5%	ARC40 AXL1 CHT3 CRZ1 GSC1
7114	cell budding	5 out of 970 genes, 0.5%	ROT1 AXL1 DCW1 CRZ1 UBA4
6997	nucleus organization	3 out of 970 genes, 0.3%	KAR4 SKP1 C6_00560W_A
7124	pseudohyphal growth	3 out of 970 genes, 0.3%	NCS2 GPR1 CR_01260W_A
32196	transposition	1 out of 970 genes, 0.1%	TBP1
other	other	103 out of 970 genes, 10.6%	C4_00700C_A AIF1 C5_02920W_A C7_00240W_A C3_05840W_A URK1 C5_04300C_A HEM13 C4_04720W_A ILV3 PDB1 PRO3 ADE8 C3_05080W_A C1_02220C_A HOM3 C3_02070C_A SHM1 C4_02660W_A CR_08310C_A GRP2 LYS12 C6_04650W_A C3_04350C_A ASN1 THR4 CEM1 C1_11610C_A HOM2 OSM1 CR_05440W_A C7_03030W_A IFM3 ARO1 ADE17 GUA1 HOM6 CPY1 PHO8 ADE4 PRC3 CR_06870C_A C4_00290C_A AAT21 MET3 STR2 C2_10860C_A MET10 SAM4 CR_07940W_A ALK6…
not_yet_annotated	not_yet_annotated	1 out of 970 genes, 0.1%	C6_04200C_A

## Sheet: GO Term Finder analysis
Query set/input: C. tropicalis genes down-regulated ≥ 2-fold in tetO-CtUME6 strain with C. albicans orthologs
Background: C. albicans genome
GOID	GO_term	Cluster frequency	Background frequency	Corrected P-value	False discovery rate	Gene(s) annotated to the term	Directly Annotated GOID List
55114	oxidation-reduction process	120 out of 970 genes, 12.4%	408 out of 6473 background genes, 6.3%	1.71e-11	0	HMX1:C1_00410C_A:C1_01360C_A:SOD2:CTN1:UGA2:HOM6:C1_03940W_A:IFE1:CAT1:TKL1:ZWF1:AOX1:URA1:ERO1:C1_11530C_A:MRF1:FAD3:GND1:MET3:C2_00290W_A:C2_01630W_A:HOM2:C2_02420C_A:MET1:C2_03530W_A:FRE9:OSM1:COX8:ECM17:IMH3:AMO2:C2_06890C_A:C2_07070W_A:IFM3:C2_08100W_A:ARA1:UCF1:MET10:C2_09850C_A:C2_09860C_A:GPD1:MDH1-3:C3_02070C_A:CCP1:C3_02850C_A:NDE1:C3_03510C_A:HEM13:C3_05080W_A:C3_05840W_A:C3_06700C_A:T…	6096:1900409:6006:36178:1320:6890:9437:6636:51701:44262:15891:33215:9089:30447:6084:6002:45454:6116:6123:9097:46177:11:42183:6559:6531:32180:51259:19439:9113:19379:61688:6546:9085:45329:10731:6740:6114:7160:46210:71285:34354:19255:9082:6725:16226:46686:1300:6749:15886:44406:42744:19660:44182:6662:2:34975:6071:6112:6177:42167:19676:71470:6561:48252:32543:6696:9450:15671:16071:6788:6307:6355:42843:…
42254	ribosome biogenesis	91 out of 970 genes, 9.4%	303 out of 6473 background genes, 4.7%	1.09e-08	0	C1_02450C_A:RPL10:RPS1:ARX1:C1_04040C_A:RRP6:RPS27A:RPS14B:C1_06540C_A:RPS23A:C1_07090C_A:RIA1:FUN12:DIP2:C1_09710C_A:C1_10880W_A:NEP1:KRR1:C1_12350W_A:C1_12680W_A:REX3:DIM1:C1_14080W_A:RPS26A:UTP21:RPL17B:C2_05160C_A:RPF2:RPS8A:RPL11:NOC4:NSA1:KRE30:UTP15:C2_08840W_A:RPL3:MTR2:UTP8:RPS7A:C3_01560W_A:RNA1:RPL12:UTP4:HBR3:C3_04370C_A:C3_04380C_A:MAK21:RPS15:C3_05160C_A:RPL8B:CAM1:NSA2:MDN1:RPS6A:N…	398:6397:34473:30036:45944:55:30447:27:2000786:42274:463:42254:71038:30476:30541:110064:71040:1990145:30010:6450:34427:71036:1732:43248:17148:30847:71035:44182:1902626:19933:46827:16567:2109:973:31054:34476:30490:7089:9267:30488:1990417:2181:71044:6412:154:42256:71042:6606:479:747:18364:42273:6407:36170:956:448:9405:9987:51083:16075:45943:920:70475:6413:2000640:31167:6449:44416:71039:447:2107:634…
5975	carbohydrate metabolic process	65 out of 970 genes, 6.7%	188 out of 6473 background genes, 2.9%	1.63e-08	0	C1_01360C_A:GAL1:GAL7:PGA5:GSC1:XOG1:RHD1:ATC1:PHO15:ENO1:ZWF1:DAK2:GCA2:C1_11080W_A:GND1:C1_14060W_A:MNN24:HSP21:TPK2:ARA1:GPD1:MDH1-3:TPS3:RHR2:C3_01820W_A:C3_03410C_A:KRE9:SKN1:TDH3:TPI1:FBP1:BGL2:C4_02620C_A:MNN22:GDB1:SOU1:GUT2:SNF1:C5_02220C_A:GRE3:HEX1:SCW11:PGK1:BMT4:GLC3:NAG1:GPH1:PFK2:PCK1:MDH1:BMT3:GSY1:GSL2:PHO112:PGM2:TAL1:KRE1:CR_05140W_A:TPS1:CR_06030C_A:PGI1:GLK1:INO1:CHT3:MAL2	6021:6096:43936:31137:6006:32889:1901907:1900445:51701:43709:44262:6043:30447:6002:31589:48315:71361:6116:16239:46177:33518:6468:30476:6032:7035:70072:61688:34605:6995:1900760:6073:90441:6740:6046:6114:7232:1900436:7160:15976:1990344:19255:1904541:17148:9847:36166:15886:1900428:31671:44406:1900239:19660:44182:19933:46855:33554:46827:6003:6071:35269:7155:70135:71470:44409:9311:42843:6735:5993:4572…
55085	transmembrane transport	101 out of 970 genes, 10.4%	369 out of 6473 background genes, 5.7%	3.03e-07	0	C1_00830W_A:CCH1:MRS7:HGT2:GAL1:ATP1:C1_06510C_A:C1_06980C_A:CDR4:YMC2:C1_09220W_A:C1_10340W_A:FCY23:C1_10710C_A:ALP1:PHO84:MUP1:C1_13130C_A:AGC1:HSP70:C1_13490C_A:DUR7:FTR2:HGT8:C2_02580W_A:ZRT2:HGT20:GIT1:SMF12:SIT1:C2_09280C_A:C2_09590C_A:FCY21:YOR1:GPD1:HGT19:C3_00390W_A:PMC1:C3_01680C_A:ALR1:C3_03440C_A:PTR22:AAP1:CDR11:CDR1:OAC1:C3_07850W_A:FRP1:OPT7:DUR4:AGP2:PHO89:C4_02510W_A:SUL2:C4_0423…	6096:51204:6006:15749:51701:44550:19740:15794:33215:15891:30447:97639:61454:6002:55085:48315:42906:316:9272:6116:6754:40009:6876:1903692:51180:72530:15691:30476:71260:6847:70072:7035:8272:90515:34605:97080:6816:15810:6114:70588:1900062:6825:43666:15886:15883:19660:71421:98703:44182:97638:32995:1904659:1905136:70316:17157:1901481:46618:6812:30003:90481:34599:15747:8643:9267:71578:46168:42908:30001…
30490	maturation of SSU-rRNA	38 out of 970 genes, 3.9%	101 out of 6473 background genes, 1.6%	2.7e-05	0	RPS1:C1_04040C_A:RPS27A:RPS14B:RPS23A:FUN12:DIP2:C1_09710C_A:C1_10880W_A:NEP1:KRR1:DIM1:C1_14080W_A:RPS8A:NOC4:UTP15:C2_08840W_A:UTP8:C3_01560W_A:UTP4:HBR3:C3_04380C_A:RPS6A:NAN1:UBI3:BUD23:UTP13:C5_03920C_A:HAS1:PWP2:CR_03360W_A:CR_04240C_A:DBP8:RPS27:RPS20:TSR1:UTP5:CR_10410C_A	398:30447:42274:463:42254:30010:6450:1732:43248:16567:2109:30490:9267:30488:1990417:6412:154:6606:479:18364:36170:45943:920:70475:6413:2000640:447:462:71216:480:70476:56:470:36180:42255:466:28:1904812:6446:6364:461:6409:390:472:35690:71456
462	maturation of SSU-rRNA from tricistronic rRNA transcript (SSU-rRNA, 5.8S rRNA, LSU-rRNA)	35 out of 970 genes, 3.6%	90 out of 6473 background genes, 1.4%	3.73e-05	0	RPS1:C1_04040C_A:RPS27A:RPS14B:RPS23A:FUN12:DIP2:C1_09710C_A:C1_10880W_A:NEP1:KRR1:DIM1:C1_14080W_A:RPS8A:NOC4:UTP15:UTP8:C3_01560W_A:UTP4:HBR3:C3_04380C_A:RPS6A:NAN1:BUD23:UTP13:C5_03920C_A:HAS1:PWP2:CR_03360W_A:DBP8:RPS27:RPS20:TSR1:UTP5:CR_10410C_A	398:30447:42274:463:42254:30010:6450:1732:43248:9267:1990417:6412:154:6606:479:36170:45943:920:70475:6413:2000640:447:462:71216:480:70476:56:36180:42255:466:28:6446:6364:461:6409:390:472:35690:71456
6364	rRNA processing	63 out of 970 genes, 6.5%	215 out of 6473 background genes, 3.3%	6.45e-05	0	RPS1:C1_04040C_A:RRP6:RPS27A:RPS14B:C1_06540C_A:RPS23A:C1_07090C_A:FUN12:DIP2:C1_09710C_A:C1_10880W_A:NEP1:KRR1:C1_12350W_A:REX3:DIM1:C1_14080W_A:UTP21:RPL17B:RPF2:RPS8A:NOC4:UTP15:C2_08840W_A:RPL3:UTP8:C3_01560W_A:UTP4:HBR3:C3_04380C_A:C3_05160C_A:RPL8B:NSA2:MDN1:RPS6A:NAN1:RRP42:SSZ1:UBI3:BUD23:SNM1:SPB4:UTP13:C5_03920C_A:HAS1:NIP7:MRT4:SPB1:PWP2:CR_01780W_A:CR_02030C_A:CR_03360W_A:CR_04240C_A:…	398:6397:34473:55:27:30447:42274:463:42254:71038:30541:110064:71040:1990145:30010:6450:34427:71036:1732:43248:30847:71035:44182:1902626:16567:2109:973:31054:34476:30490:9267:30488:1990417:2181:71044:6412:154:42256:71042:6606:479:18364:42273:36170:956:448:51083:16075:45943:920:70475:6413:2000640:31167:44416:71039:447:2107:462:71216:42149:480:71051:467:70476:34415:56:71037:54:71049:470:36180:34475:…
44281	small molecule metabolic process	137 out of 970 genes, 14.1%	597 out of 6473 background genes, 9.2%	6.63e-05	0	LEU4:C1_00410C_A:SPE1:C1_01050C_A:C1_01530C_A:CTN1:UGA2:GAL1:GAL102:GAL7:C1_02220C_A:HOM6:STR2:ATP1:ADE4:C1_07840W_A:ADE5,7:SAM4:ENO1:ZWF1:DAK2:GUA1:ADE12:URA1:GLY1:HNT1:C1_11080W_A:PHO84:C1_11610C_A:GAD1:FAD3:GND1:MET3:C1_13880C_A:PHHB:HOM2:PRS1:MET1:ADE8:THI20:UGA11:ACP12:LYS22:C2_06040C_A:ECM17:ILV1:IMH3:SPE3:C2_07410W_A:ARA1:ASN1:LEU42:GPD1:SPT23:MDH1-3:RHR2:C3_00640W_A:CAP1:GLX3:C3_02850C_A:…	16237:1900409:6006:51792:32889:6890:1901907:19284:6596:6535:45944:1900443:9435:9089:30447:6002:9225:48315:6567:9272:6116:70417:9097:46177:11:6531:45461:9113:45984:1900101:6546:1900760:97080:6541:9085:6740:8295:6529:19255:9082:16226:6090:19358:19660:44182:6662:19265:6003:6071:33121:6177:19676:71470:6561:6351:42843:6735:30466:30643:34599:1901911:6430:6875:96:1900380:97237:42542:46835:1678:6730:6508…
6811	ion transport	79 out of 970 genes, 8.1%	295 out of 6473 background genes, 4.6%	9.64e-05	0	CCH1:MRS7:HSP30:ATP1:GPT1:MDM34:C1_06510C_A:C1_06980C_A:CRP1:C1_10710C_A:ALP1:PHO84:MUP1:AGC1:C1_13840W_A:FTR2:SMF3:C2_02490C_A:C2_02580W_A:ZRT2:GIT1:SMF12:SIT1:VPS28:C2_09590C_A:C3_00390W_A:FLC1:PMC1:C3_01680C_A:ALR1:CDR1:OAC1:TDH3:C3_07850W_A:FRP1:RCH1:OPT7:PGA10:PHO89:C4_02510W_A:SUL2:C4_03110W_A:C4_04230W_A:FRE10:C4_04980W_A:VPH1:C4_06370C_A:XUT1:ZRT1:C4_07140W_A:GIT4:GIT2:CFL5:HIP1:GAP1:CCC2…	6006:2001246:15794:33215:15891:15908:30447:61454:6002:55085:48315:32780:316:9272:15691:15914:6847:90515:97080:15810:71285:70588:44182:32995:1901481:6812:34599:15747:30001:15848:15809:71476:36177:44271:6865:45332:60003:6879:42883:9405:15807:15677:90518:44416:45117:15903:32974:6888:6820:90516:6855:15718:46713:6915:6824:7033:6457:30148:43324:36164:7005:34622:15696:6828:6817:35435:1904728:71214:1407:…
34470	ncRNA processing	82 out of 970 genes, 8.5%	313 out of 6473 background genes, 4.8%	0.00015	0	C1_01150C_A:TRM2:RPS1:SEN15:C1_04040C_A:SIT4:RRP6:RPS27A:RPS14B:C1_06540C_A:RPS23A:C1_07090C_A:FUN12:DIP2:C1_09710C_A:C1_10880W_A:UBA4:NEP1:KRR1:C1_12350W_A:C1_12570C_A:REX3:DIM1:C1_14080W_A:C2_02420C_A:UTP21:RPL17B:RPF2:RPS8A:NOC4:UTP15:C2_08840W_A:RPL3:UTP8:C3_01560W_A:UTP4:HBR3:C3_04380C_A:C3_05140C_A:C3_05160C_A:RPL8B:ELP3:NSA2:MDN1:RPS6A:NAN1:C4_03730C_A:RRP42:SSZ1:C4_05260W_A:UBI3:BUD23:SNM…	6777:55:30447:463:6281:42254:70901:71040:7114:1990145:1732:16226:43248:44182:1902626:31929:31054:34476:140018:34599:1990417:154:71042:479:18364:6879:9405:71963:51083:2143:1900490:2000640:70887:2000220:2939:44416:2926:70903:447:379:42149:480:6388:467:70476:6400:71049:36168:34475:33048:33621:70651:6452:1403:6409:6357:472:71456:398:6397:34473:36178:1900439:30036:27:42274:71038:6468:30541:110064:1900…
43436	oxoacid metabolic process	91 out of 970 genes, 9.4%	359 out of 6473 background genes, 5.5%	0.00015	0	LEU4:C1_00410C_A:SPE1:C1_01050C_A:C1_01530C_A:CTN1:UGA2:HOM6:STR2:C1_07840W_A:SAM4:ENO1:ADE12:GLY1:PHO84:C1_11610C_A:GAD1:FAD3:GND1:MET3:C1_13880C_A:HOM2:PRS1:MET1:UGA11:ACP12:LYS22:ECM17:ILV1:SPE3:C2_07410W_A:ARA1:ASN1:LEU42:SPT23:MDH1-3:C3_00640W_A:GLX3:TDH3:C3_06950W_A:PRO2:KRS1:TPI1:PRO3:ARO1:ILV6:C4_02040W_A:PDB1:SCS7:C4_04720W_A:VPH1:HOM3:GDH3:PDC11:MET16:MET14:SPE2:C5_02220C_A:THR4:GRP2:IL…	16237:1900409:6006:51792:32889:6890:1901907:19284:6596:6535:9435:9089:30447:6002:48315:6567:70417:9097:46177:11:6531:9113:45984:6546:97080:6541:9085:8295:6529:9082:16226:6090:19660:44182:6662:19265:19676:6561:6735:30466:30643:34599:1901911:6430:96:1678:6730:6508:16559:44208:1990355:162:9073:6015:19243:6631:44416:19878:103:6888:6537:9448:10430:9088:19413:97:6665:6086:6915:19856:19752:45333:7033:30…
6082	organic acid metabolic process	91 out of 970 genes, 9.4%	360 out of 6473 background genes, 5.6%	0.00017	0	LEU4:C1_00410C_A:SPE1:C1_01050C_A:C1_01530C_A:CTN1:UGA2:HOM6:STR2:C1_07840W_A:SAM4:ENO1:ADE12:GLY1:PHO84:C1_11610C_A:GAD1:FAD3:GND1:MET3:C1_13880C_A:HOM2:PRS1:MET1:UGA11:ACP12:LYS22:ECM17:ILV1:SPE3:C2_07410W_A:ARA1:ASN1:LEU42:SPT23:MDH1-3:C3_00640W_A:GLX3:TDH3:C3_06950W_A:PRO2:KRS1:TPI1:PRO3:ARO1:ILV6:C4_02040W_A:PDB1:SCS7:C4_04720W_A:VPH1:HOM3:GDH3:PDC11:MET16:MET14:SPE2:C5_02220C_A:THR4:GRP2:IL…	16237:1900409:6006:51792:32889:6890:1901907:19284:6596:6535:9435:9089:30447:6002:48315:6567:70417:9097:46177:11:6531:9113:45984:6546:97080:6541:9085:8295:6529:9082:16226:6090:19660:44182:6662:19265:19676:6561:6735:30466:30643:34599:1901911:6430:96:1678:6730:6508:16559:44208:1990355:162:9073:6015:19243:6631:44416:19878:103:6888:6537:9448:10430:9088:19413:97:6665:6086:6915:19856:19752:45333:7033:30…
16072	rRNA metabolic process	64 out of 970 genes, 6.6%	227 out of 6473 background genes, 3.5%	0.00024	0	RPS1:C1_04040C_A:RRP6:RPS27A:RPS14B:C1_06540C_A:RPS23A:C1_07090C_A:FUN12:DIP2:C1_09710C_A:C1_10880W_A:NEP1:KRR1:C1_12350W_A:REX3:DIM1:C1_14080W_A:UTP21:RPL17B:RPF2:RPS8A:NOC4:UTP15:C2_08840W_A:RPL3:UTP8:C3_01560W_A:UTP4:HBR3:C3_04370C_A:C3_04380C_A:C3_05160C_A:RPL8B:NSA2:MDN1:RPS6A:NAN1:RRP42:SSZ1:UBI3:BUD23:SNM1:SPB4:UTP13:C5_03920C_A:HAS1:NIP7:MRT4:SPB1:PWP2:CR_01780W_A:CR_02030C_A:CR_03360W_A:…	55:30447:463:42254:71040:1990145:1732:43248:44182:1902626:31054:34476:1990417:154:71042:479:18364:51083:2000640:44416:447:42149:480:467:70476:71049:34475:33621:70651:6452:6409:472:71456:398:6397:34473:27:42274:71038:30541:110064:30010:6450:34427:71036:30847:71035:16567:2109:973:30490:9267:30488:2181:71044:6412:42256:6606:42273:36170:956:448:16075:45943:920:70475:6413:31167:71039:2107:462:71216:71…
42274	ribosomal small subunit biogenesis	40 out of 970 genes, 4.1%	117 out of 6473 background genes, 1.8%	0.00024	0	RPS1:C1_04040C_A:RPS27A:RPS14B:RPS23A:FUN12:DIP2:C1_09710C_A:C1_10880W_A:NEP1:KRR1:DIM1:C1_14080W_A:RPS8A:NOC4:UTP15:C2_08840W_A:UTP8:C3_01560W_A:UTP4:HBR3:C3_04380C_A:RPS6A:NAN1:UBI3:BUD23:UTP13:C5_03920C_A:HAS1:PWP2:CR_03360W_A:CR_04240C_A:DBP8:RPS27:IMP4:RPS20:TSR1:ELF1:UTP5:CR_10410C_A	30447:463:42254:1732:43248:1990417:154:479:18364:2000640:447:480:70476:6409:472:71456:398:42274:30010:6450:16567:2109:30490:9267:30488:6412:6606:36170:45943:920:70475:6413:462:71216:56:470:36180:42255:466:16973:28:1904812:6446:6364:461:390:35690
22613	ribonucleoprotein complex biogenesis	92 out of 970 genes, 9.5%	373 out of 6473 background genes, 5.8%	0.00051	0	C1_02450C_A:RPL10:RPS1:ARX1:C1_04040C_A:RRP6:RPS27A:RPS14B:C1_06540C_A:RPS23A:C1_07090C_A:RIA1:FUN12:DIP2:C1_09710C_A:C1_10880W_A:NEP1:KRR1:C1_12350W_A:C1_12680W_A:REX3:DIM1:C1_14080W_A:RPS26A:UTP21:RPL17B:C2_05160C_A:RPF2:RPS8A:C2_05830C_A:RPL11:NOC4:NSA1:KRE30:UTP15:C2_08840W_A:RPL3:MTR2:UTP8:RPS7A:C3_01560W_A:RNA1:RPL12:UTP4:HBR3:C3_04370C_A:C3_04380C_A:MAK21:RPS15:C3_05160C_A:RPL8B:CAM1:NSA2:…	45944:55:30447:463:42254:71040:1990145:1732:43248:44182:1902626:46827:31054:34476:7089:1990417:154:71042:479:747:18364:9405:51083:2000640:44416:447:6348:42149:480:467:70476:30437:71049:34475:40010:6414:33621:70651:6470:6452:6415:6409:472:493:71456:398:6397:34473:30036:27:2000786:42274:71038:30476:30541:110064:30010:6450:34427:71036:17148:30847:71035:19933:16567:2109:973:30490:9267:30488:2181:7104…
16051	carbohydrate biosynthetic process	25 out of 970 genes, 2.6%	59 out of 6473 background genes, 0.9%	0.00056	0	C1_01360C_A:GSC1:ENO1:MNN24:GPD1:TPS3:RHR2:KRE9:SKN1:FBP1:MNN22:GDB1:PGK1:GLC3:PCK1:MDH1:BMT3:GSY1:GSL2:PGM2:KRE1:CR_05140W_A:TPS1:PGI1:INO1	32889:30447:48315:6116:1990344:19255:6071:71470:34599:46354:97237:9405:44416:5978:42149:6011:30437:36168:36164:6075:5992:1900118:6021:6096:51701:30476:34605:90441:6114:15976:31671:33554:35269:70135:44409:71970:44011:46168:8654:5980:51276:30448:6099:6078:71852:71216:16558:6094:7163:42546:31505:6072:51211:36180:35268:19388:70136:6973:71465:6874:6108:72593:35690
19752	carboxylic acid metabolic process	86 out of 970 genes, 8.9%	347 out of 6473 background genes, 5.4%	0.00103	0	LEU4:C1_00410C_A:SPE1:C1_01050C_A:C1_01530C_A:CTN1:UGA2:HOM6:STR2:C1_07840W_A:SAM4:ENO1:ADE12:GLY1:C1_11610C_A:GAD1:FAD3:GND1:MET3:C1_13880C_A:HOM2:PRS1:MET1:UGA11:ACP12:LYS22:ECM17:ILV1:SPE3:C2_07410W_A:ARA1:ASN1:LEU42:SPT23:MDH1-3:C3_00640W_A:GLX3:TDH3:PRO2:KRS1:TPI1:PRO3:ARO1:ILV6:C4_02040W_A:PDB1:SCS7:C4_04720W_A:HOM3:GDH3:PDC11:MET16:MET14:SPE2:THR4:GRP2:ILV3:FET31:PGK1:ILV5:POX1:HBR2:PEX11:…	1900409:6006:51792:32889:6890:19284:6596:6535:9435:9089:30447:6002:48315:6567:70417:9097:46177:11:6531:9113:45984:6546:6541:9085:8295:6529:9082:16226:6090:19660:44182:6662:19265:19676:6561:6735:30466:34599:6430:96:1678:6730:6508:16559:44208:1990355:162:9073:6015:19243:6631:44416:19878:103:6888:6537:9448:10430:9088:19413:97:6665:6086:6915:19856:19752:45333:30148:61419:6538:15942:9396:46084:34614:1…
44262	cellular carbohydrate metabolic process	37 out of 970 genes, 3.8%	110 out of 6473 background genes, 1.7%	0.00116	0	C1_01360C_A:GAL1:GSC1:XOG1:RHD1:ATC1:PHO15:DAK2:GND1:C1_14060W_A:MNN24:HSP21:TPK2:ARA1:GPD1:TPS3:RHR2:KRE9:SKN1:MNN22:GDB1:GUT2:SNF1:C5_02220C_A:BMT4:GLC3:GPH1:BMT3:GSY1:GSL2:PHO112:PGM2:KRE1:CR_05140W_A:TPS1:INO1:MAL2	31137:1901907:30447:31589:48315:71361:6116:16239:46177:1900760:7232:1990344:19255:1904541:1900239:44182:46827:6071:7155:71470:45721:34599:1901911:1904262:46354:9651:97237:46835:9405:70879:2000766:5987:433:1903759:45722:5978:6688:1900231:902:42752:6979:10607:36279:6011:30437:19752:70414:36168:7186:46838:36164:90606:33499:6075:10737:15757:5992:1403:9408:1900118:132:411:6021:43936:1900445:43709:4426…
42255	ribosome assembly	21 out of 970 genes, 2.2%	50 out of 6473 background genes, 0.8%	0.00594	0	RPL10:RPS27A:RPS14B:RIA1:FUN12:RPS26A:RPF2:RPL11:RPL3:RPL12:MAK21:MDN1:C4_05010W_A:UBI3:SPB4:C6_02230W_A:NIP7:RPL5:YVH1:CR_07080W_A:RPS27	55:30447:463:42254:1990145:1732:1902626:479:747:9405:30437:40010:6470:6415:27:2000786:30476:19933:16567:2109:6412:42256:6407:6413:462:71216:54:470:36180:42255:466:28:6446:6364:35690
34660	ncRNA metabolic process	87 out of 970 genes, 9.0%	369 out of 6473 background genes, 5.7%	0.00822	0	C1_01150C_A:TRM2:C1_01530C_A:RPS1:SEN15:C1_04040C_A:SIT4:RRP6:RPS27A:RPS14B:C1_06540C_A:RPS23A:C1_07090C_A:FUN12:DIP2:C1_09710C_A:C1_10880W_A:UBA4:NEP1:KRR1:C1_12350W_A:C1_12570C_A:REX3:DIM1:C1_14080W_A:C2_02420C_A:UTP21:RPL17B:RPF2:RPS8A:NOC4:UTP15:C2_08840W_A:RPL3:UTP8:C3_01560W_A:UTP4:HBR3:C3_04370C_A:C3_04380C_A:C3_05140C_A:C3_05160C_A:RPL8B:ELP3:NSA2:KRS1:MDN1:RPS6A:NAN1:C4_03730C_A:RRP42:SS…	6777:55:30447:463:6281:42254:70901:71040:7114:1990145:1732:16226:43248:44182:1902626:31929:31054:34476:140018:34599:1990417:6430:154:71042:479:18364:6879:9405:71963:51083:2143:1900490:2000640:70887:2000220:2939:44416:2926:70903:447:379:42149:480:6388:467:70476:6400:71049:36168:34475:33048:33621:70651:6452:1403:6409:6424:6357:472:71456:398:6397:34473:6420:36178:1900439:30036:27:42274:71038:6468:30…
9127	purine nucleoside monophosphate biosynthetic process	10 out of 970 genes, 1.0%	15 out of 6473 background genes, 0.2%	0.01375	0	ADE4:ADE5,7:GUA1:ADE12:ADE8:IMH3:ADE1:ADE17:ADE6:ADE13	30447:9113:44182:6177:6875:9405:44208:44416:46084:6106:71276:9116:46037:9267:46083:36170:71216:55114:36180:6164:6189:35690
9168	purine ribonucleoside monophosphate biosynthetic process	10 out of 970 genes, 1.0%	15 out of 6473 background genes, 0.2%	0.01375	0	ADE4:ADE5,7:GUA1:ADE12:ADE8:IMH3:ADE1:ADE17:ADE6:ADE13	30447:9113:44182:6177:6875:9405:44208:44416:46084:6106:71276:9116:46037:9267:46083:36170:71216:55114:36180:6164:6189:35690
19318	hexose metabolic process	16 out of 970 genes, 1.6%	34 out of 6473 background genes, 0.5%	0.01507	0	GAL1:GAL7:ENO1:ZWF1:C1_11080W_A:TDH3:TPI1:FBP1:SOU1:GRE3:PGK1:PCK1:MDH1:PGM2:PGI1:GLK1	6006:32889:30447:6002:48315:6740:19255:19660:6003:71470:42843:34599:42542:46835:1678:44416:5978:42149:6915:6011:6110:6000:33499:15757:5992:52574:411:6096:51701:7160:15976:15886:44406:44409:9267:42850:36170:30448:61621:51156:6099:6013:71852:55114:71216:16558:6094:7163:51211:9051:42125:19568:46323:36180:19388:6874:6108:72593
9156	ribonucleoside monophosphate biosynthetic process	11 out of 970 genes, 1.1%	18 out of 6473 background genes, 0.3%	0.01609	0	ADE4:ADE5,7:GUA1:ADE12:URA1:ADE8:IMH3:ADE1:ADE17:ADE6:ADE13	30447:9113:44182:6177:6875:9405:44208:44205:44416:46084:6106:71276:9116:46037:9267:46083:36170:6207:71216:55114:36180:6164:6189:35690
6189	'de novo' IMP biosynthetic process	7 out of 970 genes, 0.7%	8 out of 6473 background genes, 0.1%	0.01994	0.0016	ADE4:ADE5,7:ADE8:ADE1:ADE17:ADE6:ADE13	30447:9113:44182:6875:9405:44208:46084:6106:9116:46083:6164:6189
41	transition metal ion transport	19 out of 970 genes, 2.0%	46 out of 6473 background genes, 0.7%	0.02322	0.0015	CRP1:PHO84:C1_13840W_A:FTR2:SMF3:ZRT2:SMF12:SIT1:C2_09590C_A:FLC1:TDH3:FRP1:PGA10:FRE10:CFL5:CCC2:CTR1:FLC2:SCO1	6006:33215:15891:61454:48315:9272:15691:97080:32995:34599:71476:60003:6879:15677:44416:6915:6824:6457:30148:43324:34622:6828:6817:35435:1904728:6797:6878:6096:51701:40009:6876:7160:1900062:6825:15886:44406:15883:98703:71421:17157:71578:44011:15673:38202:30448:35434:10106:55114:6877:20028:30026:34755:6826:42928:44718:72593:35690
6820	anion transport	47 out of 970 genes, 4.8%	171 out of 6473 background genes, 2.6%	0.02427	0.0015	GPT1:MDM34:C1_06510C_A:C1_06980C_A:ALP1:PHO84:MUP1:AGC1:C2_02580W_A:GIT1:SIT1:VPS28:C2_09590C_A:FLC1:CDR1:OAC1:C3_07850W_A:OPT7:PHO89:C4_02510W_A:SUL2:C4_03110W_A:C4_04230W_A:C4_04980W_A:C4_06370C_A:XUT1:C4_07140W_A:GIT4:GIT2:HIP1:GAP1:C5_03080C_A:C5_03470C_A:GAP6:SLY41:CAN2:C6_03540W_A:C6_04110W_A:C6_04550C_A:C7_01880C_A:C7_01990C_A:C7_02000C_A:PXA1:CR_03270W_A:CR_04620C_A:FLC2:SSU1	2001246:15794:15891:15908:30447:61454:55085:316:9272:15914:6847:90515:97080:15810:71285:44182:32995:1901481:34599:15747:15809:71476:36177:44271:6865:45332:42883:9405:15807:90518:45117:15903:32974:6888:6820:90516:6855:15718:46713:6457:30148:36164:7005:6828:6817:35435:1904728:71214:1407:15729:16485:1901482:6810:42939:6797:19532:6878:6839:1990456:36178:19740:97639:42906:1903692:30476:6612:71467:8272…
460	maturation of 5.8S rRNA	28 out of 970 genes, 2.9%	83 out of 6473 background genes, 1.3%	0.02473	0.0014	C1_04040C_A:RRP6:C1_06540C_A:C1_07090C_A:DIP2:C1_09710C_A:C1_10880W_A:NEP1:KRR1:C1_12350W_A:REX3:C1_14080W_A:RPL17B:RPF2:NOC4:C3_01560W_A:C3_05160C_A:NSA2:RRP42:BUD23:UTP13:C5_03920C_A:SPB1:PWP2:CR_03360W_A:DBP8:CR_07080W_A:CR_10410C_A	30447:463:42254:71040:43248:1902626:31054:34476:71042:447:480:467:70476:71049:34475:33621:70651:472:34473:27:71038:110064:30010:34427:71036:30847:71035:973:9267:2181:71044:42256:36170:448:16075:45943:920:70475:31167:71039:2107:462:71216:71051:34415:56:71037:54:36180:466:71031:16973:390:35690
466	maturation of 5.8S rRNA from tricistronic rRNA transcript (SSU-rRNA, 5.8S rRNA, LSU-rRNA)	28 out of 970 genes, 2.9%	83 out of 6473 background genes, 1.3%	0.02473	0.0014	C1_04040C_A:RRP6:C1_06540C_A:C1_07090C_A:DIP2:C1_09710C_A:C1_10880W_A:NEP1:KRR1:C1_12350W_A:REX3:C1_14080W_A:RPL17B:RPF2:NOC4:C3_01560W_A:C3_05160C_A:NSA2:RRP42:BUD23:UTP13:C5_03920C_A:SPB1:PWP2:CR_03360W_A:DBP8:CR_07080W_A:CR_10410C_A	30447:463:42254:71040:43248:1902626:31054:34476:71042:447:480:467:70476:71049:34475:33621:70651:472:34473:27:71038:110064:30010:34427:71036:30847:71035:973:9267:2181:71044:42256:36170:448:16075:45943:920:70475:31167:71039:2107:462:71216:71051:34415:56:71037:54:36180:466:71031:16973:390:35690
9126	purine nucleoside monophosphate metabolic process	10 out of 970 genes, 1.0%	16 out of 6473 background genes, 0.2%	0.03176	0.002	ADE4:ADE5,7:GUA1:ADE12:ADE8:IMH3:ADE1:ADE17:ADE6:ADE13	30447:9113:44182:6177:6875:9405:44208:44416:46084:6106:71276:9116:46037:9267:46083:36170:71216:55114:36180:6164:6189:35690
9167	purine ribonucleoside monophosphate metabolic process	10 out of 970 genes, 1.0%	16 out of 6473 background genes, 0.2%	0.03176	0.0019	ADE4:ADE5,7:GUA1:ADE12:ADE8:IMH3:ADE1:ADE17:ADE6:ADE13	30447:9113:44182:6177:6875:9405:44208:44416:46084:6106:71276:9116:46037:9267:46083:36170:71216:55114:36180:6164:6189:35690
9161	ribonucleoside monophosphate metabolic process	11 out of 970 genes, 1.1%	19 out of 6473 background genes, 0.3%	0.03306	0.0019	ADE4:ADE5,7:GUA1:ADE12:URA1:ADE8:IMH3:ADE1:ADE17:ADE6:ADE13	30447:9113:44182:6177:6875:9405:44208:44205:44416:46084:6106:71276:9116:46037:9267:46083:36170:6207:71216:55114:36180:6164:6189:35690
5996	monosaccharide metabolic process	17 out of 970 genes, 1.8%	40 out of 6473 background genes, 0.6%	0.04224	0.0018	GAL1:GAL7:ENO1:ZWF1:C1_11080W_A:TDH3:TPI1:FBP1:C4_02620C_A:SOU1:GRE3:PGK1:PCK1:MDH1:PGM2:PGI1:GLK1	6006:32889:30447:6002:48315:6740:19255:19660:6003:71470:42843:34599:42542:46835:1678:44416:5978:42149:6915:6011:6110:6000:33499:15757:5992:52574:411:6096:51701:7160:15976:15886:44406:44409:9267:42850:36170:30448:61621:51156:6099:6013:71852:55114:71216:16558:6094:7163:51211:9051:42125:19568:19321:46323:36180:19388:6874:6108:72593
34637	cellular carbohydrate biosynthetic process	19 out of 970 genes, 2.0%	48 out of 6473 background genes, 0.7%	0.04787	0.0018	C1_01360C_A:GSC1:MNN24:GPD1:TPS3:RHR2:KRE9:SKN1:MNN22:GDB1:GLC3:BMT3:GSY1:GSL2:PGM2:KRE1:CR_05140W_A:TPS1:INO1	30447:6116:1990344:19255:6071:71470:34599:46354:97237:9405:5978:6011:30437:36168:36164:6075:5992:1900118:6021:30476:34605:90441:6114:31671:33554:35269:70135:44409:71970:44011:46168:8654:5980:51276:6078:71216:16558:42546:31505:6072:36180:35268:19388:70136:6973:71465:6874:35690
30001	metal ion transport	27 out of 970 genes, 2.8%	82 out of 6473 background genes, 1.3%	0.05751	0.0029	CCH1:MRS7:CRP1:PHO84:C1_13840W_A:FTR2:SMF3:ZRT2:SMF12:SIT1:C2_09590C_A:C3_00390W_A:FLC1:PMC1:C3_01680C_A:ALR1:TDH3:FRP1:RCH1:PGA10:FRE10:ZRT1:CFL5:CCC2:CTR1:FLC2:SCO1	6006:33215:15891:61454:55085:48315:9272:15691:97080:70588:32995:34599:30001:71476:60003:6879:15677:44416:6915:6824:6457:30148:43324:34622:6828:6817:35435:1904728:6797:35585:6878:6096:51204:51701:40009:6876:71260:6816:7160:1900062:6825:43666:15886:44406:15883:71421:98703:17157:71578:44011:15693:15673:38202:30448:35434:6813:10106:32119:55114:6877:20028:30026:31505:9826:70509:1902600:34755:6826:4292…
9124	nucleoside monophosphate biosynthetic process	11 out of 970 genes, 1.1%	20 out of 6473 background genes, 0.3%	0.06356	0.0028	ADE4:ADE5,7:GUA1:ADE12:URA1:ADE8:IMH3:ADE1:ADE17:ADE6:ADE13	30447:9113:44182:6177:6875:9405:44208:44205:44416:46084:6106:71276:9116:46037:9267:46083:36170:6207:71216:55114:36180:6164:6189:35690
44283	small molecule biosynthetic process	66 out of 970 genes, 6.8%	278 out of 6473 background genes, 4.3%	0.09553	0.0027	LEU4:C1_00410C_A:SPE1:HOM6:SAM4:ENO1:GUA1:C1_11610C_A:FAD3:C1_13880C_A:PHHB:HOM2:PRS1:MET1:THI20:ACP12:LYS22:ECM17:ILV1:IMH3:SPE3:C2_07410W_A:ASN1:LEU42:GPD1:SPT23:RHR2:CAP1:THI6:PRO2:FBP1:PRO3:ARO1:ILV6:C4_02040W_A:SCS7:C4_04720W_A:HOM3:GDH3:PDC11:MET16:SPE2:C5_02220C_A:THR4:PDE1:ILV3:FET31:PGK1:ILV5:MCR1:HBR2:DPP3:SHM1:PCK1:LEU1:MDH1:LYS12:URA5:BIO2:MET2:GLN1:CR_06070W_A:PGI1:AAT21:INO1:TRX1	1900409:51792:32889:6890:1901907:19284:6596:6535:9435:9089:30447:48315:6567:6116:70417:9097:11:6531:45461:9113:1900101:1900760:9085:8295:6529:9082:16226:44182:6662:19265:6071:6177:19676:71470:6561:30466:34599:1901911:1900380:6730:9405:43935:9230:43619:1990355:162:9073:6015:44416:19878:103:6888:6537:42149:1900766:9088:36252:19413:97:6665:6198:1900835:6915:19856:6715:30437:30148:1900793:61419:9396:…
