# Supplementary material for: Filamentation Is Associated with Reduced Pathogenicity of Multiple Non-albicans Candida Species
Source: mSphere. 2019 Oct 16;4(5):e00656-19. doi: 10.1128/mSphere.00656-19 (PMC6796982; doi:10.1128/mSphere.00656-19)
Supplement: DATA SET S3 [file mSphere.00656-19-sd003.xlsx]

## Sheet: tetO-CpUME6 UP 2-fold DEG
Data Set S3. C. parapsilosis genes induced ≥ 2-fold (padj ≤ 0.05) in response to CpUME6 expression and corresponding gene ontology (GO) analysis.
*Please note that genes also showing ≥ 2-fold induction (padj ≤ 0.05) in the Cp WT strain have been excluded.
**Please note that for comparison, C. albicans genes induced > 2-fold in response to CaUME6 expression were described in Carlisle, et al., Mol. Biol. Cell 24:246-260 (2013)
*C. parapsilosis_id	tetO-CpUME6_log2FoldChange_-Dox/+Dox	tetO-CPUME6_pval	tetO-CpUME6_padj	WT_log2FoldChange_-Dox/+Dox	WT_pval	WT_padj	Locus Name	Description	C. albicans_orf19#	C. albicans gene name	C. albicans gene description	**C. albicans ortholog induced > 2-fold in tetO-CaUME6 strain	C. tropicalis ortholog induced ≥ 2-fold in tetO-CtUME6 strain
CPAR2_107060	1.17396	0.000396775	0.00194661	0.000659887	0.967705	1	CPAG_04950	Ortholog(s) have 1-phosphatidylinositol binding, GTP binding, structural molecule activity	orf19.1055	CDC3	Septin; essential for viability; functional homolog of S. cerevisiae Cdc3p; down-regulation associated with azole resistance; macrophage/pseudohyphal-repressed; virulence-group-correlated expression; gene has intron	orf19.1055	CTRG_04736
CPAR2_403510	3.78339	6.2e-14	2.38e-12	0.18479	0.468841	1	CPAG_00831	Expression regulated by Bcr1p; expression induced in biofilms and hypoxia; required for normal biofilm development	orf19.1327	RBT1	Cell wall protein with similarity to Hwp1; required for virulence; predicted glycosylation; fluconazole, Tup1 repressed; farnesol, alpha factor, serum, hyphal and alkaline induced; Rfg1, Rim101-regulated	orf19.1327	CTRG_00477
CPAR2_303790	1.29937	2.59e-05	0.00017872	-0.0017694	0.960755	1	CPAG_03304	Ortholog of Candida orthopsilosis Co 90-125 : CORT_0E05950	orf19.1327	RBT1	Cell wall protein with similarity to Hwp1; required for virulence; predicted glycosylation; fluconazole, Tup1 repressed; farnesol, alpha factor, serum, hyphal and alkaline induced; Rfg1, Rim101-regulated	orf19.1327
CPAR2_704070	1.01409	0.00745423	0.0238325	0.0207006	0.939249	1	CPAG_03434	Ortholog of C. albicans SC5314 : orf19.1344, C. dubliniensis CD36 : Cd36_72960, Candida tenuis NRRL Y-1498 : CANTEDRAFT_93045 and Debaryomyces hansenii CBS767 : DEHA2C13288g	orf19.1344		Protein of unknown function; fluconazole-induced; Spider biofilm induced	orf19.1344
CPAR2_503650	1.20282	0.00304903	0.0113967	0.0476144	0.912745	1	CPAG_03549	Ortholog(s) have cell surface, endoplasmic reticulum, extracellular region, fungal-type vacuole, hyphal cell wall localization	orf19.1690	TOS1	Protein similar to alpha agglutinin anchor subunit; secreted; exogenously expressed protein is a substrate for Kex2 processing in vitro; fluconazole-induced; induced by alpha pheromone in SpiderM medium; Hap43-induced	orf19.1690	CTRG_02154
CPAR2_803820	1.15612	0.0165919	0.0458452	-0.020027	0.996235	1	CPAG_01815	Ortholog(s) have sequence-specific DNA binding transcription factor activity	orf19.1822	UME6	Zn(II)2Cys6 transcription factor; role in hyphal extension, virulence, adherence to plastic; rat catheter biofilm induced; has a long 5'-UTR that regulates translational efficiency and controls transition to filamentous growth	orf19.1822	CTRG_04257
CPAR2_209620	2.22667	1.62e-12	4.68e-11	0.253262	0.318385	1	CPAG_01443	Ortholog(s) have imidazoleglycerol-phosphate dehydratase activity, role in histidine biosynthetic process and cytosol, nucleus localization	orf19.183	HIS3	Imidazoleglycerol-phosphate dehydratase, enzyme of histidine biosynthesis; functionally complements S. cerevisiae his3-1 mutation; hyphal-induced expression; regulated by Gcn2p and Gcn4p; fungal-specific (no human or murine homolog)	orf19.183
CPAR2_501800	1.20502	7.08e-05	0.000437361	0.062455	0.80513	1	CPAG_05424	Ortholog of C. albicans SC5314 : orf19.1964, C. dubliniensis CD36 : Cd36_51250, Candida tenuis NRRL Y-1498 : CANTEDRAFT_116405 and Debaryomyces hansenii CBS767 : DEHA2D07634g	orf19.1964		Protein of unknown function; repressed by fluphenazine treatment; induced by benomyl treatment and in an RHE model; regulated by Nrg1, Tup1	orf19.1964
CPAR2_404720	1.44083	8.71e-07	8.58e-06	0.0363364	0.934451	1	CPAG_00363	Ortholog of Candida orthopsilosis Co 90-125 : CORT_0C04160	orf19.199		Protein of unknown function; hyphal-induced expression; upregulated in a cyr1 null mutant	orf19.199
CPAR2_103620	1.51766	1.56e-06	1.43e-05	0.048446	0.846498	1	CPAG_00976	Ortholog(s) have GTPase activity and role in establishment or maintenance of actin cytoskeleton polarity, establishment or maintenance of cell polarity regulating cell shape, regulation of alpha-glucan biosynthetic process	orf19.2204.2	RHO2	Ortholog(s) have GTPase activity	orf19.2204.2	CTRG_01714
CPAR2_103720	1.5017	1.46e-06	1.36e-05	0.0847614	0.743222	1	CPAG_00965	Ortholog(s) have sequence-specific DNA binding, sequence-specific DNA binding RNA polymerase II transcription factor activity	orf19.2432	HAC1	bZIP transcription factor; role in unfolded protein response and control of morphology; transcript undergoes atypical splicing at C terminus under ER stress; induced during mating and by caspofungin; mRNA binds She3; Spider biofilm induced	orf19.2432	CTRG_04276
CPAR2_107300	2.28562	1.48e-11	3.66e-10	-0.0726837	0.784307	1	CPAG_04974	Ortholog of C. albicans SC5314 : orf19.2457, C. dubliniensis CD36 : Cd36_05580, Candida tenuis NRRL Y-1498 : CANTEDRAFT_136821 and Pichia stipitis Pignal : PICST_28353	orf19.2457		Protein of unknown function; induced during chlamydospore formation in both C. albicans and C. dubliniensis; Spider biofilm induced	orf19.2457	CTRG_04837
CPAR2_401560	1.13569	0.00903798	0.0278802	0.107665	0.829496	1	CPAG_04001	Ortholog of C. albicans SC5314 : orf19.2685/PGA54, C. dubliniensis CD36 : Cd36_42920, Debaryomyces hansenii CBS767 : DEHA2G18964g and Pichia stipitis Pignal : PICST_66476	orf19.2685	PGA54	GPI-anchored protein; Hog1-repressed; induced in cyr1 or efg1 mutant or in hyphae; colony morphology-related gene regulation by Ssn6; induced in RHE model; mRNA binds She3; regulated in Spider biofilms by Tec1, Egf1, Ntd80, Rob1, Brg1	orf19.2685	CTRG_00278
CPAR2_400860	1.4841	0.0102639	0.0308596	0.0920403	0.823894	1	CPAG_03194	Ortholog(s) have transferase activity, transferring glycosyl groups activity and role in cell wall chitin metabolic process, fungal-type cell wall organization	orf19.2706	CRH11	GPI-anchored cell wall transglycosylase, putative ortholog of S. cerevisiae Crh1p; predicted glycosyl hydrolase domain; similar to Csf4p and to antigenic A. fumigatus Aspf9; predicted Kex2p substrate; caspofungin-induced	orf19.2706
CPAR2_601420	2.34147	2.2e-07	2.4e-06	0.0428644	0.914106	1	CPAG_00794	Ortholog of C. albicans SC5314 : orf19.3475, C. dubliniensis CD36 : Cd36_62530, Debaryomyces hansenii CBS767 : DEHA2C04268g and Pichia stipitis Pignal : PICST_67512	orf19.3475		Described as a Gag-related protein; hyphal induced; downregulation correlates with clinical development of fluconazole resistance; repressed by nitric oxide, 17-beta-estradiol, ethynyl estradiol	orf19.3475
CPAR2_602250	2.24589	2.58e-14	1.04e-12	-0.0960982	0.694085	1	CPAG_02724	Ortholog(s) have Rho GDP-dissociation inhibitor activity and role in maintenance of cell polarity, regulation of Rho protein signal transduction	orf19.3501		S. cerevisiae ortholog Pxl1 localizes to sites of polarized growth and is required for selection and/or maintenance of polarized growth sites; Hog1p-repressed	orf19.3501	CTRG_02907
CPAR2_801410	1.22508	0.000437914	0.00212547	0.0243371	0.947385	1	CPAG_04483	Ortholog(s) have C-4 methylsterol oxidase activity, role in ergosterol biosynthetic process and endoplasmic reticulum membrane, plasma membrane localization	orf19.3732	ERG25	Putative C-4 methyl sterol oxidase; C4-demethylation of ergosterol biosynthesis intermediates, based on similarity to S. cerevisiae Erg25; fluconazole-induced; induced in azole-resistant strain; rat catheter and Spider biofilm induced	orf19.3732	CTRG_00908
CPAR2_302140	1.90736	4.85e-06	3.91e-05	0.223474	0.607024	1	CPAG_01721	Ortholog(s) have glucanosyltransferase activity	orf19.3829	PHR1	Cell surface glycosidase; may act on cell-wall beta-1,3-glucan prior to beta-1,6-glucan linkage; role in systemic, not vaginal virulence (neutral, not low pH); high pH or filamentation induced; Bcr1-repressed in RPMI a/a biofilm	orf19.3829	CTRG_03942
CPAR2_205070	1.17165	0.00104601	0.00449966	0.0811686	0.809284	1	CPAG_04148	Ortholog(s) have protein kinase activity	orf19.3854		Ortholog of S. cerevisiae Sat4; amphotericin B induced; clade-associated gene expression; Spider biofilm induced	orf19.3854
CPAR2_502140	1.15252	0.0122035	0.035579	-0.0313918	0.936386	1	CPAG_05457	Ortholog(s) have role in cellular response to starvation, filamentous growth of a population of unicellular organisms in response to starvation and cell surface, extracellular region, yeast-form cell wall localization	orf19.3895	CHT2	GPI-linked chitinase; required for normal filamentous growth; repressed in core caspofungin response; fluconazole, Cyr1, Efg1, pH-regulated; mRNA binds She3 and is localized to yeast-form buds and hyphal tips; Spider biofilm repressed	orf19.3895
CPAR2_100710	2.1772	0.000278102	0.00143601	-0.520019	0.330342	1	CPAG_02560	Ortholog(s) have cell surface, fungal-type cell wall, plasma membrane localization	orf19.4255	ECM331	GPI-anchored protein; mainly at plasma membrane, also at cell wall; Hap43, caspofungin-induced; Plc1-regulated; Hog1, Rim101-repressed; colony morphology-related regulated by Ssn6; induced by ketoconazole and hypoxia	orf19.4255	CTRG_06015
CPAR2_202520	1.66618	1.48e-06	1.37e-05	0.18242	0.64263	1	CPAG_05645	Predicted GPI-anchored protein with a role in 1,6-beta-d-glucan biosynthesis; expression increased in fluconazole and voriconazole resistant strains	orf19.4377	KRE1	Cell wall glycoprotein; beta glucan synthesis; increases glucan content in S. cerevisiae kre1, complements killer toxin sensitivity; caspofungin induced; Spider/rat catheter/flow model biofilm induced; Bcr1-repressed in RPMI a/a biofilms	orf19.4377
CPAR2_401290	1.56396	0.0001288	0.000735181	0.0570436	0.909907	1	CPAG_03150	Ortholog(s) have sequence-specific DNA binding transcription factor activity	orf19.4590	RFX2	Transcriptional repressor; regulator of filamentation, response to DNA damage, adhesion, virulence in murine mucosal, systemic infections; RFX domain; regulated by Nrg1, UV-induced; partially complements S. cerevisiae rfx1 mutant defects	orf19.4590	CTRG_00244
CPAR2_700870	1.46865	0.00584135	0.0195662	0.0656799	0.908262	1	CPAG_04294	Putative GPI-anchored cell wall protein; ortholog of C. albicans orf19.4765/PGA6; expression increased in fluconazole and voriconazole resistant strains;	orf19.4765	PGA6	GPI-anchored cell wall adhesin-like protein; induced by high iron; upregulated upon Als2 depletion; mRNA binds She3 and is localized to hyphal tips; Spider biofilm repressed	orf19.4765	CTRG_03262
CPAR2_801860	2.31652	6.55e-13	2.08e-11	-0.0426701	0.895497	1	CPAG_02941	Ortholog(s) have omega-3 fatty acid desaturase activity and role in unsaturated fatty acid biosynthetic process	orf19.4933	FAD3	Omega-3 fatty acid desaturase; production of alpha-linolenic acid, a major component of membranes; caspofungin induced; Plc1-regulated; colony morphology-related gene regulation by Ssn6; Spider biofilm induced, flow model biofilm repressed	orf19.4933
CPAR2_503880	2.10148	4.3e-10	8.22e-09	-0.107434	0.792073	1	CPAG_03570	Ortholog(s) have N-acetylglucosamine transmembrane transporter activity, role in N-acetylglucosamine transport and cytoplasm, plasma membrane localization	orf19.5392	NGT1	N-acetylglucosamine (GlcNAc)-specific transporter; role in GlcNAc (but not serum) induced hyphal growth; localizes to plasma membrane; induced by GlcNAc, macrophage engulfment; 12 transmembrane, major facilitator superfamily	orf19.5392
CPAR2_600240	1.49568	8.31e-07	8.22e-06	-0.138385	0.615473	1	CPAG_01359	Ortholog(s) have mRNA binding activity	orf19.5595	SHE3	mRNA-binding protein that localizes specific mRNAs to daughter yeast cells and to hyphal tips; required for normal filamentation and host epithelial cell damage; ortholog of S. cerevisiae She3 but target mRNAs differs	orf19.5595	CTRG_05414
CPAR2_405600	1.33543	0.000172841	0.000948938	0.0732262	0.77363	1	CPAG_05133	Ortholog(s) have Rho GDP-dissociation inhibitor activity	orf19.5968	RDI1	Putative rho GDP dissociation inhibitor; transposon mutation affects filamentous growth; farnesol, filament-induced; regulated by Nrg1, Tup1; protein levels low in stationary phase yeast	orf19.5968
CPAR2_110180	1.89283	7.37e-06	5.67e-05	-0.159754	0.699473	1	CPAG_01423	Ortholog(s) have cyclin-dependent protein serine/threonine kinase regulator activity	orf19.6028	HGC1	Hypha-specific G1 cyclin-related protein involved in regulation of morphogenesis, biofilm formation; Cdc28-Hgc1 maintains Cdc11 S394 phosphorylation during hyphal growth; required for virulence in mice; regulated by Nrg1, Tup1, farnesol	orf19.6028	CTRG_04380
CPAR2_204850	1.65727	1.43e-07	1.62e-06	-0.0774398	0.742099	1	CPAG_04126	Ortholog(s) have microtubule plus-end binding activity, role in nuclear migration along microtubule and cytoplasmic microtubule, nucleus localization	orf19.6148		Homolog of nuclear distribution factor NudE, NUDEL; regulates dynein targeting to microtubule plus ends; flow model biofilm repressed	orf19.6148	CTRG_03126
CPAR2_205860	1.15745	0.00560922	0.0189826	-0.14469	0.570692	1		Ortholog(s) have role in actin cortical patch organization, actin filament bundle assembly, cytokinesis, plasma membrane fusion involved in cytogamy, pseudohyphal growth	orf19.6414.3	TPM2	Putative tropomyosin isoform 2; regulated by Gcn4; repressed by amino acid starvation; macrophage-induced; protein levels decrease in stationary cells; Hap43-induced; rat catheter and Spider biofilm repressed	orf19.6414.3
CPAR2_301350	2.00407	6.66e-10	1.23e-08	0.217796	0.481766	1	CPAG_03923	Ortholog of C. albicans SC5314 : orf19.6579, C. dubliniensis CD36 : Cd36_71340, Candida tenuis NRRL Y-1498 : CANTEDRAFT_114098 and Debaryomyces hansenii CBS767 : DEHA2D03432g	orf19.6579		Ortholog of C. dubliniensis CD36 : Cd36_71340, C. parapsilosis CDC317 : CPAR2_301350, Candida tenuis NRRL Y-1498 : CANTEDRAFT_114098 and Debaryomyces hansenii CBS767 : DEHA2D03432g	orf19.6579	CTRG_05053
CPAR2_701140	2.27602	2.17e-11	5.23e-10	-0.106003	0.666661	1	CPAG_04323	Secreted phospholipase B ortholog; likely anchored to plasma membrane; expression increased in fluconazole and voriconazole resistant strains	orf19.6594	PLB3	GPI-anchored cell surface phospholipase B; possibly secreted; fungal-specific (no mammalian homolog); induced by Tbf1; fluconazole-induced; possible essential gene (UAU1 method); Spider and flow model biofilm induced	orf19.6594
CPAR2_703330	2.57193	1.04e-14	4.43e-13	-0.110751	0.609267	1	CPAG_04663	Ortholog(s) have role in S-adenosylmethionine biosynthetic process	orf19.6691		Putative ember of the multi-drug and toxin extrusion (MATE) family of the multidrug/oligosaccharidyl-lipid/polysaccharide exporter superfamily; Spider biofilm induced	orf19.6691
CPAR2_704020	1.26719	6.56e-05	0.000406932	-0.0332922	0.87192	1	CPAG_03439	Ortholog(s) have ARF guanyl-nucleotide exchange factor activity	orf19.6705		Putative guanyl nucleotide exchange factor with Sec7 domain; required for normal filamentous growth; regulated by yeast-hyphal switch; filament induced; regulated by Nrg1, Tup1, Mob2, Hap43; mRNA binds She3; Spider biofilm induced	orf19.6705	CTRG_06225
CPAR2_703670	1.31962	2.62e-05	0.000180418	0.108429	0.715501	1	CPAG_03472	Ortholog(s) have fungal-type vacuole localization	orf19.6707		Predicted vacuolar protein with a calcineurin-like phosphoesterase domain; repressed by alpha pheromone in SpiderM medium	orf19.6707
CPAR2_703720	1.90993	4.81e-09	7.39e-08	0.0540913	0.912726	1		Has domain(s) with predicted hydrolase activity	orf19.6707		Predicted vacuolar protein with a calcineurin-like phosphoesterase domain; repressed by alpha pheromone in SpiderM medium	orf19.6707
CPAR2_207860	1.17089	0.0167261	0.0461513	0.105263	0.812075	1	CPAG_00699	Protein of unknown function	orf19.675		Cell wall protein; induced in core stress response and core caspofungin response; iron-regulated; amphotericin B, ketoconazole, and hypoxia induced; regulated by Cyr1, Ssn6; induced in oralpharyngeal candidasis; Spider biofilm repressed	orf19.675
CPAR2_600590	5.36084	9.36e-40	5.52e-37	0.1224	0.671899	1	CPAG_02260	Ortholog of C. albicans SC5314 : orf19.716, C. dubliniensis CD36 : Cd36_32000, Candida tenuis NRRL Y-1498 : CANTEDRAFT_115558 and Lodderomyces elongisporus NRLL YB-4239 : LELG_03272	orf19.716		Protein of unknown function; Hap43-induced; regulated by Nrg1, Tup1; repressed by alpha pheromone in SpiderM medium; Spider biofilm induced; Bcr1-repressed in RPMI a/a biofilms	orf19.716
CPAR2_701470	1.87277	9.47e-08	1.11e-06	0.0240535	0.91558	1	CPAG_00167	Ortholog of C. albicans SC5314 : orf19.7304, C. dubliniensis CD36 : Cd36_34500, Lodderomyces elongisporus NRLL YB-4239 : LELG_05381 and Pichia stipitis Pignal : PICST_31482	orf19.7304		Protein of unknown function; Hap43-induced; transcript induced early in infection of reconstituted human epithelium, while expression of the C. dubliniensis ortholog is not upregulated; mutants are viable; rat catheter biofilm repressed	orf19.7304
CPAR2_804120	2.67174	1.56e-12	4.55e-11	0.0345213	0.882687	1	CPAG_01846	Ortholog(s) have argininosuccinate synthase activity, role in arginine biosynthetic process and cytosol localization	orf19.7469	ARG1	Argininosuccinate synthase; arginine synthesis; Gcn4, Rim101 regulated; induced by amino acid starvation (3-AT), benomyl treatment; stationary phase enriched protein; repressed in alkalinizing medium; rat catheter, Spider biofilm induced	orf19.7469
CPAR2_402870	1.64476	7.55e-09	1.11e-07	0.578369	0.133047	1	CPAG_02391	Ortholog(s) have high affinity secondary active ammonium transmembrane transporter activity, methylammonium transmembrane transporter activity	orf19.5672	MEP2	Ammonium permease and regulator of nitrogen starvation-induced filamentation; 11 predicted transmembrane regions; in low nitrogen cytoplasmic C-terminus activates Ras/cAMP and MAPK signal transduction pathways to induce filamentation		CTRG_00004
CPAR2_401180	1.26307	8.45e-06	6.41e-05	0.0918758	0.765881	1	CPAG_03162	Has domain(s) with predicted sequence-specific DNA binding RNA polymerase II transcription factor activity, zinc ion binding activity, role in regulation of transcription, DNA-dependent and nucleus localization	orf19.4166	ZCF21	Predicted Zn(II)2Cys6 transcription factor; mutants display increased colonization of mouse kidneys; Spider biofilm induced		CTRG_00072
CPAR2_402540	1.59295	7.93e-08	9.57e-07	-0.166254	0.552392	1	CPAG_02424	Ortholog(s) have ATPase activator activity, role in protein import into mitochondrial matrix and presequence translocase-associated import motor localization	orf19.4190	PAM18	Predicted component of the presequence translocase-associated import motor (PAM complex) involved in protein import into mitochondrial matrix; rat catheter biofilm induced		CTRG_00082
CPAR2_402170	1.89845	1.26e-07	1.43e-06	-0.040694	0.887922	1	CPAG_04061	Ortholog of S. cerevisiae : YPL034W, C. albicans SC5314 : orf19.5646, C. glabrata CBS138 : CAGL0L06996g, C. dubliniensis CD36 : Cd36_40280 and Candida tenuis NRRL Y-1498 : CANTEDRAFT_137348	orf19.5646		Ortholog of S. cerevisiae : YPL034W, C. dubliniensis CD36 : Cd36_40280, C. parapsilosis CDC317 : CPAR2_402170 and Candida tenuis NRRL Y-1498 : CANTEDRAFT_137348		CTRG_00130
CPAR2_401570	1.41553	4.3e-06	3.52e-05	-0.21581	0.417251	1	CPAG_04002	Ortholog of C. albicans SC5314 : orf19.2684, C. dubliniensis CD36 : Cd36_42930, Debaryomyces hansenii CBS767 : DEHA2G18942g and Pichia stipitis Pignal : psti_CGOB_00154	orf19.2684		Protein of unknown function; flow model biofilm repressed		CTRG_00277
CPAR2_402060	1.05086	0.000411465	0.00201032	-0.0959041	0.689951	1	CPAG_04051	Has domain(s) with predicted DNA binding activity	orf19.5311		Ortholog of C. dubliniensis CD36 : Cd36_43850, C. parapsilosis CDC317 : CPAR2_402060, Pichia stipitis Pignal : PICST_68242, Candida tropicalis MYA-3404 : CTRG_00303 and Candida albicans WO-1 : CAWG_03390		CTRG_00303
CPAR2_203140	2.48941	9.51e-14	3.53e-12	0.0545661	0.821264	1	CPAG_05587	Ortholog(s) have chloride transmembrane transporter activity, potassium ion transmembrane transporter activity	orf19.600	TRK1	Potassium transporter; mediates K+ and Cl- influx; role in sensitivity to cationic antimicrobial peptides, not by direct uptake, possibly related to membrane permeability; contains 5' UTR intron; Spider biofilm induced		CTRG_00353
CPAR2_205270	1.12908	0.000103376	0.000607692	0.12152	0.716924	1	CPAG_04167	Has domain(s) with predicted role in positive regulation of autophagy	orf19.530		Protein with a UV radiation resistance protein/autophagy-related protein 14 domain; Hap43p-induced gene; mutants are viable		CTRG_00405
CPAR2_103280	1.44768	9.84e-06	7.38e-05	0.0561063	0.861207	1	CPAG_00473	Ortholog(s) have chromatin binding activity	orf19.327	HTA3	Putative histone H2A; amphotericin B repressed; flucytosine induced; RNA abundance regulated by tyrosol and cell density; Spider biofilm repressed		CTRG_00449
CPAR2_203310	2.31404	7.79e-15	3.38e-13	-0.0268794	0.902872	1	CPAG_05571	Ortholog of C. albicans SC5314 : orf19.557, C. dubliniensis CD36 : Cd36_30590, Debaryomyces hansenii CBS767 : DEHA2G24288g and Pichia stipitis Pignal : PICST_33777	orf19.557		Protein of unknown function; Hap43-repressed; Spider biofilm repressed		CTRG_00563
CPAR2_205990	1.89448	2.1e-09	3.45e-08	0.0424594	0.88493	1	CPAG_00564	Transcription factor involved in biofilm formation; has domain(s) with predicted nucleic acid binding, zinc ion binding activity and intracellular localization	orf19.723	BCR1	Transcription factor; regulates a/alpha biofilm formation, matrix, cell-surface-associated genes; confers adherence, impermeability, impenetrability, fluconazole resistance; Tup1/Tec1/Mnl1-regulated; mRNA binds She3; Spider biofilm induced		CTRG_00608
CPAR2_205060	1.05377	0.00191085	0.00769094	0.0540965	0.864416	1	CPAG_04147	Ortholog(s) have RNA polymerase II core binding, cyclin-dependent protein serine/threonine kinase activity, histone binding activity	orf19.3856	CDC28	Cyclin-dependent protein kinase; interacts with regulatory subunit Cyb1; determination of cell morphology during the cell cycle; phosphorylated mostly by Swe1 and phosphorylation is regulated by Hsl1; 5'-UTR intron; Spider biofilm repressed		CTRG_00650
CPAR2_801230	1.03537	0.000249547	0.00130223	-0.0719348	0.766665	1	CPAG_04464	Ortholog(s) have dolichyl-phosphate beta-glucosyltransferase activity and endoplasmic reticulum membrane localization	orf19.2837	ALG5	Putative glucosyltransferase involved in cell wall mannan biosynthesis; possibly an essential gene, disruptants not obtained by UAU1 method		CTRG_00822
CPAR2_801190	1.47178	4.34e-07	4.5e-06	-0.122482	0.721899	1	CPAG_04460	Ortholog(s) have RNA polymerase III activity, role in tRNA transcription from RNA polymerase III promoter, transcription initiation from RNA polymerase III promoter and DNA-directed RNA polymerase III complex localization	orf19.2831	RPC31	Putative RNA polymerase III subunit C31; repressed by nitric oxide; induced during infection of murine kidney, compared to growth in vitro; has murine homolog		CTRG_00826
CPAR2_800760	2.19331	0.0142298	0.0403188	-0.892849	0.197782	1	CPAG_04419	Ortholog(s) have dipeptide transporter activity, tripeptide transporter activity and role in dipeptide transport, sporocarp development involved in sexual reproduction, tripeptide transport	orf19.2583	PTR2	Oligopeptide transporter involved in uptake of di-/tripeptides; highly induced during chlamydospore formation in both C. albicans and C. dubliniensis		CTRG_00874
CPAR2_800730	2.07394	2.1e-10	4.19e-09	0.0224035	0.991156	1	CPAG_04416	Ortholog(s) have GTPase activity, signal transducer activity	orf19.2614	RSR1	RAS-related protein; GTP/GDP cycling required for wild-type polar bud site selection, hyphal growth guidance; role in systemic virulence in mouse; geranylgeranylation predicted; suppresses S. cerevisiae cdc24-4 mutant heat sensitivity		CTRG_00897
CPAR2_801360	1.77221	3.65e-08	4.69e-07	-0.11706	0.599425	1	CPAG_04478	Ortholog(s) have protein kinase activity, role in cell septum assembly, conidium formation, protein phosphorylation and cell cortex, cell septum localization	orf19.3751		Putative serine/threonine protein kinase; possibly an essential gene, disruptants not obtained by UAU1 method		CTRG_00903
CPAR2_802830	1.786	5.78e-08	7.15e-07	0.00280162	0.989981	1	CPAG_00448	Ortholog(s) have anthranilate synthase activity, role in cleistothecium development, tryptophan biosynthetic process and anthranilate synthase complex, cytosol, nucleus localization	orf19.2546	TRP2	Putative anthranilate synthase with a predicted role in tryptophan biosynthesis; regulated by Gcn2p and Gcn4p		CTRG_00931
CPAR2_803100	1.65722	3.59e-08	4.63e-07	0.000256878	0.934066	1	CPAG_02684	Ortholog(s) have Golgi apparatus, endoplasmic reticulum, fungal-type vacuole membrane localization	orf19.3222		Predicted vacuolar protein; rat catheter biofilm repressed; flow model biofilm repressed		CTRG_00951
CPAR2_801560	1.17621	7.28e-05	0.000446397	0.0941575	0.721644	1	CPAG_02967	Ortholog(s) have 3-keto sterol reductase activity, role in cellular response to drug, ergosterol biosynthetic process and endoplasmic reticulum membrane, mitochondrial outer membrane localization	orf19.3240	ERG27	3-Keto sterol reductase of ergosterol biosynthesis; acts in C-4 sterol demethylation with Erg25p and Erg26p; possible drug target, essential for viability; functional homolog of S. cerevisiae Erg27p		CTRG_00974
CPAR2_800740	1.02474	0.00177598	0.00719905	0.116164	0.670951	1	CPAG_04417	Ortholog(s) have peptidase activity, role in protein targeting to ER, signal peptide processing and signal peptidase complex localization	orf19.3259		Ortholog(s) have peptidase activity, role in protein targeting to ER, signal peptide processing and signal peptidase complex localization		CTRG_00986
CPAR2_213150	1.17802	3.72e-05	0.000246771	0.0776287	0.776693	1	CPAG_04562	Ortholog(s) have role in allantoin catabolic process and cytosol, nucleus localization	orf19.2065		Ortholog(s) have role in allantoin catabolic process		CTRG_01131
CPAR2_210290	1.15932	0.00382087	0.0137841	-0.0209335	0.929344	1	CPAG_03079	Ortholog(s) have osmosensor activity	orf19.1490	MSB2	Mucin family adhesin-like protein; cell wall damage sensor; required for Cek1 phosphorylation by cell wall stress; Rim101-repressed; activation releases extracellular domain into medium; Spider biofilm induced		CTRG_01272
CPAR2_211250	1.55492	1.82e-06	1.63e-05	0.205628	0.396723	1	CPAG_00764	Ortholog(s) have MAP kinase kinase kinase activity, SAM domain binding activity	orf19.844	STE11	Protein similar to S. cerevisiae Ste11p; mutants are sensitive to growth on H2O2 medium		CTRG_01284
CPAR2_211990	1.22296	2.24e-05	0.000157005	0.0593498	0.850419	1	CPAG_01026	Ortholog of C. albicans SC5314 : orf19.1522, C. dubliniensis CD36 : Cd36_16850, Candida tenuis NRRL Y-1498 : cten_CGOB_00169 and Debaryomyces hansenii CBS767 : DEHA2G03036g	orf19.1522		Ortholog of C. dubliniensis CD36 : Cd36_16850, C. parapsilosis CDC317 : CPAR2_211990, Candida tenuis NRRL Y-1498 : cten_CGOB_00169 and Debaryomyces hansenii CBS767 : DEHA2G03036g		CTRG_01423
CPAR2_211920	1.58209	5.42e-07	5.51e-06	0.0278535	0.991133	1	CPAG_01019	Ortholog(s) have fungal-type vacuole, plasma membrane localization	orf19.1510	SRD1	Sur7 family protein with PalI-like domains; not required for stress responses; mutant is viable		CTRG_01430
CPAR2_206540	1.79037	1.45e-08	2.02e-07	0.260176	0.49835	1	CPAG_02112	Ortholog(s) have role in centromere complex assembly, kinetochore organization, maintenance of meiotic sister chromatid cohesion, meiotic sister chromatid segregation and meiotic sister chromatid separation, more	orf19.3550	SGO1	Component of the spindle checkpoint; cell-cycle regulated periodic mRNA expression		CTRG_01488
CPAR2_104840	1.54456	1.38e-07	1.56e-06	-0.230611	0.53405	1	CPAG_03691	Ortholog of C. albicans SC5314 : orf19.4101, Candida tenuis NRRL Y-1498 : CANTEDRAFT_116070, Debaryomyces hansenii CBS767 : DEHA2F04994g and Pichia stipitis Pignal : psti_CGOB_00085	orf19.4101		Ortholog of C. parapsilosis CDC317 : CPAR2_104840, Candida tenuis NRRL Y-1498 : CANTEDRAFT_116070, Debaryomyces hansenii CBS767 : DEHA2F04994g and Pichia stipitis Pignal : psti_CGOB_00085		CTRG_01494
CPAR2_104180	1.5581	7.06e-08	8.65e-07	0.0193757	0.942532	1	CPAG_02789	Ortholog of C. albicans SC5314 : orf19.4110, C. dubliniensis CD36 : Cd36_20490, Candida tenuis NRRL Y-1498 : CANTEDRAFT_116074 and Debaryomyces hansenii CBS767 : DEHA2F05148g	orf19.4110		Ortholog of C. dubliniensis CD36 : Cd36_20490, C. parapsilosis CDC317 : CPAR2_104180, Candida tenuis NRRL Y-1498 : CANTEDRAFT_116074 and Debaryomyces hansenii CBS767 : DEHA2F05148g		CTRG_01501
CPAR2_209630	1.14422	5.75e-05	0.000361169	0.0545633	0.860221	1	CPAG_01442	Ortholog(s) have role in establishment of mitochondrion localization, mitochondrial outer membrane translocase complex assembly, mitochondrion distribution and mitochondrion morphogenesis, more	orf19.184	MDM10	Predicted component of the mitochondrial sorting and assembly machinery (SAM complex) and ER-mitochondria encounter structure (ERMES) complex with a role in protein import into mitochondria		CTRG_01625
CPAR2_209990	1.89342	3.5e-07	3.7e-06	0.0225726	0.927312	1	CPAG_01218	Ortholog(s) have GTP binding, GTPase activity	orf19.3534	RHO3	Putative Rho family GTPase; possible substrate of protein farnesyltransferase and geranylgeranyltransferase type I; greater transcription in hyphal form than yeast form; plasma membrane-localized		CTRG_01644
CPAR2_104760	1.16221	8.16e-05	0.000495711	-0.0505679	0.837811	1	CPAG_03699	Ortholog(s) have role in mRNA splicing, via spliceosome and U1 snRNP, U2 snRNP, U2-type prespliceosome, U4/U6 x U5 tri-snRNP complex, U5 snRNP localization	orf19.5486.1	SMD2	Putative Core Sm protein; Hap43p-induced gene; flucytosine induced		CTRG_01666
CPAR2_103650	1.24502	3.65e-05	0.000242821	-0.106012	0.64062	1	CPAG_00973	Ortholog of C. albicans SC5314 : orf19.2210, Candida tenuis NRRL Y-1498 : CANTEDRAFT_115128, Debaryomyces hansenii CBS767 : DEHA2C08250g and Pichia stipitis Pignal : PICST_48898	orf19.2210		Protein of unknown function; Spider biofilm induced		CTRG_01711
CPAR2_105140	2.10746	6.45e-10	1.2e-08	-0.111635	0.679215	1	CPAG_03662	Ortholog of C. albicans SC5314 : orf19.1893, C. dubliniensis CD36 : Cd36_21660, Candida tenuis NRRL Y-1498 : CANTEDRAFT_91809 and Debaryomyces hansenii CBS767 : DEHA2C08052g	orf19.1893		Protein of unknown function; Spider biofilm repressed		CTRG_01723
CPAR2_406490	1.43419	1.31e-06	1.23e-05	-0.0307125	0.912674	1	CPAG_05222	Ortholog(s) have DNA-directed RNA polymerase activity, RNA-directed RNA polymerase activity	orf19.2276		Ortholog(s) have DNA-directed 5'-3' RNA polymerase activity, RNA-directed 5'-3' RNA polymerase activity		CTRG_01737
CPAR2_104420	3.03072	2.17e-22	2.72e-20	0.112071	0.733089	1	CPAG_02813	Ortholog(s) have role in vesicle-mediated transport and cellular bud localization	orf19.2238	LTE1	Protein similar to GDP/GTP exchange factors; repressed by alpha pheromone in SpiderM medium; flow model biofilm repressed		CTRG_01902
CPAR2_500180	2.21058	3.93e-10	7.55e-09	0.0594071	0.885038	1	CPAG_05269	Ortholog(s) have protein kinase activity	orf19.5325	KIN3	Protein similar to S. cerevisiae Kin3p; induced under Cdc5p depletion; shows Mob2p-dependent hyphal regulation; mutants are hypersensitive to caspofungin		CTRG_01934
CPAR2_407280	2.93848	2.91e-05	0.000197312	0.901719	0.129235	1	CPAG_01581	Ortholog of C. albicans SC5314 : orf19.1370, C. dubliniensis CD36 : Cd36_23890, Candida tenuis NRRL Y-1498 : CANTEDRAFT_112249 and Debaryomyces hansenii CBS767 : DEHA2G00594g	orf19.1370		Protein of unknown function; expression regulated by white-opaque switch; repressed by alpha pheromone in SpiderM medium		CTRG_01989
CPAR2_405960	1.34912	6.66e-06	5.18e-05	0.100642	0.75288	1	CPAG_05168	Ortholog(s) have inositol tetrakisphosphate 3-kinase activity, inositol tetrakisphosphate 6-kinase activity and inositol-1,3,4,5,6-pentakisphosphate kinase activity, more	orf19.1377	IPK2	Putative inositol polyphosphate multikinase; involved in regulation of calcium homeostasis, secretion and hyphal growth		CTRG_02006
CPAR2_405950	1.67971	3.96e-07	4.14e-06	-0.0479221	0.827001	1	CPAG_05167	Ortholog(s) have SNAP receptor activity, phosphatidic acid binding activity, role in ascospore-type prospore membrane assembly, hyphal growth and Golgi apparatus, endoplasmic reticulum, plasma membrane, prospore membrane localization	orf19.1376	SSO2	Plasma membrane t-SNARE; involved in fusion of secretory vesicles at the plasma membrane		CTRG_02007
CPAR2_405870	1.98747	2.18e-10	4.34e-09	-0.0937338	0.705068	1	CPAG_05159	Ortholog(s) have plus-end-directed microtubule motor activity, protein heterodimerization activity	orf19.1747	KIP2	Putative kinesin-related motor protein involved in mitotic spindle positioning; repressed by alpha pheromone in SpiderM medium; periodic mRNA expression, peak at cell-cycle G2/M phase		CTRG_02016
CPAR2_404570	1.46234	3.31e-06	2.82e-05	-0.0198993	0.936526	1	CPAG_00584	Ortholog(s) have role in cellular response to biotic stimulus, cellular response to starvation and filamentous growth of a population of unicellular organisms in response to biotic stimulus, more	orf19.5316	FGR29	Protein lacking an ortholog in S. cerevisiae; transposon mutation affects filamentous growth; rat catheter biofilm repressed		CTRG_02029
CPAR2_503710	1.96395	3.15e-08	4.09e-07	0.0857641	0.726482	1	CPAG_03554	Has domain(s) with predicted GTP binding activity, role in intracellular protein transport, small GTPase mediated signal transduction and intracellular localization	orf19.1702	ARF3	Similar to but not orthologous to S. cerevisae Arf3; transcript filament induced; Tup1 regulated; rat catheter biofilm repressed (see Locus History Note for Assembly 19 correction)		CTRG_02167
CPAR2_403030	2.67023	6.86e-14	2.58e-12	-0.0423292	0.870582	1	CPAG_02375	Ortholog(s) have N2-acetyl-L-ornithine:2-oxoglutarate 5-aminotransferase activity and mitochondrial matrix, nucleus localization	orf19.3770	ARG8	Putative acetylornithine aminotransferase; Gcn2, Gcn4 regulated; rat catheter biofilm induced; Spider biofilm induced		CTRG_02210
CPAR2_404470	1.35276	4.04e-06	3.36e-05	0.0218477	0.986684	1		Ortholog(s) have structural constituent of ribosome activity and mitochondrial large ribosomal subunit localization	orf19.7409.1		Ortholog(s) have structural constituent of ribosome activity and mitochondrial large ribosomal subunit localization		CTRG_02237
CPAR2_805970	1.4878	6.71e-06	5.21e-05	0.00941838	0.982513	1	CPAG_01694	Ortholog(s) have role in cellular bud site selection and cellular bud neck, endoplasmic reticulum localization	orf19.5903	RAX1	Protein with a predicted role in bud site selection; hypha-induced expression; Spider biofilm induced		CTRG_02288
CPAR2_405670	1.62788	3.85e-08	4.93e-07	-0.0165051	0.904842	1	CPAG_05140	Has domain(s) with predicted role in cell wall biogenesis	orf19.6972	SMI1B	Putative cell wall assembly regulatory protein; Rim101-repressed; possibly an essential gene, disruptants not obtained by UAU1 method		CTRG_02350
CPAR2_404900	1.31227	2.62e-05	0.000180593	-0.188739	0.444164	1	CPAG_05066	Ortholog(s) have SAM domain binding, protein kinase regulator activity	orf19.1636	STE50	Protein with sterile alpha motif (SAM) and Ras-associated domain (RAD); similar to S. cerevisiae Rad50p, which is involved in signal transduction via interaction with and regulation of MAPKKK		CTRG_02391
CPAR2_405010	1.44993	2.23e-05	0.000156823	0.0522835	0.895717	1	CPAG_05078	Ortholog(s) have sterol 24-C-methyltransferase activity and role in cellular response to drug, ergosterol biosynthetic process, establishment of protein localization to plasma membrane, protein insertion into membrane raft	orf19.1631	ERG6	Delta(24)-sterol C-methyltransferase, converts zymosterol to fecosterol, ergosterol biosynthesis; mutation confers nystatin resistance; Hap43, GlcNAc-, fluconazole-induced; upregulated in azole-resistant strain; Spider biofilm repressed		CTRG_02396
CPAR2_807140	1.10935	0.000253728	0.00132055	0.142018	0.586534	1	CPAG_02887	Ortholog(s) have mRNA binding, poly(U) RNA binding activity and role in nuclear-transcribed mRNA catabolic process, nonsense-mediated decay, regulation of mRNA stability, stress granule assembly	orf19.7368		Ortholog(s) have mRNA binding, poly(U) RNA binding activity and role in nuclear-transcribed mRNA catabolic process, nonsense-mediated decay, regulation of mRNA stability, stress granule assembly		CTRG_02448
CPAR2_807050	1.10494	0.00176893	0.0071754	0.076058	0.825902	1	CPAG_02894	Ortholog(s) have plus-end-directed microtubule motor activity, tubulin-dependent ATPase activity	orf19.7353	KIP3	Putative kinesin, involved in mitotic spindle organization		CTRG_02455
CPAR2_807030	1.0064	0.00229082	0.00896607	0.014828	0.980992	1	CPAG_02896	Ortholog(s) have enzyme activator activity, role in fungal-type cell wall chitin biosynthetic process and cellular bud neck, cellular bud neck septin ring, incipient cellular bud site localization	orf19.7349	CHS4	Activator of Chs3p chitin synthase; required for wild-type wall chitin content, but not for hyphal growth; mutant resistant to Calcofluor white; prenylation and 2 transmembrane segments predicted; functional homolog of S. cerevisiae Chs4p		CTRG_02457
CPAR2_806880	2.3915	1.8e-15	8.45e-14	0.155016	0.541955	1	CPAG_02347	Ortholog(s) have cationic amino acid transmembrane transporter activity, role in basic amino acid transmembrane export from vacuole and integral to fungal-type vacuolar membrane localization	orf19.6950		Putative vacuolar membrane transporter for cationic amino acids; Spider biofilm induced		CTRG_02475
CPAR2_806960	1.50737	1.63e-06	1.48e-05	0.0427169	0.916219	1	CPAG_02355	Ortholog(s) have role in adhesion to host, autophagy, cellular response to biotic stimulus and cellular response to starvation, more	orf19.6953	IRS4	Protein with roles in cell wall integrity, systemic (but not oral) murine infection, adherence, hyphal growth, and agar-embedded filamentous growth; antigenic in human infection; similar to S. cerevisiae Irs4p		CTRG_02541
CPAR2_102200	2.54832	4.05e-14	1.58e-12	0.23327	0.341331	1	CPAG_02595	Has domain(s) with predicted RNA binding, ribonuclease III activity and role in RNA processing	orf19.265		Protein with a ribonuclease III domain; flow model biofilm induced; Spider biofilm induced		CTRG_02553
CPAR2_103370	1.29062	0.000196832	0.00105705	-0.0233588	0.932173	1	CPAG_01000	Ortholog of C. albicans SC5314 : orf19.306/USO5, C. dubliniensis CD36 : Cd36_83070, Candida tenuis NRRL Y-1498 : CANTEDRAFT_116534 and Debaryomyces hansenii CBS767 : DEHA2D11616g	orf19.306	USO5	Kinesin-associated protein; forms heterodimer with Kar3; involved in spindle formation; transcription is induced upon filamentous growth and in response to alpha pheromone in SpiderM medium		CTRG_02588
CPAR2_102290	1.41723	2.75e-06	2.37e-05	0.227729	0.391118	1	CPAG_02604	Ortholog of C. albicans SC5314 : orf19.2506, C. dubliniensis CD36 : Cd36_80940, Candida tenuis NRRL Y-1498 : CANTEDRAFT_114264 and Debaryomyces hansenii CBS767 : DEHA2A08558g	orf19.2506		Protein of unknown function; opaque-specific transcript; induced during chlamydospore formation in both C. albicans and C. dubliniensis; Hog1-repressed; Spider biofilm induced		CTRG_02638
CPAR2_102280	1.02791	0.00281566	0.0106731	-0.0918663	0.701287	1	CPAG_02603	Ortholog(s) have centromeric DNA binding activity and role in 2-micrometer plasmid partitioning, mitotic sister chromatid segregation	orf19.6163	CSE4	Centromeric histone H3 variant; role in structural changes of centromeric nucleosomes during cell cycle; 4 nucleosomes bind 1 centromere, each has 1 Cse4 molecule during most of cell cycle, 2 molecules in anaphase; Spider biofilm repressed		CTRG_02639
CPAR2_701950	1.65032	8.58e-08	1.03e-06	0.18947	0.469949	1	CPAG_04794	Ortholog(s) have DNA binding, DNA-dependent ATPase activity, chromatin binding activity	orf19.6291		Ortholog(s) have DNA binding, DNA-dependent ATPase activity, chromatin binding activity		CTRG_02669
CPAR2_502060	2.10421	1.46e-08	2.03e-07	-0.244128	0.431758	1	CPAG_05449	Ortholog of C. albicans SC5314 : orf19.2638, C. dubliniensis CD36 : Cd36_53200, Candida tenuis NRRL Y-1498 : CANTEDRAFT_115234 and Pichia stipitis Pignal : PICST_32115	orf19.2638		Protein of unknown function; Spider biofilm induced		CTRG_02687
CPAR2_602070	1.22813	1.55e-05	0.000111984	-0.0527102	0.829034	1	CPAG_02740	Ortholog(s) have role in protein import into peroxisome matrix and peroxisomal membrane localization	orf19.5575		Putative peripheral peroxisomal membrane peroxin; required for regulating peroxisome size and maintenance; Spider biofilm induced		CTRG_02771
CPAR2_601410	1.45705	5.37e-07	5.48e-06	0.0527418	0.876021	1	CPAG_00795	Ortholog(s) have protein serine/threonine kinase activity	orf19.3474	IPL1	Putative Aurora kinase; Hap43-induced; induced during planktonic growth; possibly an essential gene, disruptants not obtained by UAU1 method		CTRG_02814
CPAR2_602430	1.18537	7.15e-05	0.000439848	-0.0324343	0.843347	1	CPAG_02706	Ortholog(s) have chaperone binding activity, role in ER-associated ubiquitin-dependent protein catabolic process, protein folding in endoplasmic reticulum, response to unfolded protein and endoplasmic reticulum lumen localization	orf19.3438		Ortholog(s) have chaperone binding activity, role in protein folding in endoplasmic reticulum, response to unfolded protein, ubiquitin-dependent ERAD pathway and endoplasmic reticulum lumen localization		CTRG_02842
CPAR2_602870	1.75555	1.49e-09	2.55e-08	0.0127562	0.968634	1	CPAG_00648	Ortholog(s) have protein phosphatase inhibitor activity, protein tyrosine/serine/threonine phosphatase activity	orf19.4192	CDC14	Protein involved in exit from mitosis and morphogenesis; ortholog of S. cerevisiae Cdc14p, which is a dual-specificity phosphatase and cell-cycle regulator; suppresses S. cerevisiae cdc15-lyt1, dbf2-2, and (partially) tem1 mutant phenotypes		CTRG_02930
CPAR2_603000	1.16577	0.000294786	0.00150724	-0.0885688	0.709554	1	CPAG_03791	Ortholog(s) have cellular bud, cytoplasm localization	orf19.92		Protein with a predicted thioredoxin-like domain; Hap43-repressed; induced by prostaglandins		CTRG_02952
CPAR2_603770	1.96426	1.21e-09	2.08e-08	0.00655543	0.981231	1	CPAG_03713	Ortholog(s) have anaphase-promoting complex binding, ubiquitin-protein ligase activator activity	orf19.122	CDC20	Activator of anaphase-promoting complex/cyclosome; induced under Cdc5 depletion; member of conserved Mcm1 regulon; mRNA expression peaks at cell-cycle G2/M phase; mRNA binds She3 and is localized to buds of yeast cells and to hyphal tips		CTRG_02979
CPAR2_603640	1.21891	1.94e-05	0.00013823	-0.0471978	0.851738	1		Ortholog of C. albicans SC5314 : orf19.4207, Candida tenuis NRRL Y-1498 : CANTEDRAFT_114314, Debaryomyces hansenii CBS767 : DEHA2G05170g and Pichia stipitis Pignal : psti_CGOB_00109	calb_CGOB_00001				CTRG_02991
CPAR2_603630	1.05699	0.000203163	0.0010871	0.0944849	0.762396	1	CPAG_03726	Ortholog(s) have recombinase activity	orf19.4208	RAD52	Required for homologous DNA recombination, repair of UV- or MMS-damaged DNA, telomere length, UV-induced LOH; constitutive expression, MMS-induced; weakly complements S. cerevisiae rad52 mutant; slow growth, increased white-to-opaque switch		CTRG_02992
CPAR2_603360	1.84288	5.75e-07	5.82e-06	0.325747	0.275294	1	CPAG_03754	Ortholog(s) have D-amino-acid N-acetyltransferase activity, role in D-amino acid metabolic process and cytosol, nucleus localization	orf19.6323	HPA2	Ortholog(s) have D-amino-acid N-acetyltransferase activity and role in D-amino acid metabolic process, cellular detoxification of nitrogen compound, protein acetylation		CTRG_03027
CPAR2_206200	1.25568	2.11e-05	0.000149239	0.0921027	0.73909	1	CPAG_02079	Ortholog(s) have tRNA (uracil) methyltransferase activity, role in chronological cell aging, response to stress, tRNA methylation, tRNA wobble uridine modification and cytosol, nucleus localization	orf19.6378	TRM9	Putative tRNA methyltransferase; repressed during the mating process		CTRG_03049
CPAR2_204370	2.13107	4.56e-08	5.76e-07	0.0236266	0.971183	1	CPAG_00148	Ortholog(s) have RNA polymerase II core promoter proximal region sequence-specific DNA binding transcription factor activity, core promoter proximal region sequence-specific DNA binding activity	orf19.6124	ACE2	Transcription factor; similar to S. cerevisiae Ace2 and Swi5; regulates morphogenesis, cell separation, adherence, virulence in a mice; mutant is hyperfilamentous; rat catheter and Spider biofilm induced		CTRG_03073
CPAR2_205850	1.60825	3.85e-07	4.04e-06	-0.139023	0.580809	1	CPAG_00324	Ortholog of C. albicans SC5314 : orf19.6414, C. dubliniensis CD36 : Cd36_34040, Candida tenuis NRRL Y-1498 : CANTEDRAFT_132607 and Debaryomyces hansenii CBS767 : DEHA2A11638g	orf19.6414		Ortholog of C. dubliniensis CD36 : Cd36_34040, C. parapsilosis CDC317 : CPAR2_205850, Candida tenuis NRRL Y-1498 : CANTEDRAFT_132607 and Debaryomyces hansenii CBS767 : DEHA2A11638g		CTRG_03081
CPAR2_804730	1.34442	4.93e-05	0.000317138	1.47e-05	0.982669	1	CPAG_02065	Ortholog(s) have role in cell cycle arrest in response to pheromone, establishment of protein localization to plasma membrane, fungal-type cell wall biogenesis and osmosensory signaling pathway, more	orf19.5110	OPY2	Predicted transmembrane protein; role in cell wall biogenesis; required for Cek1 phosphorylation; Spider biofilm induced		CTRG_03173
CPAR2_303000	1.04224	0.013344	0.0382127	0.0869541	0.922223	1	CPAG_03381	Ortholog of C. albicans SC5314 : orf19.1106, C. dubliniensis CD36 : Cd36_53610, Candida orthopsilosis Co 90-125 : CORT_0E05140 and Candida tropicalis MYA-3404 : CTRG_03186	orf19.1106		Protein with Mob2p-dependent hyphal regulation; fluconazole-induced		CTRG_03186
CPAR2_204600	1.93953	1.6e-09	2.7e-08	0.060534	0.810296	1	CPAG_04101	Ortholog of Candida orthopsilosis Co 90-125 : CORT_0D04700 and Candida tropicalis MYA-3404 : CTRG_03298	orf19.998		Putative adapter protein; links synaptojanins Inp52 and Inp53 to the cortical actin cytoskeleton in S. cerevisiae; mutants are viable		CTRG_03298
CPAR2_804080	1.48072	2.68e-06	2.31e-05	0.033729	0.884444	1	CPAG_01842	Ortholog(s) have protein binding, bridging activity, role in actin cortical patch localization and actin cortical patch, cellular bud neck, cellular bud tip, mating projection tip, membrane localization	orf19.998		Putative adapter protein; links synaptojanins Inp52 and Inp53 to the cortical actin cytoskeleton in S. cerevisiae; mutants are viable		CTRG_03306
CPAR2_804640	1.79688	3.47e-08	4.48e-07	0.0220027	0.971423	1	CPAG_02056	Ortholog(s) have protein serine/threonine kinase activity	orf19.4890	CLA4	Ste20p family Ser/Thr kinase required for wild-type filamentous growth, organ colonization and virulence in mouse systemic infection; role in chlamydospore formation; functional homolog of S. cerevisiae Cla4p; mutant caspofungin sensitive		CTRG_03317
CPAR2_207500	1.36614	6.6e-06	5.15e-05	0.0429892	0.896362	1	CPAG_01928	Has domain(s) with predicted ATP binding, protein serine/threonine kinase activity and role in protein phosphorylation	orf19.5253		Has domain(s) with predicted ATP binding, protein tyrosine kinase activity and role in protein phosphorylation		CTRG_03439
CPAR2_804540	1.15167	0.00151988	0.00624241	-0.00085185	0.952085	1	CPAG_02046	Ortholog(s) have L-glutamine transmembrane transporter activity, L-isoleucine transmembrane transporter activity, L-tyrosine transmembrane transporter activity	orf19.1142	AVT4	Putative vacuolar transporter of large neutral amino acids; induced by alpha pheromone in SpiderM medium		CTRG_03461
CPAR2_804550	2.2217	2e-11	4.84e-10	-0.117929	0.591937	1	CPAG_02047	Ortholog of C. albicans SC5314 : orf19.1144, C. dubliniensis CD36 : Cd36_11030, Candida tenuis NRRL Y-1498 : CANTEDRAFT_116636 and Debaryomyces hansenii CBS767 : DEHA2F10340g	orf19.1144		Protein with SEL-1 like protein domain; early-stage flow model biofilm induced		CTRG_03473
CPAR2_700060	1.26993	9.77e-06	7.35e-05	0.187488	0.530319	1	CPAG_04217	Ortholog of C. albicans SC5314 : orf19.3100, C. dubliniensis CD36 : Cd36_46550, Candida tenuis NRRL Y-1498 : CANTEDRAFT_125110 and Debaryomyces hansenii CBS767 : DEHA2G12936g	orf19.3100		Protein with t-SNARE domains and a microtubule associated domain; Hap43-induced gene; repressed by alpha pheromone in SpiderM medium		CTRG_03504
CPAR2_201780	1.24808	2.86e-05	0.000194671	0.0275138	0.93104	1	CPAG_05719	Ortholog(s) have role in CVT pathway, ER to Golgi vesicle-mediated transport, macroautophagy, meiosis, peroxisome degradation, piecemeal microautophagy of nucleus, protein localization to pre-autophagosomal structure, vesicle organization	orf19.3764	GSG1	Putative subunit of the TRAPP complex; involved in targeting of ER-to-Golgi transport vesicles; flow model biofilm induced		CTRG_03538
CPAR2_201490	2.14138	3e-11	7.02e-10	0.129233	0.602003	1	CPAG_03048	Has domain(s) with predicted C-8 sterol isomerase activity, role in ergosterol biosynthetic process and endoplasmic reticulum localization	orf19.6026	ERG2	C-8 sterol isomerase; enzyme of ergosterol biosynthesis; converts fecosterol to episterol; mutant is hypersensitive to multiple drugs; ketoconazole-induced; flow model and Spider biofilm repressed		CTRG_03653
CPAR2_202980	1.87238	1.58e-10	3.26e-09	0.224199	0.507943	1	CPAG_05603	Ortholog(s) have DNA binding, nucleosome binding activity	orf19.5035	HPC2	Ortholog(s) have DNA binding, nucleosome binding activity		CTRG_03665
CPAR2_700580	1.37127	1.68e-06	1.52e-05	-0.0161459	0.935896	1	CPAG_04267	Ortholog(s) have methylated histone residue binding activity	orf19.7221	SET3	NAD-dependent histone deacetylase; mutations affect filamentous growth; genetic evidence suggests Set3/Hos2 function as a complex to regulate white-opaque switching, morphogenesis, and virulence; flow model biofilm induced		CTRG_03690
CPAR2_501040	1.02402	0.000362114	0.00179747	-0.121753	0.694539	1	CPAG_05352	Ortholog(s) have nucleolus localization	orf19.2875		Ortholog of S. pombe SPAC1071.09c DNAJ domain protein; Hap43-induced gene		CTRG_03825
CPAR2_500310	1.99401	7.11e-10	1.3e-08	0.149917	0.538682	1	CPAG_05283	Ortholog(s) have phosphatidylinositol binding activity, role in cellular response to nitrogen starvation, piecemeal microautophagy of nucleus and Golgi apparatus, endosome, extrinsic to membrane, fungal-type vacuole localization	orf19.1793		Ortholog(s) have phosphatidylinositol-3,5-bisphosphate binding, phosphatidylinositol-3-phosphate binding, phosphatidylinositol-4-phosphate binding, phosphatidylinositol-5-phosphate binding activity		CTRG_03878
CPAR2_501400	1.05711	0.000464053	0.00224311	0.00862649	0.990317	1	CPAG_05386	Ortholog(s) have mannosyl-oligosaccharide glucosidase activity	orf19.4719	CWH41	Processing alpha glucosidase I, involved in N-linked protein glycosylation and assembly of cell wall beta 1,6 glucan; rat catheter biofilm repressed		CTRG_04033
CPAR2_208530	1.12863	0.00212155	0.00842625	-0.0757803	0.806714	1	CPAG_01048	Ortholog(s) have role in pathogenesis and cell surface, cell wall-bounded periplasmic space, extracellular region localization	orf19.4424	PHO100	Putative inducible acid phosphatase; DTT-extractable and observed in culture supernatant in low-phosphate conditions; slight effect on murine virulence; virulence-group-correlated expression; N-glycosylated; F-12/CO2 early biofilm induced		CTRG_04132
CPAR2_208610	1.71347	2.33e-07	2.53e-06	0.0650845	0.805888	1	CPAG_01040	Ortholog(s) have structural constituent of cytoskeleton activity, role in microtubule nucleation and spindle pole body localization	orf19.4435		Ortholog(s) have structural constituent of cytoskeleton activity, role in microtubule nucleation and spindle pole body localization		CTRG_04158
CPAR2_208600	2.1536	5.78e-12	1.54e-10	0.0785822	0.826709	1	CPAG_01041	Ortholog(s) have sequence-specific DNA binding, sequence-specific DNA binding transcription factor activity	orf19.4433	CPH1	Transcription factor; for mating, filamentation on solid media, pheromone-stimulated biofilms; in pathway with Ess1, Czf1; required with Efg1 for host cytokine response; regulates galactose metabolism genes; rat cathether biofilm repressed		CTRG_04159
CPAR2_209030	1.21149	0.0033481	0.0122812	0.0267181	0.969004	1	CPAG_01893	Ortholog of C. albicans SC5314 : orf19.6205, C. dubliniensis CD36 : Cd36_06550, Candida tenuis NRRL Y-1498 : CANTEDRAFT_111035 and Debaryomyces hansenii CBS767 : DEHA2F25300g	orf19.6205		Ortholog of C. dubliniensis CD36 : Cd36_06550, C. parapsilosis CDC317 : CPAR2_209030, Candida tenuis NRRL Y-1498 : CANTEDRAFT_111035 and Debaryomyces hansenii CBS767 : DEHA2F25300g		CTRG_04185
CPAR2_208990	1.54211	1.72e-06	1.54e-05	-0.0255485	0.914855	1	CPAG_01889	Ortholog(s) have role in mitotic cell cycle checkpoint, regulation of translational initiation in response to osmotic stress, stress granule disassembly	orf19.6213	SUI2	Translation initiation factor eIF2, alpha chain; genes encoding ribosomal subunits, translation factors, and tRNA synthetases are downregulated upon phagocytosis by murine macrophage; stationary phase enriched protein		CTRG_04191
CPAR2_206290	1.01583	0.000372631	0.00184348	0.17861	0.548189	1	CPAG_02087	Ortholog(s) have cellular bud tip localization	orf19.6268		Putative cohesin complex subunit; expression downregulated in an ssr1 null mutant		CTRG_04246
CPAR2_109570	1.10261	0.000102794	0.000604873	0.116652	0.649202	1	CPAG_01340	Ortholog(s) have phosphoribosylanthranilate isomerase activity, role in tryptophan biosynthetic process and cytoplasm localization	orf19.6096	TRP1	Phosphoribosylanthranilate isomerase; tryptophan biosynthesis; expected unifunctional, unlike trifunctional enzyme of some other fungi; complements E. coli trpC, S. cerevisiae trp1 mutant; CCT1 and TRP1 overlap; Spider biofilm repressed		CTRG_04286
CPAR2_105990	2.13562	2.26e-10	4.48e-09	0.112384	0.689984	1	CPAG_04840	Ortholog(s) have cytosol, nucleus localization	orf19.2988		Predicted aminotransferase based on S. pombe ortholog SPBC660.12c; flow model biofilm induced		CTRG_04329
CPAR2_110390	1.08276	0.000149746	0.000832988	0.13981	0.61424	1	CPAG_01403	Ortholog(s) have role in adhesion to host, cell adhesion, establishment of cell polarity, regulation of transcription, DNA-dependent and cellular bud neck, cellular bud tip, mitochondrion, plasma membrane localization	orf19.1133	MSB1	Putative regulator of transcription; expression in S. cerevisiae flo8 and flo11 mutants suggests a role in regulation of adhesion factors		CTRG_04353
CPAR2_105880	1.00646	0.00448518	0.015751	0.0240945	0.964913	1	CPAG_04830	Ortholog(s) have structural constituent of cytoskeleton activity	orf19.6034	TUB2	Beta-tubulin; functional homolog of ScTub2; overproduction makes S. cerevisiae inviable; has two introns; GlcNAc, hypha fluconazole-induced; slow growth, ectopic expression increases white-to opaque switch; rat catheter biofilm repressed		CTRG_04373
CPAR2_109890	2.28531	6.43e-13	2.05e-11	0.045059	0.881758	1	CPAG_00746	Ortholog(s) have C-8 sterol isomerase activity, role in ascospore formation, cellular response to drug, ergosterol biosynthetic process and endoplasmic reticulum localization	orf19.6026	ERG2	C-8 sterol isomerase; enzyme of ergosterol biosynthesis; converts fecosterol to episterol; mutant is hypersensitive to multiple drugs; ketoconazole-induced; flow model and Spider biofilm repressed		CTRG_04378
CPAR2_110170	1.18593	3.3e-05	0.00022189	0.103633	0.804824	1	CPAG_01424	Ortholog of C. albicans SC5314 : orf19.6027, C. dubliniensis CD36 : Cd36_00740, Candida tenuis NRRL Y-1498 : CANTEDRAFT_133175 and Debaryomyces hansenii CBS767 : DEHA2D09724g	orf19.6027		Ortholog of C. dubliniensis CD36 : Cd36_00740, C. parapsilosis CDC317 : CPAR2_110170, Candida tenuis NRRL Y-1498 : CANTEDRAFT_133175 and Debaryomyces hansenii CBS767 : DEHA2D09724g		CTRG_04379
CPAR2_109900	1.65179	1.34e-08	1.87e-07	0.0229133	0.99871	1	CPAG_00745	Ortholog(s) have role in cellular response to hydroxyurea, regulation of cell cycle and cytoplasm, nucleus localization	orf19.6022	NRM1	Transcriptional regulator of cell cycle gene expression; regulates expression of genes involved in DNA replication stress; interacts with Swi4 and Swi6; repressed during core stress response; Spider biofilm repressed		CTRG_04388
CPAR2_109990	1.81742	4.87e-10	9.23e-09	-0.0207357	0.896401	1	CPAG_00737	Ortholog(s) have protein kinase activity	orf19.6010	CDC5	Polo-like kinase; member of conserved Mcm1 regulon; depletion causes defects in spindle elongation and Cdc35-dependent filamentation; virulence-group-correlated expression; likely essential (UAU1 method); Spider biofilm repressed		CTRG_04398
CPAR2_106590	1.17153	8.78e-05	0.000527529	0.156508	0.530739	1	CPAG_04901	Protein with a role in mitochondrial DNA recombinational repair; also involved in interstrand cross-link repair; predicted localization to mitochondrial nucleoid	orf19.2956	MGM101	Putative mitochondrial genome maintenance protein; fungal-specific (no human or murine homolog); mutation confers hypersensitivity to tubercidin (7-deazaadenosine)		CTRG_04667
CPAR2_105370	2.1068	1.56e-09	2.64e-08	0.0765904	0.790263	1	CPAG_03641	Ortholog of S. cerevisiae : RMD6, C. albicans SC5314 : orf19.6852, C. dubliniensis CD36 : Cd36_04330, Candida tenuis NRRL Y-1498 : CANTEDRAFT_94317 and Debaryomyces hansenii CBS767 : DEHA2D13442g	orf19.6852		Ortholog of Rmd6 involved in S. cerevisiae sporulation; flow model biofilm induced		CTRG_04700
CPAR2_106970	1.26775	1.07e-05	7.97e-05	0.137327	0.636557	1	CPAG_04940	Ortholog(s) have role in N-acetylglucosamine metabolic process and cytoplasm localization	orf19.1066	GIG1	Protein induced by N-acetylglucosamine (GlcNAc); localized in cytoplasm; mutation causes increased resistance to nikkomycin Z		CTRG_04727
CPAR2_107010	1.01828	0.00748511	0.0239054	0.00743681	0.966734	1	CPAG_05579	Ortholog(s) have role in DNA methylation, cellular response to DNA damage stimulus, regulation of DNA methylation and mating-type region heterochromatin, nuclear centromeric heterochromatin, telomeric heterochromatin localization	orf19.1061	HHT21	Putative histone H3; amphotericin B repressed; regulated by Efg1, farnesol; Hap43-induced; rat catheter and Spider biofilm repressed		CTRG_04732
CPAR2_105070	1.35016	8.03e-05	0.000488973	-0.0226562	0.907758	1	CPAG_03668	Ortholog(s) have heme binding activity	orf19.4459		Predicted heme-binding stress-related protein; Tn mutation affects filamentous growth; induced during chlamydospore formation in C. albicans and C. dubliniensis; Spider biofilm induced		CTRG_04767
CPAR2_108470	3.12948	9.77e-19	7.9e-17	0.160482	0.504707	1	CPAG_00942	Ortholog(s) have role in protein targeting to vacuole, re-entry into mitotic cell cycle after pheromone arrest and endoplasmic reticulum membrane localization	orf19.4471		Ortholog(s) have role in TOR signaling, re-entry into mitotic cell cycle after pheromone arrest and endoplasmic reticulum membrane, endoplasmic reticulum-Golgi intermediate compartment localization		CTRG_04774
CPAR2_107500	1.5641	3.36e-07	3.57e-06	-0.186443	0.522147	1	CPAG_04993	Ortholog(s) have role in cellular response to chemical stimulus, cellular response to starvation and filamentous growth of a population of unicellular organisms in response to chemical stimulus, more	orf19.2475	PGA26	GPI-anchored adhesin-like protein of the cell wall; role in cell wall integrity; required for normal virulence; induced in high iron and during cell wall regeneration; Hap43-repressed		CTRG_04820
CPAR2_107320	1.46508	1.98e-06	1.75e-05	0.0363795	0.89618	1	CPAG_04976	Ortholog of C. albicans SC5314 : orf19.2459, C. dubliniensis CD36 : Cd36_05560, Candida tenuis NRRL Y-1498 : CANTEDRAFT_116390 and Debaryomyces hansenii CBS767 : DEHA2E06886g	orf19.2459		Protein of unknown function; mRNA binds to She3; Hap43 repressed gene; Spider biofilm induced		CTRG_04835
CPAR2_300220	1.10901	0.000337808	0.0016968	-0.0320201	0.871799	1	CPAG_00632	Ortholog(s) have role in apoptotic process and fungal-type vacuole, trans-Golgi network localization	orf19.7020	KEX1	Carboxypeptidase involved in maturation of candidalysin Ece1p		CTRG_04891
CPAR2_301600	1.9228	1.24e-07	1.42e-06	0.124814	0.721978	1	CPAG_03948	Ortholog(s) have role in cell adhesion and integral to membrane, plasma membrane localization	orf19.7084	DFI1	Cell-surface associated glycoprotein; promotes activation of Cek1 in a matrix-dependent manner; N-glycosylated; Spider biofilm induced		CTRG_04920
CPAR2_300210	3.10609	4.03e-18	2.8e-16	0.139101	0.609558	1	CPAG_00631	Ortholog(s) have fungal-type cell wall localization	orf19.7104		Adhesin-like cell wall protein; similar to mucins and to a Litomosoides microfilarial sheath protein; N-terminal secretion signal; rat catheter and Spider biofilm repressed		CTRG_04937
CPAR2_300200	1.04891	0.000442609	0.00214649	0.115864	0.688659	1	CPAG_00630	Ortholog(s) have cyclin-dependent protein serine/threonine kinase inhibitor activity	orf19.7105	FAR1	Protein involved in regulation of pheromone-mediated mating; repressed by A1p and Alpha2p in white-phase cells; null mutant shows no pheromone response in opaque cells; overexpression causes enhanced pheromone response and cell cycle arrest		CTRG_04938
CPAR2_703220	1.37762	2.19e-05	0.000154336	-0.0683069	0.771445	1	CPAG_04674	Ortholog(s) have Rho GTPase activator activity and role in actin cytoskeleton organization, negative regulation of Rho protein signal transduction	orf19.6573	BEM2	Putative Rho1p GTPase activating protein (GAP); serum-induced transcript; Spider biofilm induced; flow model biofilm repressed		CTRG_04965
CPAR2_702770	1.85138	2.01e-10	4.06e-09	0.0323644	0.912797	1	CPAG_04717	Ortholog(s) have role in post-Golgi vesicle-mediated transport and cellular bud tip, cytoplasm localization	orf19.6476		Putative protein with a predicted role in exocytic transport from the Golgi; filament induced		CTRG_05026
CPAR2_301210	2.60144	1.26e-14	5.24e-13	0.0118671	0.973502	1	CPAG_03909	Ortholog(s) have acetyl-CoA:L-glutamate N-acetyltransferase activity, glutamate N-acetyltransferase activity, role in ornithine biosynthetic process and mitochondrial matrix localization	orf19.6500	ECM42	Ornithine acetyltransferase; Gcn2, Gcn4-regulated; clade-specific gene expression; possibly essential gene, disruptants not obtained by UAU1 method; Spider biofilm induced		CTRG_05048
CPAR2_703300	1.63238	9.86e-07	9.54e-06	0.0951598	0.724986	1	CPAG_04666	Ortholog(s) have electron carrier activity, role in ergosterol biosynthetic process and endoplasmic reticulum membrane localization	orf19.7049	CYB5	Cytochrome b(5); ortholog of S. cerevisiae Cyb5; induced in high iron; fluconazole-induced; shows colony morphology-related gene regulation by Ssn6; mutants are viable		CTRG_05068
CPAR2_805530	1.44	3.16e-06	2.7e-05	0.121411	0.735038	1	CPAG_03234	Ortholog(s) have mitochondrion localization	orf19.6585		Ortholog(s) have role in protein maturation by [4Fe-4S] cluster transfer and mitochondrial matrix localization		CTRG_05103
CPAR2_805450	2.3049	2.23e-13	7.65e-12	0.150751	0.571037	1	CPAG_03242	Ortholog(s) have actin binding, calmodulin binding activity	orf19.6536	IQG1	Actomyosin ring component at bud neck; cell-cycle regulated ser phosphorylation at CDK sites regulate association with Bni1/Bnr1, Iqg1 degradation, and ring disassembly; mutation causes cytokinetic defects; rat catheter biofilm repressed		CTRG_05119
CPAR2_703790	1.18373	5.87e-05	0.000368323	-0.0424043	0.874668	1	CPAG_03460	Ortholog(s) have argininosuccinate lyase activity, role in arginine biosynthetic process via ornithine and cytosol localization	orf19.6689	ARG4	Argininosuccinate lyase, catalyzes the final step in the arginine biosynthesis pathway; alkaline downregulated; flow model biofilm induced; Spider biofilm induced		CTRG_05176
CPAR2_704090	2.02703	1.46e-10	3.02e-09	-0.192831	0.456461	1	CPAG_03432	Has domain(s) with predicted RNA binding activity, role in RNA processing and nucleus, ribonucleoprotein complex localization	orf19.5126		Putative adhesin-like protein		CTRG_05204
CPAR2_704310	1.5149	7.03e-06	5.44e-05	-0.0330488	0.876423	1	CPAG_03411	Ortholog(s) have role in filamentous growth of a population of unicellular organisms, fungal-type cell wall organization and cytoplasm, membrane localization	orf19.5147	LMO1	Protein involved together with Dck1p and Rac1p in invasive filamentous growth and cell wall integrity; acts upstream of MAP kinase Cek1p; has similarity to human ELMO1		CTRG_05227
CPAR2_303670	1.87879	2.09e-10	4.19e-09	-0.133978	0.61675	1	CPAG_03317	Ortholog(s) have calcium-dependent ATPase activity, microfilament motor activity and role in actomyosin contractile ring contraction, cytokinesis, actomyosin contractile ring assembly, cytokinesis, completion of separation	orf19.6294	MYO1	Component of actomyosin ring at neck of newly-emerged bud		CTRG_05291
CPAR2_303660	1.4248	2.38e-06	2.07e-05	0.0768496	0.839526	1	CPAG_03318	Ortholog(s) have cyclin-dependent protein serine/threonine kinase regulator activity	orf19.3207	CCN1	G1 cyclin; required for hyphal growth maintenance (not initiation); cell-cycle regulated transcription (G1/S); Cdc28p-Ccn1p initiates Cdc11p S394 phosphorylation on hyphal induction; expression in S. cerevisiae inhibits pheromone response		CTRG_05292
CPAR2_100430	1.77513	4.78e-08	5.98e-07	0.0507246	0.818879	1	CPAG_02533	Ortholog(s) have Golgi apparatus, endoplasmic reticulum localization	orf19.3173		Has domain(s) with predicted calcium ion binding activity		CTRG_05314
CPAR2_302560	2.64611	1.03e-18	8.24e-17	0.0499405	0.934723	1	CPAG_00275	Ortholog of C. albicans SC5314 : orf19.1948, C. dubliniensis CD36 : Cd36_51110, Candida tenuis NRRL Y-1498 : CANTEDRAFT_135271 and Debaryomyces hansenii CBS767 : DEHA2E12914g	orf19.1948		Ortholog of C. dubliniensis CD36 : Cd36_51110, C. parapsilosis CDC317 : CPAR2_302560, Candida tenuis NRRL Y-1498 : CANTEDRAFT_135271 and Debaryomyces hansenii CBS767 : DEHA2E12914g		CTRG_05374
CPAR2_501910	2.16526	1.52e-13	5.38e-12	-0.139718	0.664194	1	CPAG_05436	Ortholog(s) have protein homodimerization activity, structural constituent of cytoskeleton activity	orf19.1941	NUF2	Kinetochore component; amount of Nuf2p and Mtw1p protein detected at each centromere is consistent with a single kinetochore microtubule attachment site		CTRG_05381
CPAR2_601520	3.0617	2.18e-19	1.89e-17	-0.0538504	0.846274	1	CPAG_00122	Ortholog(s) have ornithine carbamoyltransferase activity, role in arginine biosynthetic process via ornithine, asexual sporulation and cytosol, mitochondrial matrix localization	orf19.5610	ARG3	Putative ornithine carbamoyltransferase; Gcn4-regulated; Hap43-induced; repressed in alkalinizing medium; rat catheter and Spider biofilm induced		CTRG_05401
CPAR2_303150	1.69766	2.33e-06	2.03e-05	0.239142	0.476913	1	CPAG_03367	Ortholog of C. albicans SC5314 : orf19.4325, C. dubliniensis CD36 : Cd36_52760, Candida tenuis NRRL Y-1498 : CANTEDRAFT_133407 and Debaryomyces hansenii CBS767 : DEHA2G08030g	orf19.4325		Ortholog of C. dubliniensis CD36 : Cd36_52760, C. parapsilosis CDC317 : CPAR2_303150, Candida tenuis NRRL Y-1498 : CANTEDRAFT_133407 and Debaryomyces hansenii CBS767 : DEHA2G08030g		CTRG_05432
CPAR2_303140	1.45463	4.69e-06	3.81e-05	0.22221	0.590417	1	CPAG_03368	Ortholog(s) have role in mRNA cis splicing, via spliceosome, maturation of 5S rRNA and U4/U6 x U5 tri-snRNP complex localization	orf19.4326		Ortholog(s) have role in mRNA splicing, via spliceosome, maturation of 5S rRNA and U4/U6 x U5 tri-snRNP complex localization		CTRG_05433
CPAR2_502200	2.42215	3.22e-13	1.09e-11	0.0741552	0.764566	1	CPAG_05463	Ortholog(s) have histone binding, protein complex binding, protein homodimerization activity, protein kinase activator activity, ubiquitin binding activity	orf19.1282	CKS1	Ortholog(s) have cyclin-dependent protein serine/threonine kinase activator activity, histone binding, protein-containing complex binding, ubiquitin binding, zinc ion binding activity		CTRG_05462
CPAR2_303270	1.10308	0.000514111	0.00244306	-0.098202	0.68286	1	CPAG_03355	Ortholog(s) have role in cellular response to copper ion	orf19.1926	SEF2	Zn(II)2Cys6 transcription factor, required for normal resistance to copper; repressed by Sfu1 in high-iron conditions; regulated by Sef1, Sfu1, and Hap43; rat catheter and Spider biofilm induced		CTRG_05472
CPAR2_302520	1.00088	0.000650018	0.00298321	0.108822	0.672534	1	CPAG_00270	Ortholog(s) have cellular bud neck, cytoplasm, ribosome localization	orf19.4349		Protein of unknown function; transcript repressed by elevated CO2; Spider biofilm induced		CTRG_05550
CPAR2_806860	2.18134	9.27e-11	2.03e-09	-0.0352545	0.877056	1	CPAG_02345	Ortholog(s) have microtubule binding activity	orf19.7377	ASE1	Putative microtubule-associated protein; member of conserved Mcm1p regulon; periodic mRNA expression, peak at cell-cycle G2/M phase		CTRG_05661
CPAR2_808680	1.30873	0.000809517	0.00362227	0.0853791	0.830121	1	CPAG_02231	Ortholog of C. albicans SC5314 : orf19.6813, C. dubliniensis CD36 : Cd36_86840, Debaryomyces hansenii CBS767 : DEHA2F04818g and Pichia stipitis Pignal : PICST_30208	orf19.6813		Protein of unknown function; Hap43-induced gene		CTRG_05667
CPAR2_808440	1.48492	3.37e-06	2.86e-05	-0.0179188	0.915561	1	CPAG_02254	Ortholog(s) have role in cytokinesis, septin ring assembly and cellular bud neck septin ring localization	orf19.7450		Ortholog(s) have protein binding, bridging activity, role in septin ring assembly and cellular bud neck septin ring localization		CTRG_05702
CPAR2_503900	1.13443	9.61e-05	0.000574159	0.0857926	0.797722	1	CPAG_03572	Ortholog(s) have RNA polymerase II core promoter proximal region sequence-specific DNA binding, more	orf19.5389	FKH2	Forkhead transcription factor; morphogenesis regulator; required for wild-type hyphal transcription, cell separation, and for virulence in cell culture; mutant lacks true hyphae, is constitutively pseudohyphal; upregulated in RHE model		CTRG_05718
CPAR2_402930	1.11419	0.000230828	0.00121313	0.0435698	0.934648	1	CPAG_02385	Ortholog(s) have role in axial cellular bud site selection and cellular bud neck, integral to plasma membrane, septin ring localization	orf19.5292	AXL2	Ortholog of S. cerevisiae Axl2; a plasma membrane protein involved in determination of budding pattern; O-glycosylated by Pmt4; mutant is viable		CTRG_05740
CPAR2_600540	1.13693	0.000397808	0.00195005	0.117952	0.743585	1	CPAG_01389	Ortholog(s) have centromeric DNA binding activity, role in chromosome segregation, mitotic spindle organization in nucleus and condensed nuclear chromosome inner kinetochore localization	orf19.5551	MIF2	Centromere-associated protein; similar to CENP-C proteins; Cse4p and Mif2p colocalize at C. albicans centromeres		CTRG_05763
CPAR2_200410	1.05934	0.00115059	0.00490308	0.126702	0.753461	1	CPAG_01543	Ortholog(s) have role in mRNA splicing, via spliceosome and spliceosomal complex localization	orf19.7620		Ortholog(s) have ATPase activator activity, role in mRNA splicing, via spliceosome, positive regulation of ATPase activity and spliceosomal complex localization		CTRG_05811
CPAR2_200960	1.38139	2.08e-06	1.84e-05	0.00447531	0.9819	1	CPAG_02997	Ortholog of Candida orthopsilosis Co 90-125 : CORT_0D01010, Spathaspora passalidarum NRRL Y-27907 : SPAPADRAFT_64997 and Candida tropicalis MYA-3404 : CTRG_05877	orf19.7553		Protein of unknown function; rat catheter biofilm repressed		CTRG_05877
CPAR2_201100	1.31064	4.57e-05	0.000296294	-0.0531481	0.784508	1	CPAG_03011	Ortholog(s) have microtubule plus-end binding, structural constituent of cytoskeleton activity	orf19.6610		Ortholog(s) have microtubule plus end polymerase, microtubule plus-end binding, structural constituent of cytoskeleton activity		CTRG_05899
CPAR2_701490	2.21307	5.87e-11	1.32e-09	0.110811	0.719736	1	CPAG_00165	Ortholog(s) have chitin synthase activity and role in ascospore wall assembly, ascospore wall chitin biosynthetic process, cell septum assembly, conidium formation, cytokinesis, completion of separation, hyphal growth	orf19.7298	CHS2	Chitin synthase; nonessential; required for wild-type chitin deposition in hyphae; transcript regulated during dimorphic transition; Chs1 and Chs2, but not Chs3, are inhibited by the protoberberine HWY-289; flow model biofilm repressed		CTRG_05949
CPAR2_303230	1.29806	5.47e-06	4.36e-05	-0.0129652	0.941428	1	CPAG_03359	Ortholog(s) have DNA binding, nucleosome binding, transcription corepressor activity	orf19.4295		Ortholog(s) have DNA binding, nucleosome binding, transcription corepressor activity		CTRG_05983
CPAR2_100700	2.11807	1.41e-12	4.17e-11	0.0841105	0.776331	1	CPAG_02559	Ortholog(s) have GTP binding, cell adhesion molecule binding activity	orf19.4257	INT1	Protein structurally similar to alpha-subunit of human leukocyte integrin; role in morphogenesis, adhesion, and mouse cecal colonization and systemic virulence; similar to S. cerevisiae Bud4; Hap43-induced gene		CTRG_06016
CPAR2_503930	1.16102	0.000320284	0.00161704	-0.0419233	0.864545	1	CPAG_03575	Ortholog(s) have snoRNA binding activity	orf19.5430	BUD21	Small-subunit processome component; repressed by prostaglandins		CTRG_06182
CPAR2_503430	1.42052	6.58e-06	5.14e-05	-0.0559531	0.84326	1	CPAG_03527	Ortholog(s) have role in ER to Golgi vesicle-mediated transport and endoplasmic reticulum localization	orf19.5418		Ortholog(s) have role in ER to Golgi vesicle-mediated transport		CTRG_06197
CPAR2_703170	2.42974	6.92e-12	1.82e-10	-0.00424403	1	1	CPAG_04679	Ortholog(s) have imidazoleglycerol-phosphate synthase activity, role in histidine biosynthetic process and cytosol, nucleus localization	orf19.5505	HIS7	Putative imidazole glycerol phosphate synthase; histidine biosynthesis; no human/murine homolog; transcription induced by histidine starvation; regulated by Gcn2p and Gcn4p; higher protein level in stationary phase
CPAR2_503330	1.06684	0.000237052	0.00124252	-0.0174188	0.906834	1	CPAG_03517	Ortholog(s) have phosphoprotein phosphatase activity, role in filamentous growth, response to stress and plasma membrane localization	orf19.5406		Predicted plasma membrane associated protein phosphatase; required for normal filamentous growth; mRNA binds She3 and is localized to hyphal tips
CPAR2_503520	2.3111	3.06e-08	3.99e-07	0.0310732	0.901189	1	CPAG_03537	Has domain(s) with predicted branched-chain-amino-acid transaminase activity and role in branched-chain amino acid metabolic process	orf19.6994	BAT22	Putative branched chain amino acid aminotransferase; regulated by Gcn4p; induced by farnesol treatment, GlcNAc, amino acid starvation (3-aminotriazole treatment); present in exponential and stationary growth phase yeast cultures
CPAR2_503450	1.17434	4.77e-05	0.000308249	-0.170482	0.527373	1	CPAG_03529	Ortholog(s) have role in fatty acid metabolic process	orf19.5420		Ortholog(s) have structural constituent of ribosome activity, role in mitochondrial translation and mitochondrial large ribosomal subunit localization
CPAR2_503960	1.24753	0.000135925	0.000769157	0.0319628	0.923118	1	CPAG_03578	Ortholog(s) have tRNA 2'-phosphotransferase activity, role in tRNA splicing, via endonucleolytic cleavage and ligation and cytoplasm, nucleus localization	orf19.5432	TPT1	tRNA 2'-phosphotransferase; enzyme of tRNA splicing; functionally complements viability of S. cerevisiae tpt1 null mutant
CPAR2_100130	1.49571	4.37e-06	3.57e-05	-0.0439618	0.826353	1	CPAG_02505	Ortholog(s) have dihydroxy-acid dehydratase activity, role in branched-chain amino acid biosynthetic process and mitochondrion localization	orf19.4040	ILV3	Dihydroxyacid dehydratase; repressed by nitric oxide; macrophage-induced protein; protein in exponential and stationary growth phase; Sef1, Sfu1p, Hap43-regulated; farnesol-repressed; flow model biofilm induced; Spider biofilm repressed
CPAR2_100120	1.34074	2.99e-06	2.56e-05	0.0269165	0.931791	1	CPAG_02504	Ortholog(s) have clathrin binding activity	orf19.4036	APM1	Ortholog of S. cerevisiae/S. pombe Apm1; a clathrin-associated protein complex (AP-1) subunit; phosphorylated protein; Tn mutation affects filamentous growth; Spider biofilm repressed
CPAR2_100200	2.25217	1.18e-10	2.51e-09	0.0368584	0.881456	1	CPAG_02512	Ortholog(s) have ATP phosphoribosyltransferase activity, role in histidine biosynthetic process and cytosol localization	orf19.4026	HIS1	ATP phosphoribosyl transferase; enzyme of histidine biosynthesis; acid upregulated/alkaline repressed by Rim101; regulated by Gcn2, Gcn4; strain CA9 is a his1 mutant; flow model biofilm induced; Spider biofilm repressed
CPAR2_101400	3.60352	2.08e-25	3.41e-23	0.162271	0.606479	1	CPAG_01966	Ortholog(s) have GTPase activity, guanyl nucleotide binding activity	orf19.4015	CAG1	heterotrimeric G protein alpha subunit; positive role in mating pheromone response; opaque-enriched transcript; transcript repressed by MTLa1-MTLalpha2; regulated by hemoglobin-responsive Hbr1 via MTL genes; rat catheter biofilm repressed
CPAR2_101520	2.14003	8e-13	2.47e-11	0.0801218	0.777658	1	CPAG_00497	Ortholog(s) have mitochondrial outer membrane, plasma membrane localization	orf19.3983		Protein with a predicted transcription factor BTF3 domain; flow model biofilm induced
CPAR2_101440	1.54713	1.46e-07	1.65e-06	0.0264584	0.92028	1	CPAG_00180	Ortholog(s) have role in cytoplasmic translation, regulation of translation and cytosol, polysomal ribosome localization	orf19.3980		Ortholog(s) have role in cytoplasmic translation, regulation of translation and cytoplasmic stress granule, polysomal ribosome localization
CPAR2_101150	1.34455	7.4e-05	0.000453155	-0.023896	0.938805	1	CPAG_01990	Ortholog(s) have methionine-tRNA ligase activity, role in methionyl-tRNA aminoacylation and cytosol, methionyl glutamyl tRNA synthetase complex localization	orf19.3955	MES1	Cytoplasmic methionyl-tRNA synthetase; zinc-binding motif; ribosomal subunits, translation factors, tRNA synthetases are downregulated upon phagocytosis by murine macrophage; protein present in exponential and stationary phase yeast
CPAR2_502630	1.48001	6.79e-06	5.26e-05	0.044221	0.872361	1	CPAG_03835	Ortholog(s) have phosphatidylserine decarboxylase activity	orf19.3954	PSD2	Ortholog(s) have phosphatidylserine decarboxylase activity, role in phosphatidylcholine biosynthetic process and endosome localization
CPAR2_101030	1.43606	4.59e-06	3.74e-05	0.118715	0.637007	1	CPAG_02002	Ortholog(s) have endoribonuclease activity, role in RNA catabolic process, apoptotic process, cell morphogenesis and cytosol, extracellular region, vacuole localization	orf19.3926	RNY11	Ortholog(s) have endoribonuclease activity, role in RNA catabolic process, apoptotic process, cell morphogenesis and cytosol, extracellular region, fungal-type vacuole localization
CPAR2_101180	1.97654	1.54e-08	2.14e-07	0.118412	0.66906	1	CPAG_01988	Ortholog(s) have UDP-N-acetylglucosamine diphosphorylase activity, role in UDP-N-acetylglucosamine biosynthetic process and cytosol, nucleus localization	orf19.4265	UAP1	UDP-N-acetylglucosamine pyrophosphorylase, catalyzes biosynthesis of UDP-N-acetylglucosamine from UTP and N-acetylglucosamine 1-phosphate; functional homolog of S. cerevisiae Qri1p; alkaline upregulated
CPAR2_101260	1.26495	0.000198985	0.00106765	0.0540886	0.889297	1	CPAG_01981	Has domain(s) with predicted role in protein glycosylation	orf19.4279	MNN1	Putative alpha-1,3-mannosyltransferase; of the mannosyltransferase complex; negatively regulated by Rim101; transcript elevated in chk1 and nik1 mutants, but not in sln1 mutant; Spider and flow model biofilm induced
CPAR2_501900	1.4604	1.26e-06	1.19e-05	0.0856949	0.755982	1	CPAG_05435	Ortholog(s) have protein serine/threonine kinase inhibitor activity	orf19.4297	CKB2	Regulatory subunit of protein kinase CK2 (casein kinase II), beta' subunit; null mutants are hypersensitive to caspofungin
CPAR2_601540	1.06257	0.00204296	0.00813598	-0.0587153	0.783299	1	CPAG_00419	Ortholog(s) have role in beta-1,2-oligomannoside metabolic process	orf19.5612	BMT4	Beta-mannosyltransferase; for elongation of beta-mannose chains on the acid-labile fraction of cell wall phosphopeptidomannan; 9-gene family member; regulated by Tsa1, Tsa1B; flow model biofilm induced; rat catheter biofilm repressed
CPAR2_701500	3.287	1.36e-21	1.6e-19	-0.00840318	0.961151	1	CPAG_00087	Ortholog(s) have cytoplasm, nucleus localization	orf19.7297		Putative cystathionine gamma-synthase; decreased levels in stationary phase cultures; Hog1p-induced; Gcn4p-regulated
CPAR2_701440	1.12012	0.000110679	0.000643575	0.00960491	0.961785	1	CPAG_00169	Ortholog(s) have cytochrome-b5 reductase activity, acting on NAD(P)H activity, role in chronological cell aging, protein transport, replicative cell aging and endoplasmic reticulum, plasma membrane localization	orf19.7307		Putative oxidoreductase; similar to S. cerevisiae Pga3p; possible Kex2p substrate
CPAR2_701400	1.51935	2.67e-06	2.31e-05	0.0995211	0.713714	1	CPAG_00173	Ortholog(s) have hydroxymethylglutaryl-CoA synthase activity	orf19.7312	ERG13	3-hydroxy-3-methylglutaryl coenzyme A synthase; ergosterol biosynthesis; sumoylation target; Tn mutation affects filamentation; amphotericin B, caspofungin repressed; exponential, stationary growth phase expressed; Spider biofilm repressed
CPAR2_200990	1.4051	4.17e-05	0.000272988	0.160926	0.608173	1	CPAG_03000	Ortholog(s) have cytosol, fungal-type vacuole membrane, nucleus localization	orf19.7337		Protein with a nischarin related domain and leucine rich repeats; Spider biofilm induced
CPAR2_701220	1.01183	0.00077055	0.00347789	-0.00848454	0.961945	1	CPAG_04331	Ortholog(s) have sulfite transmembrane transporter activity	orf19.7313	SSU1	Protein similar to S. cerevisiae Ssu1 sulfite transport protein; Tn mutation affects filamentous growth; regulated by Gcn2 and Gcn4; induced by nitric oxide; Hap43-repressed; Spider and flow model biofilm induced
CPAR2_200860	1.07591	0.000147837	0.000824701	-0.0717898	0.775178	1	CPAG_02988	Ortholog of C. albicans SC5314 : orf19.6601, C. dubliniensis CD36 : Cd36_34810, Candida tenuis NRRL Y-1498 : CANTEDRAFT_114997 and Debaryomyces hansenii CBS767 : DEHA2G07128g	orf19.6601		Protein of unknown function; rat catheter and flow model biofilm induced
CPAR2_200450	1.32903	2.71e-05	0.000185341	0.121889	0.617883	1	CPAG_01547	Ortholog(s) have Rab guanyl-nucleotide exchange factor activity, role in ER to Golgi vesicle-mediated transport and TRAPP complex, cytosol, nuclear envelope localization	orf19.7615		Protein involved in endoplasmic reticulum (ER) to Golgi vesicle-mediated transport; putative subunit of the transport protein particle (TRAPP) complex of the cis-Golgi; Spider biofilm induced
CPAR2_200270	1.30434	2.18e-05	0.000153845	-0.028003	0.914793	1	CPAG_01529	Ortholog(s) have structural constituent of ribosome activity and mitochondrial large ribosomal subunit localization	orf19.7675		Mitochondrial ribosomal protein of the large subunit; Spider biofilm repressed
CPAR2_200210	1.82289	2.11e-08	2.84e-07	-0.0424872	0.869121	1	CPAG_01524	Ortholog(s) have glutamate 5-kinase activity, role in proline biosynthetic process and cytoplasm localization	orf19.7638	PRO1	Putative gamma-glutamyl kinase; transcript regulated by Nrg1; regulated by Gcn2 and Gcn4; Hap43-repressed gene; early-stage flow model biofilm induced gene
CPAR2_601590	1.29095	1.04e-05	7.72e-05	-0.111162	0.615899	1	CPAG_00424	Ortholog(s) have chromatin binding activity, role in transcription from RNA polymerase II promoter and cell division site, cytosol, transcription factor TFIID complex localization	orf19.2135	TSM1	Putative transcription initiation factor TFIID subunit; transcript is upregulated in clinical isolates from HIV+ patients with oral candidiasis; Nrg1-regulated
CPAR2_601570	2.27054	1.58e-10	3.26e-09	-0.00236967	0.990236	1	CPAG_00422	Ortholog(s) have isoleucine-tRNA ligase activity, role in isoleucyl-tRNA aminoacylation and cytosol localization	orf19.2138	ILS1	Putative isoleucyl-tRNA synthetase, the target of drugs including the cyclic beta-amino acid icofungipen/PLD-118/BAY-10-8888 and mupirocin; protein present in exponential and stationary growth phase yeast cultures
CPAR2_600310	1.11967	0.000375847	0.00185783	0.119944	0.622893	1	CPAG_01366	Ortholog of C. albicans SC5314 : orf19.5547, C. dubliniensis CD36 : Cd36_63395, Candida tenuis NRRL Y-1498 : CANTEDRAFT_113946 and Debaryomyces hansenii CBS767 : DEHA2E19624g	orf19.5547		Protein of unknown function; Hap43-repressed gene
CPAR2_600300	1.76209	1.99e-09	3.31e-08	0.0847062	0.749014	1	CPAG_01365	Ortholog(s) have role in filamentous growth of a population of unicellular organisms in response to biotic stimulus, positive regulation of filamentous growth of a population of unicellular organisms in response to biotic stimulus	orf19.5548	LYS14	Zn(II)2Cys6 transcription factor; has similarity to S. cerevisiae Lys14, which is a transcription factor involved in the regulation of lysine biosynthesis genes
CPAR2_402100	1.26053	0.000390463	0.00192363	0.0696087	0.867374	1	CPAG_04054	Has domain(s) with predicted role in mitotic spindle organization in nucleus and DASH complex, mitotic spindle localization	orf19.1428	DUO1	Subunit of the Dam1 (DASH) complex, which acts in chromosome segregation by coupling kinetochores to spindle microtubules
CPAR2_402120	1.16501	0.00601767	0.0200998	0.0538011	0.880602	1	CPAG_04056	Protein of unknown function; expression increased in fluconazole and voriconazole resistant strains	orf19.1430		Ortholog of C. parapsilosis CDC317 : CPAR2_402120, C. dubliniensis CD36 : Cd36_43870, Lodderomyces elongisporus NRLL YB-4239 : LELG_04437 and Candida orthopsilosis Co 90-125 : CORT_0E02170
CPAR2_401760	1.49901	2.23e-05	0.000156375	0.0064504	0.965614	1	CPAG_04021	Ortholog(s) have role in cristae formation and integral to mitochondrial inner membrane, mitochondrial crista junction localization	orf19.3782.2		Ortholog(s) have role in cristae formation and MICOS complex, mitochondrial crista junction localization
CPAR2_502940	1.61601	3.05e-07	3.28e-06	-0.13014	0.601559	1	CPAG_03867	Ortholog(s) have chitin synthase activity, role in cell wall chitin biosynthetic process and cell septum localization	orf19.5384	CHS8	Chitin synthase required for synthesis of long-chitin fibrils; nonessential; 8 or 9 membrane spanning regions; mRNA present in yeast and hyphae; induced during cell wall regeneration; flow model biofilm repressed
CPAR2_808420	1.439	6.39e-05	0.000396723	0.0411181	0.884847	1	CPAG_02256	Ortholog(s) have saccharopine dehydrogenase (NADP+, L-glutamate-forming) activity, role in lysine biosynthetic process via aminoadipic acid and cytosol localization	orf19.7448	LYS9	Saccharopine dehydrogenase; lysine biosynthesis; soluble protein in hyphae; amphotericin B repressed; Gcn4-regulated; colony morphology-related gene regulation by Ssn6; protein present in exponential and stationary growth phase yeast
CPAR2_805790	1.594	8.99e-08	1.07e-06	0.0414918	0.847694	1	CPAG_01678	Ortholog(s) have phosphatidyl-N-dimethylethanolamine N-methyltransferase activity, phosphatidyl-N-methylethanolamine N-methyltransferase activity and role in cleistothecium development, phosphatidylcholine biosynthetic process	orf19.7446	OPI3	Phosphatidylethanolamine N-methyltransferase; phosphatidylcholine biosynthesis; downregulation correlates with clinical development of fluconazole resistance; amphotericin B, caspofungin repressed; Hap43-induced; Spider biofilm repressed
CPAR2_808960	1.1608	0.000479267	0.00230721	-0.0306181	0.918658	1	CPAG_02203	Ortholog(s) have glutamate-5-semialdehyde dehydrogenase activity, role in detoxification of cadmium ion, proline biosynthetic process and cytosol, nucleus localization	orf19.6779	PRO2	Putative gamma-glutamyl phosphate reductase with a predicted role in proline biosynthesis; regulated by Gcn2p and Gcn4p
CPAR2_808970	1.0953	0.000579279	0.00269205	-0.00670299	0.969391	1	CPAG_02202	Ortholog(s) have phospholipid-translocating ATPase activity and role in endocytosis, intracellular protein transport, phospholipid translocation, post-Golgi vesicle-mediated transport, ribosomal small subunit assembly	orf19.6778		Aminophospholipid translocase (flippase); maintains membrane lipid asymmetry in post-Golgi secretory vesicles; contributes to clathrin-coated vesicle formation and endocytosis; flow model biofilm repressed
CPAR2_809020	1.29871	0.000137736	0.000778655	-0.0172396	0.967263	1	CPAG_02198	Ortholog(s) have cytoplasm localization	orf19.6769		Has domain(s) with predicted intracellular localization
CPAR2_100330	1.46389	6.65e-06	5.18e-05	0.0344508	0.951821	1	CPAG_02524	Ortholog(s) have endoplasmic reticulum, mitochondrion localization	orf19.4337		Predicted membrane transporter; monocarboxylate porter (MCP) family, major facilitator superfamily (MFS); Spider biofilm induced; rat catheter biofilm repressed
CPAR2_100580	1.42729	3.19e-05	0.00021508	0.017789	0.970799	1		Ortholog(s) have RNA binding activity, role in mRNA splicing, via spliceosome and U4/U6 x U5 tri-snRNP complex, U6 snRNP, nucleolus localization	orf19.4305.1		Ortholog(s) have RNA binding activity, role in mRNA splicing, via spliceosome and U4/U6 x U5 tri-snRNP complex, U6 snRNP, nucleolus localization
CPAR2_100350	1.39305	0.00132843	0.0055724	-0.132407	0.803879	1	CPAG_02526	Ortholog of C. albicans SC5314 : orf19.4239, C. dubliniensis CD36 : Cd36_52120, Lodderomyces elongisporus NRLL YB-4239 : LELG_04105 and Candida orthopsilosis Co 90-125 : CORT_0F00450	orf19.4239		Planktonic growth-induced gene
CPAR2_304360	1.12948	0.000294961	0.00150724	0.035575	0.86658	1	CPAG_02191	Ortholog(s) have phosphatidate cytidylyltransferase activity, role in cardiolipin biosynthetic process and extrinsic to mitochondrial inner membrane, hyphal cell wall, mitochondrial matrix localization	orf19.4232	PTH1	Putative gluconate transport protein; antigenic during human oral infection; possibly an essential gene, disruptants not obtained by UAU1 method
CPAR2_502360	1.03361	0.000311603	0.00157503	0.0708635	0.812452	1	CPAG_03810	Ortholog of C. albicans SC5314 : orf19.4231/PTH2, C. dubliniensis CD36 : Cd36_52060, Candida tenuis NRRL Y-1498 : CANTEDRAFT_94161 and Pichia stipitis Pignal : PICST_67821	orf19.4231	PTH2	Putative cAMP-independent regulatory protein; constitutive expression independent of MTL or white-opaque status; Spider biofilm induced
CPAR2_206650	1.25112	7.83e-05	0.000477258	-0.00171708	0.998587	1	CPAG_02124	Ortholog(s) have alkaline phosphatase activity, magnesium ion binding, phosphatase activity, phosphoprotein phosphatase activity, protein dimerization activity, zinc ion binding activity	orf19.4444	PHO15	HAD-family 2-phosphoglycolate phosphatase, likely involved in a metabolic repair system, not in protein dephosphorylation; involved in regulation of white-opaque switch; hyphal repressed; induced in core stress response
CPAR2_206660	1.06863	0.00135999	0.00568461	0.00134838	1	1	CPAG_02125	Ortholog(s) have protein histidine kinase binding, transferase activity, transferring phosphorus-containing groups activity, role in osmosensory signaling via phosphorelay pathway and cytoplasm, nucleus localization	orf19.4443	YPD1	Phosphohistidine intermediate protein in a phosphorelay signal transduction pathway; residue His69 is the phosphoacceptor histidine; predicted to be soluble and cytosolic; functional homolog of S. cerevisiae Ypd1p
CPAR2_502210	1.04424	0.000326627	0.00164765	-0.034012	0.882354	1	CPAG_05464	Ortholog(s) have protein serine/threonine kinase activity	orf19.1283	MEC1	Cell cycle checkpoint protein with a role in genome integrity; RNA abundance regulated by tyrosol and cell density
CPAR2_502220	1.68999	1.82e-06	1.63e-05	-0.0367949	0.887677	1	CPAG_05465	Ortholog of S. cerevisiae : JIP4, C. albicans SC5314 : orf19.3213, C. dubliniensis CD36 : Cd36_53700, Candida tenuis NRRL Y-1498 : CANTEDRAFT_94152 and Debaryomyces hansenii CBS767 : DEHA2E22330g	orf19.3213		Protein of unknown function; Spider biofilm induced
CPAR2_100420	1.52408	4.47e-07	4.61e-06	0.28491	0.301244	1	CPAG_02532	Ortholog(s) have bis(5'-adenosyl)-hexaphosphatase activity, bis(5'-adenosyl)-pentaphosphatase activity, diphosphoinositol-polyphosphate diphosphatase activity, endopolyphosphatase activity, m7G(5')pppN diphosphatase activity	orf19.4229		Putative polyphosphate phosphatase; role in hydrolysis of diphosphorylated inositol polyphosphates and diadenosine polyphosphates; Spider biofilm induced
CPAR2_600660	1.23624	0.000497893	0.0023852	0.137721	0.676441	1	CPAG_02267	Ortholog of C. albicans SC5314 : orf19.5572, C. dubliniensis CD36 : Cd36_63110, Candida tenuis NRRL Y-1498 : CANTEDRAFT_104804 and Debaryomyces hansenii CBS767 : DEHA2C11902g	orf19.5572		Protein of unknown function; Spider biofilm repressed
CPAR2_303420	1.80522	1.91e-08	2.6e-07	-0.143884	0.566361	1	CPAG_03340	Ortholog(s) have 2,5-diamino-6-ribitylamino-4(3H)-pyrimidinone 5'-phosphate deaminase activity, pseudouridine synthase activity, role in riboflavin biosynthetic process, tRNA pseudouridine synthesis and cytosol localization	orf19.3177		Ortholog(s) have 2,5-diamino-6-ribitylamino-4(3H)-pyrimidinone 5'-phosphate deaminase activity, pseudouridine synthase activity and role in riboflavin biosynthetic process, tRNA pseudouridine synthesis
CPAR2_303360	1.20959	2.03e-05	0.000143426	-0.17892	0.575532	1	CPAG_03346	Ortholog(s) have structural constituent of ribosome activity and mitochondrial large ribosomal subunit localization	orf19.585		Ortholog(s) have structural constituent of ribosome activity and mitochondrial large ribosomal subunit localization
CPAR2_303810	2.00767	1.31e-10	2.75e-09	0.067648	0.809969	1	CPAG_02138	Ortholog(s) have mitochondrion localization	orf19.3175		Putative ortholog of human electron transfer flavoprotein dehydrogenase (ETF-dH); alkaline repressed; repressed by nitric oxide; virulence-group-correlated expression; Spider biofilm induced
CPAR2_303510	1.29156	4.23e-05	0.000276069	0.0787164	0.787546	1	CPAG_03331	Ortholog(s) have RNA polymerase II distal enhancer sequence-specific DNA binding transcription factor activity, sequence-specific DNA binding, transcription coactivator activity	orf19.3188	TAC1	Zn(2)-Cys(6) transcriptional activator of drug-responsive genes (CDR1 and CDR2); binds DRE element; gene in zinc cluster region near MTL locus; resequencing indicates that TAC1 spans orf19.3188 and orf19.3189; Spider biofilm induced
CPAR2_303770	1.34651	7.66e-06	5.88e-05	-0.22911	0.46859	1	CPAG_03307	Ortholog(s) have role in nucleotide-excision repair, phosphorylation of RNA polymerase II C-terminal domain, regulation of cyclin-dependent protein serine/threonine kinase activity, transcription from RNA polymerase II promoter	orf19.567	TFB3	Putative C3HC4 zinc finger transcription factor; transcript positively regulated by Tbf1; Spider biofilm induced
CPAR2_303750	2.66152	1.43e-13	5.09e-12	0.474722	0.637242	1	CPAG_03309	Ortholog(s) have transcription regulatory region DNA binding activity	orf19.921	HMS1	hLh domain Myc-type transcript factor; required for morphogenesis induced by elevated temperature or Hsp90 compromise; acts downstream of Pcl1; Spider biofilm induced
CPAR2_303730	2.52409	3.16e-14	1.26e-12	-0.144598	0.560764	1	CPAG_03311	Ortholog(s) have homoserine kinase activity, role in homoserine metabolic process, threonine biosynthetic process and cytoplasm localization	orf19.923	THR1	Putative homoserine kinase; regulated by Tup1; amphotericin B repressed; regulated by Gcn2 and Gcn4; Spider biofilm repressed
CPAR2_304080	1.64289	5.15e-07	5.28e-06	0.0465043	0.883851	1	CPAG_02165	Ortholog(s) have adenylylsulfate kinase activity	orf19.946	MET14	Putative adenylylsulfate kinase; predicted role in sulfur metabolism; possibly adherence-induced; protein present in exponential and stationary growth phase yeast; F-12/CO2 biofilm induced
CPAR2_304170	1.15494	0.000161542	0.000890215	-0.174502	0.634624	1	CPAG_02173	Ortholog(s) have mitochondrion, nucleus localization	orf19.961.2		Has domain(s) with predicted structural constituent of ribosome activity, role in translation and ribosome localization
CPAR2_302620	1.50711	0.00369824	0.0133662	0.0559048	0.895369	1	CPAG_00341	Ortholog(s) have role in cellular response to water deprivation and fungal-type cell wall localization	orf19.968	PGA14	Putative GPI-anchored protein; induced during cell wall regeneration; regulated by Ssn6p
CPAR2_302650	1.2495	9.84e-05	0.000584486	0.054357	0.901294	1	CPAG_00344	Beta subunit of fatty acid synthetase which catalyzes the synthesis of long-chain saturated fatty acids; has acetyltransacylase, dehydratase, enoyl reductase, malonyl transacylase, and palmitoyl transacylase activities	orf19.979	FAS1	Beta subunit of fatty-acid synthase; multifunctional enzyme; Hap43, fluconazole-induced; amphotericin B, caspofungin repressed; macrophage/pseudohyphal-induced; flow model and Spider biofilm repressed
CPAR2_702440	1.08697	0.00049931	0.00239004	0.0473264	0.87628	1	CPAG_04748	Ortholog(s) have structural constituent of ribosome activity and ribosome localization	orf19.7188	RPP1B	Conserved acidic ribosomal protein, likely involved in regulation of translation elongation; interacts with Rpp2A; 1 of 4 similar C. albicans ribosomal proteins (Rpp1A, Rpp1B, Rpp2A, Rpp2B); induced by Tbf1; Spider biofilm repressed
CPAR2_703810	3.07874	8.55e-17	4.9e-15	0.0111892	0.976288	1	CPAG_03458	Ortholog(s) have asparagine-tRNA ligase activity, role in asparaginyl-tRNA aminoacylation and cytosol localization	orf19.6702	DED81	Putative tRNA-Asn synthetase; genes encoding ribosomal subunits, translation factors, tRNA synthetases are downregulated upon phagocytosis by murine macrophage; protein enriched in stationary phase yeast cultures
CPAR2_703700	2.24879	7.85e-10	1.43e-08	0.101913	0.783297	1	CPAG_03469	Ortholog of C. albicans SC5314 : orf19.1334, C. dubliniensis CD36 : Cd36_73060, Candida tenuis NRRL Y-1498 : CANTEDRAFT_92005 and Debaryomyces hansenii CBS767 : DEHA2C13090g	orf19.1334		Protein of unknown function; repressed by alpha pheromone in SpiderM medium
CPAR2_703870	1.07382	0.00014081	0.00079224	-0.16035	0.515576	1	CPAG_03453	Ortholog(s) have cytosol, nucleus localization	orf19.6693		Has domain(s) with predicted metal ion binding activity
CPAR2_805540	1.11103	0.000195403	0.00105166	-0.0895328	0.688415	1	CPAG_03233	Ortholog(s) have translation initiation factor activity and role in cellular response to drug, translational initiation	orf19.6584	PRT1	Putative translation initiation factor eIF3; mutation confers hypersensitivity to roridin A, verrucarin A; genes encoding ribosomal subunits, translation factors, tRNA synthetases are downregulated upon phagocytosis by murine macrophages
CPAR2_805640	2.01366	6.44e-11	1.44e-09	0.0417819	0.905663	1	CPAG_03223	Ortholog(s) have chitin synthase activity	orf19.5188	CHS1	Chitin synthase; essential; for primary septum synthesis in yeast and hyphae; 1 of several chitin synthases; enzymatically activated by proteolytic processing; complements defects of S. cerevisiae chs1 or chs2; Spider biofilm repressed
CPAR2_300840	1.32689	1.28e-05	9.38e-05	0.119355	0.660356	1	CPAG_01648	Ortholog(s) have potassium ion transmembrane transporter activity, role in potassium ion transmembrane transport and fungal-type vacuole, integral to plasma membrane, mating projection localization	orf19.6563	KCH1	Ortholog of Kch1 a potassium transporter; mediates K+ influx and activates high-affinity Ca2+ influx system during mating pheromone response in S. cerevisiae; induced by alpha pheromone in SpiderM medium
CPAR2_702500	1.01448	0.00230012	0.00899623	-0.0333206	0.927127	1	CPAG_04742	Ortholog(s) have mitochondrial outer membrane localization	orf19.6550		Putative mitochondrial outer membrane protein; regulated by Sef1p-, Sfu1p-, and Hap43p
CPAR2_702510	1.17544	0.000795164	0.00356887	0.0998436	0.723339	1	CPAG_04741	Ortholog(s) have 2 iron, 2 sulfur cluster binding, ferrous iron binding, transferase activity	orf19.6548	ISU1	Protein with similarity to NifU; possible role in iron-sulfur cluster biogenesis; induced in low iron; rat catheter biofilm induced; rat catheter and Spider biofilm induced
CPAR2_702710	2.14318	3.5e-09	5.49e-08	0.0701306	0.832178	1	CPAG_04723	Ortholog of C. albicans SC5314 : orf19.6919, C. dubliniensis CD36 : Cd36_71210, Candida tenuis NRRL Y-1498 : CANTEDRAFT_116256 and Debaryomyces hansenii CBS767 : DEHA2E17732g	orf19.6919		Ortholog of C. dubliniensis CD36 : Cd36_71210, C. parapsilosis CDC317 : CPAR2_702710, Candida tenuis NRRL Y-1498 : CANTEDRAFT_116256 and Debaryomyces hansenii CBS767 : DEHA2E17732g
CPAR2_702760	1.83499	2.8e-08	3.68e-07	0.208888	0.452965	1	CPAG_04718	Ortholog(s) have plasma membrane localization	orf19.6474		Protein with chitin synthesis regulation, resistance to Congo red domain; membrane-localized protein; Spider biofilm induced
CPAR2_702810	1.7914	1.14e-09	1.97e-08	0.0151586	0.958866	1	CPAG_04713	Ortholog(s) have aspartic-type endopeptidase activity, role in fungal-type cell wall organization, response to pheromone involved in conjugation with cellular fusion and endoplasmic reticulum localization	orf19.6481	YPS7	Putative aspartic-type endopeptidase with limited ability to degrade alpha pheromone; mutants show increased sensitivity to alpha pheromone
CPAR2_702970	2.31269	4.55e-05	0.00029561	-0.0879647	0.87935	1	CPAG_04699	Ortholog of C. albicans SC5314 : orf19.6522, C. dubliniensis CD36 : Cd36_71800, Pichia stipitis Pignal : PICST_46242 and Candida orthopsilosis Co 90-125 : CORT_0G03090	orf19.6522		Putative allantoate permease; Gcn4-regulated; Spider biofilm induced
CPAR2_702960	1.88062	2.24e-08	3e-07	-0.21839	0.487559	1	CPAG_04700	Has domain(s) with predicted role in transmembrane transport and integral to membrane localization	orf19.6520		Putative allantoate permease; fungal-specific (no human or murine homolog)
CPAR2_703970	1.08122	0.00276932	0.0105313	0.0581395	0.844846	1	CPAG_03443	Ortholog(s) have C-22 sterol desaturase activity	orf19.5178	ERG5	Putative C-22 sterol desaturase; fungal C-22 sterol desaturases are cytochrome P450 enzymes of ergosterol biosynthesis, catalyze formation of the C-22(23) double bond in the sterol side chain; transposon mutation affects filamentous growth
CPAR2_800070	1.51207	0.0143464	0.0405326	1.0877	0.307018	1	CPAG_04352	Ortholog of C. albicans SC5314 : orf19.5144/PGA28, C. dubliniensis CD36 : Cd36_72760, Lodderomyces elongisporus NRLL YB-4239 : LELG_04744 and Pichia stipitis Pignal : PICST_33619	orf19.5144	PGA28	Protein similar to S. cerevisiae Wsc2p, which has roles in stress- and cell-wall-related processes; predicted Kex2p substrate; putative GPI-anchored adhesin-like protein
CPAR2_703320	1.91667	1.23e-08	1.73e-07	0.0683532	0.843082	1	NUP|CPAG_04664	Ortholog(s) have nucleoside:hydrogen symporter activity, role in nucleoside transport and endoplasmic reticulum localization	orf19.6570	NUP	Nucleoside permease; adenosine and guanosine are substrates, whereas cytidine, adenine, guanine, uridine, uracil are not; similar to a nucleoside permease of S. pombe; possibly processed by Kex2p
CPAR2_301010	1.72043	7.96e-08	9.58e-07	-0.143632	0.57131	1	CPAG_01666	Has domain(s) with predicted nucleic acid binding activity	orf19.7103		Predicted exonuclease; Spider biofilm induced
CPAR2_300660	1.80085	6.64e-09	9.87e-08	-0.0693538	0.855216	1	CPAG_01631	Ortholog(s) have mitochondrion localization	orf19.7098		Putative protein of unknown function; Hap43-repressed; repressed by nitric oxide; Spider biofilm induced
CPAR2_805350	1.48372	9.06e-07	8.89e-06	0.124429	0.669969	1	CPAG_03252	Ortholog(s) have CDP-diacylglycerol-glycerol-3-phosphate 3-phosphatidyltransferase activity, role in cardiolipin biosynthetic process and cytosol, mitochondrion, nucleus localization	orf19.7072	PEL1	Predicted enzyme of mitochondrial phospholipid biosynthesis; rat catheter and flow model biofilm induced
CPAR2_300250	1.43737	0.000111685	0.000647509	0.108963	0.765675	1	CPAG_00635	Ortholog(s) have RNA polymerase II regulatory region sequence-specific DNA binding, RNA polymerase II transcription factor binding transcription factor activity involved in negative regulation of transcription activity	orf19.7017	YOX1	Putative homeodomain-containing transcription factor; transcriptional repressor; periodic mRNA expression, peak at cell-cycle G1/S phase
CPAR2_300280	4.09625	0.0151904	0.0425909	-0.0280785	0.980921	1	CPAG_00638	Ortholog of C. albicans SC5314 : orf19.7013, C. dubliniensis CD36 : Cd36_70940, Debaryomyces hansenii CBS767 : DEHA2F22220g and Pichia stipitis Pignal : PICST_32459	orf19.7013		Ortholog of C. dubliniensis CD36 : Cd36_70940, C. parapsilosis CDC317 : CPAR2_300280, Debaryomyces hansenii CBS767 : DEHA2F22220g and Pichia stipitis Pignal : PICST_32459
CPAR2_300340	2.48369	4.78e-12	1.3e-10	-0.0141019	0.955947	1	CPAG_00417	Has domain(s) with predicted catalytic activity, coenzyme binding activity and role in cellular metabolic process	orf19.7009		Has domain(s) with predicted catalytic activity, coenzyme binding activity and role in cellular metabolic process
CPAR2_300370	1.25699	6.71e-05	0.000415089	-0.0576272	0.828835	1	CPAG_00414	Ortholog(s) have enzyme regulator activity, guanyl-nucleotide exchange factor activity, translation initiation factor activity and role in regulation of translational initiation	orf19.6904	GCN3	Putative translation initiator; downregulated in the presence of human whole blood or polymorphonuclear (PMN) cells
CPAR2_107350	2.88347	1.62e-06	1.47e-05	-0.110291	0.979311	1	CPAG_04979	Ortholog of C. albicans SC5314 : orf19.2467/PRN1, C. dubliniensis CD36 : Cd36_05500, Candida tenuis NRRL Y-1498 : CANTEDRAFT_116394 and Debaryomyces hansenii CBS767 : DEHA2E06952g	orf19.2467	PRN1	Protein with similarity to pirins; induced by benomyl and in response to alpha pheromone in SpiderM medium; transcript induced by Mnl1 in weak acid stress; rat catheter and Spider biofilm induced
CPAR2_107480	1.66252	9.28e-08	1.09e-06	0.0579811	0.897199	1	CPAG_04991	Ortholog of C. albicans SC5314 : orf19.2478, C. dubliniensis CD36 : Cd36_05410, Candida tenuis NRRL Y-1498 : CANTEDRAFT_94695 and Debaryomyces hansenii CBS767 : DEHA2D02288g	orf19.2478		Ortholog of C. dubliniensis CD36 : Cd36_05410, C. parapsilosis CDC317 : CPAR2_107480, Candida tenuis NRRL Y-1498 : CANTEDRAFT_94695 and Debaryomyces hansenii CBS767 : DEHA2D02288g
CPAR2_108770	1.2433	2.74e-05	0.000187441	-0.129321	0.58409	1	CPAG_00901	Ortholog(s) have ubiquitin protein ligase binding activity	orf19.3041		Ortholog(s) have ubiquitin protein ligase binding activity
CPAR2_108760	1.22861	4.09e-05	0.000269094	-0.132403	0.596429	1	CPAG_00900	Ortholog(s) have iron ion binding activity, role in ribosomal large subunit biogenesis, ribosomal subunit export from nucleus, translational initiation, translational termination and cytosolic ribosome, nucleus localization	orf19.3034	RLI1	Member of RNase L inhibitor (RLI) subfamily of ABC family; predicted not to be a transporter; regulated by Sef1p, Sfu1p, and Hap43p
CPAR2_108750	1.03075	0.00125821	0.00531184	0.0202668	0.968722	1	CPAG_00899	Ortholog(s) have ATP-dependent DNA helicase activity, chromatin DNA binding, methylated histone residue binding, rDNA binding activity	orf19.3035		Ortholog(s) have DNA-dependent ATPase activity, chromatin DNA binding, methylated histone binding, nucleosome-dependent ATPase activity, rDNA binding, transcription regulatory region DNA binding activity
CPAR2_108490	1.42792	0.000102108	0.00060204	0.00608304	0.991826	1	CPAG_00944	Ortholog(s) have fungal-type vacuole localization	orf19.3004		Ortholog of S. cerevisiae : YDR262W, C. glabrata CBS138 : CAGL0M08734g, C. dubliniensis CD36 : Cd36_02920, C. parapsilosis CDC317 : CPAR2_108490 and Candida tenuis NRRL Y-1498 : CANTEDRAFT_112432
CPAR2_108480	2.3979	4.08e-13	1.38e-11	0.136853	0.640663	1	CPAG_00943	Ortholog(s) have microtubule binding, structural constituent of cytoskeleton activity and role in microtubule nucleation, mitotic spindle organization in nucleus, regulation of microtubule polymerization or depolymerization	orf19.4473	SPC19	Essential subunit of the Dam1 (DASH) complex, which acts in chromosome segregation by coupling kinetochores to spindle microtubules
CPAR2_107250	1.00018	0.0018342	0.00741469	0.0919156	0.685165	1	CPAG_04969	Ortholog(s) have cytoplasm, nucleus localization	orf19.4474		Ortholog(s) have proteasome binding activity and role in cellular response to arsenic-containing substance, proteasome-mediated ubiquitin-dependent protein catabolic process
CPAR2_107240	1.18391	0.000827877	0.00368371	-0.00739946	0.964031	1	CPAG_04968	Ortholog(s) have mannosylphosphate transferase activity, mannosyltransferase activity	orf19.4475	KTR4	Mannosyltransferase; induced during cell wall regeneration; fungal-specific (no human or murine homolog); Bcr1-repressed in RPMI a/a biofilms
CPAR2_107200	3.0555	4.95e-06	3.97e-05	-0.00153799	1	1	CPAG_04964	Ortholog(s) have mating pheromone activity and role in cell cycle arrest in response to pheromone, cell morphogenesis involved in conjugation with cellular fusion	orf19.4481	MFALPHA	Alpha factor mating pheromone precursor; three copies of pheromone that are proteolytically processed by Kex2p and possibly by Orf19.5851p; required for alpha cells to mate; expressed specifically in opaque phase MTLalpha/MTLalpha cells
CPAR2_107130	1.10434	0.000141786	0.000796216	0.0281585	0.952341	1	CPAG_04957	Ortholog(s) have role in cellular response to drug, rRNA processing, ribosomal large subunit biogenesis and PeBoW complex, preribosome, large subunit precursor localization	orf19.1047	ERB1	Protein with a predicted role in ribosomal large subunit biogenesis; mutation confers hypersensitivity to 5-fluorocytosine (5-FC), 5-fluorouracil (5-FU), and tubercidin (7-deazaadenosine); hyphal, macrophage repressed
CPAR2_107020	1.36546	0.000356389	0.00177353	0.165142	0.570044	1	CPAG_05580	Ortholog(s) have role in histone H3-K79 methylation, sexual sporulation resulting in formation of a cellular spore and replication fork protection complex localization	orf19.1059	HHF1	Putative histone H4; repressed in fkh2 mutant; regulated by Efg1; fluconazole induced; amphotericin B repressed; farnesol regulated; colony morphology-related gene regulation by Ssn6; Hap43-induced; rat catheter and Spider biofilm repressed
CPAR2_106960	1.45958	9.81e-06	7.37e-05	0.105083	0.760937	1	CPAG_04939	Ortholog(s) have acetate-CoA ligase activity, acid-ammonia (or amide) ligase activity, role in acetyl-CoA biosynthetic process, histone acetylation, replicative cell aging and cytosol, nucleolus localization	orf19.1064	ACS2	Acetyl-CoA synthetase; antigenic during human and murine infection; induced by Efg1; macrophage-induced protein; soluble protein in hyphae; gene contains intron; flow model and Spider biofilm repressed
CPAR2_105150	1.17009	7.24e-05	0.000444654	-0.0473541	0.816778	1	CPAG_03661	Ortholog of C. albicans SC5314 : orf19.5203, C. dubliniensis CD36 : Cd36_04100, Debaryomyces hansenii CBS767 : DEHA2D13200g and Pichia stipitis Pignal : PICST_32772	orf19.5203		Protein of unknown function; Hap43-induced gene
CPAR2_105460	1.03304	0.00499902	0.0171936	-0.0406599	0.90077	1	CPAG_03633	Ortholog of C. albicans SC5314 : orf19.775, C. dubliniensis CD36 : Cd36_04450, Debaryomyces hansenii CBS767 : DEHA2D07128g and Pichia stipitis Pignal : PICST_80203	orf19.775		Ortholog of C. dubliniensis CD36 : Cd36_04450, C. parapsilosis CDC317 : CPAR2_105460, Debaryomyces hansenii CBS767 : DEHA2D07128g and Pichia stipitis Pignal : PICST_80203
CPAR2_105420	2.12438	8.01e-11	1.77e-09	-0.0248036	0.929131	1	CPAG_03636	Aldo-keto reductase family protein; expression increased in fluconazole and voriconazole resistant strains	orf19.771	LPG20	Aldo-keto reductase family protein; similar to aryl alcohol dehydrogenases; osmotic stress-induced, correlates with overexpression of MDR1 in fluconazole-resistant isolate; stationary phase enriched protein
CPAR2_108400	2.41444	4.24e-13	1.42e-11	-0.0179997	0.916577	1	CPAG_00936	Ortholog(s) have L-aminoadipate-semialdehyde dehydrogenase activity, fatty-acyl-CoA binding activity, role in lysine biosynthetic process via aminoadipic acid and cytosol localization	orf19.2970	LYS2	Heterodimeric alpha-aminoadipate reductase large subunit; lysine biosynthesis; predicted binding sites for AMP and alpha-aminoadipate; inhibited by lys or thialysine; regulated by Gcn2 and Gcn4; Spider biofilm induced, flow model repressed
CPAR2_106550	1.05037	0.00440372	0.0155247	0.0016205	0.993502	1	CPAG_04897	Ortholog(s) have phenylalanine-tRNA ligase activity, role in phenylalanyl-tRNA aminoacylation and cytosol, phenylalanine-tRNA ligase complex localization	orf19.2960	FRS2	Putative tRNA-Phe synthetase; downregulated upon phagocytosis by murine macrophage; protein present in exponential and stationary growth phase yeast cultures; Spider biofilm repressed
CPAR2_106410	1.10879	0.000487826	0.00234268	0.0226767	0.934674	1	CPAG_04883	Ortholog(s) have translation initiation factor activity, role in translational initiation and cytosolic small ribosomal subunit, ribosome localization	orf19.2930		Predicted translation initiation factor; role in translational initiation; Spider biofilm repressed
CPAR2_106650	1.1696	0.000199832	0.00107122	0.0741308	0.752339	1	CPAG_04907	Ortholog(s) have glutaminase activity, role in negative regulation of apoptotic process, pyridoxine biosynthetic process and cytoplasm localization	orf19.2948	SNO1	Protein with a predicted role in pyridoxine metabolism; stationary phase protein; regulated by Tup1, Efg1; Spider biofilm induced
CPAR2_108270	2.02676	1.48e-11	3.66e-10	0.0750051	0.837138	1	CPAG_00046	Ortholog(s) have fungal-type vacuole membrane localization	orf19.4531	ROA1	Putative PDR-subfamily ABC transporter involved in sensitivity to azoles; Spider biofilm induced
CPAR2_106760	1.0931	0.000525629	0.00248579	-0.0418665	0.88219	1	CPAG_04919	Ortholog(s) have cystathionine beta-synthase activity	orf19.4536	CYS4	Cystathionine beta-synthase; sulfur amino acid biosynthesis; antigenic in mouse; flow model biofilm induced; alkaline induced; macrophage/pseudohyphal-induced; present in exponential and stationary growth phase yeast cultures
CPAR2_107630	1.00135	0.00424038	0.0150673	0.0184729	0.909835	1		Ortholog(s) have structural constituent of ribosome activity and role in maturation of SSU-rRNA from tricistronic rRNA transcript (SSU-rRNA, 5.8S rRNA, LSU-rRNA), ribosomal small subunit assembly	orf19.413.1	RPS27A	Ribosomal protein S27; rat catheter and Spider biofilm induced
CPAR2_107730	1.20232	4.75e-05	0.000307076	-0.234866	0.449807	1	CPAG_05014	Has domain(s) with predicted translation release factor activity and role in translational termination	orf19.425		Ortholog(s) have mitochondrial large ribosomal subunit localization
CPAR2_107780	1.01013	0.000846609	0.00374564	0.0761823	0.817805	1	CPAG_05019	Ortholog(s) have guanyl nucleotide binding activity, role in Golgi organization, protein targeting to vacuole and late endosome localization	orf19.430	YPT53	Rab-family GTPase involved in vacuolar trafficking, colocolizes with Vps1p and Ypt52p in late endosome; Hap43-repressed gene
CPAR2_108010	1.21775	1.68e-05	0.000120816	0.0308829	0.92728	1	CPAG_05041	Ortholog(s) have acetyl-CoA:L-glutamate N-acetyltransferase activity, role in ornithine biosynthetic process and mitochondrial matrix, mitochondrial membrane localization	orf19.56	ARG2	Putative enzyme of arginine biosynthesis; transcription of genes of arginine biosynthesis pathway, except for ARG2, is induced upon phagocytosis by macrophage
CPAR2_107980	1.56152	1.24e-07	1.42e-06	-0.115018	0.648771	1	CPAG_05038	Ortholog(s) have cytosol, nucleus localization	orf19.4061		Protein of unknown function; clade-associated gene expression
CPAR2_107970	2.72967	1.51e-12	4.44e-11	0.0352543	0.898264	1	CPAG_05037	Ortholog(s) have 3-deoxy-7-phosphoheptulonate synthase activity, role in aromatic amino acid family biosynthetic process and cytosol, nucleus localization	orf19.4060	ARO4	3-deoxy-D-arabinoheptulosonate-7-phosphate synthase; aromatic amino acid biosynthesis; GCN-regulated; feedback-inhibited by tyrosine if produced in S. cerevisiae Aro3p and Aro4p catalyze same reaction; protein decreases in stationary phase
CPAR2_108050	1.10795	0.00196364	0.00785189	-0.10824	0.632525	1	CPAG_05045	Ortholog(s) have mannose-ethanolamine phosphotransferase activity	orf19.4064	GPI7	Protein involved in attachment of GPI-linked proteins to cell wall; member of major facilitator superfamily; phosphodiesterase/nucleotide pyrophosphatase domain; similar to S. cerevisiae Gpi7p
CPAR2_108090	1.08951	0.000609794	0.00282054	-0.0651446	0.798382	1	CPAG_05049	Ortholog(s) have role in cellular iron ion homeostasis and mitochondrion localization	orf19.52		Ortholog(s) have role in cellular iron ion homeostasis and mitochondrion localization
CPAR2_105670	1.05244	0.000706037	0.00320788	-0.0490684	0.796218	1	CPAG_03612	Ortholog(s) have alpha-1,3-mannosyltransferase activity and role in protein O-linked glycosylation	orf19.753	MNN15	Putative alpha-1,3-mannosyltransferase; predicted role in protein O-linked glycosylation; Spider biofilm induced
CPAR2_105640	1.54495	1.92e-07	2.13e-06	-0.0740962	0.762911	1	CPAG_03615	Putative aspartic-type endopeptidase; expression increased in fluconazole and voriconazole resistant strains	orf19.756	SAP7	Pepstatin A-insensitive secreted aspartyl protease; self-processing; expressed in human oral infection; Ssn6p-regulated; role in murine intravenous infection; induced during, but not required for, murine vaginal infection; N-glycosylated
CPAR2_109350	1.17915	7.69e-05	0.000469636	-0.0490539	0.877541	1	CPAG_00866	Ortholog(s) have structural constituent of ribosome activity and mitochondrial large ribosomal subunit localization	orf19.3348		Ortholog(s) have structural constituent of ribosome activity and fungal-type vacuole, mitochondrial large ribosomal subunit localization
CPAR2_109340	1.11398	0.000180171	0.000978261	-0.0384061	0.87535	1	CPAG_00867	Ortholog(s) have DNA-directed RNA polymerase activity, RNA-directed RNA polymerase activity, single-stranded DNA binding, single-stranded RNA binding, translation initiation factor binding activity	orf19.3347	RPB7	Functional homolog of S. cerevisiae Rpb7; essential subunit of RNA Polymerase II; enhances hyperfilamentation of an S. cerevisiae rpb4 mutant; suppresses defects of S. cerevisiae rpb4 and ess1 mutants; Spider biofilm repressed
CPAR2_109270	1.20947	0.000139724	0.000788388	-0.00202758	0.932734	1	CPAG_00874	Ortholog of C. dubliniensis CD36 : Cd36_01380, Candida tenuis NRRL Y-1498 : CANTEDRAFT_93810, Debaryomyces hansenii CBS767 : DEHA2A09504g and Pichia stipitis Pignal : PICST_38525	orf19.3338
CPAR2_109240	1.04984	0.000379163	0.00187265	0.0364137	0.878899	1	CPAG_00877	Ortholog(s) have poly(A) RNA binding activity, role in mRNA polyadenylation, poly(A)+ mRNA export from nucleus, regulation of mRNA stability and cytoplasm, nucleus localization	orf19.3333		Ortholog(s) have 5S rRNA binding, 7S RNA binding, poly(A) binding, ribonuclease P RNA binding, tRNA binding activity
CPAR2_109210	1.5828	1.5e-06	1.39e-05	0.177895	0.507437	1	CPAG_00880	Ortholog(s) have GTPase activity and role in GTP catabolic process, cytokinetic cell separation, maintenance of cell polarity, positive regulation of formin-nucleated actin cable assembly	orf19.3330	CRL1	Predicted GTPase of RHO family; CAAX motif geranylgeranylated; expression in S. cerevisiae causes dominant-negative inhibition of pheromone response
CPAR2_109200	1.41778	9.31e-07	9.1e-06	-0.0423161	0.794438	1	CPAG_00881	Ortholog(s) have sphingosine-1-phosphate phosphatase activity, role in calcium-mediated signaling and endoplasmic reticulum localization	orf19.3329		Ortholog(s) have sphingosine-1-phosphate phosphatase activity, role in calcium-mediated signaling and endoplasmic reticulum localization
CPAR2_109860	1.76136	9.22e-08	1.09e-06	0.0632717	0.835174	1	CPAG_00749	Ortholog(s) have calcium channel activity	orf19.3298	CCH1	Voltage-gated Ca2+ channel of the high affinity calcium uptake system; roles in thigmotropism, establishment of galvanotropism; transcript regulated by Nrg1 and Mig1; flow model biofilm repressed
CPAR2_110140	1.07063	0.000310931	0.00157503	-0.0693108	0.829047	1	CPAG_01427	Ortholog(s) have structural constituent of ribosome activity and mitochondrial small ribosomal subunit localization	orf19.3297		Ortholog(s) have structural constituent of ribosome activity and mitochondrial small ribosomal subunit localization
CPAR2_110110	1.18511	0.00392992	0.0141171	-0.0418262	0.904281	1	CPAG_01430	Ortholog(s) have transcription coactivator activity, role in positive regulation of transcription from RNA polymerase II promoter and cytosol, mitochondrion, nucleolus localization	orf19.3294	MBF1	Putative transcriptional coactivator; caspofungin repressed; involved in virulence
CPAR2_110020	1.03514	0.000307767	0.0015632	0.102695	0.701161	1	CPAG_00735	Ortholog(s) have cell division site, cell tip, cytosol localization	orf19.6012		Ortholog of S. cerevisiae : YOR296W, C. glabrata CBS138 : CAGL0G07579g, C. dubliniensis CD36 : Cd36_00870, C. parapsilosis CDC317 : CPAR2_110020 and Candida tenuis NRRL Y-1498 : CANTEDRAFT_93196
CPAR2_105940	1.14005	0.000723783	0.00328093	0.0258371	0.922843	1	CPAG_04836	Ortholog(s) have phosphatidylserine decarboxylase activity	orf19.6045	PSD1	Phosphatidylserine decarboxylase; involved in phosphatidylethanolamine synthesis; Spider biofilm repressed
CPAR2_109620	1.09567	0.00010553	0.000618509	0.0173966	0.950187	1	CPAG_01335	Ortholog(s) have 2-isopropylmalate synthase activity, role in cellular response to drug, leucine biosynthetic process and mitochondrion localization	orf19.6086	LEU4	Putative 2-isopropylmalate synthase; regulated by Nrg1, Mig1, Tup1, Gcn4; induced by human whole blood or PMNs; macrophage/pseudohyphal-repressed after 16h; Spider biofilm repressed
CPAR2_103670	2.20943	6.54e-14	2.49e-12	-0.176724	0.572047	1	CPAG_00971	Protein of unknown function; expression increased in fluconazole and voriconazole resistant strains	orf19.2446		Has domain(s) with predicted 2-dehydropantoate 2-reductase activity, NADP binding activity, role in oxidation-reduction process, pantothenate biosynthetic process and cytoplasm localization
CPAR2_103760	1.49008	3.36e-06	2.85e-05	0.0279805	0.895136	1	CPAG_00101	Ortholog(s) have protein serine/threonine kinase activity	orf19.2436		Predicted protein serine/threonine kinase; Spider biofilm induced
CPAR2_103780	1.36848	1.77e-06	1.58e-05	-0.267154	0.313037	1	CPAG_00103	Ortholog(s) have mitochondrion, ribosome localization	orf19.2438		Ortholog(s) have structural constituent of ribosome activity and mitochondrial small ribosomal subunit localization
CPAR2_103830	1.17946	0.000216983	0.00115062	0.0836269	0.737315	1	CPAG_02753	Ortholog(s) have Rho GTPase activator activity, phosphatidylinositol-3,5-bisphosphate binding, phosphatidylinositol-3-phosphate binding and phosphatidylinositol-4,5-bisphosphate binding, more	orf19.2443	RGD1	GTPase activator protein; transcript induced in low iron; alkaline upregulated; localized to the bud emergence area in G1 phase and in the bud tip during S and G2 phases
CPAR2_803410	1.06837	0.000942228	0.00411319	0.0328702	0.86238	1	CPAG_02654	Ortholog(s) have structural constituent of ribosome activity and cytosolic small ribosomal subunit localization	orf19.6265	RPS22A	Predicted ribosomal protein; repressed upon phagocytosis by murine macrophage; Spider biofilm repressed
CPAR2_206890	2.15805	4.38e-13	1.45e-11	0.146718	0.566782	1	CPAG_01242	Ortholog(s) have role in barrier septum assembly and HICS complex, cell tip, cellular bud neck contractile ring, nucleus localization	orf19.6240		SH3-domain protein; role in barrier septum assembly involved in cell cycle cytokinesis; activates the Chs2 chitin synthase activity during cytokinesis; Spider biofilm repressed
CPAR2_207970	1.72202	4.16e-09	6.45e-08	0.0749673	0.8284	1	CPAG_00707	Ortholog of C. albicans SC5314 : orf19.660, C. dubliniensis CD36 : Cd36_10720, Candida tenuis NRRL Y-1498 : CANTEDRAFT_92640 and Debaryomyces hansenii CBS767 : DEHA2E14168g	orf19.660		Protein of unknown function; mRNA binds She3
CPAR2_501390	1.74179	2.31e-06	2.02e-05	-0.00526323	0.995143	1	CPAG_05385	Ortholog(s) have tryptophan synthase activity, role in cleistothecium development, tryptophan biosynthetic process and cytosol, membrane, nucleus localization	orf19.4718	TRP5	Predicted tryptophan synthase; identified in detergent-resistant membrane fraction (possible lipid raft component); predicted N-terminal acetylation; Gcn4p-regulated; S. cerevisiae ortholog is Gcn4p regulated; upregulated in biofilm;
CPAR2_501410	1.02705	0.000304734	0.00155314	-0.0117502	0.95039	1	CPAG_05387	Ortholog(s) have RNA polymerase I regulatory region DNA binding, RNA polymerase I transcription factor binding activity and role in transcription of nuclear large rRNA transcript from RNA polymerase I promoter	orf19.4420		Predicted component of the core factor rDNA transcription factor complex; required for transcription of 35S rRNA genes by RNA polymerase I in S. cerevisiae; possibly an essential gene, disruptants not obtained by UAU1 method
CPAR2_502810	1.8682	2.13e-06	1.88e-05	-0.590931	0.075205	1	CPAG_03853	Has domain(s) with predicted membrane localization	orf19.2496	ATO2	Putative fungal-specific transmembrane protein; fluconazole repressed, Hap43-repressed; flow model biofilm induced; Spider biofilm induced
CPAR2_702860	1.16482	8.58e-05	0.000517979	0.0510724	0.88434	1		Ortholog of C. albicans SC5314 : orf19.7157, C. dubliniensis CD36 : Cd36_73840, Candida tenuis NRRL Y-1498 : CANTEDRAFT_92076 and Debaryomyces hansenii CBS767 : DEHA2D10142g	orf19.7157		Protein with a tubulin binding cofactor C domain; flow model biofilm induced
CPAR2_212670	2.81333	3.06e-12	8.55e-11	0.210869	0.637791	1	CPAG_04516	Ortholog(s) have RNA polymerase II core promoter proximal region sequence-specific DNA binding, sequence-specific DNA binding RNA polymerase II transcription factor activity	orf19.4438	RME1	Zinc finger protein; controls meiosis in S. cerevisae; white-specific transcript; upregulation correlates with clinical development of fluconazole resistance; Upc2-regulated in hypoxia; flow model biofilm induced; Spider biofilm repressed
CPAR2_208460	1.05379	0.00076721	0.00346713	-0.0556359	0.797852	1	CPAG_01055	Ortholog(s) have role in protein glycosylation, protein retention in ER lumen and fungal-type vacuole membrane localization	orf19.5065	ERD1	Putative membrane protein required for the retention of lumenal endoplasmic reticulum proteins; rat catheter biofilm induced
CPAR2_500690	2.98878	4.85e-20	4.55e-18	0.106254	0.737217	1	CPAG_05318	Ortholog(s) have role in lysine biosynthetic process via aminoadipic acid and mitochondrion localization	orf19.3846	LYS4	Homoaconitase; regulated by Gcn4, Gcn2; induced in response to amino acid starvation (3-AT); induced by human whole blood or PMNs; Hap43-repressed; flow model and Spider biofilm repressed
CPAR2_403110	1.12733	0.000175718	0.000960789	0.0280686	0.905002	1	CPAG_02367	Ortholog(s) have 4-amino-4-deoxychorismate synthase activity, role in para-aminobenzoic acid biosynthetic process and cytosol, nucleus localization	orf19.1291	ABZ1	Ortholog(s) have 4-amino-4-deoxychorismate synthase activity and role in para-aminobenzoic acid biosynthetic process
CPAR2_500300	1.71243	1.37e-06	1.27e-05	0.188763	0.605991	1	CPAG_05282	Ortholog(s) have RNA binding, translation regulator activity and role in Group I intron splicing, mitochondrial respiratory chain complex IV biogenesis, positive regulation of mitochondrial translation	orf19.1794		Ortholog(s) have mRNA 5'-UTR binding, pre-mRNA intronic binding, translation regulator activity and role in Group I intron splicing, mitochondrial mRNA processing, positive regulation of mitochondrial translation
CPAR2_500810	2.32017	7e-09	1.04e-07	0.0834166	0.782893	1	CPAG_05331	Ortholog(s) have mRNA binding, saccharopine dehydrogenase (NAD+, L-lysine-forming) activity, role in lysine biosynthetic process via aminoadipic acid and cytoplasm localization	orf19.1789.1	LYS1	Saccharopine dehydrogenase (biosynthetic); enzyme of alpha-aminoadipate lysine biosynthesis pathway; functionally complements S. cerevisiae lys1 mutation; fungal-specific (no human or murine homolog)
CPAR2_500540	2.6758	1.15e-15	5.83e-14	-0.18917	0.444788	1	CPAG_05302	Ortholog(s) have aspartate kinase activity, role in homoserine biosynthetic process, methionine biosynthetic process, threonine biosynthetic process and cytosol localization	orf19.1235	HOM3	Putative L-aspartate 4-P-transferase; fungal-specific (no human or murine homolog); regulated by Gcn2 and Gcn4; early-stage flow model biofilm induced
CPAR2_500530	1.22111	0.00125474	0.00530099	0.043616	0.89477	1	CPAG_05301	Ortholog(s) have role in endocytosis, establishment or maintenance of actin cytoskeleton polarity, vacuole organization and integral to Golgi membrane localization	orf19.1236	GVP36	BAR domain protein; ocalizes to early and late Golgi vesicles; predicted role in adaptation to varying nutrient concentrations, fluid-phase endocytosis, actin cytoskeleton polarization and vacuole biogenesis; rat catheter biofilm repressed
CPAR2_500630	1.32329	0.000113767	0.00065764	-0.0229396	0.923893	1	CPAG_05311	Ortholog(s) have GTPase activator activity, role in regulation of COPII vesicle coating and COPII vesicle coat localization	orf19.1254	SEC23	Putative GTPase-activating protein; regulated upon yeast-hypha switch; Spider biofilm repressed
CPAR2_500590	1.76044	8.95e-10	1.58e-08	0.0608521	0.933315	1	CPAG_05307	Ortholog(s) have RNA polymerase II core promoter proximal region sequence-specific DNA binding transcription factor activity involved in positive regulation of transcription, more	orf19.1275	GAT1	GATA-type transcription factor; regulator of nitrogen utilization; required for nitrogen catabolite repression and utilization of isoleucine, tyrosine and tryptophan N sources; required for virulence in a mouse systemic infection model
CPAR2_501110	1.12812	0.000264002	0.00136559	-0.103483	0.6581	1	CPAG_05359	Ortholog of C. albicans SC5314 : orf19.2892, C. dubliniensis CD36 : Cd36_45910, Candida tenuis NRRL Y-1498 : CANTEDRAFT_119393 and Debaryomyces hansenii CBS767 : DEHA2E08976g	orf19.2892		Ortholog of C. dubliniensis CD36 : Cd36_45910, C. parapsilosis CDC317 : CPAR2_501110, Candida tenuis NRRL Y-1498 : CANTEDRAFT_119393 and Debaryomyces hansenii CBS767 : DEHA2E08976g
CPAR2_501210	1.68382	9.2e-08	1.09e-06	0.0556038	0.872818	1	CPAG_05369	Ortholog of C. albicans SC5314 : orf19.3142, C. dubliniensis CD36 : Cd36_46140, Candida tenuis NRRL Y-1498 : CANTEDRAFT_97195 and Debaryomyces hansenii CBS767 : DEHA2E08800g	orf19.3142		Ortholog of C. dubliniensis CD36 : Cd36_46140, C. parapsilosis CDC317 : CPAR2_501210, Candida tenuis NRRL Y-1498 : CANTEDRAFT_97195 and Debaryomyces hansenii CBS767 : DEHA2E08800g
CPAR2_500130	1.32102	1.61e-05	0.000116016	-0.152455	0.547071	1	CPAG_05264	Ortholog(s) have phosphoadenylyl-sulfate reductase (thioredoxin) activity	orf19.3106	MET16	Putative 3'-phosphoadenylsulfate reductase; sulfur amino acid metabolism; reports differ on regulation during biofilm formation; fungal-specific; possibly an essential gene, disruptants not obtained by UAU1 method; Hap43p-repressed gene
CPAR2_700080	1.41311	1.26e-05	9.24e-05	0.0349356	0.877884	1	CPAG_04219	Ortholog(s) have N-acetylglucosamine kinase activity, hexokinase activity	orf19.2154	HXK1	N-acetylglucosamine (GlcNAc) kinase; involved in GlcNAc utilization; required for wild-type hyphal growth and mouse virulence; GlcNAc-induced transcript; induced by alpha pheromone in SpiderM medium
CPAR2_700410	1.76219	4.69e-06	3.81e-05	-0.0662585	0.870947	1	CPAG_04250	Ortholog(s) have role in mRNA metabolic process, mitochondrial translational initiation and extrinsic to membrane, mitochondrial inner membrane localization	orf19.7254		Ortholog(s) have role in mRNA metabolic process, mitochondrial translational initiation and extrinsic component of membrane, mitochondrial inner membrane localization
CPAR2_202950	1.225	0.00221794	0.00873849	-0.0387588	0.935954	1	CPAG_05606	Ortholog(s) have beta-glucosidase activity, role in fungal-type cell wall biogenesis, fungal-type cell wall organization, mitochondrion degradation and cell surface, extracellular region, fungal-type cell wall localization	orf19.5032	SIM1	Adhesin-like protein; involved in cell wall maintenance, redundant with Sun41; possibly secreted; macrophage-repressed; repressed by Rim101, Cyr1, Ras1; Spider biofilm induced
CPAR2_203530	1.17731	0.000227322	0.00119684	-0.102423	0.714491	1	CPAG_05547	Ortholog(s) have sulfate adenylyltransferase (ATP) activity	orf19.5025	MET3	ATP sulfurlyase; sulfate assimilation; repressed by Met, Cys, Sfu1, or in fluconazole-resistant isolate; Hog1, caspofungin, white phase-induced; induced on biofilm formation, even in presence of Met and Cys; Spider, F-12/CO2 biofilm induced
CPAR2_201620	1.2304	3.53e-05	0.000235961	0.126095	0.622479	1	CPAG_03060	Ortholog of C. albicans SC5314 : orf19.5012, C. dubliniensis CD36 : Cd36_12740, Candida tenuis NRRL Y-1498 : CANTEDRAFT_107586 and Debaryomyces hansenii CBS767 : DEHA2D04994g	orf19.5012		Ortholog of C. dubliniensis CD36 : Cd36_12740, C. parapsilosis CDC317 : CPAR2_201620, Candida tenuis NRRL Y-1498 : CANTEDRAFT_107586 and Debaryomyces hansenii CBS767 : DEHA2D04994g
CPAR2_202800	2.04751	1.51e-09	2.57e-08	0.0583121	0.848834	1	CPAG_05619	Ortholog(s) have mRNA binding, protein binding, bridging activity and role in negative regulation of translational initiation, positive regulation of nuclear-transcribed mRNA catabolic process, deadenylation-dependent decay	orf19.4991	MPT5	Putative RNA-binding protein; Hap43p-repressed gene; protein induced during the mating process
CPAR2_202680	1.21045	4.23e-05	0.000276069	0.216482	0.49819	1	CPAG_05631	Ortholog(s) have role in cellular response to biotic stimulus, cellular response to starvation and filamentous growth of a population of unicellular organisms in response to biotic stimulus, more	orf19.4958	ECM25	Non-essential protein involved in cell morphogenesis
CPAR2_801890	1.23177	0.000114385	0.00066057	-0.020138	0.915861	1	CPAG_02939	Ortholog(s) have cysteine-tRNA ligase activity, role in cysteinyl-tRNA aminoacylation and cytosol, ribosome localization	orf19.4931		Putative tRNA-Cys synthetase; induced by alpha pheromone in SpiderM medium; ribosomal subunits, translation factors, tRNA synthetases are downregulated upon phagocytosis by murine macrophage
CPAR2_201360	1.29188	0.000190448	0.00102778	-0.174594	0.47033	1	CPAG_03035	Ortholog(s) have translation initiation factor activity and role in cellular response to drug, regulation of translation in response to nitrogen starvation, translation reinitiation	orf19.6345	RPG1A	Putative translation initiation factor; mutation confers hypersensitivity to roridin A and verrucarin A; repressed upon phagocytosis by murine macrophage; Spider biofilm repressed
CPAR2_201820	1.30339	4.84e-06	3.91e-05	-0.174135	0.592633	1	CPAG_05714	Ortholog(s) have structural constituent of ribosome activity and mitochondrial large ribosomal subunit localization	orf19.3755		Ortholog(s) have structural constituent of ribosome activity and mitochondrial large ribosomal subunit localization
CPAR2_700730	1.79586	1.96e-08	2.65e-07	0.0226429	0.947996	1	CPAG_04281	Ortholog(s) have tryptophan-tRNA ligase activity and cytosol localization	orf19.5226	WRS1	Putative tRNA-Trp synthetase; genes encoding ribosomal subunits, translation factors, tRNA synthetases are downregulated upon phagocytosis by murine macrophages
CPAR2_701000	1.95115	1.32e-10	2.76e-09	5.13e-05	0.952857	1	CPAG_04307	Ortholog(s) have role in filamentous growth of a population of unicellular organisms, negative regulation of filamentous growth of a population of unicellular organisms	orf19.5234	RBD1	Rhomboid-like protein; similar to putative intramembrane serine proteases; role in filamentous growth; Gcn4-regulated; caspofungin repressed; Spider biofilm induced
CPAR2_701050	2.20201	1.4e-11	3.5e-10	-0.00828382	0.955861	1	CPAG_04313	Ortholog(s) have cytoplasm localization	orf19.5239		Predicted alanine-tRNA ligase; oxidative stress-induced via Cap1
CPAR2_803670	2.42572	7.66e-13	2.38e-11	-0.0504522	0.832117	1	CPAG_02630	Ortholog(s) have anthranilate synthase activity, indole-3-glycerol-phosphate synthase activity, role in tryptophan biosynthetic process and anthranilate synthase complex, cytosol localization	orf19.5243	TRP3	Putative bifunctional enzyme with predicted indole-3-glycerol-phosphate synthase and anthranilate synthase activities; regulated by Gcn2p and Gcn4p
CPAR2_203650	1.16391	0.000225647	0.0011912	-0.0123984	0.957823	1	CPAG_05535	Ortholog(s) have COPII adaptor activity and role in ER to Golgi vesicle-mediated transport, fungal-type cell wall organization, protein glycosylation, protein retention in Golgi apparatus	orf19.1160		Ortholog(s) have COPII adaptor activity and role in ER to Golgi vesicle-mediated transport, fungal-type cell wall organization, protein glycosylation, protein retention in Golgi apparatus
CPAR2_804580	1.16753	0.000116736	0.000672173	0.0410104	0.890817	1	CPAG_02050	Has domain(s) with predicted sequence-specific DNA binding, sequence-specific DNA binding transcription factor activity, zinc ion binding activity and role in regulation of transcription, DNA-dependent	orf19.1150		GATA-like transcription factor; oral infection induced; mutant has reduced capacity to damage oral epithelial cells; regulated by Gcn2 and Gcn4; Spider biofilm induced
CPAR2_805110	1.65264	4.84e-06	3.91e-05	-0.0631958	0.864812	1	CPAG_03277	Ortholog(s) have phosphoglycerate dehydrogenase activity, role in serine family amino acid biosynthetic process and cytosol localization	orf19.5263	SER33	Predicted enzyme of amino acid biosynthesis; Gcn4p-regulated; upregulated in biofilm; protein present in exponential and stationary growth phase yeast cultures; S. cerevisiae ortholog is Gcn4p regulated
CPAR2_207610	2.09657	1.68e-09	2.82e-08	-0.073267	0.787879	1	CPAG_01939	Putative N-acetyl-gamma-glutamyl-phosphate reductase, acetylglutamate kinase; role in arginine biosynthesis	orf19.4788	ARG5,6	Arginine biosynthetic enzyme; processed in S. cerevisiae into 2 polypeptides with acetylglutamate kinase (Arg6) activity and acetylglutamate-phosphate reductase (Arg5) activity; Gcn4 regulated; alkaline repressed; Spider biofilm induced
CPAR2_207550	1.1883	0.000752313	0.00340502	-0.102555	0.662198	1	CPAG_01933	Ortholog(s) have translation regulator activity, role in negative regulation of translation, positive regulation of cytoplasmic mRNA processing body assembly and mRNA cap binding complex localization	orf19.4796		Putative eIF-4E-binding repressor of CAP-dependent translation; stationary phase enriched protein
CPAR2_803540	1.6143	9.91e-08	1.16e-06	-0.0182697	0.944236	1	CPAG_02643	Ortholog(s) have mitochondrion, plasma membrane localization	orf19.4811		Putative tricarboxylate carrier family protein; localized to the mitochondrial membrane
CPAR2_803550	1.00328	0.0026844	0.0102479	-0.0275914	0.968276	1	CPAG_02642	Ortholog(s) have holo-[acyl-carrier-protein] synthase activity, role in protein-cofactor linkage and mitochondrion localization	orf19.4812	PPT2	Phosphopantetheinyl transferase (PPTase); Spider biofilm induced
CPAR2_301670	1.34224	2.73e-06	2.36e-05	-0.181414	0.505521	1	CPAG_03955	Ortholog(s) have role in cellular response to biotic stimulus, cellular response to starvation and chromosome organization, more	orf19.4815	YTM1	Protein similar to S. cerevisiae Ytm1p, which is involved in biogenesis of the large ribosomal subunit; transposon mutation affects filamentous growth; protein level decreases in stationary phase cultures; Hap43p-induced gene
CPAR2_805240	1.15872	0.000195445	0.00105166	0.0628252	0.830829	1	CPAG_03264	Ortholog of C. albicans SC5314 : orf19.4818, C. dubliniensis CD36 : Cd36_09000, Candida tenuis NRRL Y-1498 : CANTEDRAFT_116653 and Debaryomyces hansenii CBS767 : DEHA2F10978g	orf19.4818		Protein of unknown function; Spider biofilm induced
CPAR2_805030	1.06276	0.00562418	0.0190114	0.0579485	0.86227	1	CPAG_03285	Ortholog(s) have inorganic phosphate transmembrane transporter activity, role in phosphate ion transmembrane transport and integral to mitochondrial inner membrane, plasma membrane localization	orf19.4885	MIR1	Putative mitochondrial phosphate transporter; caspofungin repressed; expression is increased in a fluconazole-resistant isolate; induced upon adherence to polystyrene
CPAR2_804990	2.15128	3.96e-11	9.18e-10	0.0759611	0.851941	1	CPAG_03289	Ortholog(s) have role in G1/S transition of mitotic cell cycle, positive regulation of gene expression, regulation of cell cycle and cytoplasm, nucleus localization	orf19.4906		Putative adhesin-like protein; positively regulated by Tbf1; Spider biofilm induced
CPAR2_201800	2.02477	9.55e-10	1.67e-08	0.0145982	0.9242	1	CPAG_05717	Ortholog of C. albicans SC5314 : orf19.5094/BUL1, C. dubliniensis CD36 : Cd36_07700, Candida tenuis NRRL Y-1498 : CANTEDRAFT_136492 and Debaryomyces hansenii CBS767 : DEHA2C03608g	orf19.5094	BUL1	Protein similar but not orthologous to S. cerevisiae Bul1; a protein involved in selection of substrates for ubiquitination; mutants are viable; macrophage/pseudohyphal-induced; rat catheter biofilm induced
CPAR2_805270	1.82615	2.26e-09	3.7e-08	0.122748	0.632102	1	CPAG_03261	Ortholog(s) have mRNA binding, phosphatidylinositol-3-phosphatase activity, role in phosphatidylinositol dephosphorylation and cytosol localization	orf19.4744		Putative phosphatidylinositol 3-phosphate (PI3P) phosphatase; repressed by alpha pheromone in SpiderM medium
CPAR2_207650	1.13727	0.000282009	0.0014533	0.0705998	0.774264	1	CPAG_01943	Ortholog(s) have role in protein folding in endoplasmic reticulum and integral to endoplasmic reticulum membrane localization	orf19.4738		Ortholog(s) have role in protein folding in endoplasmic reticulum and integral component of endoplasmic reticulum membrane localization
CPAR2_804250	1.07507	0.000810182	0.0036225	-0.0925226	0.703062	1	CPAG_02017	Ortholog(s) have alkaline phosphatase activity and role in cellular response to cadmium ion, detoxification of cadmium ion, nicotinamide nucleotide metabolic process, protein dephosphorylation	orf19.4736		Ortholog(s) have alkaline phosphatase activity, role in nicotinamide nucleotide metabolic process, protein dephosphorylation and extracellular region, fungal-type vacuole membrane localization
CPAR2_804290	1.11515	8.24e-05	0.000499519	0.0146375	0.99693	1	CPAG_02021	Has domain(s) with predicted role in transmembrane transport	orf19.4733	YMC2	Putative mitochondrial carrier protein; Gcn4-regulated; F-12/ CO2 early biofilm induced; Spider biofilm induced
CPAR2_207420	3.04636	1.93e-18	1.46e-16	-0.0174479	0.89838	1	CPAG_01921	Ortholog(s) have role in cellular response to biotic stimulus, cellular response to starvation and filamentous growth of a population of unicellular organisms in response to biotic stimulus, more	orf19.5100	MLT1	Vacuolar membrane transporter; MRP subfamily of ABC family; may transport organic anions conjugated to glutathione, glucuronate, or sulfate; needed for virulence in mouse peritonitis; Spider biofilm induced; flow model biofilm repressed
CPAR2_101730	1.10437	9.86e-05	0.000584775	-0.00688684	0.964015	1	CPAG_00528	Ortholog(s) have RNA polymerase II core promoter proximal region sequence-specific DNA binding transcription factor activity involved in negative regulation of transcription, more	orf19.4225	LEU3	Zn(II)2Cys6 transcription factor; predicted regulator branched-c ofhain amino acid biosynthesis genes; alkaline induced; induced by Mnl1 under weak acid stress; required for yeast cell adherence to silicone substrate; Spider biofilm induced
CPAR2_101720	2.03198	9.66e-09	1.39e-07	0.0249149	0.929535	1	CPAG_00529	Ortholog(s) have GTP binding, tRNA binding, translation initiation factor activity and role in establishment or maintenance of cell polarity, positive regulation of translational fidelity, translational initiation	orf19.4223	GCD11	Gamma subunit of translation initiation factor eIF2; involved in identification of the start codon; likely essential for growth, based on an insertional mutagenesis strategy; Spider biofilm repressed
CPAR2_101710	1.86883	2.91e-09	4.63e-08	0.0621762	0.832275	1	CPAG_00530	Ortholog(s) have GTPase activator activity, signal transducer activity	orf19.4222	SST2	Predicted regulator of G-protein signaling in mating pathway; null mutation causes alpha-factor hypersensitivity and mating defect (in opaque MTLa/MTLa background); transcript induced by alpha factor
CPAR2_303080	1.20727	0.000139936	0.000788827	0.0528597	0.842185	1	CPAG_03373	Ortholog(s) have guanylate kinase activity, role in GMP metabolic process and cytoplasm, nucleus localization	orf19.1115	GUK1	Putative guanylate kinase; identified in extracts from biofilm and planktonic cells; protein level decrease in stationary phase cultures; Hap43p-induced gene
CPAR2_303030	1.17832	0.000204368	0.00109058	0.125085	0.657411	1	CPAG_03378	Ortholog of C. albicans SC5314 : orf19.1109, C. dubliniensis CD36 : Cd36_53580, Debaryomyces hansenii CBS767 : DEHA2G07766g and Pichia stipitis Pignal : psti_CGOB_00176	orf19.1109		Ortholog of C. dubliniensis CD36 : Cd36_53580, C. parapsilosis CDC317 : CPAR2_303030, Debaryomyces hansenii CBS767 : DEHA2G07766g and Pichia stipitis Pignal : psti_CGOB_00176
CPAR2_303020	1.2704	4.18e-05	0.000273271	0.12874	0.59155	1	CPAG_03379	Ortholog(s) have GTP diphosphatase activity, ITP diphosphatase activity, UTP diphosphatase activity, XTP diphosphatase activity, dATP pyrophosphohydrolase activity and dCTP diphosphatase activity, more	orf19.1108	HAM1	Putative deoxyribonucleoside triphosphate pyrophosphohydrolase; caspofungin repressed; regulated by Gcn2p and Gcn4p
CPAR2_302990	1.85568	5.13e-05	0.000327394	0.0247698	0.989668	1	CPAG_03382	Ortholog(s) have role in L-sorbose catabolic process	orf19.1105.2	PGA56	Regulator of sorbose utilization; putative GPI-anchor; hypha and cell wall regeneration induced; colony morphology-related gene regulation by Ssn6; induced by Tbf1, Hap43; Spider biofilm induced
CPAR2_804710	1.29549	1.98e-05	0.000141096	-0.0876843	0.731694	1	CPAG_02063	Ortholog(s) have protein tyrosine phosphatase activity, role in peptidyl-tyrosine dephosphorylation, regulation of mitotic cell cycle and cytosol, nucleus localization	orf19.5104	LTP1	Putative protein phosphatase of the PTP family (tyrosine-specific), similar to S. cerevisiae Ltp1p
CPAR2_210460	1.6339	4.76e-07	4.89e-06	0.0950083	0.770798	1	CPAG_03096	Ortholog(s) have cyclin-dependent protein serine/threonine kinase regulator activity	orf19.403	PCL2	Cyclin homolog; reduced expression observed upon depletion of Cln3; farnesol regulated; periodic mRNA expression, peak at cell-cycle G1/S phase; Hap43-induced; rat catheter biofilm repressed
CPAR2_207190	1.39487	1.97e-06	1.75e-05	-0.059988	0.868709	1	CPAG_00044	Ortholog(s) have structural constituent of ribosome activity and mitochondrial large ribosomal subunit localization	orf19.397		Ortholog(s) have structural constituent of ribosome activity and mitochondrial large ribosomal subunit localization
CPAR2_207220	1.05309	0.000902534	0.00396336	-0.0474948	0.860219	1	CPAG_00041	Ortholog(s) have kynureninase activity, role in 'de novo' NAD biosynthetic process from tryptophan and cytoplasm, nucleus localization	orf19.394		Putative kynureninase; predicted role in NAD biosynthesis; Hap43-repressed gene; flow model biofilm induced
CPAR2_202000	1.26893	8.14e-05	0.000494813	0.0950398	0.723255	1	CPAG_05695	Ortholog(s) have role in growth of unicellular organism as a thread of attached cells, positive regulation of growth of unicellular organism as a thread of attached cells	orf19.2623	ECM22	Zn(II)2Cys6 transcription factor; rat catheter and Spider biofilm induced
CPAR2_203050	1.48084	7.68e-06	5.88e-05	-0.053518	0.794254	1	CPAG_05596	Ortholog(s) have role in cellular response to acidity, cellular response to cold, cellular response to copper ion and positive regulation of cell adhesion involved in single-species biofilm formation, more	orf19.2356	CRZ2	C2H2 transcription factor, involved in regulation of early adaptation to murine GI tract; Rim101-repressed at pH 8; required for yeast cell adherence to silicone substrate; Spider biofilm induced
CPAR2_205910	1.39791	1.2e-06	1.13e-05	0.0220266	0.962705	1	CPAG_00217	Ortholog(s) have glycoprotein binding activity, role in ER to Golgi vesicle-mediated transport and ER to Golgi transport vesicle, Golgi membrane localization	orf19.731	EMP46	Protein similar to S. cerevisiae Emp46, an integral membrane component of ER-derived COPII-coated vesicles; functions in ER to Golgi transport; induced by alpha pheromone in SpiderM medium
CPAR2_205920	1.86819	6.5e-09	9.69e-08	0.102924	0.709089	1	CPAG_00216	Ortholog(s) have Rho GTPase activator activity and role in establishment or maintenance of actin cytoskeleton polarity, small GTPase mediated signal transduction	orf19.730		Ortholog(s) have GTPase activator activity and role in establishment or maintenance of actin cytoskeleton polarity, small GTPase mediated signal transduction
CPAR2_204310	1.67927	1.58e-07	1.77e-06	0.024419	0.942814	1	CPAG_05473	Ortholog(s) have ribosomal large subunit binding activity	orf19.1815		Ortholog of S. cerevisae/S. pombe Tif6; constituent of 66S pre-ribosomal particles; Spider biofilm induced
CPAR2_702100	2.35664	6.28e-13	2.04e-11	0.08429	0.747328	1	CPAG_04779	Has domain(s) with predicted oxidoreductase activity and role in oxidation-reduction process	orf19.6398		S. pombe ortholog SPBC460.04c is a predicted sulfonate/alpha-ketoglutare dioxygenase; induced by nitric oxide; Spider biofilm induced
CPAR2_702140	1.39634	6.18e-05	0.000385806	-0.0795206	0.84176	1	CPAG_04774	Ortholog(s) have cystathionine gamma-lyase activity, role in cysteine biosynthetic process via cystathionine, methionine biosynthetic process, transsulfuration and cytoplasm, nucleus localization	orf19.6402	CYS3	Cystathionine gamma-lyase; induced by alkaline, amphotericin B, cadmium stress, oxidative stress via Cap1; possibly adherence-induced; Hog1 regulated; reduced levels in stationary phase yeast cells; Spider and flow model biofilm induced
CPAR2_205900	1.63089	0.00330149	0.0121328	0.597747	0.276488	1	CPAG_00218	Ortholog(s) have role in filamentous growth of a population of unicellular organisms, fungal-type cell wall organization, negative regulation of flocculation and fungal-type cell wall localization	orf19.6420	PGA13	GPI-anchored cell wall protein involved in cell wall synthesis; required for normal cell surface properties; induced in oralpharyngeal candidasis; Spider biofilm induced; Bcr1-repressed in RPMI a/a biofilms
CPAR2_204390	1.85125	8.38e-10	1.51e-08	-0.16557	0.541044	1	CPAG_00150	Ortholog of C. albicans SC5314 : orf19.6119, C. dubliniensis CD36 : Cd36_33080, Candida tenuis NRRL Y-1498 : CANTEDRAFT_105095 and Debaryomyces hansenii CBS767 : DEHA2E03806g	orf19.6119		Protein of unknown function; Spider biofilm repressed
CPAR2_701760	1.05815	0.000496055	0.00238025	0.200595	0.620788	1	CPAG_04812	Ortholog(s) have structural constituent of ribosome activity, role in mitochondrial genome maintenance and mitochondrial large ribosomal subunit localization	orf19.6129	MRPL8	Mitochondrial 60S ribosomal protein subunit; Hap43p-repressed gene
CPAR2_204340	2.35251	0.0154344	0.0430296	-0.285714	0.649055	1	CPAG_05470	Ortholog of C. albicans SC5314 : orf19.6391, C. dubliniensis CD36 : Cd36_33860, Candida tenuis NRRL Y-1498 : CANTEDRAFT_136617 and Pichia stipitis Pignal : PICST_33929	orf19.6391		Protein of unknown function; transcript upregulated in azole-resistant strain overexpressing MDR1; Spider biofilm induced
CPAR2_701720	1.16886	5.59e-05	0.000353668	0.10905	0.691633	1		Ortholog(s) have RNA binding activity, role in mRNA splicing, via spliceosome and U4/U6 x U5 tri-snRNP complex, U6 snRNP, cytoplasm, nucleolus, small nucleolar ribonucleoprotein complex localization	orf19.6135.1	SMX4	Component of heteroheptameric complexes (Lsm1p, Lsm8p) involved in RNA processing and decay; flucytosine induced
CPAR2_603370	1.7042	4.65e-08	5.85e-07	-0.0204663	0.91618	1	CPAG_03753	Ortholog(s) have role in cellular response to biotic stimulus, cellular response to drug and cellular response to starvation, more	orf19.6324	VID27	Protein similar to S. cerevisiae Vid27p; transposon mutation affects filamentous growth; mutation confers hypersensitivity to toxic ergosterol analog; fungal-specific (no human or murine homolog)
CPAR2_603700	1.45218	4.25e-07	4.42e-06	-0.00691425	0.90693	1	CPAG_03720	Ortholog(s) have role in ER to Golgi vesicle-mediated transport and endoplasmic reticulum localization	orf19.4199	SLY41	Protein involved in ER-to-Golgi transport; rat catheter and Spider biofilm induced
CPAR2_603780	1.17478	3.96e-05	0.000260697	0.121104	0.63759	1	CPAG_03712	Ortholog(s) have calcium-dependent protein serine/threonine phosphatase regulator activity and role in calcium-mediated signaling, cellular response to stress, negative regulation of protein phosphatase type 2B activity	orf19.123	RCN1	Protein involved in calcineurin-dependent signaling that controls stress response and virulence; inhibits calcineurin function
CPAR2_603730	2.39403	7.11e-13	2.22e-11	-0.0594267	0.809592	1	CPAG_03717	Ortholog(s) have delta12-fatty acid dehydrogenase activity and role in asexual sporulation resulting in formation of a cellular spore, unsaturated fatty acid biosynthetic process	orf19.118	FAD2	Delta-12 fatty acid desaturase, involved in production of linoleic acid, which is a major component of membranes
CPAR2_603200	1.25963	5.08e-05	0.000325304	-0.0353615	0.88277	1	CPAG_03770	Ortholog(s) have translation regulator activity, role in regulation of translation and mitochondrion localization	orf19.102		Ortholog(s) have translation regulator activity and role in regulation of translation
CPAR2_603140	1.63605	3.92e-05	0.000258895	0.0375128	0.908628	1	CPAG_03776	Ortholog(s) have double-stranded DNA binding, ketol-acid reductoisomerase activity, role in branched-chain amino acid biosynthetic process, mitochondrial genome maintenance and mitochondrial nucleoid localization	orf19.88	ILV5	Ketol-acid reductoisomerase; antigenic; regulated by Gcn4; GlcNAc, amino acid starvation (3-AT)-induced; macrophage-repressed protein; protein present in exponential and stationary phase; flow model and Spider biofilm repressed
CPAR2_602180	1.18992	2.7e-05	0.000184906	0.0341351	0.948543	1	CPAG_02731	Ortholog(s) have protein serine/threonine/tyrosine kinase activity	orf19.3459		Putative serine/threonine/tyrosine (dual-specificity) kinase; disruptants not obtained by UAU1 method
CPAR2_601750	2.23654	0.00245272	0.00951113	-0.165398	0.983503	1	CPAG_00515	Has domain(s) with predicted phospholipase activity and role in phospholipid catabolic process	orf19.690	PLB2	Putative phospholipase B; conserved catalytic region; 6 putative N-glycosylation motifs; predicted secretion signal; no GPI anchor predicted; fungal-specific (no human or murine homolog)
CPAR2_601730	1.84888	1.81e-07	2.01e-06	-0.303617	0.524492	1	CPAG_00517	Ortholog(s) have lysophospholipase activity, role in migration in host, pathogenesis and extracellular region localization	orf19.689	PLB1	Phospholipase B; host cell penetration and virulence in mouse systemic infection; Hog1-induced; signal sequence, N-glycosylation, and Tyr phosphorylation site; induced in fluconazole-resistant strains; rat catheter biofilm repressed
CPAR2_602130	1.0523	0.000664462	0.00303769	-0.0915186	0.746033	1	CPAG_02735	Ortholog(s) have guanine nucleotide transmembrane transporter activity and role in cellular iron ion homeostasis, guanine nucleotide transport, mitochondrial genome maintenance, transmembrane transport	orf19.685	YHM1	Putative mitochondrial carrier protein; fungal-specific (no human or murine homolog); Hap43p-repressed gene
CPAR2_602600	2.44486	1.6e-12	4.65e-11	0.051638	0.87915	1	CPAG_02692	Ortholog(s) have role in ascospore formation, cellular response to biotic stimulus, cellular response to chemical stimulus, cellular response to glucose starvation and cellular response to neutral pH, more	orf19.3414	SUR7	Protein required for normal cell wall, plasma membrane, cytoskeletal organization, endocytosis; localizes to eisosome subdomains of plasma membrane; four transmembrane motifs; mutant shows ectopic, chitin-rich cell wall; fluconazole-induced
CPAR2_602550	1.04952	0.000366825	0.0018178	-0.0191055	0.932863	1	CPAG_02696	Ortholog(s) have RNA strand annealing activity and role in cytoplasmic translation, translational initiation	orf19.3423	TIF3	Putative translation initiation factor; genes encoding ribosomal subunits, translation factors, and tRNA synthetases are downregulated upon phagocytosis by murine macrophage
CPAR2_602410	1.42636	3.74e-05	0.000248137	0.00482419	0.918102	1	CPAG_02708	Ortholog(s) have NADPH dehydrogenase activity, role in apoptotic process and cytosol, mitochondrion, nucleus localization	orf19.3443	OYE2	Putative NAPDH dehydrogenase; induced by nitric oxide; Spider biofilm induced
CPAR2_601440	1.16767	0.000426421	0.00207652	-0.0124601	0.955285	1	CPAG_00114	Ortholog(s) have pseudouridine synthase activity, role in snRNA pseudouridine synthesis, tRNA pseudouridine synthesis and nucleus localization	orf19.3477		Putative pseudouridine synthase; predicted role in snRNA pseudouridine synthesis, tRNA pseudouridine synthesis; Spider biofilm induced
CPAR2_601450	1.12434	0.000500902	0.00239573	0.137713	0.620772	1	CPAG_00115	Ortholog(s) have role in maturation of LSU-rRNA from tricistronic rRNA transcript (SSU-rRNA, 5.8S rRNA, LSU-rRNA) and cytosol, nucleolus, preribosome, large subunit precursor localization	orf19.3478	NIP7	Putative nucleolar protein with role in ribosomal assembly; hyphal-induced; Hap43-induced; Spider biofilm induced
CPAR2_601840	2.61305	1.2e-11	3.05e-10	0.0826522	0.783199	1	CPAG_00506	Putative alcohol dehydrogenase; expression increased in fluconazole and voriconazole resistant strains	orf19.5517		Similar to alcohol dehydrogenases; induced by benomyl treatment, nitric oxide; induced in core stress response; oxidative stress-induced via Cap1; Spider biofilm repressed
CPAR2_601600	1.39316	1.23e-05	9.03e-05	0.0451847	0.863565	1	CPAG_00425	Ortholog(s) have guanyl-nucleotide exchange factor activity, ubiquitin binding activity	orf19.5533		Ortholog(s) have guanyl-nucleotide exchange factor activity, ubiquitin binding activity
CPAR2_801480	1.62168	3.34e-07	3.56e-06	-0.0396144	0.871122	1	CPAG_02974	Has domain(s) with predicted role in transmembrane transport and integral to membrane localization	orf19.5720		Predicted membrane transporter, member of the monocarboxylate porter (MCP) family, major facilitator superfamily (MFS); ketoconazole or caspofungin repressed; Spider biofilm induced
CPAR2_601250	1.1409	0.000119534	0.000685607	-0.0697733	0.821204	1	CPAG_00811	Ortholog(s) have structural constituent of ribosome activity and mitochondrial small ribosomal subunit localization	orf19.5747		Ortholog(s) have structural constituent of ribosome activity and mitochondrial small ribosomal subunit localization
CPAR2_302470	1.18923	0.000187117	0.00101132	0.160697	0.568219	1		Ortholog(s) have structural constituent of ribosome activity, role in mitochondrial respiratory chain complex assembly, mitochondrial translation and mitochondrial small ribosomal subunit localization	orf19.2650.1		Mitochondrial ribosomal protein of the small subunit; Spider biofilm repressed
CPAR2_501560	2.10541	9.95e-11	2.15e-09	0.149641	0.638745	1	CPAG_05402	Ortholog(s) have cyclin-dependent protein serine/threonine kinase regulator activity	orf19.2649	PCL1	Cyclin homolog; transcript induced by filamentous growth; induced by alpha pheromone in SpiderM medium
CPAR2_502050	2.61156	4.01e-17	2.42e-15	0.102484	0.821314	1	CPAG_05447	Ortholog(s) have structural constituent of ribosome activity and mitochondrial large ribosomal subunit localization	orf19.2639		Ortholog(s) have structural constituent of ribosome activity and mitochondrial large ribosomal subunit localization
CPAR2_501770	1.16232	0.000150631	0.000837125	0.181937	0.588763	1	CPAG_05422	Ortholog(s) have role in maintenance of DNA trinucleotide repeats, mitotic sister chromatid cohesion and Ctf18 RFC-like complex localization	orf19.576	CTF8	Putative kinetochore protein with a predicted role in sister chromatid cohesion; repressed during the mating process; flow model biofilm induced
CPAR2_701800	1.19831	0.00030472	0.00155314	-0.110523	0.77285	1	CPAG_04809	Ortholog(s) have role in vacuolar transport and endosome localization	orf19.6286		Ortholog(s) have ATPase activator activity, role in positive regulation of ATPase activity, vacuolar transport and endosome localization
CPAR2_701850	1.43759	1.47e-05	0.000106502	0.000832017	0.998996	1	CPAG_04804	Ortholog(s) have FMN binding, chorismate synthase activity, riboflavin reductase (NADPH) activity, role in aromatic amino acid family biosynthetic process and cytosol, nucleus localization	orf19.1986	ARO2	Putative chorismate synthase; fungal-specific (no human or murine homolog); protein level decreased in stationary phase yeast cultures; GlcNAc-induced protein
CPAR2_701920	1.10019	0.000145607	0.000815107	-0.25621	0.345177	1	CPAG_04797	Ortholog(s) have clathrin binding, ubiquitin binding activity	orf19.593	FGR32	Protein similar to S. cerevisiae Swa2p; induced upon adherence to polystyrene; transposon mutation affects filamentous growth; Hap43p-repressed gene
CPAR2_103030	1.34232	2.33e-05	0.000163192	-0.107323	0.75271	1		Ortholog(s) have structural constituent of ribosome activity and mitochondrial large ribosomal subunit localization	orf19.2511.1	MRPL33	Putative mitochondrial ribosomal protein of the large subunit; Ssr1-repressed; rat catheter biofilm induced
CPAR2_103050	2.88451	1.52e-19	1.34e-17	-0.0228643	0.912282	1	CPAG_01757	Ortholog of C. albicans SC5314 : orf19.2512, C. dubliniensis CD36 : Cd36_81000, Candida tenuis NRRL Y-1498 : CANTEDRAFT_116326 and Debaryomyces hansenii CBS767 : DEHA2G01958g	orf19.2512		Ortholog of C. dubliniensis CD36 : Cd36_81000, C. parapsilosis CDC317 : CPAR2_103050, Candida tenuis NRRL Y-1498 : CANTEDRAFT_116326 and Debaryomyces hansenii CBS767 : DEHA2G01958g
CPAR2_102610	1.35697	0.00023395	0.00122735	0.0561601	0.894326	1	CPAG_01798	Ortholog(s) have aspartic-type endopeptidase activity and role in adhesion to host, fungal-type cell wall organization, modulation by symbiont of host cell-mediated immune response, protein processing, proteolysis	orf19.6928	SAP9	Secreted aspartyl protease; roles in adhesion, cell surface integrity; induced by antifungal drugs, stationary phase, or in white-phase cells; farnesol-downregulated in biofilm; autocatalytic processing; GPI-anchor; Spider biofilm induced
CPAR2_102620	2.40983	0.00814653	0.0255885	0.93042	0.614649	1	CPAG_01797	Ortholog of C. albicans SC5314 : orf19.2804, C. dubliniensis CD36 : Cd36_83980, Candida tenuis NRRL Y-1498 : CANTEDRAFT_134550 and Debaryomyces hansenii CBS767 : DEHA2D12100g	orf19.2804		Ortholog of C. dubliniensis CD36 : Cd36_83980, C. parapsilosis CDC317 : CPAR2_102620, Candida tenuis NRRL Y-1498 : CANTEDRAFT_134550 and Debaryomyces hansenii CBS767 : DEHA2D12100g
CPAR2_102750	1.41805	7.55e-07	7.51e-06	-0.0191919	0.883921	1	CPAG_01785	Ortholog of C. albicans SC5314 : orf19.342/BMT7, C. dubliniensis CD36 : Cd36_83420, Candida tenuis NRRL Y-1498 : CANTEDRAFT_121442 and Debaryomyces hansenii CBS767 : DEHA2D07458g	orf19.342	BMT7	Beta-mannosyltransferase, member of a 9-gene family that includes characterized genes BMT1, BMT2, BMT3, and BMT4 with roles in beta-1,2-mannosylation of cell wall phosphopeptidomannan; downregulated in azole-resistant strain; Hap43p-induced
CPAR2_401850	3.55198	0.000395237	0.00194067	-2.32373	0.340114	1	CPAG_04030	Ortholog of C. albicans SC5314 : orf19.2509, C. dubliniensis CD36 : Cd36_80970, Lodderomyces elongisporus NRLL YB-4239 : LELG_04407 and Candida orthopsilosis Co 90-125 : CORT_0E01890	orf19.2509		Ortholog of C. parapsilosis CDC317 : CPAR2_401850, C. dubliniensis CD36 : Cd36_80970, Lodderomyces elongisporus NRLL YB-4239 : LELG_04407 and Candida orthopsilosis Co 90-125 : CORT_0E01890
CPAR2_103490	3.3402	3.47e-20	3.3e-18	-0.0564599	0.819158	1	CPAG_00988	Ortholog(s) have alcohol O-acetyltransferase activity, role in acetate ester metabolic process, response to toxic substance, sterol acetylation and integral to endoplasmic reticulum membrane, plasma membrane localization	orf19.276		Plasma membrane-associated protein; upregulated in an azole-resistant strain that overexpresses MDR1; Hap43-repressed; Spider biofilm induced
CPAR2_807290	1.13091	0.00028018	0.00144547	0.00370377	0.976421	1	CPAG_02873	Ortholog(s) have role in intracellular signal transduction and cytoplasm, nucleus localization	orf19.6003		Protein of unknown function; role in intracellular signal transduction; Spider biofilm induced
CPAR2_807570	1.25945	8.8e-05	0.000528643	-0.0438565	0.911878	1	CPAG_02844	Ortholog(s) have structural constituent of ribosome activity and cytosol, ribosome localization	orf19.5928	RPP2B	Conserved acidic ribosomal protein; possibly involved in regulation of translation elongation; interacts with Rpp1A; 1 of 4 similar C. albicans proteins (Rpp1A, Rpp1B, Rpp2A, Rpp2B); macrophage/pseudohyphal-induced; Spider biofilm repressed
CPAR2_404560	1.70203	9.33e-09	1.35e-07	0.198459	0.479686	1	CPAG_00585	Ortholog(s) have role in cellular response to copper ion, cellular response to drug and positive regulation of cell adhesion involved in single-species biofilm formation, more	orf19.5924	ZCF31	Zn(II)2Cys6 transcription factor of unknown function; mutant is sensitive to copper and SDS, and resistant to Calcofluor White; required for yeast cell adherence to silicone substrate
CPAR2_807060	1.11686	0.000289115	0.0014825	0.0689265	0.807871	1	CPAG_02893	Ortholog(s) have sphingosine N-acyltransferase activity and role in filamentous growth of a population of unicellular organisms, glycosylceramide biosynthetic process, response to drug, unidimensional cell growth, vacuolar acidification	orf19.7354	LAC1	Ceramide synthase; required for biosynthesis of ceramides with C18:0 fatty acids, which serve as precursors for glucosylsphingolipids; caspofungin induced
CPAR2_102440	1.00787	0.00168593	0.00685758	0.134026	0.601862	1		Ortholog(s) have endoplasmic reticulum localization	orf19.242.2	YSY6	Protein involved in ER stress response; acts synergistically with Aut7p to regulate unfolded protein response and mitochondrial function under ER stress
CPAR2_406240	1.35525	0.000107378	0.000628095	0.0386632	0.878408	1	CPAG_05196	Ortholog(s) have acetolactate synthase activity, flavin adenine dinucleotide binding activity, role in isoleucine biosynthetic process, valine biosynthetic process and acetolactate synthase complex, mitochondrion localization	orf19.1613	ILV2	Putative acetolactate synthase; regulated by Gcn4p; induced by amino acid starvation (3-AT treatment); stationary phase enriched protein
CPAR2_405140	1.52298	0.00153221	0.00628428	0.092463	0.809195	1	CPAG_05089	Ortholog(s) have glutamine-fructose-6-phosphate transaminase (isomerizing) activity	orf19.1618	GFA1	Glucosamine-6-phosphate synthase, homotetrameric enzyme of chitin/hexosamine biosynthesis; inhibited by UDP-GlcNAc, FMDP, N-acyl peptide, kanosamine-6-P; functional homolog of S. cerevisiae Gfa1p; Cagrowth-phase regulated; catalytic Cys
CPAR2_405080	1.02345	0.000579185	0.00269205	-0.0184856	0.968616	1	CPAG_05084	Ortholog(s) have deoxyhypusine synthase activity, role in peptidyl-lysine modification to hypusine and cytosol, nucleus localization	orf19.1626		Deoxyhypusine synthase; catalyzes formation of deoxyhypusine, the first step in hypusine biosynthesis; Spider biofilm repressed
CPAR2_405730	1.69175	1.71e-08	2.34e-07	0.114249	0.776556	1	CPAG_05145	Ortholog(s) have ribosome binding activity and mitochondrion localization	orf19.6982		Ortholog(s) have ribosome binding activity and role in mitochondrial translational initiation
CPAR2_405640	1.02046	0.00326918	0.012065	0.155384	0.669549	1	CPAG_05137	Ortholog(s) have role in negative regulation of Arp2/3 complex-mediated actin nucleation and actin cortical patch, nucleus localization	orf19.5956	PIN3	Putative SH3-domain-containing protein; predicted role in actin cytoskeleton organization; Spider biofilm repressed
CPAR2_805830	2.13102	9.3e-11	2.03e-09	0.0517896	0.888453	1	CPAG_01682	Ortholog(s) have role in metal ion transport, protein targeting to vacuole, ubiquitin-dependent protein catabolic process and endoplasmic reticulum, fungal-type vacuole membrane localization	orf19.5869		Ortholog(s) have role in metal ion transport, protein targeting to vacuole, ubiquitin-dependent protein catabolic process and endoplasmic reticulum, fungal-type vacuole membrane localization
CPAR2_805840	1.24897	3.91e-05	0.000258734	-0.0178897	0.868466	1	CPAG_01683	Ortholog(s) have tricarboxylate secondary active transmembrane transporter activity, role in mitochondrial citrate transport, transmembrane transport and mitochondrion, plasma membrane localization	orf19.5870	CTP1	Putative citrate transport protein; flucytosine induced; amphotericin B repressed, caspofungin repressed; Hap43p-induced gene
CPAR2_807250	1.16223	0.000138	0.000779401	-0.0614523	0.799293	1	CPAG_02877	Ortholog(s) have cationic amino acid transmembrane transporter activity, role in basic amino acid transmembrane export from vacuole and integral to fungal-type vacuolar membrane localization	orf19.7370		Possible G-protein coupled receptor; vacuolar membrane transporter for cationic amino acids; PQ-loop motif; rat catheter and Spider biofilm induced
CPAR2_404450	1.53477	6.41e-06	5.03e-05	-0.0773435	0.777576	1	CPAG_00596	Ortholog(s) have isopropylmalate transmembrane transporter activity, oxaloacetate secondary active transmembrane transporter activity, secondary active sulfate transmembrane transporter activity	orf19.7411	OAC1	Putative mitochondrial inner membrane transporter; rat catheter biofilm induced
CPAR2_403020	1.26698	2.99e-05	0.000202015	0.0130991	0.994869	1	CPAG_02376	Ortholog(s) have zinc ion transmembrane transporter activity, role in cellular zinc ion homeostasis, vesicle-mediated transport, zinc ion transport and Golgi membrane, cytosol, endoplasmic reticulum, nucleus localization	orf19.3769		Ortholog(s) have zinc ion transmembrane transporter activity, role in zinc ion transport and endoplasmic reticulum localization
CPAR2_403050	1.02137	0.000393181	0.00193379	0.18885	0.518181	1		Ortholog(s) have protein tag activity and role in cell morphogenesis involved in conjugation with cellular fusion, cellular protein localization, cellular protein modification process, mRNA cis splicing, via spliceosome	orf19.3774.1		Ortholog(s) have protein tag activity and role in cell morphogenesis involved in conjugation with cellular fusion, cellular protein modification process, mRNA cis splicing, via spliceosome
CPAR2_101960	2.00353	2.39e-09	3.89e-08	0.0652769	0.794423	1	CPAG_02573	Ortholog(s) have 1-phosphatidylinositol-4-phosphate 5-kinase activity	orf19.3153	MSS4	Phosphatidylinositol-4-phosphate 5-kinase; activity induced by phosphatidic acid (Pld1 product); macrophage/pseudohyphal-repressed; mRNA binds to She3, localized to yeast cell buds and hyphal tips; Hap43-induced; Spider biofilm induced
CPAR2_101970	1.53821	1.74e-07	1.95e-06	0.0173327	0.986164	1	CPAG_02574	Ortholog(s) have cytoplasm, nucleus localization	orf19.158		Ortholog of S. cerevisiae Apd1; required for normal localization of actin patches and normal tolerance of sodium ions and hydrogen peroxide; Hap43-induced; Spider biofilm induced
CPAR2_102040	1.36803	1.37e-05	9.93e-05	-0.0302959	0.924058	1	CPAG_02581	Ortholog(s) have role in ascospore formation, mitochondrial respiratory chain complex I assembly, programmed cell death and mitochondrion, plasma membrane localization	orf19.1710	ALI1	Putative NADH-ubiquinone oxidoreductase; in detergent-resistant membrane fraction (possible lipid raft component); predicted N-terminal acetylation; nitric oxide-repressed; plasma membrane-localized; protein decreases in stationary phase
CPAR2_503190	1.47342	0.000159407	0.000880093	0.0496962	0.900149	1	CPAG_03890	Ortholog(s) have transferase activity, transferring glycosyl groups activity	orf19.1671	UTR2	Putative GPI anchored cell wall glycosidase; role in adhesion, hyphal growth on Spider (not serum) medium; chitin-binding, glycosyl hydrolase domains; induced during cell wall regeneration; mRNA in yeast-form cells; Spider biofilm induced
CPAR2_503170	1.11145	0.00120513	0.00512074	-0.0659539	0.786981	1	CPAG_03888	Alpha-1,2-mannosyltransferase; expression increased in fluconazole and voriconazole resistant strains	orf19.1663	MNT2	Alpha-1,2-mannosyl transferase; adds 3rd mannose in cell-wall mannoprotein biosynthesis; partially redundant with Mnt1; role in adherence and virulence; expressed in yeast and hyphae; fungal-specific; Hap43-induced; Spider biofilm induced
CPAR2_503490	1.68273	8.76e-08	1.05e-06	-0.0242679	0.907832	1	CPAG_03533	Ortholog(s) have dolichyl-diphosphooligosaccharide-protein glycotransferase activity, role in protein N-linked glycosylation via asparagine and oligosaccharyltransferase complex, plasma membrane localization	orf19.6988	OST1	Alpha subunit of the oligosaccharyltransferase complex of the ER lumen; catalyzes asparagine-linked glycosylation of newly synthesized proteins; Spider biofilm repressed
CPAR2_503500	1.34396	4.12e-05	0.000270734	0.0197378	0.922863	1	CPAG_03535	Has domain(s) with predicted peptidyl-prolyl cis-trans isomerase activity and role in protein folding	orf19.6990		Putative peptidyl-prolyl cis-trans isomerase; predicted endoplasmic reticulum (ER) localization
CPAR2_802640	1.13557	9.66e-05	0.000576271	-0.00655167	0.964674	1	CPAG_01304	Has domain(s) with predicted flavin adenine dinucleotide binding, oxidoreductase activity and role in oxidation-reduction process	orf19.5713	YMX6	Putative NADH dehydrogenase; macrophage-downregulated gene; induced by nitric oxide; rat catheter biofilm induced
CPAR2_703770	1.11715	0.000839465	0.00371682	0.120568	0.6398	1	CPAG_03462	Ortholog(s) have role in endoplasmic reticulum unfolded protein response, negative regulation of gene expression and cytosol, nucleus localization	orf19.5620		Stationary phase enriched protein; Gcn4-regulated; induced by amino acid starvation (3-AT), benomyl or in azole-resistant strain that overexpresses MDR1; flow model biofilm induced; rat catheter biofilm repressed; overlaps orf19.5621
CPAR2_600030	1.15248	0.000232455	0.0012206	0.0114426	0.945639	1	CPAG_00372	Ortholog(s) have phosphatidylinositol binding activity, role in cellular response to drug and cytosol, mitochondrion, nucleus localization	orf19.5621		Putative protein of unknown function; mutation confers hypersensitivity to amphotericin B; overlaps orf19.5621
CPAR2_407200	1.18077	4.93e-05	0.000317138	0.0336929	0.921941	1	CPAG_01589	Ortholog(s) have plasma membrane localization	orf19.1783	YOR1	Protein similar to S. cerevisiae Yor1; ABC-type plasma membrane transporter involved in resistance to aureobasidin A; white cell type-specific transcript; Spider biofilm induced
CPAR2_406080	1.56739	4.9e-06	3.94e-05	0.0200291	0.955236	1	CPAG_05180	Ortholog(s) have cytosol, nucleus localization	orf19.1394		Putative protein of unknown function; mutant is viable; protein level decreases in stationary phase cultures; Spider biofilm induced
CPAR2_407360	1.06172	0.000936963	0.0040993	0.0261062	0.993714	1	CPAG_02433	Ortholog(s) have CTP binding, GDP binding, GTP binding, GTPase activity, UTP binding activity	orf19.1760	RAS1	RAS signal transduction GTPase; regulates cAMP and MAP kinase pathways; role in hyphal induction, virulence, apoptosis, heat-shock sensitivity; nonessential; plasma membrane-localized; complements viability of S. cerevisiae ras1 ras2 mutant
CPAR2_407350	1.54565	2.26e-06	1.98e-05	-0.0297933	0.91643	1	CPAG_02432	Ortholog(s) have methylated histone residue binding activity	orf19.1759	PHO23	Ortholog(s) have methylated histone binding activity
CPAR2_806570	1.59858	0.000185455	0.00100326	-0.00523881	0.987062	1	CPAG_02317	Ortholog(s) have RNA polymerase II transcription factor binding transcription factor activity involved in negative regulation of transcription, more	orf19.1358	GCN4	bZIP transcription factor; amino acid control response; required for Efg1-dependent pseudohyphal induction by amino acid starvation, not by serum; human whole blood and PMN induced; required for biofilm formation; Spider biofilm induced
CPAR2_407780	1.70295	3.26e-07	3.48e-06	0.04879	0.854574	1	CPAG_02473	Has domain(s) with predicted magnesium ion transmembrane transporter activity, role in magnesium ion transport and membrane localization	orf19.5352		Protein with a predicted magnesium transporter domain; mutants are viable
CPAR2_407790	3.97854	0.000165146	0.000908377	0.781027	0.354554	1	CPAG_02474	Ortholog of C. albicans SC5314 : orf19.5353, C. dubliniensis CD36 : Cd36_24630, Candida orthopsilosis Co 90-125 : CORT_0C07130 and Spathaspora passalidarum NRRL Y-27907 : SPAPADRAFT_149801	orf19.5353		Ortholog of C. parapsilosis CDC317 : CPAR2_407790, C. dubliniensis CD36 : Cd36_24630, Candida orthopsilosis Co 90-125 : CORT_0C07130 and Spathaspora passalidarum NRRL Y-27907 : SPAPADRAFT_149801
CPAR2_405820	1.05829	0.00100117	0.00433521	-0.259216	0.538068	1	CPAG_05154	Ortholog(s) have uroporphyrinogen-III synthase activity, role in heme biosynthetic process and cytosol, nucleus localization	orf19.1744	HEM4	Putative uroporphyrinogen III synthase; induced in high iron or elevated CO2; alkaline, Hap43-repressed
CPAR2_407190	1.77786	7.34e-06	5.66e-05	0.0209156	0.967554	1	CPAG_01590	Ortholog(s) have calmodulin-dependent protein kinase activity	orf19.1754	CMK2	Putative calmodulin-dependent protein kinase; involved in cell wall integrity and oxidative stress response
CPAR2_407160	2.38468	1.59e-13	5.58e-12	-0.109657	0.666115	1	CPAG_01593	Ortholog(s) have RNA polymerase II activating transcription factor binding and core promoter proximal region sequence-specific DNA binding, more	orf19.1757		Putative C2H2 transcription factor; expression upregulated in clinical isolates from HIV+ patients with oral candidiasis; Spider biofilm induced
CPAR2_806650	1.60257	3.8e-06	3.18e-05	-0.0222397	0.948657	1	CPAG_02325	Ortholog(s) have role in leucine biosynthetic process and mitochondrion localization	orf19.1375	LEU42	Putative alpha-isopropylmalate synthase; fungal-specific; induced by human blood or polymorphonuclear cells; regulated by Gcn2 and Gcn4; stationary phase enriched protein; Spider biofilm induced
CPAR2_805700	2.10017	3.45e-11	8.02e-10	0.133768	0.615324	1	CPAG_01670	Has domain(s) with predicted sequence-specific DNA binding RNA polymerase II transcription factor activity, zinc ion binding activity, role in regulation of transcription, DNA-dependent and nucleus localization	orf19.1604		Predicted Gal4-like DNA-binding transcription factor; Spider biofilm induced
CPAR2_407150	2.11038	9.21e-11	2.03e-09	-0.0756857	0.754009	1	CPAG_01594	Ortholog(s) have role in cellular response to nitrogen starvation, negative regulation of cAMP biosynthetic process, regulation of induction of conjugation upon nitrogen starvation and plasma membrane localization	orf19.1364		Ortholog of S. pombe Stm1 G-protein coupled receptor; PQ-loop domains; constitutive expression independent of MTL or white-opaque status; Hap43-repressed
CPAR2_806340	1.2805	0.0013865	0.00577904	0.201528	0.71144	1	CPAG_01107	Ortholog(s) have role in mitochondrial genome maintenance and mitochondrion localization	orf19.1360		Ortholog(s) have role in mitochondrial genome maintenance
CPAR2_806470	1.06585	0.000223398	0.00118251	-0.0308662	0.888987	1	CPAG_02308	Ortholog(s) have protein methyltransferase activity, rRNA (guanine) methyltransferase activity, tRNA (guanine-N2-)-methyltransferase activity	orf19.3585		Putative tRNA methyltransferase complex subunit; regulated by Gcn4; repressed in response to amino acid starvation (3-aminotriazole treatment); Spider biofilm induced
CPAR2_806360	2.15697	4.23e-11	9.76e-10	-0.320557	0.285074	1	CPAG_01109	Ortholog(s) have nucleus localization	orf19.3604		Ortholog(s) have Ino80 complex localization
CPAR2_407940	1.19024	3.89e-05	0.000257496	0.0441752	0.88229	1	CPAG_02487	Ortholog(s) have role in regulation of translational elongation and cytosolic ribosome, extracellular region, mitochondrion localization	orf19.5328	GCN1	Ortholog(s) have protein kinase activator activity
CPAR2_805880	2.38193	1.78e-11	4.35e-10	-0.0125558	0.974125	1	CPAG_01687	Ortholog(s) have asparagine synthase (glutamine-hydrolyzing) activity, role in asparagine biosynthetic process and cytosol, nucleus localization	orf19.198	ASN1	Putative asparagine synthetase; soluble protein in hyphae; regulated by Rim101; decreased expression at pH 4 vs pH 8; protein detected during exponential and stationary phases of yeast-form growth
CPAR2_806320	1.0552	0.000780939	0.00352109	0.0438535	0.89399	1	CPAG_01106	Ortholog(s) have AMP-activated protein kinase activity, receptor signaling complex scaffold activity	orf19.4084	KIS1	Snf1p complex scaffold protein; similar to S. cerevisiae Gal83p and Sip2p with regions of similarity to Sip1p (ASC and KIS domain); interacts with Snf4p; mutants are hypersensitive to caspofungin and hydrogen peroxide; Hap43p-repressed gene
CPAR2_104270	1.20713	0.00310966	0.0115793	0.0570895	0.949438	1	CPAG_02799	Ortholog(s) have DNA replication origin binding activity	orf19.29		Ortholog of S. cerevisiae Tah11, a DNA replication licensing factor required for pre-replication complex assembly; rat catheter, flow model and Spider biofilm induced
CPAR2_104320	2.4399	4.2e-16	2.25e-14	-0.0753458	0.760113	1	CPAG_02804	Ortholog of C. albicans SC5314 : orf19.2227, C. dubliniensis CD36 : Cd36_21060, Debaryomyces hansenii CBS767 : DEHA2F01628g and Pichia stipitis Pignal : PICST_60357	orf19.2227		Protein of unknown function; flow model biofilm induced; nitric oxide-repressed
CPAR2_406880	1.10427	0.000109402	0.000637404	0.143995	0.639007	1	CPAG_01620	Ortholog(s) have cytosol, nucleus localization	orf19.2246		Ortholog of S. cerevisiae : YPL199C, C. glabrata CBS138 : CAGL0G09108g, C. dubliniensis CD36 : Cd36_21210, C. parapsilosis CDC317 : CPAR2_406880 and Candida tenuis NRRL Y-1498 : CANTEDRAFT_112208
CPAR2_406770	1.45945	6.32e-06	4.99e-05	0.00895957	0.978596	1	CPAG_05250	Ortholog(s) have cytosol, nucleus localization	orf19.3615		Protein of unknown function; induced in core caspofungin response; expression upregulated in an ssr1 null mutant; induced by nitric oxide independent of Yhb1p
CPAR2_806730	1.4541	4.06e-07	4.23e-06	-0.199993	0.529439	1	CPAG_02333	Ortholog of C. albicans SC5314 : orf19.3625, C. dubliniensis CD36 : Cd36_22660, Candida tenuis NRRL Y-1498 : CANTEDRAFT_100110 and Debaryomyces hansenii CBS767 : DEHA2B01782g	orf19.3625		Has domain(s) with predicted zinc ion binding activity
CPAR2_104470	1.47099	8.7e-06	6.59e-05	-0.141583	0.558437	1	CPAG_02819	Ortholog(s) have valine-tRNA ligase activity, role in valyl-tRNA aminoacylation and cytosol, mitochondrion localization	orf19.1295	VAS1	Putative tRNA-Val synthetase; genes encoding ribosomal subunits, translation factors, and tRNA synthetases are downregulated upon phagocytosis by murine macrophage
CPAR2_104500	1.81488	1.56e-09	2.64e-08	0.108128	0.674007	1	CPAG_02822	Ortholog(s) have protein kinase activity involved in regulation of protein localization to cell division site involved in cytokinesis, protein serine/threonine kinase activity	orf19.1223	DBF2	Essential serine/threonine protein kinase involved in mitotic spindle formation and cytokinesis; required for septum formation, exit from mitosis, and normal hyphal morphogenesis; virulence-group-correlated expression
CPAR2_104590	1.10729	0.000127792	0.000730133	-0.0452018	0.853969	1	CPAG_02831	Ortholog(s) have actin filament binding, protein binding, bridging activity and role in actin crosslink formation, chronological cell aging, negative regulation of cytokinesis	orf19.17	SCP1	Putative cortical actin cytoskeleton protein; constitutive expression independent of MTL or white-opaque status
CPAR2_104620	1.00112	0.00128773	0.00542097	0.0890767	0.785625	1	CPAG_02834	Ortholog(s) have phospholipid-translocating ATPase activity and role in cellular response to drug, fatty acid transport, phospholipid translocation, sphingoid metabolic process	orf19.24	RTA2	Flippase involved in sphingolipid long chain base release; mediates calcineurin-dependent ER stress response and resistance to azoles; Plc1p, Ca2+, calcineurin-regulated;
CPAR2_104610	1.14284	0.0175083	0.0479507	-0.0409039	0.897788	1	CPAG_02833	Ortholog(s) have Golgi apparatus, cell division site, cell tip localization	orf19.23	RTA3	7-transmembrane receptor protein involved in regulation of asymmetric lipid distribution in plasma membrane; involved in biofilm formation; putative drug-responsive regulatory site; rat catheter biofilm induced
CPAR2_104720	1.23248	0.000146871	0.000820087	0.119845	0.807136	1	CPAG_03703	Ortholog of C. albicans SC5314 : orf19.5491, C. dubliniensis CD36 : Cd36_20670, Candida tenuis NRRL Y-1498 : CANTEDRAFT_103989 and Debaryomyces hansenii CBS767 : DEHA2F02046g	orf19.5491		Ortholog of C. dubliniensis CD36 : Cd36_20670, C. parapsilosis CDC317 : CPAR2_104720, Candida tenuis NRRL Y-1498 : CANTEDRAFT_103989 and Debaryomyces hansenii CBS767 : DEHA2F02046g
CPAR2_406500	1.74484	5.89e-09	8.87e-08	-0.0432302	0.89476	1	CPAG_05223	Mitochondrial protein present in purified mitochondrial nucleoids	orf19.2275		Putative mitochondrial ribosomal protein; predicted role in aerobic respiration; Spider biofilm repressed
CPAR2_406410	1.08388	0.000226857	0.00119546	0.0361652	0.875564	1	CPAG_05214	Ortholog(s) have deoxyhypusine monooxygenase activity	orf19.2286		Putative deoxyhypusine hydroxylase; ketoconazole-induced; protein level decreases in stationary phase cultures; required for biofilm formation; Spider biofilm repressed
CPAR2_406170	1.12137	0.00110061	0.00471051	0.0906085	0.731859	1	CPAG_05189	Ortholog(s) have cytosol, fungal-type vacuole membrane, nucleus, vacuolar proton-transporting V-type ATPase, V1 domain localization	orf19.1866	VMA10	Subunit G of the V1 peripheral membrane domain of the vacuolar H+-ATPase (V-ATPase); involved in vacuolar acidification; rat catheter biofilm repressed
CPAR2_104930	2.1615	1.12e-11	2.86e-10	-0.114535	0.629399	1	CPAG_03682	Ortholog(s) have ubiquitin binding activity and cytoplasm localization	orf19.2196		Ortholog(s) have ubiquitin binding activity
CPAR2_104790	1.2003	0.000286192	0.00147006	0.0146164	0.950674	1	CPAG_03696	Ortholog(s) have O-phospho-L-serine:2-oxoglutarate aminotransferase activity, role in L-serine biosynthetic process, purine nucleobase biosynthetic process and cytosol localization	orf19.5484	SER1	Putative 3-phosphoserine aminotransferase; predicted role in serine and glycine biosynthesis; protein present in exponential and stationary yeast growth phases; Spider biofilm repressed
CPAR2_209610	1.32036	4.05e-06	3.36e-05	-0.0253988	0.949298	1	CPAG_01444	Ortholog(s) have rRNA (guanine-N1-)-methyltransferase activity, role in rRNA modification and endoplasmic reticulum, mitochondrion localization	orf19.182		Ortholog(s) have rRNA (guanine-N1-)-methyltransferase activity, role in rRNA modification and mitochondrion localization
CPAR2_104030	1.16105	5.93e-05	0.000371842	0.00757727	0.954119	1	CPAG_02773	Ortholog(s) have protein channel activity, role in mitochondrial genome maintenance, protein import into mitochondrial matrix and mitochondrial inner membrane presequence translocase complex localization	orf19.150	TIM17	Predicted component of the Translocase of the Inner Mitochondrial membrane (TIM23 complex), involved in protein import into mitochondria
CPAR2_103900	1.45078	9.08e-07	8.89e-06	0.0537486	0.889886	1	CPAG_02760	Ortholog(s) have role in cellular calcium ion homeostasis and Golgi medial cisterna, cis-Golgi network, endoplasmic reticulum, fungal-type vacuole membrane localization	orf19.4496	GDT1	Golgi Ca2+/H+ exchanger, plays a compensatory role for the calcium pump Pmr1p in regulation of calcium homeostasis
CPAR2_212720	2.56385	2.6e-14	1.04e-12	0.0104882	0.985828	1	CPAG_04521	Has domain(s) with predicted homocitrate synthase activity and role in lysine biosynthetic process via aminoadipic acid	orf19.4506	LYS22	Homocitrate synthase, minor isoform; repressed by nitric oxide and by hypoxia; protein level decreases in stationary phase cultures; induced by ketoconazole, Spider biofilm induced; flow model biofilm repressed
CPAR2_211080	1.32735	0.000140766	0.00079224	0.0489486	0.868709	1	CPAG_00781	Ortholog(s) have branched-chain-amino-acid transaminase activity and role in branched-chain amino acid catabolic process, isoleucine biosynthetic process, leucine biosynthetic process, valine biosynthetic process	orf19.797	BAT21	Putative branched chain amino acid aminotransferase; regulated by Gcn4, Gcn2; induced in response to amino acid starvation (3-aminotriazole treatment); early-stage flow model biofilm formation
CPAR2_211060	1.22393	0.0176531	0.0482355	0.245118	0.650367	1	CPAG_00783	Ortholog(s) have signal transducer activity	orf19.799	STE4	Beta subunit of heterotrimeric G protein of mating signal transduction pathway; required for mating; transcript is specific to cells homozygous at MTL; induced by alpha pheromone; ortholog of S. cerevisiae Ste4
CPAR2_209900	1.82592	0.000190509	0.00102778	0.116188	0.876429	1	CPAG_01209	Ortholog(s) have SUMO ligase activity, role in protein sumoylation, reciprocal meiotic recombination, synaptonemal complex assembly and condensed nuclear chromosome localization	orf19.5212		Ortholog(s) have SUMO transferase activity, chromatin binding activity, role in protein sumoylation, reciprocal meiotic recombination, synaptonemal complex assembly and condensed nuclear chromosome localization
CPAR2_104810	2.77895	1.57e-15	7.75e-14	-0.0362338	0.885691	1	CPAG_03694	Ortholog(s) have L-threonine ammonia-lyase activity, role in isoleucine biosynthetic process, threonine catabolic process, valine biosynthetic process and mitochondrion localization	orf19.5480	ILV1	Putative threonine dehydratase; regulated by Gcn4 and Gcn2; induced by amino acid starvation (3-AT); protein present in yeast exponential and stationary phase cultures; early-stage flow model biofilm induced
CPAR2_206530	1.05795	0.00733311	0.0235474	0.052771	0.964486	1	CPAG_02111	Ortholog(s) have microtubule binding, structural constituent of cytoskeleton activity and role in mitotic spindle organization in nucleus, regulation of microtubule polymerization or depolymerization	orf19.3551	DAD2	Essential subunit of the Dam1 (DASH) complex, which acts in chromosome segregation by coupling kinetochores to spindle microtubules
CPAR2_209260	1.4447	4.21e-06	3.47e-05	0.117205	0.652892	1	CPAG_01473	Ortholog(s) have enzyme regulator activity, guanyl-nucleotide exchange factor activity, translation initiation factor activity and role in regulation of translational initiation	orf19.825	GCD7	Putative translation initiator; downregulated in the presence of human whole blood or polymorphonuclear (PMN) cells
CPAR2_211350	1.3815	1.62e-06	1.47e-05	-0.0181395	0.920021	1	CPAG_00755	Ortholog(s) have mannose-ethanolamine phosphotransferase activity	orf19.832	GPI13	Major facilitator superfamily protein; has phosphodiesterase/nucleotide pyrophosphatase domain; similar to S. cerevisiae Gpi13p, which acts in GPI anchor biosynthesis; Hap43p-induced gene
CPAR2_211290	1.14316	0.000391477	0.00192702	0.0800798	0.751258	1	CPAG_00760	Ortholog(s) have glucosamine 6-phosphate N-acetyltransferase activity, role in UDP-N-acetylglucosamine biosynthetic process, pathogenesis and cytosol, nucleus localization	orf19.837	GNA1	Glucosamine-6-phosphate acetyltransferase; enzyme of UDP-GlcNAc biosynthesis; required for viability in absence of GlcNAc supplementation; required for persistent infection and wild-type virulence in mouse systemic infection
CPAR2_212460	1.30698	2.56e-05	0.000177258	0.0317943	0.906205	1	CPAG_04496	Ortholog(s) have role in mitotic cell cycle checkpoint, negative regulation of exit from mitosis and cellular bud, cytoplasm, nucleus localization	orf19.1507	AMN1	Putative negative regulator of exit from mitosis; Plc1-regulated; rat catheter biofilm induced
CPAR2_211970	1.7984	1.02e-06	9.82e-06	-0.0257666	0.943405	1	CPAG_01024	Ortholog(s) have 3-deoxy-7-phosphoheptulonate synthase activity, role in aromatic amino acid family biosynthetic process and cytosol, mitochondrion, nucleus localization	orf19.1517	ARO3	3-deoxy-D-arabinoheptulosonate-7-phosphate synthase; aromatic amino acid synthesis; GCN-regulated; feedback-inhibited by phe if expressed in S. cerevisiae; decreased in stationary phase; flow model biofilm repressed
CPAR2_211980	1.02633	0.000611692	0.0028271	0.0543302	0.841403	1	CPAG_01025	Ortholog of C. albicans SC5314 : orf19.1519, C. dubliniensis CD36 : Cd36_16840, Candida tenuis NRRL Y-1498 : CANTEDRAFT_95943 and Debaryomyces hansenii CBS767 : DEHA2G03014g	orf19.1519		Protein of unknown function; Hap43-repressed gene
CPAR2_212110	1.35728	3.17e-05	0.000213679	0.0435198	0.904898	1	CPAG_01038	Ortholog of C. albicans SC5314 : orf19.1539, C. dubliniensis CD36 : Cd36_17010, Pichia stipitis Pignal : PICST_31373 and Candida orthopsilosis Co 90-125 : CORT_0A11450	orf19.1539		Protein of unknown function; F-12/CO2 early biofilm induced
CPAR2_210890	2.13021	1.01e-11	2.59e-10	-0.0832622	0.707581	1	CPAG_03136	Ortholog(s) have endoplasmic reticulum localization	orf19.1563	ECM3	Has domain(s) with predicted role in transmembrane transport and integral component of membrane localization
CPAR2_210860	2.00585	5.56e-09	8.44e-08	0.0202644	0.951665	1	CPAG_03133	Ortholog(s) have aspartate-semialdehyde dehydrogenase activity, role in homoserine biosynthetic process, methionine biosynthetic process, threonine biosynthetic process and cytosol, nucleus, plasma membrane localization	orf19.1559	HOM2	Aspartate-semialdehyde dehydrogenase; forms a homodimer; conserved in bacteria, archaea, and fungi but not in mammals; ketoconazole-repressed; protein present in exponential and stationary growth phase yeast cultures; GlcNAc-induced protein
CPAR2_210750	1.33967	7.54e-06	5.8e-05	0.0106759	0.970014	1	CPAG_03122	Has domain(s) with predicted role in transmembrane transport and integral to membrane localization	orf19.1584		Predicted MFS membrane transporter; monocarboxylate porter family member; colony morphology-related gene regulation by Ssn6; flow model biofilm induced; Spider biofilm induced
CPAR2_210710	1.1965	0.000174583	0.000957609	0.0584661	0.866134	1	CPAG_03118	Ortholog(s) have kynurenine-oxoglutarate transaminase activity, role in kynurenic acid biosynthetic process and cytosol, mitochondrion, nucleus localization	orf19.5809	BNA31	Putative arylformamidase, enzyme of the NAD biosynthesis pathway; Gcn4p-regulated
CPAR2_210690	1.31203	1.36e-05	9.91e-05	-0.207481	0.461153	1	CPAG_03116	Ortholog(s) have uroporphyrin-III C-methyltransferase activity and role in cellular response to cadmium ion, cellular response to drug, detoxification of cadmium ion, methionine biosynthetic process, siroheme biosynthetic process	orf19.5811	MET1	Putative uroporphyrin-3 C-methyltransferase, methionine biosynthesis enzyme; upregulated by human whole blood or polymorphonuclear (PMN) cells; Hog1p-induced; fungal-specific (no human or murine homolog); Hap43p-repressed
CPAR2_211580	1.63791	1.28e-08	1.8e-07	0.00275828	0.971935	1	CPAG_00551	Ortholog(s) have role in inner mitochondrial membrane organization and mitochondrial inner membrane localization	orf19.5796	SHE9	Protein with similarity to S. cerevisiae She9p, which inhibits growth when overproduced; gene has possible growth-regulation element; fungal-specific (no human or murine homolog)
CPAR2_213770	1.34456	2.22e-06	1.95e-05	-0.0325051	0.890513	1	CPAG_04622	Ortholog(s) have ubiquitin-protein ligase activity	orf19.2012	NOT3	Transcriptional regulator; not required for buccal epithelial cell adherence or virulence in mouse systemic infection; null mutant colonies exhibit slightly decreased filamentation ratio; required for yeast adherence to silicone substrate
CPAR2_210270	1.21582	6.26e-05	0.000389762	0.0874268	0.790569	1	CPAG_03077	Ortholog(s) have pre-mRNA 5'-splice site binding activity, role in mRNA 5'-splice site recognition and U1 snRNP, U2-type prespliceosome, commitment complex localization	orf19.1492	PRP39	Putative component of the U1 snRNP; involved in splicing; Hap43-induced gene; Spider biofilm induced
CPAR2_214040	1.82767	1.59e-08	2.19e-07	0.0579906	0.836025	1	CPAG_04647	Ortholog(s) have cyclin-dependent protein serine/threonine kinase regulator activity	orf19.1446	CLB2	B-type mitotic cyclin (cyclin-dependent protein kinase regulatory subunit); essential; required for wild-type mitotic exit; role in cell polarization; interacts with catalytic subunit Cdk1; Spider biofilm repressed
CPAR2_207770	3.11401	9.86e-20	8.82e-18	-0.117744	0.641434	1	CPAG_01955	Ortholog of C. albicans SC5314 : orf19.851, C. dubliniensis CD36 : Cd36_18380, Candida tenuis NRRL Y-1498 : CANTEDRAFT_137250 and Debaryomyces hansenii CBS767 : DEHA2B04752g	orf19.851	MNN42	Protein of unknown function; repressed by Rim101; negatively modulates intracellular ATP levels during the development of azole resistance; induced by Ca(2+) in a calcineurin-dependent manner; Spider biofilm induced
CPAR2_211780	1.11439	0.000174956	0.000957955	0.0717138	0.928548	1	CPAG_01005	Ortholog(s) have role in cellular response to lithium ion, cellular response to pH, filamentous growth of a population of unicellular organisms in response to neutral pH and intralumenal vesicle formation, more	orf19.897	VPS20	ESCRT III complex protein; role in multivesicular body (MVB) trafficking; required for processing of Rim8; Bcr1-repressed in RPMI a/a biofilms
CPAR2_213190	1.77276	8.47e-08	1.02e-06	-0.00487228	0.985226	1	CPAG_04565	Ortholog of C. albicans SC5314 : orf19.2068, C. dubliniensis CD36 : Cd36_15550, Candida tenuis NRRL Y-1498 : CANTEDRAFT_119026 and Debaryomyces hansenii CBS767 : DEHA2G08514g	orf19.2068		Ortholog of C. dubliniensis CD36 : Cd36_15550, C. parapsilosis CDC317 : CPAR2_213190, Candida tenuis NRRL Y-1498 : CANTEDRAFT_119026 and Debaryomyces hansenii CBS767 : DEHA2G08514g
CPAR2_213290	1.00759	0.00058342	0.00270916	-0.174744	0.50017	1	CPAG_04575	Ortholog(s) have role in Golgi to vacuole transport and AP-1 adaptor complex localization	orf19.2078		Ortholog(s) have role in Golgi to vacuole transport and AP-1 adaptor complex localization
CPAR2_213690	1.2038	9.73e-05	0.00057872	0.131946	0.621047	1	CPAG_04614	Has domain(s) with predicted catalytic activity	orf19.1914	FAV3	Putative alpha-1,6-mannanase; induced by mating factor in MTLa/MTLa opaque cells
CPAR2_213680	1.0986	0.000129701	0.000738893	-0.0239416	0.913617	1	CPAG_04613	Ortholog of C. albicans SC5314 : orf19.1913, C. dubliniensis CD36 : Cd36_15080, Candida tenuis NRRL Y-1498 : cten_CGOB_00079 and Debaryomyces hansenii CBS767 : DEHA2D02046g	orf19.1913		Protein of unknown function; flow model biofilm induced
CPAR2_213660	1.13751	0.000112653	0.00065184	-0.0169074	0.924023	1	CPAG_04610	Has domain(s) with predicted FMN binding, riboflavin reductase (NADPH) activity and role in oxidation-reduction process	orf19.1910		Predicted NADH-dependent flavin oxidoreductase; Hap43-repressed gene
CPAR2_213650	1.15506	5.37e-05	0.000341673	-0.158205	0.529276	1	CPAG_04609	Ortholog of S. cerevisiae : NNF2, C. albicans SC5314 : orf19.1907/EMC9, C. glabrata CBS138 : CAGL0G02959g, C. dubliniensis CD36 : Cd36_15110 and Candida tenuis NRRL Y-1498 : CANTEDRAFT_112586	orf19.1907	EMC9	Ortholog of S. cerevisiae Nnf2; possible role in chromosome segregation; mutants are viable, induced during the mating process
CPAR2_213450	1.36351	5.71e-05	0.000359133	-0.00527143	0.997643	1	CPAG_04589	Ortholog(s) have 2-aminoadipate transaminase activity, aromatic-amino-acid:2-oxoglutarate aminotransferase activity, role in aromatic amino acid family metabolic process, pigment biosynthetic process and cytosol, nucleus localization	orf19.2098	ARO8	Aromatic transaminase of the Ehrlich fusel oil pathway of aromatic alcohol biosynthesis; Rim101 independent alkaline induction; protein abundance affected by URA3 expression in CAI-4 strain; Gcn4-regulated; stationary phase enriched
CPAR2_800030	1.72557	1.54e-07	1.73e-06	0.152681	0.528076	1	CPAG_04348	Ortholog of C. albicans SC5314 : orf19.7519, C. dubliniensis CD36 : Cd36_25180, Candida tenuis NRRL Y-1498 : CANTEDRAFT_125790 and Debaryomyces hansenii CBS767 : DEHA2E18260g	orf19.7519		Ortholog of C. dubliniensis CD36 : Cd36_25180, C. parapsilosis CDC317 : CPAR2_800030, Candida tenuis NRRL Y-1498 : CANTEDRAFT_125790 and Debaryomyces hansenii CBS767 : DEHA2E18260g
CPAR2_800040	1.67041	3.88e-07	4.06e-06	-0.0105989	0.962654	1	CPAG_04349	Ortholog(s) have cytoplasm, nucleus localization	orf19.7518	ZCF38	Putative Zn(II)2Cys6 transcription factor
CPAR2_800550	1.08303	0.00822459	0.02582	0.177116	0.690337	1	CPAG_04398	Ortholog(s) have crossover junction endodeoxyribonuclease activity, role in DNA repair and cytoplasm, nucleus localization	orf19.652		Ortholog(s) have crossover junction endodeoxyribonuclease activity, role in DNA repair and cytoplasm, nucleus localization
CPAR2_800320	1.04359	0.000258971	0.00134547	-0.0375497	0.876973	1	CPAG_04377	Ortholog(s) have ubiquitin-protein ligase activity, role in protein ubiquitination involved in ubiquitin-dependent protein catabolic process and Cul3-RING ubiquitin ligase complex, cytoplasm, nucleus localization	orf19.7497		Ortholog(s) have ubiquitin-protein transferase activity, role in ubiquitin-dependent protein catabolic process and Cul3-RING ubiquitin ligase complex localization
CPAR2_800360	1.61189	1.03e-06	9.92e-06	0.00398686	0.995491	1	CPAG_04381	Ortholog(s) have 3-isopropylmalate dehydratase activity, role in leucine biosynthetic process and cytosol localization	orf19.7498	LEU1	3-isopropylmalate dehydratase; antigenic in humans; repressed in hyphae; alkaline repressed; upregulated by human whole blood or PMNs; regulated by Sef1, Sfu1, and Hap43; rat catheter biofilm induced, Spider biofilm repressed
CPAR2_803700	1.07756	0.00458574	0.0160433	-0.160781	0.628602	1	CPAG_01803	Ortholog(s) have snoRNA binding activity and Mpp10 complex, small-subunit processome localization	orf19.7488		Component of the SSU processome; predicted role in pre-18S rRNA processing; Spider biofilm induced
CPAR2_804050	1.29946	0.0144784	0.0408467	0.150484	0.808767	1	CPAG_01839	Ortholog(s) have role in cellular response to drug	orf19.7464		Putative subtilisin-family protease; mutation confers hypersensitivity to toxic ergosterol analog
CPAR2_802510	1.47088	5.66e-07	5.75e-06	0.234484	0.366574	1	CPAG_01292	Ortholog(s) have 3-oxoacyl-[acyl-carrier-protein] reductase (NADPH) activity, role in aerobic respiration, fatty acid metabolic process and mitochondrion localization	orf19.3283		Ortholog(s) have 3-oxoacyl-[acyl-carrier-protein] reductase (NADPH) activity, role in aerobic respiration, fatty acid metabolic process and mitochondrion localization
CPAR2_803010	3.45963	2.62e-22	3.23e-20	0.0244013	0.941556	1	CPAG_00065	Ortholog(s) have carbamoyl-phosphate synthase (glutamine-hydrolyzing) activity, role in arginine biosynthetic process and carbamoyl-phosphate synthase complex, mitochondrion localization	orf19.3221	CPA2	Putative arginine-specific carbamoylphosphate synthetase; protein enriched in stationary phase yeast cultures; rat catheter biofilm induced; Spider biofilm induced
CPAR2_802940	1.01429	0.00525373	0.0179546	0.00927111	0.964944	1	CPAG_00459	Ortholog(s) have NAD binding, homoisocitrate dehydrogenase activity, role in lysine biosynthetic process and mitochondrion localization	orf19.2525	LYS12	Homoisocitrate dehydrogenase; catalyzes 4th step in the alpha-aminoadipate pathway of lysine biosynthesis; clade-associated gene expression; protein level decreases in stationary phase cultures; Spider biofilm repressed
CPAR2_802850	1.0619	0.000523834	0.00248127	0.0566514	0.855274	1	CPAG_00450	Ortholog(s) have aminoacyl-tRNA hydrolase activity, role in negative regulation of proteasomal ubiquitin-dependent protein catabolic process and mitochondrial outer membrane localization	orf19.2544		Ortholog(s) have aminoacyl-tRNA hydrolase activity and role in negative regulation of proteasomal ubiquitin-dependent protein catabolic process
CPAR2_802430	1.46285	5.47e-06	4.36e-05	0.160836	0.62994	1	CPAG_01284	Ortholog(s) have tRNA binding activity, role in tRNA export from nucleus and Golgi apparatus, nuclear pore localization	orf19.3744	CEX1	Ortholog(s) have tRNA binding activity, role in tRNA export from nucleus and cytoplasm, nuclear pore localization
CPAR2_801300	2.2023	8.46e-10	1.52e-08	0.0612569	0.869804	1	CPAG_04471	Ortholog(s) have role in cellular response to drug	orf19.3740	PGA23	Putative GPI-anchored protein of unknown function; Rim101-repressed; Cyr1-regulated; colony morphology-related gene regulation by Ssn6
CPAR2_801370	1.52384	1.52e-06	1.41e-05	-0.0389875	0.908922	1	CPAG_04479	Ortholog(s) have cytoplasm localization	orf19.3722		Predicted protein of rapamycin resistance; Spider biofilm induced
CPAR2_801450	1.04503	0.00489021	0.016908	-0.0784483	0.848441	1	CPAG_02977	Has domain(s) with predicted nucleic acid binding, zinc ion binding activity	orf19.2612		C2H2 zinc finger transcription factor; expression reduced in ssr1 null mutant; flow model biofilm induced
CPAR2_800810	1.56032	4.53e-06	3.7e-05	-0.0650556	0.813723	1	CPAG_04424	Ortholog(s) have acid phosphatase activity and role in cellular response to vitamin B1 starvation, dephosphorylation, thiamine biosynthetic process	orf19.2619	PHO113	Putative constitutive acid phosphatase; Rim101-repressed; DTT-extractable; N-glycosylated; possibly an essential gene, disruptants not obtained by UAU1 method
CPAR2_800830	1.05641	0.00196178	0.00785189	-0.0789181	0.778338	1	CPAG_04426	Ortholog(s) have phenylalanine-tRNA ligase activity, role in cellular response to drug, phenylalanyl-tRNA aminoacylation and cytosol, nucleus, phenylalanine-tRNA ligase complex localization	orf19.2573	FRS1	Phenylalanyl-tRNA synthetase; possible role in early cell wall biosynthesis; downregulated by phagocytosis by macrophages; possibly essential gene, disruptants not obtained by UAU1 method; protein present in exponential and stationary phase
CPAR2_800850	1.02585	0.00146135	0.00603141	-0.121956	0.686787	1	CPAG_04428	Has domain(s) with predicted oxidoreductase activity, acting on NAD(P)H activity, role in respiratory electron transport chain and mitochondrial inner membrane localization	orf19.2570	MCI4	Putative NADH-ubiquinone dehydrogenase; Hap43p-repressed gene
CPAR2_802760	1.88015	4.67e-08	5.86e-07	-0.0420404	0.858667	1	CPAG_00441	Ortholog(s) have leucine-tRNA ligase activity, role in leucyl-tRNA aminoacylation, regulation of TOR signaling cascade and cytosol localization	orf19.2560	CDC60	Cytosolic leucyl tRNA synthetase; conserved amino acid and ATP binding class I signature, tRNA binding, proofreading motifs; likely essential for growth; interacts with benzoxaborole antifungals; present in exponential and stationary phase
CPAR2_801120	1.32687	0.000115202	0.000664634	0.0662323	0.803116	1	CPAG_04453	Ortholog(s) have electron carrier activity, role in iron-sulfur cluster assembly and cytosol, mitochondrial intermembrane space localization	orf19.2825	DRE2	Putative cytosolic Fe-S protein assembly protein; a-specific transcript; regulated by Sef1, Sfu1, and Hap43; rat catheter and Spider biofilm induced
CPAR2_801200	2.09166	1.65e-10	3.38e-09	0.0655094	0.810619	1	CPAG_04461	Ortholog(s) have role in barrier septum assembly, chromosome organization, mitotic cytokinesis and HICS complex, cellular bud neck contractile ring localization	orf19.2832	INN1	Protein with similarity to S. cerevisiae Inn1p, which is an essential protein of the contractile actomyosin ring required for ingression of the plasma membrane into the bud neck during cytokinesis; contains a C2 membrane targeting domain
CPAR2_800170	1.01715	0.000407711	0.00199363	-0.0575842	0.797877	1	CPAG_04362	Ortholog(s) have RNA polymerase III activity, role in tRNA transcription from RNA polymerase III promoter and DNA-directed RNA polymerase III complex, mitotic spindle pole body localization	orf19.2847		Ortholog(s) have RNA polymerase III activity, role in tRNA transcription by RNA polymerase III and RNA polymerase III complex localization
CPAR2_800160	1.02757	0.00109054	0.00467079	0.106794	0.685577	1	CPAG_04361	Ortholog(s) have protein kinase regulator activity	orf19.2848		Predicted regulatory subunit of the Atg1 signaling complex; required for vesicle formation during autophagy and the cytoplasm-to-vacuole targeting (Cvt) pathway; Spider biofilm induced
CPAR2_800110	1.0691	0.000214201	0.00113791	-0.000240275	1	1	CPAG_04356	Ortholog(s) have structural constituent of ribosome activity, role in mitochondrial translational initiation and mitochondrial small ribosomal subunit localization	orf19.2852		Ortholog(s) have structural constituent of ribosome activity, role in mitochondrial translational initiation and mitochondrial small ribosomal subunit localization
CPAR2_202450	1.23621	2.48e-05	0.000172205	0.466698	0.192915	1	CPAG_05652	Ortholog(s) have sequence-specific DNA binding activity, role in establishment or maintenance of cell type involved in phenotypic switching, positive regulation of phenotypic switching and nucleus localization	orf19.467	WOR3	Transcription factor; modulator of white-opaque switch; induced in opaque cells; promoter bound by Wor1; overexpression at 25 degr shifts cells to opaque state; deletion stabilizes opaque cells at higher temperatures; Spider biofilm induced
CPAR2_204350	2.06919	2.84e-05	0.000193633	0.13377	0.819165	1	CPAG_05469	Ortholog(s) have GTPase activator activity, role in adenylate cyclase-modulating G-protein coupled receptor signaling pathway and cytoplasm, nucleus localization	orf19.695	RGS2	Protein of RGS superfamily; mutants are viable; rat catheter and Spider biofilm induced
CPAR2_203060	2.16921	4.4e-13	1.45e-11	0.0906253	0.772539	1	CPAG_05595	Ortholog(s) have mating-type alpha-factor pheromone receptor activity	orf19.696	STE2	Receptor for alpha factor mating pheromone, MFalpha; required for a-type cells to respond to alpha factor, for opaque a-form mating and white a-form response; possible Kex2p substrate; a-specific, alpha-factor induced, A1p-Alpha2p repressed
CPAR2_205320	3.17067	1.25e-20	1.31e-18	-0.0321191	0.840896	1	CPAG_04172	Ortholog(s) have mitochondrion localization	orf19.6632	ACO2	Putative aconitate hydratase 2; induced in high iron; regulated by Gcn4; repressed by amino acid starvation (3-AT); protein levels decrease in stationary phase yeast; flow model and Spider biofilm repressed
CPAR2_205310	2.20193	2.67e-13	9.12e-12	0.142716	0.586291	1	CPAG_04171	Ortholog(s) have role in ER-associated ubiquitin-dependent protein catabolic process	orf19.6630		Ortholog(s) have role in ubiquitin-dependent ERAD pathway
CPAR2_600600	4.35604	2e-27	4.21e-25	0.0823469	0.774727	1	CPAG_02261	Ortholog of C. albicans SC5314 : orf19.715, C. dubliniensis CD36 : Cd36_32010, Candida tenuis NRRL Y-1498 : CANTEDRAFT_113555 and Debaryomyces hansenii CBS767 : DEHA2F27258g	orf19.715		Protein of unknown function; Hap43-induced; rat catheter and Spider biofilm induced
CPAR2_204670	1.68885	9.26e-08	1.09e-06	-0.160866	0.534147	1	CPAG_04108	Ortholog(s) have DNA binding, RNA polymerase III core binding, TFIIIC-class transcription factor binding activity	orf19.6649	BRF1	Component of the general transcription factor for RNA polymerase III (TFIIIB); possibly an essential gene, disruptants not obtained by UAU1 method
CPAR2_203930	1.34198	1.65e-05	0.000118545	-0.00318414	0.971218	1	CPAG_05508	Ortholog(s) have CAAX-protein geranylgeranyltransferase activity, Rab geranylgeranyltransferase activity, protein geranylgeranyltransferase activity	orf19.1803	CDC43	Beta subunit of heterodimeric protein geranylgeranyltransferase type I; GGTase I enzyme binds zinc, is Mg-dependent; Cdc42p is GGTase I substrate
CPAR2_204030	1.0114	0.000416374	0.00203094	-0.0820456	0.766325	1	CPAG_05498	Ortholog(s) have RNA polymerase I activity, RNA polymerase II activity, RNA polymerase III activity, RNA-directed RNA polymerase activity	orf19.6314	RPB8	Putative subunit of RNA polymerases I, II, and III; regulated by Gcn4p; repressed in response to amino acid starvation (3-aminotriazole treatment); heterozygous null mutant exhibits resistance to parnafungin
CPAR2_204040	1.07822	0.000267705	0.00138354	-0.0407476	0.847752	1	CPAG_05497	Ortholog of C. albicans SC5314 : orf19.6315, C. dubliniensis CD36 : Cd36_30140, Candida tenuis NRRL Y-1498 : CANTEDRAFT_114703 and Debaryomyces hansenii CBS767 : DEHA2G22880g	orf19.6315		Ortholog of C. dubliniensis CD36 : Cd36_30140, C. parapsilosis CDC317 : CPAR2_204040, Candida tenuis NRRL Y-1498 : CANTEDRAFT_114703 and Debaryomyces hansenii CBS767 : DEHA2G22880g
CPAR2_403380	1.38677	1.55e-06	1.43e-05	0.0111467	0.989915	1	CPAG_00842	Ortholog(s) have cytoplasm localization	orf19.2671		Protein with a predicted FAD-dependent pyridine nucleotide reductase domains; putative oxidoreductase; Plc1-regulated; possibly an essential gene, disruptants not obtained by UAU1 method
CPAR2_403500	1.30393	0.00101049	0.00435641	-0.0527922	0.894778	1	CPAG_00832	Ortholog(s) have RNA binding activity, role in premeiotic DNA replication, reciprocal meiotic recombination, sporulation resulting in formation of a cellular spore and cytoplasm localization	orf19.3373		Putative protein of unknown function; transcript upregulated in clinical isolates from HIV+ patients with oral candidiasis; Spider biofilm induced
CPAR2_403480	1.15381	4.56e-05	0.00029561	-0.0709672	0.81911	1	CPAG_00834	Ortholog(s) have ubiquitin-specific protease activity, role in chromatin silencing at telomere, protein deubiquitination and cell surface, hyphal cell wall, nucleus localization	orf19.3370	DOT4	Protein similar to ubiquitin C-terminal hydrolase; localizes to cell surface of hyphal cells, but not yeast-form cells; repressed upon high-level peroxide; Hap43p-induced; rat catheter biofilm induced
CPAR2_102730	1.91372	6.03e-10	1.12e-08	-0.00275242	1	1	CPAG_01787	Ortholog(s) have plasma membrane localization	orf19.5856		Membrane-localized protein of unknown function
CPAR2_204250	1.57641	6.93e-08	8.53e-07	0.20978	0.561424	1	CPAG_05479	Ortholog(s) have ribonuclease P activity, role in intronic box C/D snoRNA processing and cytosol, nucleolar ribonuclease P complex localization	orf19.544	RPR2	Ortholog(s) have ribonuclease P activity, role in intronic box C/D snoRNA processing, tRNA processing and nucleolar ribonuclease P complex localization
CPAR2_202070	1.27363	1.68e-05	0.000120816	-0.311778	0.39609	1	CPAG_05688	Has domain(s) with predicted nucleic acid binding, zinc ion binding activity	orf19.515		Has domain(s) with predicted nucleic acid binding, zinc ion binding activity
CPAR2_202330	1.30889	7.96e-06	6.07e-05	-0.0869548	0.77554	1	CPAG_05663	Ortholog(s) have structural constituent of ribosome activity and mitochondrial large ribosomal subunit localization	orf19.484	MRPL40	Putative mitochondrial ribosomal protein; Spider biofilm repressed
CPAR2_202400	1.3828	1.79e-05	0.00012846	-0.446662	0.26446	1	CPAG_05657	Ortholog(s) have chromatin binding activity	orf19.475		Putative rRNA processing protein; rat catheter biofilm induced
CPAR2_403560	1.90007	7.24e-09	1.07e-07	0.0876962	0.725883	1	CPAG_01515	Ortholog of C. albicans SC5314 : orf19.1318, C. dubliniensis CD36 : Cd36_43350, Debaryomyces hansenii CBS767 : DEHA2A08250g and Pichia stipitis Pignal : PICST_29838	orf19.1318		Ortholog of C. dubliniensis CD36 : Cd36_43350, C. parapsilosis CDC317 : CPAR2_403560, Debaryomyces hansenii CBS767 : DEHA2A08250g and Pichia stipitis Pignal : PICST_29838
CPAR2_400810	1.90779	1.65e-08	2.26e-07	-0.0919464	0.679167	1	CPAG_03199	Ortholog(s) have tyrosine-tRNA ligase activity, role in tyrosyl-tRNA aminoacylation and cytosol, nucleus localization	orf19.2694	TYS1	Putative tRNA-Tyr synthetase; downregulated upon phagocytosis by murine macrophages; stationary phase enriched protein; Spider biofilm repressed
CPAR2_403920	2.19186	3.4e-11	7.93e-10	0.0584323	0.848319	1	CPAG_01481	Ortholog of C. albicans SC5314 : orf19.5037/HRQ2, C. dubliniensis CD36 : Cd36_43560, Candida tenuis NRRL Y-1498 : CANTEDRAFT_114301 and Debaryomyces hansenii CBS767 : DEHA2G17072g	orf19.5037	HRQ2	Protein of unknown function; mutants are viable; rat catheter and Spider biofilm induced
CPAR2_402070	1.18673	0.000109629	0.000638097	-0.0680796	0.744399	1	CPAG_04052	Ortholog(s) have transcription coactivator activity	orf19.5312	MET4	Putative transcription coactivator; predicted role in sulfur amino acid metabolism; required for yeast cell adherence to silicone substrate; Spider biofilm induced
CPAR2_400140	1.5283	8.68e-06	6.58e-05	0.117116	0.723427	1	CPAG_00311	Ortholog(s) have transcription coactivator activity, transcription corepressor activity and role in negative regulation of transcription from RNA polymerase II promoter, positive regulation of transcription from RNA polymerase II promoter	orf19.2736	HFL2	HAP5-like; ortholog of S. cerevisiae Bur6, a heterodimeric NC2 transcription regulator complex subunit; flucytosine induced
CPAR2_401320	1.53766	5.63e-06	4.46e-05	-0.0367504	0.870678	1	CPAG_03147	Ortholog(s) have Rho GTPase activator activity and role in hyphal growth, regulation of Rho GTPase activity, septin ring organization, small GTPase mediated signal transduction	orf19.4593	RGA2	Putative GTPase-activating protein (GAP) for Rho-type GTPase Cdc42; involved in cell signaling pathways controlling cell polarity; induced by low-level peroxide stress; flow model biofilm induced
CPAR2_401060	2.5013	2.1e-13	7.24e-12	0.0723577	0.779043	1	CPAG_03174	Ortholog(s) have carbamoyl-phosphate synthase (glutamine-hydrolyzing) activity, role in arginine biosynthetic process and carbamoyl-phosphate synthase complex localization	orf19.4630	CPA1	Putative carbamoyl-phosphate synthase subunit; alkaline repressed; rat catheter, Spider and flow model biofilm induced
CPAR2_400920	1.26565	0.000108156	0.000631249	0.0161082	0.962775	1	CPAG_03188	Ortholog(s) have role in growth of unicellular organism as a thread of attached cells, positive regulation of growth of unicellular organism as a thread of attached cells	orf19.4649	ZCF27	Putative Zn(II)2Cys6 transcription factor
CPAR2_401620	1.10957	0.000508438	0.00242391	-0.0739182	0.744731	1	CPAG_04007	Ortholog(s) have RNA binding activity, role in mRNA metabolic process, meiosis, regulation of mitosis and cytosol, nuclear outer membrane-endoplasmic reticulum membrane network, polysome localization	orf19.4560	BFR1	Protein involved in the maintenance of normal ploidy; S. cerevisiae ortholog cofers Brefeldin A resistance; stationary phase enriched protein; Spider biofilm repressed
CPAR2_400680	1.62346	1.86e-07	2.07e-06	-0.119582	0.69166	1	CPAG_03210	Ortholog(s) have acid phosphatase activity	orf19.4584	PHO114	Acid phosphatase; induced by Mnl1 under weak acid stress; Spider biofilm induced
CPAR2_402720	2.19588	6.64e-11	1.48e-09	-0.00373103	0.994026	1	CPAG_02407	Ortholog(s) have histidinol dehydrogenase activity, phosphoribosyl-AMP cyclohydrolase activity, phosphoribosyl-ATP diphosphatase activity and role in adhesion to host, cell adhesion, histidine biosynthetic process	orf19.5639	HIS4	Multifunctional enzyme that catalyzes three steps of histidine biosynthesis, with phosphoribosyl-AMP cyclohydrolase, phosphoribosyl-ATP diphosphatase, and histidinol dehydrogenase activities; required for wild-type adhesion to human calls
CPAR2_402250	1.12316	7.42e-05	0.000453704	0.020819	0.991572	1	CPAG_04069	Ortholog of C. albicans SC5314 : orf19.5633, C. dubliniensis CD36 : Cd36_40160, Candida tenuis NRRL Y-1498 : CANTEDRAFT_128585 and Debaryomyces hansenii CBS767 : DEHA2F06292g	orf19.5633		F-box domain-containing protein; flow model biofilm induced
CPAR2_402380	2.63741	2.11e-14	8.58e-13	0.0564863	0.829232	1	CPAG_04082	Ortholog(s) have histidinol-phosphate transaminase activity, role in histidine biosynthetic process, response to nickel cation and cytosol, nucleus localization	orf19.4177	HIS5	Putative histidinol-phosphate aminotransferase; Gcn4p-regulated; protein present in exponential and stationary growth phase yeast cultures
CPAR2_402480	1.0532	0.000287124	0.00147357	-0.156382	0.534046	1	CPAG_04092	Ortholog(s) have protein transporter activity, role in protein import into nucleus and cytosol, nuclear envelope, nuclear periphery localization	orf19.4188	NMD5	Karyopherin; carrier protein involved in nuclear import of proteins; repressed in core stress response; Hap43-induced; Spider biofilm induced
CPAR2_400020	1.59795	2.83e-06	2.44e-05	-0.0296248	0.925724	1	CPAG_00127	Ortholog(s) have 3-dehydroquinate dehydratase activity, 3-dehydroquinate synthase activity, 3-phosphoshikimate 1-carboxyvinyltransferase activity, shikimate 3-dehydrogenase (NADP+) activity, shikimate kinase activity	orf19.4704	ARO1	Putative pentafunctional arom enzyme; required for aromatic amino acid biosynthesis; involved in cell wall integrity and formation of biofilm; fungal-specific (no human or murine homolog); Gcn2p-, Gcn4p-regulated
CPAR2_401380	1.34238	0.000385171	0.00189915	0.0968983	0.809661	1	CPAG_03984	Has domain(s) with predicted role in mitotic spindle organization in nucleus and DASH complex, mitotic spindle localization	orf19.4675	ASK1	Essential subunit of the Dam1 (DASH) complex, which acts in chromosome segregation by coupling kinetochores to spindle microtubules
CPAR2_402750	1.12122	0.000354245	0.00176435	0.0199463	0.971648	1	CPAG_02403	Ortholog(s) have alpha-1,6-mannosyltransferase activity, role in ascospore formation, barrier septum assembly and alpha-1,6-mannosyltransferase complex localization	orf19.5658	MNN10	Alpha-1,6-mannosyltransferase involved in biosynthesis and organization of cell wall polysaccharides
CPAR2_800560	1.54723	7.29e-07	7.28e-06	-0.0155449	0.94289	1	CPAG_04399	Ortholog(s) have ribosome binding, ubiquitin-protein ligase activity and role in chromatin modification, chromatin silencing at telomere, protein ubiquitination, ribosome-associated ubiquitin-dependent protein catabolic process	orf19.1217		Ortholog(s) have ribosomal large subunit binding, ubiquitin-protein transferase activity
CPAR2_108915	1.67025	4.6e-06	3.75e-05	0.112005	0.768458	1		Ortholog of C. albicans SC5314 : orf19.3064.1, Candida tenuis NRRL Y-1498 : CANTEDRAFT_102387, Debaryomyces hansenii CBS767 : DEHA2B06776g and Pichia stipitis Pignal : psti_CGOB_00149	orf19.3064.1		Ortholog of C. parapsilosis CDC317 : CPAR2_108915, Candida tenuis NRRL Y-1498 : CANTEDRAFT_102387, Debaryomyces hansenii CBS767 : DEHA2B06776g and Pichia stipitis Pignal : psti_CGOB_00149
CPAR2_203260	1.23441	9.94e-05	0.000588389	0.125765	0.623084	1		Ortholog of S. cerevisiae : KSH1, C. albicans SC5314 : orf19.1848.1, C. dubliniensis CD36 : Cd36_32390, Candida tenuis NRRL Y-1498 : CANTEDRAFT_116778 and Debaryomyces hansenii CBS767 : DEHA2A10604g	orf19.1848.1		Ortholog of S. cerevisiae : KSH1, C. dubliniensis CD36 : Cd36_32390, C. parapsilosis CDC317 : CPAR2_203260, Candida tenuis NRRL Y-1498 : CANTEDRAFT_116778 and Debaryomyces hansenii CBS767 : DEHA2A10604g
CPAR2_802520	1.90594	1.75e-07	1.95e-06	0.0993724	0.728075	1		Ortholog(s) have myosin II heavy chain binding, myosin V binding activity and role in actin filament organization involved in cytokinetic actomyosin contractile ring assembly, protein localization to medial cortex, vesicle targeting	orf19.2416.1	MLC1	Microtubule-dependent localized protein; at Spitzenkorper and cytokinetic ring in hyphae; cell-cycle dependent localization to tip polarisome, bud neck in yeast and pseudohyphae; sumoylation target; rat catheter, Spider biofilm repressed
CPAR2_209450	1.04063	0.00298751	0.0112165	-0.0479477	0.85	1		Ortholog(s) have structural constituent of ribosome activity, role in cytoplasmic translation and cytosolic large ribosomal subunit, nucleolus localization	orf19.6882.1		Ribosomal 60S subunit protein; Spider biofilm repressed
CPAR2_108440	1.11837	0.000525096	0.00248526	-0.0163657	0.948144	1		Ortholog(s) have cytoplasm, nucleus localization	orf19.2965.1		Protein of unknown function; similar to human SERF2; gene has an alternatively spliced intron
CPAR2_401370	2.47659	1.69e-15	8.2e-14	0.223318	0.658552	1		Ortholog(s) have role in cellular copper ion homeostasis	orf19.4674.1	CRD2	Metallothionein; for adaptation to growth in high copper; basal transcription is cadmium-repressed; Ssn6 regulated; complements copper sensitivity of an S. cerevisiae cup1 mutant; regulated by Sef1, Sfu1, and Hap43; Spider biofilm induced
CPAR2_109940	1.10527	0.000135027	0.000765542	0.0111073	0.980886	1		Ortholog(s) have mitochondrion localization	orf19.6008.4		Ortholog(s) have structural constituent of ribosome activity and mitochondrial large ribosomal subunit localization
CPAR2_208910	1.39394	1.26e-05	9.26e-05	0.220782	0.495785	1		Ortholog of C. albicans SC5314 : orf19.6222.1, Candida tenuis NRRL Y-1498 : CANTEDRAFT_114047, Debaryomyces hansenii CBS767 : DEHA2D14388g and Pichia stipitis Pignal : PICST_37629	orf19.6222.1		Ortholog of C. parapsilosis CDC317 : CPAR2_208910, Candida tenuis NRRL Y-1498 : CANTEDRAFT_114047, Debaryomyces hansenii CBS767 : DEHA2D14388g and Pichia stipitis Pignal : PICST_37629
CPAR2_407590	1.60961	2.87e-08	3.78e-07	0.0647526	0.789633	1		Ortholog of C. albicans SC5314 : orf19.2178.1, Candida tenuis NRRL Y-1498 : CANTEDRAFT_116308, Debaryomyces hansenii CBS767 : DEHA2C09768g and Pichia stipitis Pignal : psti_CGOB_00121	orf19.2178.1		Protein of unknown function; Spider biofilm induced
CPAR2_602860	1.17053	4.76e-05	0.000307635	0.0273448	0.941147	1	CPAG_00649	Ortholog(s) have Arp2/3 complex binding activity, role in actin cortical patch assembly, actin filament debranching, negative regulation of Arp2/3 complex-mediated actin nucleation and actin cortical patch, cytosol, nucleus localization	orf19.4193		Ortholog(s) have Arp2/3 complex binding activity, role in actin cortical patch assembly, actin filament debranching, negative regulation of Arp2/3 complex-mediated actin nucleation and actin cortical patch localization
CPAR2_500030	1.50778	7.71e-06	5.9e-05	-0.0904754	0.723071	1	CPAG_05254	Ortholog(s) have MAP-kinase scaffold activity, phosphatidylinositol-4,5-bisphosphate binding activity	orf19.2127	CST5	Scaffold protein for the mitogen-activated protein (MAP) kinase cascade that regulates mating; required for opaque mating or white biofilm formation in response to mating pheromone; induced in response to pheromone; Hap43p-repressed
CPAR2_302420	1.3718	1.7e-06	1.53e-05	-0.0963622	0.789138	1	CPAG_00083	Ortholog(s) have structural constituent of ribosome activity and mitochondrial large ribosomal subunit localization	orf19.3797		Ortholog(s) have structural constituent of ribosome activity and mitochondrial large ribosomal subunit localization
CPAR2_102520	2.68244	0.000794177	0.00356715	0.33035	0.850903	1		Protein of unknown function	---
CPAR2_200460	1.05451	0.00033751	0.00169675	0.140528	0.593972	1	CPAG_01548	Ortholog of Candida orthopsilosis Co 90-125 : CORT_0D00550	---
CPAR2_202870	3.57464	1.4e-18	1.07e-16	0.480845	0.0585591	1		Ortholog of Candida orthopsilosis Co 90-125 : CORT_0D02950	---
CPAR2_202880	5.95512	5.52e-50	5.43e-47	0.182939	0.763983	1		Ortholog of Candida orthopsilosis Co 90-125 : CORT_0D02960	---
CPAR2_203580	1.31159	1.03e-05	7.69e-05	0.149625	0.598192	1	CPAG_05542	Ortholog of Lodderomyces elongisporus NRLL YB-4239 : LELG_03485 and Candida orthopsilosis Co 90-125 : CORT_0D03690	---
CPAR2_203940	2.94148	5.61e-18	3.76e-16	-0.213783	0.416483	1	CPAG_05507	Ortholog of Pichia stipitis Pignal : PICST_68464 and Candida orthopsilosis Co 90-125 : CORT_0D04050	---
CPAR2_205090	3.19168	0.0127253	0.0367082	-0.981201	0.991003	1	CPAG_04150	Protein of unknown function	---
CPAR2_206980	1.86887	5.31e-10	1e-08	-0.0236193	0.935772	1		Ortholog of Candida orthopsilosis Co 90-125 : CORT_0A06340	---
CPAR2_303100	1.39425	0.000542405	0.00254676	0.0880798	0.822424	1		Ortholog of Pichia stipitis Pignal : psti_CGOB_00111, Candida orthopsilosis Co 90-125 : CORT_0E05240 and Spathaspora passalidarum NRRL Y-27907 : spas_CGOB_00083	---
CPAR2_400370	2.89409	1.82e-14	7.5e-13	0.683587	0.273768	1			---
CPAR2_400950	1.03173	0.00028958	0.00148359	-0.0150734	0.936335	1	CPAG_03185	Ortholog of Candida orthopsilosis Co 90-125 : CORT_0E00990	---
CPAR2_401840	2.31388	2.51e-09	4.08e-08	0.687497	0.300425	1	CPAG_04029	Protein of unknown function	---
CPAR2_403680	1.00521	0.00145419	0.00601698	-0.0136477	0.990778	1	CPAG_01503	Has domain(s) with predicted role in transport and integral to membrane localization	---
CPAR2_403880	5.39488	8e-53	1.18e-49	0.180099	0.677847	1		Ortholog of Candida orthopsilosis Co 90-125 : CORT_0E03900	---
CPAR2_405040	2.35773	4.94e-12	1.34e-10	-0.0999527	0.708422	1	CPAG_05081	Has domain(s) with predicted role in ubiquitin-dependent protein catabolic process	---
CPAR2_503700	1.42659	0.000175814	0.000960789	0.452868	0.383116	1		Protein of unknown function	---
CPAR2_504210	1.59689	0.00147025	0.00605966	-0.217867	0.632466	1	CPAG_03603	Ortholog of Candida orthopsilosis Co 90-125 : CORT_0D00100	---
CPAR2_600910	4.70499	0.00223242	0.00877425				CPAG_02289	Protein of unknown function	---
CPAR2_603040	1.79161	7.1e-08	8.66e-07	0.164411	0.511419	1	CPAG_03787	Ortholog of Candida orthopsilosis Co 90-125 : CORT_0F04010	---
CPAR2_603050	1.30512	0.000106262	0.000622182	0.322031	0.149874	1	CPAG_03785	Ortholog of Candida orthopsilosis Co 90-125 : CORT_0F04020	---
CPAR2_603650	1.12033	0.000176721	0.000964853	0.145241	0.587528	1		Protein of unknown function	---
CPAR2_701380	2.9581	1.05e-05	7.79e-05	0.260708	0.766122	1	CPAG_00175	Ortholog of Candida orthopsilosis Co 90-125 : CORT_0G01550	---
CPAR2_701390	1.30125	0.0133927	0.0383149	0.293196	0.547603	1	CPAG_00174	Ortholog of Candida orthopsilosis Co 90-125 : CORT_0G01560	---
CPAR2_702470	1.10333	0.000253248	0.00131921	-0.00842832	0.97856	1		Ortholog of Candida orthopsilosis Co 90-125 : CORT_0G02660	---
CPAR2_702700	1.35004	0.00413553	0.0147569	0.126272	0.772067	1	CPAG_04724	Ortholog of Candida orthopsilosis Co 90-125 : CORT_0G02830	---
CPAR2_703210	2.4612	9.24e-09	1.34e-07	0.293915	0.50194	1	CPAG_04675	Ortholog of Candida orthopsilosis Co 90-125 : CORT_0G03380	---
CPAR2_704280	2.57808	1.5e-15	7.42e-14	0.0216639	0.946034	1	CPAG_03414	Protein of unknown function	---
CPAR2_809010	2.27194	7.55e-11	1.68e-09	0.483665	0.381921	1		Ortholog of Candida orthopsilosis Co 90-125 : CORT_0G00110	---
CPAR2_406090	2.7821	2.1e-06	1.86e-05	0.125775	0.952678	1	CPAG_05181	Ortholog of Candida tenuis NRRL Y-1498 : CANTEDRAFT_115987, Pichia stipitis Pignal : PICST_31629 and Candida orthopsilosis Co 90-125 : CORT_0C05490	orf19.1394		Putative protein of unknown function; mutant is viable; protein level decreases in stationary phase cultures; Spider biofilm induced
CPAR2_205440	1.13218	0.00041528	0.00202728	-0.0261084	0.938959	1	CPAG_04184	Has domain(s) with predicted ATP binding, ATPase activity, coupled to transmembrane movement of substances activity, role in transmembrane transport and integral to membrane localization	orf19.1783	YOR1	Protein similar to S. cerevisiae Yor1; ABC-type plasma membrane transporter involved in resistance to aureobasidin A; white cell type-specific transcript; Spider biofilm induced
CPAR2_101330	1.01716	0.00756071	0.0240947	-0.0724511	0.827546	1	CPAG_01974	Has domain(s) with predicted role in response to stress and integral to membrane localization	orf19.24	RTA2	Flippase involved in sphingolipid long chain base release; mediates calcineurin-dependent ER stress response and resistance to azoles; Plc1p, Ca2+, calcineurin-regulated;
CPAR2_601150	1.04208	0.00618987	0.0205702	0.0673579	0.84011	1	CPAG_00821	Has domain(s) with predicted role in response to stress and integral to membrane localization	orf19.24	RTA2	Flippase involved in sphingolipid long chain base release; mediates calcineurin-dependent ER stress response and resistance to azoles; Plc1p, Ca2+, calcineurin-regulated;
CPAR2_405860	2.32957	2.79e-09	4.46e-08	0.371244	0.307732	1			orf19.2434	NPL4	Putative ubiquitin-binding protein; regulated by Gcn2p and Gcn4p
CPAR2_808400	1.7519	0.0178579	0.0487047	-0.334077	0.644149	1	CPAG_00200	Has domain(s) with predicted role in transmembrane transport and integral to membrane localization	orf19.2517		Predicted membrane transporter, member of the drug:proton antiporter (12 spanner) (DHA1) family, major facilitator superfamily (MFS)
CPAR2_102130	1.03647	0.00796478	0.0251784	0.241599	0.43493	1		Ortholog of C. albicans SC5314 : orf19.263.1, C. dubliniensis CD36 : Cd36_82720, Candida tenuis NRRL Y-1498 : CANTEDRAFT_113378 and Debaryomyces hansenii CBS767 : DEHA2G01672g	orf19.263.1		Protein of unknown function; gene has intron; Spider biofilm induced
CPAR2_102120	3.73071	2.93e-24	4.21e-22	0.217731	0.410527	1		Ortholog of Candida orthopsilosis Co 90-125 : CORT_0B03430	orf19.2633.1		Ortholog of C. dubliniensis CD36 : Cd36_00150 and Lodderomyces elongisporus NRLL YB-4239 : LELG_01269
CPAR2_802260	1.34667	4.03e-06	3.36e-05	0.117979	0.739406	1	CPAG_02902	Ortholog(s) have intracellular localization	orf19.2908		Predicted oxidoreductase; rat catheter biofilm induced
CPAR2_109040	1.21428	8.7e-05	0.000523545	0.0284219	0.913811	1	CPAG_00927	Has domain(s) with predicted integral to membrane localization	orf19.3051		Protein of unknown function; S. pombe ortholog SPAC17A2.02c plays a role in resistance to cadmium; colony morphology-related gene regulation by Ssn6; Spider biofilm repressed
CPAR2_500060	2.40009	5.99e-12	1.58e-10	0.0302817	0.898905	1	CPAG_05257	Ortholog(s) have role in tryptophan biosynthetic process and cytosol, nucleus localization	orf19.3099	TRP4	Predicted enzyme of amino acid biosynthesis; upregulated in biofilm; regulated by Gcn2p and Gcn4p; S. cerevisiae ortholog is Gcn4p regulated
CPAR2_303450	1.40443	0.000451232	0.00218472	0.173615	0.544628	1	CPAG_03337	Ortholog(s) have mRNA binding, single-stranded DNA binding, translation regulator activity	orf19.3182	GIS2	Translational activator for mRNAs with internal ribosome entry sites; induced in high iron; repressed by yeast-hypha switch; null exhibits sensitivity to sorbitol, 5-fluorocytosine, and cold temperatures; Spider biofilm repressed
CPAR2_500780	1.38494	1.14e-05	8.41e-05	0.0717568	0.780616	1	CPAG_05328	Has domain(s) with predicted GTP binding activity, role in small GTPase mediated signal transduction and intracellular localization	orf19.3330	CRL1	Predicted GTPase of RHO family; CAAX motif geranylgeranylated; expression in S. cerevisiae causes dominant-negative inhibition of pheromone response
CPAR2_200010	1.78056	4.27e-09	6.61e-08	0.0977301	0.707302	1	CPAG_00268	Ortholog of Candida orthopsilosis Co 90-125 : CORT_0F00110	orf19.335		Sef1p-, Sfu1p-, and Hap43p-regulated gene
CPAR2_104510	2.44686	2.44e-12	6.93e-11	-0.0819764	0.786695	1		Protein of unknown function	orf19.36.1		Ortholog of C. parapsilosis CDC317 : CPAR2_104640 and Candida orthopsilosis Co 90-125 : CORT_0B05695
CPAR2_406780	2.09911	0.0106441	0.0318406	-0.948562	0.250192	1	CPAG_05251	Ortholog of Candida orthopsilosis Co 90-125 : CORT_0C01990	orf19.3613		Ortholog(s) have RNA polymerase II C-terminal domain phosphoserine binding, chromatin binding, transcription factor activity, RNA polymerase II core promoter sequence-specific DNA binding activity
CPAR2_700970	1.08181	0.000132278	0.000752126	0.0385752	0.887727	1	CPAG_04304	Has domain(s) with predicted double-stranded RNA binding, ribonuclease III activity and role in RNA processing	orf19.3773	CDL1	Putative RNAse III, ortholog of S. cerevisiae RNT1; merged with orf19.3772 in Assembly 21
CPAR2_100740	1.07471	0.00292337	0.0110177	0.0998714	0.700767	1	CPAG_02563	Ortholog(s) have cyclin-dependent protein serine/threonine kinase regulator activity	orf19.4012	PCL5	Putative cyclin for Pho85 kinase; Gcn4-induced; suppresses toxicity of C. albicans Gcn4 overproduction in S. cerevisiae via increased Pho85-dependent phosphorylation and degradation of Gcn4; rat catheter and Spider biofilm induced
CPAR2_100570	1.75308	2.71e-08	3.6e-07	-0.120503	0.647836	1	CPAG_02548	Has domain(s) with predicted amino acid transmembrane transporter activity, role in amino acid transmembrane transport and integral to membrane localization	orf19.4304	GAP1	Amino acid permease; antigenic in human/mouse; 10-12 transmembrane regions; regulated by nitrogen source; alkaline, GlcNAc, phagocytosis induced; WT virulence in mice; Spider and flow model biofilm induced
CPAR2_100480	4.17717	0.0127011	0.0366698	-0.182251	0.815054	1	CPAG_02538	Similar to S. cerevisiae Gre2p (methylglyoxal reductase); expression increased in fluconazole and voriconazole resistant strains	orf19.4309	GRP2	NAD(H)-linked methylglyoxal oxidoreductase involved in regulation of methylglyoxal and pyruvate levels; regulation associated with azole resistance; induced in core stress response or by oxidative stress via Cap1, fluphenazine, benomyl
CPAR2_106910	2.6389	0.000204248	0.00109058	-0.141738	0.656311	1	CPAG_04934	Protein of unknown function	orf19.4361	IFF3	Putative GPI-anchored protein
CPAR2_106920	2.88634	2.58e-18	1.86e-16	0.1328	0.719817	1	CPAG_04936	Protein of unknown function	orf19.4361	IFF3	Putative GPI-anchored protein
CPAR2_301300	4.11786	1.95e-22	2.5e-20	0.0233684	0.918879	1	CPAG_03918	Protein of unknown function	orf19.4361	IFF3	Putative GPI-anchored protein
CPAR2_108310	1.03589	0.000820076	0.00365565	0.19575	0.454453	1		Protein of unknown function	orf19.4525		Ortholog(s) have endoplasmic reticulum, nuclear pore localization
CPAR2_702650	1.56891	2.88e-06	2.47e-05	0.0174574	0.930883	1	CPAG_04729	Protein of unknown function	orf19.465	IFF9	Predicted GPI-linked cell-wall protein; similar to Hyr1; induced in low iron; possibly an essential gene, disruptants not obtained by UAU1 method
CPAR2_700890	1.0125	0.000883825	0.00388706	-0.0413612	0.855472	1	CPAG_04296	Ortholog of Candida orthopsilosis Co 90-125 : CORT_0G01050	orf19.4778	LYS142	Zn(II)2Cys6 transcription factor; has similarity to S. cerevisiae Lys14, involved in the regulation of lysine biosynthesis genes; fungal-specific
CPAR2_801610	1.84358	5.52e-06	4.39e-05	0.0921636	0.787378	1		Ortholog of C. albicans SC5314 : orf19.4921.1, C. dubliniensis CD36 : Cd36_34980, Candida tenuis NRRL Y-1498 : CANTEDRAFT_102954 and Debaryomyces hansenii CBS767 : DEHA2E14300g	orf19.4921.1		Protein of unknown function; Spider biofilm repressed
CPAR2_207430	1.64416	2.65e-07	2.86e-06	0.0472093	0.886786	1	CPAG_01922	Has domain(s) with predicted ATP binding, ATPase activity, coupled to transmembrane movement of substances activity, role in transmembrane transport and integral to membrane localization	orf19.5100	MLT1	Vacuolar membrane transporter; MRP subfamily of ABC family; may transport organic anions conjugated to glutathione, glucuronate, or sulfate; needed for virulence in mouse peritonitis; Spider biofilm induced; flow model biofilm repressed
CPAR2_600360	1.25959	0.000196736	0.00105705	-0.0509855	0.86646	1	CPAG_01371	Has domain(s) with predicted Rab GTPase activator activity, role in regulation of Rab GTPase activity and intracellular localization	orf19.5340	GYP5	Putative Rab GTPase activator; role in ER to Golgi vesicle-mediated transport; Spider biofilm induced
CPAR2_601950	2.58129	8.31e-15	3.55e-13	-0.0478351	0.848601	1	CPAG_02752	Putative alcohol dehydrogenase (NADP+); role in alcohol metabolism; expression increased in fluconazole and voriconazole resistant strains	orf19.5517		Similar to alcohol dehydrogenases; induced by benomyl treatment, nitric oxide; induced in core stress response; oxidative stress-induced via Cap1; Spider biofilm repressed
CPAR2_207540	1.58514	6.09e-05	0.000380908	-0.38496	0.310325	1	CPAG_01932	Member of the MDR family of major facilitator transporter superfamily; expression increased in fluconazole and voriconazole resistant strains	orf19.5604	MDR1	Plasma membrane MDR/MFS multidrug efflux pump; methotrexate is preferred substrate; overexpression in drug-resistant clinical isolates confers fluconazole resistance; repressed in young biofilms; rat catheter biofilm induced
CPAR2_603010	2.09876	2.64e-05	0.000181396	-0.167204	0.610758	1	CPAG_03790	Protein of unknown function; expression increased in fluconazole and voriconazole resistant strains; ortholog(s) localize to the endoplasmic reticulum	orf19.5604	MDR1	Plasma membrane MDR/MFS multidrug efflux pump; methotrexate is preferred substrate; overexpression in drug-resistant clinical isolates confers fluconazole resistance; repressed in young biofilms; rat catheter biofilm induced
CPAR2_402810	2.30816	6.21e-15	2.75e-13	0.0311238	0.973044	1	CPAG_02397	Ortholog(s) have cytoskeletal protein binding activity	orf19.5664	HOF1	Ortholog of S. cerevisiae Hof1; a protein localized to the bud neck and required for cytokinesis in S. cerevisiae; periodic mRNA expression, peak at cell-cycle G2/M phase; mutant is viable
CPAR2_502390	1.01425	0.000474558	0.00228827	0.0380518	0.853332	1	CPAG_03812	Ortholog(s) have structural constituent of ribosome activity and mitochondrial large ribosomal subunit, nucleolus localization	orf19.5698		Putative mitochondrial ribosomal protein of the large subunit; transcript is upregulated in clinical isolates from HIV+ patients with oral candidiasis; Spider biofilm repressed
CPAR2_404780	2.72835	9.75e-13	2.97e-11	0.0622158	0.821015	1	CPAG_00369	Ortholog of Candida orthopsilosis Co 90-125 : CORT_0C04210	orf19.5741	ALS1	Cell-surface adhesin; adhesion, virulence, immunoprotective roles; band at hyphal base; Rfg1, Ssk1, Spider biofilm induced; flow model biofilm repressed; CAI-4 strain background effects; promoter bound Bcr1, Tec1, Efg1, Ndt80, and Brg1
CPAR2_500660	2.14396	4.76e-13	1.55e-11	-0.0474829	0.871366	1	CPAG_05314	Putative adhesin	orf19.5741	ALS1	Cell-surface adhesin; adhesion, virulence, immunoprotective roles; band at hyphal base; Rfg1, Ssk1, Spider biofilm induced; flow model biofilm repressed; CAI-4 strain background effects; promoter bound Bcr1, Tec1, Efg1, Ndt80, and Brg1
CPAR2_204120	2.04469	1.71e-11	4.19e-10	-0.0277179	0.872643	1	CPAG_05491	Has domain(s) with predicted role in protein glycosylation	orf19.6313	MNT4	Predicted alpha-1,3-mannosyltransferase with a role in protein glycosylation; induced in low iron
CPAR2_808370	1.28776	8.77e-06	6.62e-05	0.120139	0.618021	1	CPAG_00197	Ortholog of C. albicans SC5314 : orf19.6484, C. dubliniensis CD36 : Cd36_72070, Candida orthopsilosis Co 90-125 : CORT_0C00800 and Candida albicans WO-1 : CAWG_05577	orf19.6484		Ortholog of C. parapsilosis CDC317 : CPAR2_808370, C. dubliniensis CD36 : Cd36_72070, Candida orthopsilosis Co 90-125 : CORT_0C00800 and Candida albicans WO-1 : CAWG_05577
CPAR2_808350	2.9451	0.00857119	0.0267374	1.30413	0.268066	1	CPAG_00195	Ortholog of C. albicans SC5314 : orf19.6487, C. dubliniensis CD36 : Cd36_72060, Candida orthopsilosis Co 90-125 : CORT_0C00820 and Candida albicans WO-1 : CAWG_05575	orf19.6487		Ortholog of C. parapsilosis CDC317 : CPAR2_808350, C. dubliniensis CD36 : Cd36_72060, Candida orthopsilosis Co 90-125 : CORT_0C00820 and Candida albicans WO-1 : CAWG_05575
CPAR2_207800	1.37461	5.43e-05	0.000344143	0.0176833	0.959492	1	CPAG_01957	Has domain(s) with predicted catalytic activity and membrane localization	orf19.656	DPP1	Putative diacylglycerol pyrophosphate phosphatase of diacylglycerol production for phospholipid biosynthesis; downregulation correlates with clinical development of fluconazole resistance
CPAR2_208120	1.12808	0.000347563	0.00174284	0.0503309	0.846578	1	CPAG_00722	Has domain(s) with predicted catalytic activity and membrane localization	orf19.656	DPP1	Putative diacylglycerol pyrophosphate phosphatase of diacylglycerol production for phospholipid biosynthesis; downregulation correlates with clinical development of fluconazole resistance
CPAR2_702720	2.66959	1.78e-15	8.45e-14	0.0800723	0.789816	1	CPAG_04722	Ortholog(s) have aspartic-type endopeptidase activity	orf19.6928	SAP9	Secreted aspartyl protease; roles in adhesion, cell surface integrity; induced by antifungal drugs, stationary phase, or in white-phase cells; farnesol-downregulated in biofilm; autocatalytic processing; GPI-anchor; Spider biofilm induced
CPAR2_800600	1.54313	3.92e-06	3.27e-05	0.00398158	0.995547	1	CPAG_04403	Has domain(s) with predicted ATP binding, formate-tetrahydrofolate ligase activity, methylenetetrahydrofolate dehydrogenase (NADP+) activity and role in folic acid-containing compound biosynthetic process, oxidation-reduction process	orf19.7534	MIS12	Mitochondrial C1-tetrahydrofolate synthase precursor
CPAR2_200930	1.17745	0.000476031	0.0022935	0.0910051	0.667627	1	CPAG_02994	Ortholog(s) have role in cell adhesion involved in single-species biofilm formation, development of symbiont in host and filamentous growth of a population of unicellular organisms, more	orf19.7561	DEF1	RNA polymerase II regulator; role in filamentation, epithelial cell escape, dissemination in RHE model; induced by fluconazole, high cell density; Efg1/hyphal regulated; role in adhesion, hyphal growth on solid media; Spider biofilm induced
CPAR2_207760	2.37703	0.000497013	0.00238292	0.852527	0.406786	1	CPAG_01954	Ortholog of Candida orthopsilosis Co 90-125 : CORT_0A07110	orf19.851	MNN42	Protein of unknown function; repressed by Rim101; negatively modulates intracellular ATP levels during the development of azole resistance; induced by Ca(2+) in a calcineurin-dependent manner; Spider biofilm induced
CPAR2_702040	2.50198	0.00100898	0.00435529	-1.34879	0.206393	1	CPAG_04785	Has domain(s) with predicted aspartic-type endopeptidase activity and role in proteolysis	orf19.853	SAP99	Putative secreted aspartyl protease; possible Kex2 substrate; induced by low iron; repressed by alpha pheromone in SpiderM medium; possibly essential (UAU1 method); regulated by Sef1, Sfu1, and Hap43; Spider biofilm induced

## Sheet: GO Slim Mapper analysis
GOID	GO term	Frequency	Gene(s)
8150	biological_process	174 out of 671 genes, 25.9%	CPAR2_603640 CPAR2_104720 CPAR2_200960 CPAR2_109040 CPAR2_100430 CPAR2_406880 CPAR2_301010 CPAR2_203580 CPAR2_206290 CPAR2_800030 LPG20 CPAR2_407280 CPAR2_701470 CPAR2_200990 CPAR2_504210 CPAR2_401850 CPAR2_702970 CPAR2_107300 CPAR2_107320 CPAR2_600310 CPAR2_502360 CPAR2_108915 CPAR2_808350 CPAR2_402120 CPAR2_407790 CPAR2_703210 CPAR2_207800 CPAR2_701390 CPAR2_302520 CPAR2_208120 CPAR2_303790 CPA…
50789	regulation of biological process	170 out of 671 genes, 25.3%	CPAR2_503900 CPAR2_603200 PCL5 CPAR2_101400 CPAR2_407940 CPAR2_807140 CPAR2_108750 CPAR2_500300 CPAR2_303510 CPAR2_205860 CPAR2_807290 CPAR2_800730 CPAR2_401620 CPAR2_402810 CPAR2_211060 CPAR2_211350 CPAR2_804730 CPAR2_109990 CPAR2_300200 CDC60 GCD11 CPAR2_210460 BCR1 CPAR2_602870 CPAR2_109340 PCL1 CPAR2_102610 CPAR2_405640 CPAR2_108480 CPAR2_501900 CPAR2_103760 HAC1 CPAR2_700080 CPAR2_106760 HGC…
6996	organelle organization	95 out of 671 genes, 14.2%	CPAR2_503900 CPAR2_101400 CPAR2_807140 CPAR2_108750 CPAR2_107630 CPAR2_205860 CPAR2_402810 CPAR2_204310 CPAR2_109990 CPAR2_210460 CPAR2_601450 CPAR2_104590 CPAR2_602870 PCL1 CPAR2_701920 CPAR2_500530 CPAR2_603630 CPAR2_100700 CPAR2_301670 CPAR2_102280 CPAR2_211780 CPAR2_105880 CPAR2_106960 CPAR2_108760 CPAR2_103370 CPAR2_103280 CPAR2_808970 CPAR2_701950 DBF2 CPAR2_209900 CPAR2_107060 CPAR2_407350…
30447	filamentous growth	91 out of 671 genes, 13.6%	CPAR2_503900 PCL5 CPAR2_101400 CPAR2_303510 CPAR2_205860 CPAR2_800730 CPAR2_404570 CPAR2_211060 CPAR2_109990 CPAR2_103900 MNT2 BCR1 CPAR2_701220 CPAR2_602870 PCL1 CPAR2_102610 CPAR2_103760 HAC1 CPAR2_502140 CPAR2_700080 HGC1 CPAR2_701920 CPAR2_503330 VID27 CPAR2_603630 CPAR2_407360 CPAR2_501400 CPAR2_100700 CPAR2_301670 CPAR2_807060 CPAR2_703970 CPAR2_211780 CPAR2_503190 CPAR2_204370 CPAR2_500030…
42221	response to chemical	89 out of 671 genes, 13.3%	CPAR2_104620 CPAR2_503900 CPAR2_101400 CPAR2_303510 CPAR2_107250 CPAR2_211060 PGA23 CPAR2_109890 CPAR2_804730 CPAR2_602430 CPAR2_109990 CPAR2_300200 CPAR2_804540 CPAR2_800830 FAS1 CPAR2_808960 BCR1 CPAR2_109340 PCL1 CPAR2_204030 CPAR2_501900 CPAR2_103760 HAC1 HIS5 HGC1 CPAR2_703330 VID27 CPAR2_603630 CPAR2_407360 CPAR2_801560 CPAR2_404560 CPAR2_107200 CPAR2_211780 CPAR2_105880 CPAR2_702810 CPAR2_…
6810	transport	86 out of 671 genes, 12.8%	CPAR2_104620 CPAR2_801480 CPAR2_200450 CPAR2_101400 CPAR2_702770 CPAR2_808400 CPAR2_603010 CPAR2_402810 CPAR2_204310 CPAR2_806880 CPAR2_108090 CPAR2_805830 CPAR2_103900 CPAR2_804540 CPAR2_701220 CPAR2_100570 CPAR2_404450 CPAR2_700080 CPAR2_407200 CPAR2_403680 CPAR2_703330 CPAR2_701920 CPAR2_500530 CPAR2_205910 CPAR2_503880 CPAR2_211780 CPAR2_805030 CPAR2_105880 CPAR2_800740 CPAR2_406170 CPAR2_203…
6950	response to stress	78 out of 671 genes, 11.6%	CPAR2_104620 CPAR2_101400 CPAR2_407940 CPAR2_303510 CPAR2_800730 CPAR2_404570 CPAR2_804730 CPAR2_602430 CPAR2_109990 CPAR2_406490 CPAR2_101330 CPAR2_808960 BCR1 CPAR2_701220 CPAR2_602870 PCL1 CPAR2_501900 HAC1 CPAR2_502140 CPAR2_701920 CPAR2_503330 VID27 CPAR2_603630 CPAR2_407360 CPAR2_301670 CPAR2_703970 CPAR2_205310 RTA3 GCN4 CPAR2_701950 CPAR2_407350 CPAR2_402870 CPAR2_303450 CPAR2_107010 CPAR…
7049	cell cycle	77 out of 671 genes, 11.5%	CPAR2_503900 CPAR2_101400 CPAR2_407940 CPAR2_205860 CPAR2_800730 CPAR2_401620 CPAR2_402810 CPAR2_804730 CPAR2_109990 CPAR2_300200 CPAR2_104590 CPAR2_602870 CPAR2_108480 CPAR2_103760 HAC1 HGC1 CPAR2_603630 CPAR2_100700 CPAR2_212460 CPAR2_805970 CPAR2_102280 CPAR2_107200 CPAR2_105880 CPAR2_204370 CPAR2_103280 CPAR2_108470 DBF2 CPAR2_209900 CPAR2_206530 CPAR2_107060 CPAR2_804990 CPAR2_402930 CPAR2_2…
16070	RNA metabolic process	61 out of 671 genes, 9.1%	CPAR2_601590 CPAR2_201820 CPAR2_700730 CPAR2_503900 TPT1 CPAR2_807140 MES1 CPAR2_108750 CPAR2_500300 CPAR2_107630 CPAR2_209610 CPAR2_303510 CPAR2_204310 CPAR2_204250 CDC60 CPAR2_406490 CPAR2_601450 CPAR2_800830 CPAR2_109340 CPAR2_403050 CPAR2_204030 CPAR2_103760 CPAR2_704090 CPAR2_700970 CPAR2_701720 CPAR2_103280 CPAR2_803700 CPAR2_800040 TYS1 CPAR2_801890 CPAR2_102200 CPAR2_400140 CPAR2_204670 C…
6464	cellular protein modification process	54 out of 671 genes, 8.0%	CPAR2_108750 CPAR2_211350 CPAR2_109990 CPAR2_204120 MNT2 CPAR2_602870 CPAR2_403050 CPAR2_501900 CPAR2_103760 CPAR2_503330 CPAR2_501400 CPAR2_405080 CPAR2_106960 CPAR2_203650 DBF2 CPAR2_209900 CPAR2_107240 CPAR2_405140 CPAR2_208460 CPAR2_406770 CPAR2_804250 CPAR2_806320 CPAR2_203930 CPAR2_603360 CPAR2_108050 CPAR2_406780 CPAR2_101260 CPAR2_205060 CPAR2_403480 CPAR2_207500 CPAR2_806470 CPAR2_801230…
7165	signal transduction	47 out of 671 genes, 7.0%	CPAR2_101400 CPAR2_407940 CPAR2_807290 CPAR2_800730 CPAR2_211060 CPAR2_804730 CPAR2_109990 CPAR2_300200 CPAR2_102610 HAC1 CPAR2_407360 CPAR2_500780 CPAR2_500030 CPAR2_108470 DBF2 CPAR2_203060 CPAR2_603780 CPAR2_209990 CPAR2_402870 CPAR2_806320 CPAR2_103830 CPAR2_109860 CPAR2_204350 CPAR2_805450 CPAR2_703220 CPAR2_104420 CPAR2_101710 CPAR2_206660 CPAR2_401320 CPAR2_210290 CPH1 CPAR2_704310 CPAR2_8…
42493	response to drug	46 out of 671 genes, 6.9%	CPAR2_104620 CPAR2_101400 CPAR2_303510 PGA23 CPAR2_109890 CPAR2_804540 CPAR2_800830 FAS1 CPAR2_109340 PCL1 CPAR2_204030 CPAR2_501900 CPAR2_103760 CPAR2_703330 VID27 CPAR2_603630 CPAR2_801560 CPAR2_404560 CPAR2_211780 CPAR2_105880 CPAR2_204370 CPAR2_405140 ERG6 CPAR2_303450 CPAR2_806320 CPAR2_804050 CPAR2_210690 CPAR2_105070 CPAR2_206200 CPAR2_109860 CPAR2_303660 MGM101 CPAR2_201360 CPAR2_214040 C…
6412	translation	43 out of 671 genes, 6.4%	CPAR2_502390 CPAR2_700730 MES1 CPAR2_702440 CPAR2_107630 CDC60 GCD11 CPAR2_800830 CPAR2_205320 CPAR2_302470 CPAR2_800110 CPAR2_106410 CPAR2_304170 CPAR2_108760 GCN3 TYS1 CPAR2_405730 CPAR2_209450 CPAR2_801890 DED81 GCD7 ILS1 VAS1 CPAR2_201360 CPAR2_208990 CPAR2_602550 CPAR2_701050 CPAR2_803410 CPAR2_807570 MNP1 CPAR2_601250 CPAR2_109940 CPAR2_103780 CPAR2_700410 CPAR2_503450 CPAR2_800560 CPAR2_80…
44419	interspecies interaction between organisms	39 out of 671 genes, 5.8%	CPAR2_806730 CPAR2_800730 MNT2 BCR1 CPAR2_102610 CPAR2_700080 HGC1 HIS4 CPAR2_208530 CPAR2_603630 CPAR2_407360 CPAR2_501400 CPAR2_100700 CPAR2_300220 CPAR2_601730 CPAR2_503190 CPAR2_204370 CPAR2_401180 CPAR2_108050 CPAR2_211290 CPAR2_200930 CPAR2_401290 CPAR2_110390 MLT1 CPAR2_107500 CPAR2_600240 GAT1 CPH1 SAP7 CPAR2_806960 CPAR2_302140 CPAR2_700580 CPAR2_805640 CPAR2_211250 MBF1 CPAR2_804640 CPA…
7010	cytoskeleton organization	37 out of 671 genes, 5.5%	CPAR2_205860 CPAR2_402810 CPAR2_109990 CPAR2_210460 CPAR2_104590 CPAR2_602870 PCL1 CPAR2_500530 CPAR2_100700 CPAR2_105880 DBF2 CPAR2_107060 CPAR2_209990 CPAR2_405870 CPAR2_602860 CPAR2_802520 CPAR2_805450 CPAR2_808440 CPAR2_205060 CPAR2_703220 CPAR2_807050 CPAR2_206890 CPAR2_303670 CPAR2_601410 CPAR2_401320 CPAR2_602600 CPAR2_406410 CPAR2_500180 CPAR2_201100 CPAR2_805640 CPAR2_103620 CPAR2_405600…
9405	pathogenesis	31 out of 671 genes, 4.6%	CPAR2_806730 CPAR2_800730 MNT2 CPAR2_700080 CPAR2_208530 CPAR2_603630 CPAR2_407360 CPAR2_100700 CPAR2_300220 CPAR2_601730 CPAR2_503190 CPAR2_204370 CPAR2_401180 CPAR2_108050 CPAR2_211290 CPAR2_401290 MLT1 CPAR2_107500 GAT1 CPH1 SAP7 CPAR2_806960 CPAR2_302140 CPAR2_700580 CPAR2_805640 CPAR2_211250 MBF1 CPAR2_804640 CPAR2_803820 RBT1 CPAR2_303750
6629	lipid metabolic process	30 out of 671 genes, 4.5%	CPAR2_104620 CPAR2_802510 CPAR2_211350 CPAR2_109890 CPAR2_601750 FAD2 FAS1 CPAR2_801560 CPAR2_807060 CPAR2_601730 CPAR2_703970 CPAR2_405960 CPAR2_304360 ERG25 CPAR2_805350 ERG6 ERG2 CPAR2_502630 CPAR2_108050 CPAR2_805790 FAD3 CPAR2_801230 CPAR2_105940 PLB3 CPAR2_803550 CPAR2_701400 CPAR2_805270 CPAR2_703300 CPAR2_101960 CPAR2_103490
30448	hyphal growth	26 out of 671 genes, 3.9%	CPAR2_101400 CPAR2_800730 CPAR2_103900 CPAR2_602870 CPAR2_103760 HAC1 CPAR2_700080 DBF2 CPAR2_107240 CPAR2_107060 CPAR2_405140 CPAR2_209990 CPAR2_303230 CPAR2_109860 CPAR2_405950 CPAR2_205060 CPAR2_303660 CPAR2_101730 CPAR2_401320 CPAR2_302140 CPAR2_805640 CPAR2_701490 CPAR2_211250 CPAR2_405600 CPAR2_407190 CPAR2_202980
71555	cell wall organization	24 out of 671 genes, 3.6%	CPAR2_211350 MNT2 CPAR2_102610 HAC1 CPAR2_702810 CPAR2_503190 CPAR2_204370 CPAR2_203650 CPAR2_109860 CPAR2_205900 CPAR2_400860 CPAR2_107500 CPAR2_210290 CPH1 CPAR2_704310 CPAR2_806960 CPAR2_202680 CPAR2_302140 CPAR2_602600 CPAR2_805640 CPAR2_202950 CPAR2_701490 RBT1 CPAR2_407190
910	cytokinesis	23 out of 671 genes, 3.4%	CPAR2_205860 CPAR2_800730 CPAR2_402810 CPAR2_109990 CPAR2_104590 CPAR2_602870 CPAR2_100700 CPAR2_805970 DBF2 CPAR2_107060 CPAR2_402930 CPAR2_802520 CPAR2_805450 CPAR2_205060 CPAR2_206890 CPAR2_402750 CPAR2_303670 CPAR2_500180 CPAR2_805640 CPAR2_701490 CPAR2_801360 CPAR2_806860 CPAR2_801200
16192	vesicle-mediated transport	22 out of 671 genes, 3.3%	CPAR2_200450 CPAR2_702770 CPAR2_402810 CPAR2_701920 CPAR2_500530 CPAR2_205910 CPAR2_211780 CPAR2_203650 CPAR2_808970 CPAR2_802520 CPAR2_103830 CPAR2_405950 CPAR2_205060 CPAR2_104420 CPAR2_503430 CPAR2_603700 CPAR2_500630 CPAR2_213290 CPAR2_602600 CPAR2_601600 CPAR2_100120 CPAR2_201780
48468	cell development	21 out of 671 genes, 3.1%	CPAR2_101400 CPAR2_211060 CPAR2_211350 CPAR2_103760 CPAR2_407360 DBF2 CPAR2_107240 CPAR2_109860 CPAR2_405950 CPAR2_101710 CPAR2_102040 CPAR2_402750 CPAR2_602180 CPAR2_602600 CPAR2_805640 CPAR2_701490 CPAR2_211250 CPAR2_804640 CPAR2_801360 CPAR2_101960 CPAR2_407190
42710	biofilm formation	19 out of 671 genes, 2.8%	MNT2 BCR1 HGC1 CPAR2_407360 CPAR2_404560 CPAR2_204370 CPAR2_500030 GCN4 CPAR2_203060 CPAR2_200930 CPAR2_101730 CPAR2_107500 CPH1 CPAR2_302140 KAR2 CPAR2_602600 CPAR2_406410 CPAR2_203050 CPAR2_402070
6259	DNA metabolic process	16 out of 671 genes, 2.4%	CPAR2_109990 CPAR2_406490 CPAR2_603630 CPAR2_701950 CPAR2_209900 CPAR2_107010 CPAR2_204670 CPAR2_205060 MGM101 CPAR2_602180 CPAR2_501770 CPAR2_502210 CPAR2_800550 CPAR2_104270 CPAR2_303770 CPAR2_403500
19725	cellular homeostasis	15 out of 671 genes, 2.2%	CPAR2_108090 CPAR2_103900 CPAR2_103760 CPAR2_700080 CPAR2_401370 CPAR2_407360 CPAR2_807060 DBF2 CPAR2_203140 CPAR2_603000 CPAR2_702510 CPAR2_109860 CPAR2_602130 CPAR2_205070 CPAR2_403020
42254	ribosome biogenesis	14 out of 671 genes, 2.1%	CPAR2_107630 CPAR2_209610 CPAR2_204310 CPAR2_601450 CPAR2_301670 CPAR2_108760 CPAR2_808970 CPAR2_803700 CPAR2_303140 CPAR2_806470 CPAR2_202400 CPAR2_302420 CPAR2_107130 CPAR2_503930
5975	carbohydrate metabolic process	13 out of 671 genes, 1.9%	CPAR2_211350 CPAR2_302990 CPAR2_502140 CPAR2_700080 CPAR2_501400 CPAR2_207770 KRE1 CPAR2_100420 CPAR2_601540 PHO15 CPH1 CPAR2_302140 CPAR2_701490
7155	cell adhesion	13 out of 671 genes, 1.9%	MNT2 BCR1 HIS4 CPAR2_407360 CPAR2_100700 CPAR2_204370 CPAR2_301600 CPAR2_203060 CPAR2_806320 CPAR2_200930 CPAR2_110390 CPAR2_302140 ALS1
30163	protein catabolic process	13 out of 671 genes, 1.9%	CPAR2_107250 CPAR2_602430 CPAR2_805830 CPAR2_212460 CPAR2_211780 CPAR2_205310 CPAR2_405040 CPAR2_205060 CPAR2_603770 CPAR2_403480 CPAR2_602180 CPAR2_800560 CPAR2_800320
70783	growth of unicellular organism as a thread of attached cells	13 out of 671 genes, 1.9%	CPAR2_205860 CPAR2_211060 CPAR2_602870 CPAR2_503190 CPAR2_500030 CPAR2_103370 CPAR2_402870 CPAR2_806320 CPAR2_202000 CPAR2_400920 CPH1 CPAR2_211250 CPAR2_101960
746	conjugation	12 out of 671 genes, 1.8%	CPAR2_101400 CPAR2_205860 CPAR2_800730 CPAR2_211060 CPAR2_403050 CPAR2_407360 CPAR2_107200 CPAR2_103370 CPAR2_203060 CPH1 CPAR2_211250 CPAR2_804640
6091	generation of precursor metabolites and energy	5 out of 671 genes, 0.7%	CPAR2_802510 CPAR2_800850 CPAR2_205320 CPAR2_700080 CPAR2_103490
7124	pseudohyphal growth	4 out of 671 genes, 0.6%	CPAR2_205860 CPAR2_402870 CPH1 CPAR2_211250
6766	vitamin metabolic process	4 out of 671 genes, 0.6%	CPAR2_800810 CPAR2_103670 CPAR2_303420 CPAR2_106650
45333	cellular respiration	3 out of 671 genes, 0.4%	CPAR2_802510 CPAR2_800850 CPAR2_205320
6457	protein folding	3 out of 671 genes, 0.4%	CPAR2_602430 CPAR2_207650 CPAR2_503500
6997	nucleus organization	3 out of 671 genes, 0.4%	CPAR2_101400 CPAR2_103370 CPAR2_601410
7114	cell budding	3 out of 671 genes, 0.4%	CPAR2_800730 CPAR2_100700 CPAR2_402930
32196	transposition	1 out of 671 genes, 0.1%	CPAR2_204670
other	other	76 out of 671 genes, 11.3%	ECM42 CPA1 CPAR2_601520 CPAR2_702720 SER1 CPAR2_213660 CPAR2_405820 CPA2 ARO1 CPAR2_802940 CPAR2_500310 CPAR2_213150 MIS12 LYS2 CPAR2_808420 CPAR2_601950 ARG1 SER33 CPAR2_300660 CPAR2_703790 HIS1 HIS3 CPAR2_300340 THR1 CPAR2_106970 CPAR2_702040 CPAR2_807030 BAT21 CPAR2_602410 CPAR2_702140 CPAR2_203530 LYS1 CPAR2_703670 ILV1 CPAR2_213450 TRP2 CPAR2_601840 CPAR2_210710 CPAR2_502940 CPAR2_403380 ARO…
not_yet_annotated	not_yet_annotated	2 out of 671 genes, 0.3%	CPAR2_405860 CPAR2_400370

## Sheet: GO Term Finder analysis
Query set/input: C. parapsilosis genes up-regulated ≥ 2-fold in tetO-CpUME6 strain
Background: C. parapsilosis genome
GOID	GO_term	Cluster frequency	Background frequency	Corrected P-value	False discovery rate	Gene(s) annotated to the term	Directly Annotated GOID List
8652	cellular amino acid biosynthetic process	52 out of 671 genes, 7.7%	104 out of 5984 background genes, 1.7%	6.04e-20	0	ILV3:HIS1:SER1:ILV1:CPAR2_105990:CPAR2_106760:ARO4:CPAR2_108010:LYS2:CPAR2_109570:CPAR2_109620:PRO1:ARG5,6:HIS3:CPAR2_210690:HOM2:BAT21:ARO3:CPAR2_212720:CPAR2_213450:ECM42:THR1:ARO1:CPA1:HIS5:HIS4:ARG8:CPAR2_403110:ILV2:TRP4:CPAR2_500130:HOM3:CPAR2_500690:LYS1:TRP5:CPAR2_601520:ILV5:ARO2:CPAR2_702140:HIS7:CPAR2_703790:CPAR2_800360:TRP2:CPAR2_802940:CPA2:TRP3:ARG1:SER33:ASN1:LEU42:CPAR2_808420:CP…	44406:9092:6526:6564:10045:2:6543:7155:162:6535:6561:9073:9089:8153:9094:6355:6567:19878:9070:103:19354:1903257:6592:70791:9097:19343:6207:19280:7089:19346:55114:9099:9086:34517:6531:70409:19379:9113:9088:9074:9083:42450:19477:105:9098:9085:71585:30436:6529:19344:70814:52699:9082:35690:6571:9090
6520	cellular amino acid metabolic process	69 out of 671 genes, 10.3%	194 out of 5984 background genes, 3.2%	1.2e-16	0	ILV3:HIS1:MES1:VAS1:SER1:ILV1:CPAR2_105990:CPAR2_106550:CPAR2_106760:ARO4:CPAR2_108010:LYS2:CPAR2_109570:CPAR2_109620:PRO1:CPAR2_203530:CPAR2_207220:ARG5,6:HIS3:CPAR2_210690:HOM2:BAT21:ARO3:CPAR2_212720:CPAR2_213450:ECM42:THR1:CPAR2_304080:ARO1:TYS1:CPA1:CPAR2_402070:HIS5:HIS4:ARG8:CPAR2_403110:ILV2:TRP4:CPAR2_500130:HOM3:CPAR2_500690:LYS1:TRP5:BAT22:CPAR2_601520:ILS1:ILV5:CPAR2_603360:CPAR2_7007…	9092:46416:6543:162:6535:45944:10134:9073:9089:8153:6567:6429:19878:9070:103:70791:19343:9097:6421:6207:19346:19280:55114:6423:6531:19379:9113:9088:6437:9074:42450:8152:9085:6529:1900189:34354:52699:70458:9082:46686:6526:44406:6473:6564:10045:6431:2:7155:6561:9094:46685:32006:6355:6432:1903257:6592:19354:7089:6436:43039:9099:9086:44011:34517:6419:70409:6438:9081:9083:19477:105:96:9098:71585:30436…
1901607	alpha-amino acid biosynthetic process	44 out of 671 genes, 6.6%	92 out of 5984 background genes, 1.5%	1.43e-15	0	HIS1:SER1:ILV1:CPAR2_106760:CPAR2_108010:LYS2:CPAR2_109570:CPAR2_109620:PRO1:ARG5,6:HIS3:CPAR2_210690:HOM2:BAT21:CPAR2_212720:CPAR2_213450:ECM42:THR1:CPA1:HIS5:HIS4:ARG8:ILV2:TRP4:CPAR2_500130:HOM3:CPAR2_500690:LYS1:TRP5:CPAR2_601520:CPAR2_702140:HIS7:CPAR2_703790:CPAR2_800360:TRP2:CPAR2_802940:CPA2:TRP3:ARG1:SER33:ASN1:LEU42:CPAR2_808420:CPAR2_808960	9092:6543:162:6535:9089:6567:19878:9070:103:70791:19343:9097:6207:19346:19280:55114:6531:19379:9113:9088:9074:42450:9085:6529:44406:6526:6564:10045:7155:6561:9094:6355:19354:6592:7089:9099:9086:34517:70409:9083:19477:105:9098:71585:30436:19344:70814:35690:6571:9090
16053	organic acid biosynthetic process	61 out of 671 genes, 9.1%	166 out of 5984 background genes, 2.8%	3.02e-15	0	ILV3:HIS1:CPAR2_101400:CPAR2_103670:SER1:ILV1:CPAR2_105990:CPAR2_106760:ARO4:CPAR2_108010:LYS2:CPAR2_109570:CPAR2_109620:PRO1:ARG5,6:HIS3:CPAR2_210690:CPAR2_210710:HOM2:BAT21:ARO3:CPAR2_212720:CPAR2_213450:ECM42:FAS1:THR1:ARO1:CPA1:HIS5:HIS4:ARG8:CPAR2_403110:ILV2:TRP4:CPAR2_500130:HOM3:CPAR2_500690:LYS1:TRP5:CPAR2_601520:ILV5:FAD2:ARO2:CPAR2_702140:HIS7:CPAR2_703790:CPAR2_800360:MIS12:ERG25:FAD3…	43936:9092:7189:743:30448:6543:6636:162:6535:9073:9089:48017:8153:71701:48315:6567:19878:9070:103:70791:19343:9097:40009:75306:6207:19346:19280:753:55114:45761:6531:45461:19379:9113:9088:9074:42450:742:9085:10913:6970:6529:750:52699:9082:30437:44406:6526:6564:10045:7186:2:7155:9396:51342:6561:909:6696:9094:42759:6355:1900198:19354:6592:1903257:18065:7089:9099:9086:34517:70409:9083:754:19477:9408:…
46394	carboxylic acid biosynthetic process	61 out of 671 genes, 9.1%	166 out of 5984 background genes, 2.8%	3.02e-15	0	ILV3:HIS1:CPAR2_101400:CPAR2_103670:SER1:ILV1:CPAR2_105990:CPAR2_106760:ARO4:CPAR2_108010:LYS2:CPAR2_109570:CPAR2_109620:PRO1:ARG5,6:HIS3:CPAR2_210690:CPAR2_210710:HOM2:BAT21:ARO3:CPAR2_212720:CPAR2_213450:ECM42:FAS1:THR1:ARO1:CPA1:HIS5:HIS4:ARG8:CPAR2_403110:ILV2:TRP4:CPAR2_500130:HOM3:CPAR2_500690:LYS1:TRP5:CPAR2_601520:ILV5:FAD2:ARO2:CPAR2_702140:HIS7:CPAR2_703790:CPAR2_800360:MIS12:ERG25:FAD3…	43936:9092:7189:743:30448:6543:6636:162:6535:9073:9089:48017:8153:71701:48315:6567:19878:9070:103:70791:19343:9097:40009:75306:6207:19346:19280:753:55114:45761:6531:45461:19379:9113:9088:9074:42450:742:9085:10913:6970:6529:750:52699:9082:30437:44406:6526:6564:10045:7186:2:7155:9396:51342:6561:909:6696:9094:42759:6355:1900198:19354:6592:1903257:18065:7089:9099:9086:34517:70409:9083:754:19477:9408:…
44283	small molecule biosynthetic process	75 out of 671 genes, 11.2%	273 out of 5984 background genes, 4.6%	3.77e-11	0	ILV3:HIS1:CPAR2_100420:CPAR2_101400:CPAR2_103670:SER1:ILV1:CPAR2_105990:CPAR2_106650:CPAR2_106760:ARO4:CPAR2_108010:LYS2:CPAR2_109570:CPAR2_109620:CPAR2_109890:PRO1:ERG2:ARG5,6:HIS3:CPAR2_210690:CPAR2_210710:HOM2:BAT21:ARO3:CPAR2_212720:CPAR2_213450:ECM42:FAS1:HAM1:CPAR2_303080:CPAR2_303420:THR1:ARO1:CPA1:HIS5:HIS4:ARG8:CPAR2_403110:ERG6:CPAR2_405960:ILV2:TRP4:CPAR2_500130:HOM3:CPAR2_500690:LYS1:…	10142:43936:9092:7189:743:30448:6543:1901907:6636:821:162:6535:45944:9073:9089:48017:46854:8153:9231:6084:71701:48315:6567:31119:19878:9070:103:70791:19343:9097:46037:40009:75306:6207:19346:19280:753:55114:45761:8615:6531:45461:19379:43066:9113:9088:9074:50821:42450:742:9085:10913:32958:6970:6529:750:52699:9082:30437:44406:6526:6564:10045:7186:2:36180:46855:7155:9396:51342:71543:6561:909:9213:909…
1901605	alpha-amino acid metabolic process	46 out of 671 genes, 6.9%	127 out of 5984 background genes, 2.1%	1.09e-10	0	HIS1:SER1:ILV1:CPAR2_106760:CPAR2_108010:LYS2:CPAR2_109570:CPAR2_109620:PRO1:CPAR2_207220:ARG5,6:HIS3:CPAR2_210690:HOM2:BAT21:CPAR2_212720:CPAR2_213450:ECM42:THR1:CPA1:HIS5:HIS4:ARG8:ILV2:TRP4:CPAR2_500130:HOM3:CPAR2_500690:LYS1:TRP5:CPAR2_601520:CPAR2_603360:CPAR2_702140:HIS7:CPAR2_703790:CPAR2_800360:TRP2:CPAR2_802940:CPA2:TRP3:ARG1:SER33:ASN1:LEU42:CPAR2_808420:CPAR2_808960	9092:46416:6543:162:6535:9089:6567:19878:9070:103:70791:19343:9097:6207:19346:19280:55114:6531:19379:9113:9088:9074:42450:9085:6529:34354:70458:44406:6526:6473:6564:10045:7155:6561:9094:6355:19354:6592:7089:9099:9086:34517:70409:9083:19477:105:9098:71585:30436:6569:19344:70814:35690:6571:9090
43436	oxoacid metabolic process	83 out of 671 genes, 12.4%	353 out of 5984 background genes, 5.9%	1.59e-08	0	ILV3:HIS1:CPAR2_100420:MES1:CPAR2_101400:CPAR2_103670:VAS1:SER1:ILV1:CPAR2_105990:CPAR2_106550:CPAR2_106760:CPAR2_106960:ARO4:CPAR2_108010:LYS2:CPAR2_109570:CPAR2_109620:PRO1:CPAR2_203530:CPAR2_207220:ARG5,6:HIS3:CPAR2_210690:CPAR2_210710:HOM2:BAT21:ARO3:CPAR2_212720:CPAR2_213450:ECM42:FAS1:THR1:CPAR2_304080:ARO1:TYS1:CPA1:CPAR2_402070:HIS5:HIS4:ARG8:CPAR2_403110:ILV2:TRP4:CPAR2_500130:HOM3:CPAR2…	6096:43936:6006:6543:1901907:6636:6535:45944:6043:9089:48017:8153:71701:48315:6567:6429:9070:70791:19343:9097:40009:75306:19346:19280:753:6531:45461:19379:9113:6437:9074:742:8152:9085:6046:6529:1900189:34354:52699:9082:46686:44406:1900239:6564:44182:2:46855:7155:6561:6696:6355:6432:1903257:18065:7089:1901911:44011:16573:34517:6419:754:1901909:19477:32445:96:6798:1678:34276:19427:6569:19344:9405:7…
19752	carboxylic acid metabolic process	81 out of 671 genes, 12.1%	341 out of 5984 background genes, 5.7%	1.67e-08	0	ILV3:HIS1:MES1:CPAR2_101400:CPAR2_103670:VAS1:SER1:ILV1:CPAR2_105990:CPAR2_106550:CPAR2_106760:CPAR2_106960:ARO4:CPAR2_108010:LYS2:CPAR2_109570:CPAR2_109620:PRO1:CPAR2_203530:CPAR2_207220:ARG5,6:HIS3:CPAR2_210690:CPAR2_210710:HOM2:BAT21:ARO3:CPAR2_212720:CPAR2_213450:ECM42:FAS1:THR1:CPAR2_304080:ARO1:TYS1:CPA1:CPAR2_402070:HIS5:HIS4:ARG8:CPAR2_403110:ILV2:TRP4:CPAR2_500130:HOM3:CPAR2_500690:LYS1:…	6096:43936:6006:6543:6636:6535:45944:6043:9089:48017:8153:71701:48315:6567:6429:9070:70791:19343:9097:40009:75306:19346:19280:753:6531:45461:19379:9113:6437:9074:742:8152:9085:6046:6529:1900189:34354:52699:9082:46686:44406:1900239:6564:44182:2:7155:6561:6696:6355:6432:1903257:18065:7089:44011:16573:34517:6419:754:19477:32445:96:1678:34276:19427:6569:19344:9405:9092:7189:743:46416:9060:30448:162:4…
6082	organic acid metabolic process	83 out of 671 genes, 12.4%	354 out of 5984 background genes, 5.9%	1.87e-08	0	ILV3:HIS1:CPAR2_100420:MES1:CPAR2_101400:CPAR2_103670:VAS1:SER1:ILV1:CPAR2_105990:CPAR2_106550:CPAR2_106760:CPAR2_106960:ARO4:CPAR2_108010:LYS2:CPAR2_109570:CPAR2_109620:PRO1:CPAR2_203530:CPAR2_207220:ARG5,6:HIS3:CPAR2_210690:CPAR2_210710:HOM2:BAT21:ARO3:CPAR2_212720:CPAR2_213450:ECM42:FAS1:THR1:CPAR2_304080:ARO1:TYS1:CPA1:CPAR2_402070:HIS5:HIS4:ARG8:CPAR2_403110:ILV2:TRP4:CPAR2_500130:HOM3:CPAR2…	6096:43936:6006:6543:1901907:6636:6535:45944:6043:9089:48017:8153:71701:48315:6567:6429:9070:70791:19343:9097:40009:75306:19346:19280:753:6531:45461:19379:9113:6437:9074:742:8152:9085:6046:6529:1900189:34354:52699:9082:46686:44406:1900239:6564:44182:2:46855:7155:6561:6696:6355:6432:1903257:18065:7089:1901911:44011:16573:34517:6419:754:1901909:19477:32445:96:6798:1678:34276:19427:6569:19344:9405:9…
9073	aromatic amino acid family biosynthetic process	16 out of 671 genes, 2.4%	24 out of 5984 background genes, 0.4%	2.76e-07	0	HIS1:ARO4:CPAR2_109570:HIS3:ARO3:CPAR2_213450:ARO1:HIS5:HIS4:CPAR2_403110:TRP4:TRP5:ARO2:HIS7:TRP2:TRP3	8153:70791:9074:44406:7155:19477:162:9073:19878:55114:10045:9094:105:6571
9072	aromatic amino acid family metabolic process	17 out of 671 genes, 2.5%	35 out of 5984 background genes, 0.6%	6.28e-05	0	HIS1:ARO4:CPAR2_109570:CPAR2_207220:HIS3:ARO3:CPAR2_213450:ARO1:HIS5:HIS4:CPAR2_403110:TRP4:TRP5:ARO2:HIS7:TRP2:TRP3	8153:70791:9074:34354:44406:7155:19477:6569:162:9073:19878:55114:10045:9094:105:6571
6526	arginine biosynthetic process	8 out of 671 genes, 1.2%	9 out of 5984 background genes, 0.2%	0.00032	0	ARG5,6:ECM42:CPA1:ARG8:CPAR2_601520:CPAR2_703790:CPA2:ARG1	6543:6355:6207:55114:42450:6526:6592:70409:30436
9082	branched-chain amino acid biosynthetic process	9 out of 671 genes, 1.3%	12 out of 5984 background genes, 0.2%	0.00072	0	ILV3:ILV1:CPAR2_109620:HOM2:BAT21:ILV2:ILV5:CPAR2_800360:LEU42	9089:6567:9097:6531:9082:2:55114:9088:9099:9086:9083:9098:35690:9090
6553	lysine metabolic process	8 out of 671 genes, 1.2%	10 out of 5984 background genes, 0.2%	0.00148	0	LYS2:HOM2:CPAR2_212720:CPAR2_213450:CPAR2_500690:LYS1:CPAR2_802940:CPAR2_808420	9089:9097:6531:9074:9085:19477:19878:55114:9088:9094:9086:6571:9090
9085	lysine biosynthetic process	8 out of 671 genes, 1.2%	10 out of 5984 background genes, 0.2%	0.00148	0	LYS2:HOM2:CPAR2_212720:CPAR2_213450:CPAR2_500690:LYS1:CPAR2_802940:CPAR2_808420	9089:9097:6531:9074:9085:19477:19878:55114:9088:9094:9086:6571:9090
44281	small molecule metabolic process	104 out of 671 genes, 15.5%	605 out of 5984 background genes, 10.1%	0.00373	0.0012	ILV3:HIS1:CPAR2_100420:MES1:CPAR2_101180:CPAR2_101400:CPAR2_103490:CPAR2_103670:VAS1:SER1:ILV1:CPAR2_105990:CPAR2_106550:CPAR2_106650:CPAR2_106760:CPAR2_106960:ARO4:CPAR2_108010:LYS2:CPAR2_109570:CPAR2_109620:CPAR2_109890:PRO1:ERG2:CPAR2_203530:CPAR2_207220:ARG5,6:CPH1:HIS3:CPAR2_210690:CPAR2_210710:HOM2:BAT21:CPAR2_211290:ARO3:CPAR2_212720:CPAR2_213450:ECM42:FAS1:CPAR2_302990:HAM1:CPAR2_303080:C…	6096:43936:9116:6006:6543:1900445:1901907:6636:7329:6535:45944:6043:9089:48017:8153:9231:6084:55085:71701:48315:6567:6429:31119:9070:70791:19343:9097:46037:40009:75306:19346:19280:753:8615:6531:45461:19379:43066:9113:6437:9074:742:8152:9085:6046:1900436:6529:1900189:34354:52699:9082:46686:44406:1900239:6564:44182:2:46855:7155:1900461:6561:6696:42823:6355:6432:9217:1903257:18065:7089:1901911:9267:…
1901566	organonitrogen compound biosynthetic process	128 out of 671 genes, 19.1%	788 out of 5984 background genes, 13.2%	0.00484	0.0011	ILV3:HIS1:MES1:CPAR2_101260:CPAR2_101400:CPAR2_101440:GCD11:CPAR2_103030:CPAR2_103670:CPAR2_103780:VAS1:SER1:ILV1:CPAR2_105670:CPAR2_105940:CPAR2_105990:CPAR2_106410:CPAR2_106550:CPAR2_106650:CPAR2_106760:CPAR2_106960:CPAR2_107240:CPAR2_107630:CPAR2_107730:ARO4:CPAR2_108010:CPAR2_108050:LYS2:CPAR2_108760:CPAR2_109350:CPAR2_109570:CPAR2_109620:CPAR2_109940:PRO1:CPAR2_201360:CPAR2_203650:CPAR2_2041…	43936:32:97010:36178:6543:6535:6621:9089:48017:30447:8153:9231:1990116:71701:48315:6567:6429:31119:9272:9070:70791:19343:9097:46037:40009:75306:1902406:19346:19280:753:6486:8615:70124:7035:6531:45461:19379:43066:9113:6437:9074:6659:742:9085:1731:7160:6529:34354:52699:6038:9082:36244:44406:6564:44182:2:917:7155:1903833:16567:6561:32543:42823:16071:9311:6355:6432:1903257:2183:52559:7089:46476:9267:…
6525	arginine metabolic process	8 out of 671 genes, 1.2%	11 out of 5984 background genes, 0.2%	0.00491	0.0011	ARG5,6:ECM42:CPA1:ARG8:CPAR2_601520:CPAR2_703790:CPA2:ARG1	6543:6355:6207:55114:42450:6526:6592:70409:30436
9067	aspartate family amino acid biosynthetic process	15 out of 671 genes, 2.2%	37 out of 5984 background genes, 0.6%	0.00706	0.001	CPAR2_106760:LYS2:CPAR2_210690:HOM2:CPAR2_212720:CPAR2_213450:THR1:CPAR2_500130:HOM3:CPAR2_500690:LYS1:CPAR2_702140:CPAR2_802940:ASN1:CPAR2_808420	6535:9089:9097:19343:19346:19280:6531:19379:9074:9085:6529:7089:19477:19344:9092:19878:103:55114:9088:9094:19354:9086:70814:35690:6571:9090
9081	branched-chain amino acid metabolic process	10 out of 671 genes, 1.5%	18 out of 5984 background genes, 0.3%	0.00939	0.001	ILV3:ILV1:CPAR2_109620:HOM2:BAT21:ILV2:BAT22:ILV5:CPAR2_800360:LEU42	9089:6567:9097:6531:8152:9082:2:55114:9088:9099:9086:9081:9083:9098:35690:9090
9084	glutamine family amino acid biosynthetic process	10 out of 671 genes, 1.5%	19 out of 5984 background genes, 0.3%	0.01784	0.0009	PRO1:ARG5,6:ECM42:CPA1:ARG8:CPAR2_601520:CPAR2_703790:CPA2:ARG1:CPAR2_808960	6543:6561:6355:34517:6207:55114:42450:6526:6592:70409:71585:30436
6040	amino sugar metabolic process	11 out of 671 genes, 1.6%	23 out of 5984 background genes, 0.4%	0.02086	0.0009	CPAR2_101180:CPAR2_106970:CPAR2_211290:CPAR2_400860:CPAR2_405140:CPAR2_502940:CPAR2_503190:CPAR2_700080:CPAR2_701490:CPAR2_805640:CPAR2_807030	6096:43936:6006:6043:48315:1902406:6044:6046:6038:44406:1900239:44182:90529:32445:70783:1678:9405:920:6037:30448:44114:6013:7163:6487:34221:31505:6042:44117:46323:6000:34217:6048:35690
43902	positive regulation of multi-organism process	27 out of 671 genes, 4.0%	102 out of 5984 background genes, 1.7%	0.02159	0.0017	CPAR2_101400:CPAR2_101710:CPAR2_101730:CPAR2_102610:CPAR2_107200:CPAR2_108470:HGC1:CPAR2_200930:CPAR2_203050:CPAR2_203060:CPAR2_204370:BCR1:CPAR2_210290:CPAR2_211060:CPAR2_211250:KAR2:CPAR2_300200:CPAR2_402070:CPAR2_404560:CPAR2_404900:CPAR2_407150:CPAR2_407360:CPAR2_500030:CPAR2_702810:CPAR2_804730:GCN4:CPAR2_808970	1900182:36178:1900439:36278:1900445:97308:43709:45944:45762:97316:71468:48017:30031:10914:38032:30447:161:31589:71701:48315:52155:43409:9272:97271:71280:1402:70791:70417:40009:75306:753:32955:45461:45899:34605:742:71333:44413:34307:1900436:7232:30010:751:1900189:46686:321:36166:9847:36244:44406:289:90029:71474:44182:51260:1903833:31929:1080:16567:186:34198:75308:749:31142:6812:34599:7089:43577:44…
7165	signal transduction	47 out of 671 genes, 7.0%	225 out of 5984 background genes, 3.8%	0.02238	0.0016	CPAR2_101400:CPAR2_101710:CPAR2_101960:CPAR2_102440:CPAR2_102610:CPAR2_103620:HAC1:CPAR2_103830:CPAR2_104420:DBF2:CPAR2_107780:CPAR2_108470:CPAR2_109200:CPAR2_109210:CPAR2_109860:CPAR2_109990:CPAR2_202680:CPAR2_203060:CPAR2_204350:CPAR2_205920:CPAR2_206660:CPH1:CPAR2_209990:CPAR2_210290:CPAR2_211060:CPAR2_211250:CPAR2_300200:CPAR2_303750:CPAR2_401320:CPAR2_402870:CPAR2_404900:CPAR2_407360:CPAR2_4…	31028:1900182:1900439:1900445:43709:97308:30036:30838:19740:7329:45944:45762:30011:31536:71468:48017:30031:10914:38032:161:31589:71701:48315:32463:52155:43409:1902542:9272:97271:1402:7052:70791:1903380:16239:40009:75306:753:6468:71260:51056:7234:7035:61510:45461:30950:1990813:15031:34605:742:1903471:51666:30968:43254:71333:44413:34307:7121:31030:7232:1900436:30010:35025:751:226:10674:7188:321:361…
9066	aspartate family amino acid metabolic process	16 out of 671 genes, 2.4%	45 out of 5984 background genes, 0.8%	0.02495	0.0015	ILV1:CPAR2_106760:LYS2:CPAR2_210690:HOM2:CPAR2_212720:CPAR2_213450:THR1:CPAR2_500130:HOM3:CPAR2_500690:LYS1:CPAR2_702140:CPAR2_802940:ASN1:CPAR2_808420	6535:9089:6567:19343:9097:19346:19280:6531:19379:9074:9085:6529:7089:19477:19344:9092:19878:103:55114:9088:9094:19354:9099:9086:70814:35690:6571:9090
23052	signaling	47 out of 671 genes, 7.0%	226 out of 5984 background genes, 3.8%	0.02531	0.0015	CPAR2_101400:CPAR2_101710:CPAR2_101960:CPAR2_102440:CPAR2_102610:CPAR2_103620:HAC1:CPAR2_103830:CPAR2_104420:DBF2:CPAR2_107780:CPAR2_108470:CPAR2_109200:CPAR2_109210:CPAR2_109860:CPAR2_109990:CPAR2_202680:CPAR2_203060:CPAR2_204350:CPAR2_205920:CPAR2_206660:CPH1:CPAR2_209990:CPAR2_210290:CPAR2_211060:CPAR2_211250:CPAR2_300200:CPAR2_303750:CPAR2_401320:CPAR2_402870:CPAR2_404900:CPAR2_407360:CPAR2_4…	31028:1900182:1900439:1900445:43709:97308:30036:30838:19740:7329:45944:45762:30011:31536:71468:48017:30031:10914:38032:161:31589:71701:48315:32463:52155:43409:1902542:9272:97271:1402:7052:70791:1903380:16239:40009:75306:753:6468:71260:51056:7234:7035:61510:45461:30950:1990813:15031:34605:742:1903471:51666:30968:43254:71333:44413:34307:7121:31030:7232:1900436:30010:35025:751:226:10674:7188:321:361…
162	tryptophan biosynthetic process	5 out of 671 genes, 0.7%	5 out of 5984 background genes, 0.1%	0.02954	0.0021	CPAR2_109570:TRP4:TRP5:TRP2:TRP3	70791:162
42435	indole-containing compound biosynthetic process	5 out of 671 genes, 0.7%	5 out of 5984 background genes, 0.1%	0.02954	0.0021	CPAR2_109570:TRP4:TRP5:TRP2:TRP3	70791:162
46219	indolalkylamine biosynthetic process	5 out of 671 genes, 0.7%	5 out of 5984 background genes, 0.1%	0.02954	0.002	CPAR2_109570:TRP4:TRP5:TRP2:TRP3	70791:162
749	response to pheromone triggering conjugation with cellular fusion	15 out of 671 genes, 2.2%	42 out of 5984 background genes, 0.7%	0.04345	0.0026	CPAR2_101400:CPAR2_101710:CPAR2_107200:CPAR2_108470:HGC1:CPAR2_203060:CPAR2_211060:CPAR2_211250:CPAR2_300200:CPAR2_404900:CPAR2_407360:CPAR2_500030:CPAR2_702810:CPAR2_804730:CPAR2_808970	1900182:36178:1900439:1900445:43709:97308:45762:48017:30031:10914:38032:161:31589:71701:48315:43409:9272:97271:1402:70791:40009:75306:753:45461:34605:742:71333:44413:34307:1900436:7232:751:321:36166:9847:36244:90029:71474:51260:31929:186:75308:749:6812:34599:7089:43577:44011:79:1934:754:32456:70787:71507:10514:45332:36171:6508:9405:71963:7189:743:30448:1900376:44114:6886:6801:51457:1900231:190043…
910	cytokinesis	23 out of 671 genes, 3.4%	84 out of 5984 background genes, 1.4%	0.0525	0.0025	CPAR2_100700:DBF2:CPAR2_104590:CPAR2_107060:CPAR2_109990:CPAR2_205060:CPAR2_205860:CPAR2_206890:CPAR2_303670:CPAR2_402750:CPAR2_402810:CPAR2_402930:CPAR2_500180:CPAR2_602870:CPAR2_701490:CPAR2_800730:CPAR2_801200:CPAR2_801360:CPAR2_802520:CPAR2_805450:CPAR2_805640:CPAR2_805970:CPAR2_806860	43936:32:31028:6974:98783:30838:45944:1902424:30011:31536:38032:921:51255:72429:2000786:31589:48315:32463:1902542:9272:1402:97271:7052:1903380:1902406:6468:51056:1903467:7035:1990813:31107:1903471:51666:1903919:7121:31030:45819:35025:1990344:6038:73:86:1300:2000250:32220:51229:31671:1901319:44182:917:45793:51017:46827:7059:90307:71470:120081:1900461:1903475:82:42307:280:706:1990598:10696:1903474:…
19236	response to pheromone	18 out of 671 genes, 2.7%	58 out of 5984 background genes, 1.0%	0.06221	0.003	CPAR2_101400:CPAR2_101710:CPAR2_107200:CPAR2_108470:HGC1:CPAR2_203060:CPH1:CPAR2_211060:CPAR2_211250:CPAR2_212110:CPAR2_300200:CPAR2_404900:CPAR2_407360:CPAR2_500030:CPAR2_702810:CPAR2_804640:CPAR2_804730:CPAR2_808970	1900182:1410:36178:1900439:1900445:43709:97308:7329:45762:48017:30031:10914:38032:161:31589:71701:48315:43409:9272:97271:1402:70791:40009:75306:753:11:6468:45461:34605:742:71333:44413:34307:7232:1900436:751:71444:321:36166:9847:36244:32220:90029:71474:51260:31929:186:1900461:42307:75308:749:35376:6812:34599:7089:9267:43577:44011:79:1934:754:32456:70787:71507:10514:45332:36171:6508:36170:9405:7196…
19878	lysine biosynthetic process via aminoadipic acid	6 out of 671 genes, 0.9%	8 out of 5984 background genes, 0.1%	0.07543	0.0035	LYS2:CPAR2_212720:CPAR2_213450:CPAR2_500690:LYS1:CPAR2_808420	9074:9085:19477:19878:55114:9094:6571
32886	regulation of microtubule-based process	12 out of 671 genes, 1.8%	30 out of 5984 background genes, 0.5%	0.07722	0.0034	CPAR2_103370:DBF2:CPAR2_108480:CPAR2_109990:CPAR2_201100:CPAR2_205060:CPAR2_206530:CPAR2_214040:CPAR2_405870:CPAR2_601410:CPAR2_602870:CPAR2_807050	31028:6974:1900182:98783:70462:90267:45944:1902424:31536:30447:72429:2000786:48315:32463:1902542:9272:1905824:1402:7052:1903380:99117:1902406:60236:6468:1903467:8608:7035:1990813:742:45819:44774:35025:86:2000250:51229:1901319:7094:33316:30473:45793:51987:46827:90307:71470:1900461:31115:82:42307:280:1902412:706:1901673:1990598:10696:51228:70322:10898:9267:7130:2001033:32210:1903026:60303:10570:104…
70507	regulation of microtubule cytoskeleton organization	12 out of 671 genes, 1.8%	30 out of 5984 background genes, 0.5%	0.07722	0.0033	CPAR2_103370:DBF2:CPAR2_108480:CPAR2_109990:CPAR2_201100:CPAR2_205060:CPAR2_206530:CPAR2_214040:CPAR2_405870:CPAR2_601410:CPAR2_602870:CPAR2_807050	31028:6974:1900182:98783:70462:90267:45944:1902424:31536:30447:72429:2000786:48315:32463:1902542:9272:1905824:1402:7052:1903380:99117:1902406:60236:6468:1903467:8608:7035:1990813:742:45819:44774:35025:86:2000250:51229:1901319:7094:33316:30473:45793:51987:46827:90307:71470:1900461:31115:82:42307:280:1902412:706:1901673:1990598:10696:51228:70322:10898:9267:7130:2001033:32210:1903026:60303:10570:104…
