# Supplementary material for: Filamentation Is Associated with Reduced Pathogenicity of Multiple Non-albicans Candida Species
Source: mSphere. 2019 Oct 16;4(5):e00656-19. doi: 10.1128/mSphere.00656-19 (PMC6796982; doi:10.1128/mSphere.00656-19)
Supplement: DATA SET S4 [file mSphere.00656-19-sd004.xlsx]

## Sheet: tetO-CpUME6 2-fold DOWN DEG
Data Set S4. C. parapsilosis genes down-regulated ≥ 2-fold (padj ≤ 0.05) in response to CpUME6 expression and corresponding gene ontology (GO) analysis .
*Please note that genes also showing ≥ 2-fold down-regulation (padj ≤ 0.05) in the Cp WT strain have been excluded.
**Please note that for comparison, C. albicans genes down-regulated > 2-fold in response to CaUME6 expression were described in Carlisle, et al., Mol. Biol. Cell 24:246-260 (2013)
*C. parapsilosis_id	tetO-CpUME6_log2FoldChange_-Dox/+Dox	tetO-CpUME6_pval	tetO-CpUME6_padj	WT_log2FoldChange_-Dox/+Dox	WT_pval	WT_padj	Locus_Name	Description	C. albicans_orf19#	C. albicans_gene name	C. albicans_Gene Description	**C. albicans ortholog down-regulated > 2-fold in tetO-CaUME6 strain	C. tropicalis ortholog down-regulated ≥ 2-fold in tetO-CtUME6 strain
CPAR2_400030	-1.21662	4.35e-05	0.000283488	-0.0143449	0.986745	1	CPAG_00126	Ortholog(s) have role in cellular response to biotic stimulus, cellular response to neutral pH and cellular response to starvation, more	orf19.4698	PTC8	Predicted type 2C protein phosphatase, ser/thr-specific; required for hyphal growth; transcript induced by stress; flow model biofilm induced; Spider biofilm induced		CTRG_00056
CPAR2_403210	-1.87984	7.33e-08	8.88e-07	0.0470278	0.901777	1	CPAG_00858	Ortholog(s) have thioredoxin peroxidase activity, role in cell redox homeostasis, cellular response to oxidative stress, response to metal ion and cytosol, extracellular region, hyphal cell wall, plasma membrane localization	orf19.2762	AHP1	Alkyl hydroperoxide reductase; immunogenic; fluconazole-induced; amphotericin B, caspofungin, alkaline repressed; core stress response induced; Ssk1/Nrg1/Tup1/Ssn6/Hog1 regulated; flow model biofilm induced; rat catheter biofilm repressed		CTRG_00142
CPAR2_403180	-2.72886	8.5e-10	1.52e-08	0.130397	0.799258	1	CPAG_00861	Ortholog(s) have role in cellular response to drug, fungal-type cell wall organization and hyphal cell wall localization	orf19.2765	PGA62	Adhesin-like cell wall protein; putative GPI-anchor; fluconazole-induced; induced in high iron; induced during cell wall regeneration; Cyr1 or Ras1 repressed; Tbf1 induced		CTRG_00154
CPAR2_400130	-2.53285	3.56e-09	5.57e-08	0.00107205	0.985356	1	CPAG_00310	Has domain(s) with predicted phosphotransferase activity, alcohol group as acceptor activity and role in carbohydrate metabolic process	orf19.2737		Carbohydrate kinase domain-containing protein; Spider biofilm induced		CTRG_00254
CPAR2_202090	-1.02538	0.0108917	0.0324773	0.0367837	0.913911	1	CPAG_05687	Has domain(s) with predicted DNA binding, sequence-specific DNA binding transcription factor activity and role in regulation of transcription, DNA-dependent	orf19.513	RON1	Protein with a DNA-binding domain, similar to S. cerevisiae meiosis-specific transcription factor Ndt80p; regulates genes of N-acetylglucosamine (GlcNAc) catabolism; required for GlcNAc-induced hyphal growth		CTRG_00389
CPAR2_210960	-3.03139	6.86e-16	3.58e-14	0.0343899	0.909997	1	CPAG_03143	Ortholog(s) have RNA polymerase II core promoter proximal region sequence-specific DNA binding, cysteine-type peptidase activity, double-stranded DNA binding, mRNA binding, single-stranded DNA binding activity	orf19.539	LAP3	Putative aminopeptidase; positively regulated by Sfu1; clade-associated gene expression; virulence-group-correlated expression; induced by alpha pheromone in SpiderM medium; Hap43-induced; Spider and flow model biofilm induced		CTRG_00394
CPAR2_103400	-2.11726	2.61e-09	4.21e-08	-0.0682099	0.841837	1	CPAG_00997	Ortholog(s) have cytoplasm localization	orf19.338		Putative glycoside hydrolase; stationary phase enriched protein; Hog1p-downregulated; shows colony morphology-related gene regulation by Ssn6p		CTRG_00461
CPAR2_403470	-1.97724	4.91e-09	7.52e-08	0.105716	0.696463	1		Ortholog of S. cerevisiae : MOH1, C. albicans SC5314 : orf19.3369/MOH1, C. glabrata CBS138 : CAGL0F04631g, C. dubliniensis CD36 : Cd36_43220 and Candida tenuis NRRL Y-1498 : CANTEDRAFT_113777	orf19.3369	MOH1	Ortholog of S. cerevisiae Moh1, essential for staionary phase growth; induced by alpha pheromone in SpiderM medium and by Mnl1 under weak acid stress; possibly essential (UAU1 method); flow model biofilm induced; Spider biofilm induced		CTRG_00471
CPAR2_203870	-2.55417	0.00433888	0.0153618	-0.165416	0.829238	1	CPAG_05514	Ortholog(s) have amine transmembrane transporter activity, role in amine transport, ascospore wall assembly, transmembrane transport and prospore membrane localization	orf19.553		Predicted membrane transporter, member of the drug:proton antiporter (12 spanner) (DHA1) family, major facilitator superfamily (MFS)		CTRG_00513
CPAR2_204880	-2.33674	1.29e-05	9.39e-05	-0.0251954	0.977476	1	CPAG_04129	Ortholog(s) have glucose-6-phosphate isomerase activity and role in anisotropic cell growth, conidium formation, establishment or maintenance of cell polarity, gluconeogenesis, glycolysis, hyphal growth, pentose-phosphate shunt	orf19.3888	PGI1	Glucose-6-phosphate isomerase; enzyme of glycolysis; antigenic; Efg1-regulated; induced upon adherence to polystyrene; repressed by phagocytosis, human neutrophils; flow model biofilm induced; rat catheter and Spider biofilm repressed		CTRG_00601
CPAR2_204970	-4.52541	1.6e-35	6.73e-33	0.0650739	0.884125	1	CPAG_04138	Ortholog of C. albicans SC5314 : orf19.3869, C. dubliniensis CD36 : Cd36_31660, Candida tenuis NRRL Y-1498 : CANTEDRAFT_104266 and Debaryomyces hansenii CBS767 : DEHA2F13354g	orf19.3869		Protein of unknown function; regulated by Tsa1, Tsa1B in minimal media at 37 degrees C; shows colony morphology-related gene regulation by Ssn6; Spider biofilm induced		CTRG_00626
CPAR2_406040	-1.17181	0.00245705	0.00951543	-0.0156141	0.973849	1	CPAG_05176	Protein of unknown function; expression increased in fluconazole and voriconazole resistant strains; ortholog(s) have role in cell redox homeostasis	orf19.3131	OYE32	NAD(P)H oxidoreductase family protein; induced by nitric oxide, amphotericin B, oxidative stress via Cap1; upregulation associated with MDR1 overexpression or benomyl treatment; macrophage-downregulated protein; Spider biofilm induced		CTRG_00660
CPAR2_203070	-1.28926	2.96e-05	0.000200681	0.0511679	0.811872	1	CPAG_05594	Ortholog(s) have mitochondrial outer membrane localization	orf19.697		Ortholog(s) have mitochondrial outer membrane localization		CTRG_00684
CPAR2_203880	-1.05268	0.00966203	0.0293793	0.108591	0.795586	1	CPAG_05513	Ortholog(s) have role in apoptotic process, calcium-mediated signaling, endoplasmic reticulum unfolded protein response and Golgi apparatus, endoplasmic reticulum, fungal-type vacuole membrane, mitochondrion localization	orf19.916		Putative protein involved in apoptosis; Spider biofilm induced		CTRG_00688
CPAR2_202580	-1.15608	0.000597791	0.00276936	0.0593691	0.861039	1	CPAG_05640	Has domain(s) with predicted role in transmembrane transport and integral to membrane localization	orf19.4372		Predicted transmembrane transporter; rat catheter and Spider biofilm induced		CTRG_00722
CPAR2_202600	-2.25237	1.6e-05	0.000115103	-0.00729229	0.99004	1	CPAG_05638	Ortholog(s) have sedoheptulose-7-phosphate:D-glyceraldehyde-3-phosphate glyceronetransferase activity, role in pentose-phosphate shunt and cell surface, cytosol, extracellular region, nucleus localization	orf19.4371	TAL1	Transaldolase; protein present in exponential and stationary growth phase yeast cultures; oxidative stress-induced via Cap1; induced by nitric oxide independent of Yhb1p; sumoylation target; rat catheter biofilm repressed		CTRG_00726
CPAR2_802220	-2.4375	4.5e-15	2.01e-13	0.0586633	0.784437	1	CPAG_02906	Ortholog(s) have role in filamentous growth and intracellular localization	orf19.2397.3		Putative aminotransferase; Hap43-repressed; homozygous Tn insertion decreases colony wrinkling in filament-inducing conditions, does not block true hypha formation in liquid media; rat catheter and Spider biofilm induced		CTRG_00775
CPAR2_802600	-1.9234	5.52e-08	6.86e-07	0.0265994	0.927247	1	CPAG_01300	Ortholog(s) have fungal-type vacuole membrane localization	orf19.2425	HGT18	Putative glucose transporter of the major facilitator superfamily; the C. albicans glucose transporter family comprises 20 members; 12 probable membrane-spanning segments; expressed in rich medium with 2% glucose		CTRG_00795
CPAR2_800180	-2.04225	1.57e-08	2.17e-07	0.168557	0.639845	1	CPAG_04363	Ortholog of C. albicans SC5314 : orf19.2846, C. dubliniensis CD36 : Cd36_27950, Debaryomyces hansenii CBS767 : DEHA2B13222g, Candida tropicalis MYA-3404 : CTRG_00815 and Candida albicans WO-1 : CAWG_01624	orf19.2846		Protein of unknown function; Hap43-repressed; induced in core caspofungin response; regulated by yeast-hypha switch; Spider biofilm repressed		CTRG_00815
CPAR2_800220	-2.24082	9.18e-08	1.09e-06	-0.0165237	0.98955	1	CPAG_04367	Ortholog(s) have phosphoglucomutase activity	orf19.2841	PGM2	Ortholog of S. cerevisiae Pgm2; induced in planktonic culture; Tye7p-regulated; flow model biofilm induced; rat catheter biofilm repressed		CTRG_00819
CPAR2_800970	-2.7072	1.41e-07	1.6e-06	-0.236706	0.602786	1	CPCR2|CPAG_04438	Carbonyl reductase, stereospecific secondary alcohol dehydrogenase	orf19.2608	ADH5	Putative alcohol dehydrogenase; regulated by white-opaque switch; fluconazole-induced; antigenic in murine infection; regulated by Nrg1, Tup1; Hap43, macrophage repressed, flow model biofilm induced; Spider biofilm induced		CTRG_00882
CPAR2_801460	-2.42855	5.12e-11	1.17e-09	0.0483196	0.866766	1	CPAG_02976	Ortholog(s) have glutathione transferase activity	orf19.2613	ECM4	Cytoplasmic glutathione S-transferase; regulated by Nrg1, Tup1; induced in core stress response, in cyr1 or ras1 mutant (yeast or hyphal cells); Tn mutation affects filamentous growth; stationary phase enriched; Spider biofilm induced		CTRG_00896
CPAR2_802440	-2.94282	1.25e-18	9.81e-17	-0.0242067	0.97274	1	CPAG_01285	Ortholog(s) have RNA polymerase II core promoter proximal region sequence-specific DNA binding, more	orf19.173		C2H2 transcription factor; induced by Mnl1 under weak acid stress		CTRG_00920
CPAR2_804030	-1.40377	4.82e-06	3.91e-05	0.000803356	0.993595	1	CPAG_01837	Has domain(s) with predicted 1,3-beta-D-glucan synthase activity, role in (1->3)-beta-D-glucan biosynthetic process and 1,3-beta-D-glucan synthase complex localization	orf19.3269	GSL2	Protein similar to beta-1,3-glucan synthase; 16 predicted membrane-spanning regions; transcript regulated by Nrg1; very low gene expression in yeast-form and hyphal cells		CTRG_00996
CPAR2_803750	-2.4916	1.72e-09	2.87e-08	-0.0396427	0.943823	1	CPAG_01808	Ortholog(s) have L-malate dehydrogenase activity, role in gluconeogenesis, protein import into peroxisome matrix and cytosol localization	orf19.7481	MDH1	Mitochondrial malate dehydrogenase; regulated by Mig1, Tup1, white-opaque switch, phagocytosis; induced in high iron; antigenic during murine and human infection; repressed in Spider biofilms by Bcr1, Tec1, Ndt80, Rob1, Brg1		CTRG_01021
CPAR2_800390	-1.06845	0.00104195	0.00448547	-0.0636095	0.836292	1	CPAG_04383	Ortholog(s) have ATPase activity, coupled to transmembrane movement of substances activity, role in fatty acid transport and integral to peroxisomal membrane localization	orf19.7500	PXA1	Putative peroxisomal, half-size adrenoleukodystrophy protein (ALD or ALDp) subfamily ABC family transporter		CTRG_01043
CPAR2_800530	-3.36957	3.64e-16	1.97e-14	-0.0843859	0.890769	1	CPAG_04396	Ortholog(s) have phosphoenolpyruvate carboxykinase (ATP) activity, role in carbon utilization and cytosol localization	orf19.7514	PCK1	Phosphoenolpyruvate carboxykinase; glucose, C-source, yeast-hypha, Hap43 regulated; fluconazole, phagocytosis, H2O2, oral candidasis, Spider/rat catheter/flow model biofilm induced; repressed in biofilm by Bcr1, Tec1, Ndt80, Rob1, Brg1		CTRG_01062
CPAR2_213730	-1.56501	1.1e-06	1.05e-05	0.0273714	0.924229	1	CPAG_04618	Ortholog(s) have RNA polymerase I CORE element sequence-specific DNA binding transcription factor activity, RNA polymerase I core binding and RNA polymerase I transcription factor binding, more	orf19.1923	RRN3	Protein with a predicted role in recruitment of RNA polymerase I to rDNA; caspofungin induced; flucytosine repressed; repressed in core stress response; repressed by prostaglandins		CTRG_01076
CPAR2_213490	-1.6593	2.94e-08	3.84e-07	-0.0416824	0.901816	1	CPAG_04593	Ortholog(s) have chaperone binding activity, role in aerobic respiration, iron-sulfur cluster assembly and mitochondrion localization	orf19.2104		Ortholog(s) have ATPase activator activity, chaperone binding activity, role in aerobic respiration, iron-sulfur cluster assembly and mitochondrion localization		CTRG_01083
CPAR2_212860	-3.07477	0.000551713	0.00258224	0.0533963	0.885206	1	CPAG_04534	Ortholog(s) have fructose transmembrane transporter activity, glucose transmembrane transporter activity, role in cellular response to drug, fructose import, glucose import and cell division site, cell tip, plasma membrane localization	orf19.2023	HGT7	Putative MFS glucose transporter; glucose, fluconazole, Snf3 induced, expressed at high glucose; 20 member C. albicans glucose transporter family; 12 TM regions predicted; flow model biofilm induced; Spider biofilm repressed		CTRG_01164
CPAR2_211900	-1.0921	0.00015395	0.000854602	-0.0770463	0.768011	1	CPAG_01017	Ortholog(s) have hydroxymethylpyrimidine kinase activity, phosphomethylpyrimidine kinase activity, thiaminase activity, role in thiamine biosynthetic process, thiamine catabolic process and cytosol localization	orf19.889	THI20	Putative trifunctional enzyme of thiamine biosynthesis, degradation and salvage; Spider biofilm induced		CTRG_01185
CPAR2_211880	-1.48023	3.59e-07	3.79e-06	-0.0420679	0.867698	1	CPAG_01015	Ortholog(s) have role in filamentous growth	orf19.860	BMT8	Putative beta-mannosyltransferase, member of a 9-gene family including characterized BMT genes with roles in beta-1,2-mannosylation of cell wall phosphopeptidomannan; transposon insertion in promoter region causes decreased colony wrinkling		CTRG_01211
CPAR2_210390	-1.72566	3.29e-09	5.2e-08	0.0349501	0.867792	1	CPAG_03089	Ortholog(s) have endoplasmic reticulum localization	orf19.1477		Protein of unknown function; possible ER protein; Hap43p-repressed; Spider biofilm induced		CTRG_01257
CPAR2_213850	-1.54048	3.33e-06	2.83e-05	-1.53e-05	0.968916	1	CPAG_04628	Ortholog(s) have fungal-type vacuole membrane localization	orf19.2006		Ortholog of S. cerevisiae : YPL162C, C. glabrata CBS138 : CAGL0M02057g, C. dubliniensis CD36 : Cd36_16070, C. parapsilosis CDC317 : CPAR2_213850 and Candida tenuis NRRL Y-1498 : CANTEDRAFT_112687		CTRG_01292
CPAR2_210740	-2.16188	4.4e-07	4.55e-06	0.187642	0.682112	1	CPAG_03121	Ortholog(s) have low-affinity zinc ion transmembrane transporter activity	orf19.1585	ZRT2	Zinc transporter, essential for zinc uptake and acidic conditions tolerance; transcript induced by amphotericin B, interaction with macrophages; induced in oralpharyngeal candidiasis; Spider biofilm induced		CTRG_01372
CPAR2_210820	-1.1787	0.00263917	0.010108	0.0688974	0.835542	1	CPAG_03129	Ortholog(s) have peptidyl-prolyl cis-trans isomerase activity, role in apoptotic process, protein folding and mitochondrion localization	orf19.1552	CPR3	Putative peptidyl-prolyl cis-trans isomerase; macrophage-induced protein; protein levels decrease in stationary phase yeast cultures; predicted mitochondrial localization; overlaps orf19.1551		CTRG_01381
CPAR2_212520	-1.81597	7.72e-10	1.41e-08	-0.0561717	0.786862	1	CPAG_04502	Ortholog of C. albicans SC5314 : orf19.813, C. dubliniensis CD36 : Cd36_18720, Candida tenuis NRRL Y-1498 : cten_CGOB_00124 and Debaryomyces hansenii CBS767 : DEHA2D10824g	orf19.813		Protein of unknown function; mutants are viable; Hap43-induced gene; oxidative stress-induced via Cap1; rat catheter and Spider biofilm induced		CTRG_01455
CPAR2_104160	-1.06083	0.000178615	0.000971598	-0.0957255	0.694138	1	CPAG_02787	Ortholog of C. albicans SC5314 : orf19.4117, C. dubliniensis CD36 : Cd36_20450, Candida tenuis NRRL Y-1498 : CANTEDRAFT_95516 and Debaryomyces hansenii CBS767 : DEHA2F05192g	orf19.4117		Ortholog of C. dubliniensis CD36 : Cd36_20450, C. parapsilosis CDC317 : CPAR2_104160, Candida tenuis NRRL Y-1498 : CANTEDRAFT_95516 and Debaryomyces hansenii CBS767 : DEHA2F05192g		CTRG_01506
CPAR2_209960	-3.6443	4.84e-31	1.43e-28	0.0342916	0.929739	1	CPAG_01215	Ortholog(s) have unfolded protein binding activity, role in box H/ACA snoRNP assembly and cytosol, nucleoplasm localization	orf19.5206		Putative chaperone protein; role in the assembly of box H/ACA snoRNPs and thus for pre-rRNA processing; Spider biofilm induced		CTRG_01525
CPAR2_209460	-2.65542	1.32e-08	1.85e-07	-0.138254	0.775439	1	CPAG_01458	Has domain(s) with predicted succinate dehydrogenase activity and role in oxidation-reduction process	orf19.6882	OSM1	Putative flavoprotein subunit of fumarate reductase; soluble protein in hyphae; caspofungin repressed; stationary phase enriched protein; flow model biofilm induced; Spider biofilm repressed		CTRG_01536
CPAR2_104040	-1.47024	4.81e-06	3.9e-05	0.0151349	0.942878	1	CPAG_02774	Ortholog(s) have polyamine transmembrane transporter activity, role in cellular response to drug, polyamine transport and Golgi apparatus localization	orf19.151	TPO5	Putative polyamine transporter; mutation confers hypersensitivity to toxic ergosterol analog; hyphal induced; macrophage induced		CTRG_01615
CPAR2_206620	-4.06009	1.08e-28	2.54e-26	0.0373755	0.86661	1	CPAG_02121	Has domain(s) with predicted oxidoreductase activity, zinc ion binding activity and role in oxidation-reduction process	orf19.3139		Putative NADP-dependent oxidoreductase; Hap43-repressed; induced by benomyl treatment; oxidative stress-induced via Cap1; rat catheter biofilm repressed		CTRG_01653
CPAR2_210140	-1.45947	3.59e-05	0.000239312	-0.0434762	0.867709	1	CPAG_03065	Has domain(s) with predicted oxidoreductase activity and role in oxidation-reduction process	orf19.3538	FRE9	Ferric reductase; alkaline induced; ciclopirox olamine; Hap43-induced		CTRG_01655
CPAR2_406210	-1.84014	3.76e-07	3.96e-06	-0.0246646	0.982929	1	CPAG_05193	Ortholog(s) have role in RNA metabolic process and cytoplasm, nucleus localization	orf19.1862		Possible stress protein; increased transcription associated with CDR1 and CDR2 overexpression or fluphenazine treatment; regulated by Sfu1, Nrg1, Tup1; stationary phase enriched protein; Spider biofilm induced		CTRG_01691
CPAR2_406540	-1.31823	9.41e-05	0.000563214	-0.0157656	0.940594	1	CPAG_05227	Ortholog(s) have protein serine/threonine kinase activity	orf19.2268	RCK2	Predicted MAP kinase-activated protein kinase, similar to S. cerevisiae serine/threonine protein kinase Rck2p; induced by osmotic stress via Hog1p; macrophage/pseudohyphal-repressed; mutants are sensitive to rapamycin		CTRG_01744
CPAR2_407560	-1.19014	9.75e-05	0.000579208	-0.122626	0.602715	1	CPAG_02454	Ortholog(s) have ferrichrome transporter activity, siderophore transmembrane transporter activity and role in cellular response to drug, ferrichrome transport	orf19.2179	SIT1	Transporter of ferrichrome siderophores, not ferrioxamine B; required for human epithelial cell invasion in vitro, not for mouse systemic infection; regulated by iron, Sfu1, Rfg1, Tup1, Hap43; rat catheter and Spider biofilm induced		CTRG_01806
CPAR2_806210	-1.19174	0.000305108	0.00155364	-0.0112237	0.982575	1	CPAG_01094	Ortholog(s) have role in NADH oxidation, positive regulation of apoptotic process, regulation of reactive oxygen species metabolic process, response to singlet oxygen and mitochondrion, nucleus localization	orf19.2175		Mitochondrial apoptosis-inducing factor; induced by nitric oxide; Spider biofilm induced; rat catheter biofilm repressed		CTRG_01809
CPAR2_806240	-3.6811	1.07e-16	6.09e-15	0.0620129	0.866781	1	CPAG_01097	Ortholog(s) have D-arabinose 1-dehydrogenase [NAD(P)+] activity, role in carboxylic acid metabolic process, cellular carbohydrate metabolic process and cytosol localization	orf19.2172	ARA1	D-Arabinose dehydrogenase; dehydro-D-arabinono-1,4-lactone synthesis; active on D-arabinose, L-fucose, L-xylose, L-galactose; inhibited by metal ions, thiol group-specific reagents; induced on polystyrene adherence; Spider biofilm induced		CTRG_01812
CPAR2_404240	-3.14347	5.58e-06	4.42e-05	-0.0658382	0.951722	1	CPAG_01187	Ortholog(s) have role in energy reserve metabolic process and cell periphery, cytoplasm, nucleus localization	orf19.1354	UCF1	Upregulated by cAMP in filamentous growth; induced in high iron, decreased upon yeast-hypha switch; downregulation correlates with clinical fluconazole resistance; Ras1-regulated; Hap43-repressed; flow model biofilm induced	orf19.1354	CTRG_01821
CPAR2_406910	-1.18663	0.000790602	0.0035565	-0.0564073	0.915081	1	CPAG_01617	Ortholog of C. albicans SC5314 : orf19.3627, C. dubliniensis CD36 : Cd36_22640, Candida tenuis NRRL Y-1498 : CANTEDRAFT_104937 and Debaryomyces hansenii CBS767 : DEHA2D02706g	orf19.3627		Ortholog of C. dubliniensis CD36 : Cd36_22640, C. parapsilosis CDC317 : CPAR2_406910, Candida tenuis NRRL Y-1498 : CANTEDRAFT_104937 and Debaryomyces hansenii CBS767 : DEHA2D02706g		CTRG_01845
CPAR2_806670	-1.55836	2.19e-06	1.93e-05	-0.0356324	0.902753	1	CPAG_02327	Ortholog(s) have role in adhesion to host, single-species biofilm formation and cell surface, extracellular region, hyphal cell wall, yeast-form cell wall localization	orf19.3618	YWP1	Secreted yeast wall protein; possible role in dispersal in host; mutation increases adhesion and biofilm formation; propeptide; growth phase, phosphate, Ssk1/Ssn6/Efg1/Efh1/Hap43 regulated; mRNA binds She3; flow and Spider biofilm repressed	orf19.3618	CTRG_01856
CPAR2_406820	-2.89727	5.84e-19	4.78e-17	-0.0650336	0.817369	1	CPAG_01626	Ortholog(s) have hyphal cell wall localization	orf19.3612	PST2	Flavodoxin-like protein involved in oxidative stress protection and virulence; putative NADH:quinone oxidoreductase; similar to 1,4-benzoquinone reductase; induced by benomyl, oxidative stress via Cap1; fungal-specific		CTRG_01861
CPAR2_407080	-1.265	3.66e-05	0.000243362	-0.0139903	0.962924	1	CPAG_01602	Has domain(s) with predicted role in transmembrane transport and integral to membrane localization	orf19.4090		Predicted membrane transporter, member of the fucose:proton symporter (FHS) family, major facilitator superfamily (MFS)		CTRG_01881
CPAR2_406810	-4.52405	0.000100004	0.000590812	-0.286979	0.678147	1		Has domain(s) with predicted FMN binding, oxidoreductase activity and role in negative regulation of transcription, DNA-dependent	orf19.2241	PST1	Flavodoxin-like protein involved in oxidative stress protection and virulence; putative 1,4-benzoquinone reductase; hyphal-induced; regulated by Cyr1, Ras1, Efg1, Nrg1, Rfg1, Tup1; Hap43-induced; Spider biofilm induced		CTRG_01887
CPAR2_806490	-1.75947	0.00563839	0.0190273	0.060112	0.887615	1	CPAG_02310	Ortholog(s) have structural constituent of cell wall activity and role in cellular response to temperature stimulus, fungal-type cell wall organization, intracellular protein transport	orf19.220	PIR1	1,3-beta-glucan-linked cell wall protein; N-mannosylated, O-glycosylated by Pmt1; cell wall defect in het mutant; Hog1/fluconazole/hypoxia induced; iron/Efg1/Plc1/temp regulated; flow model biofilm induced; hyphal, Spider biofilm repressed		CTRG_01952
CPAR2_404310	-2.96646	3.12e-15	1.42e-13	0.00228541	0.973266	1	MDH1-3|CPAG_00607	Ortholog(s) have L-malate dehydrogenase activity, mRNA binding activity and peroxisomal matrix localization	orf19.5323	MDH1-3	Predicted malate dehydrogenase; farnesol regulated; protein present in exponential and stationary growth phase yeast; Hap43p-repressed gene	orf19.5323	CTRG_02024
CPAR2_406100	-2.05879	8.62e-09	1.26e-07	0.100209	0.798002	1	CPAG_05182	Ortholog(s) have inorganic phosphate transmembrane transporter activity, role in phosphate ion transport, transmembrane transport and mitochondrion localization	orf19.1395		Ortholog(s) have copper ion transmembrane transporter activity, inorganic phosphate transmembrane transporter activity and role in cellular copper ion homeostasis, copper ion transmembrane transport, phosphate ion transmembrane transport		CTRG_02069
CPAR2_405150	-2.15324	6.58e-07	6.59e-06	0.102344	0.754871	1	CPAG_05090	Ortholog of C. albicans SC5314 : orf19.1785, C. dubliniensis CD36 : Cd36_24050, Candida tenuis NRRL Y-1498 : CANTEDRAFT_133104 and Debaryomyces hansenii CBS767 : DEHA2C12760g	orf19.1785		Protein with a PI31 proteasome regulator domain; Hap43-repressed; flow model biofilm induced		CTRG_02094
CPAR2_600530	-1.3853	5.38e-05	0.000341699	-0.0571694	0.865231	1	CPAG_01388	Ortholog(s) have 1,4-alpha-glucan branching enzyme activity, role in glycogen biosynthetic process and cytoplasm localization	orf19.5622	GLC3	Putative 1,4-glucan branching enzyme; fluconazole-induced; colony morphology-related gene regulation by Ssn6; stationary phase enriched protein		CTRG_02108
CPAR2_806760	-1.32215	9.71e-05	0.000578126	0.0179146	0.903133	1	CPAG_02336	Ortholog(s) have histone acetyltransferase activity and role in cellular response to cadmium ion, detoxification of cadmium ion, regulation of transcription from RNA polymerase II promoter, tRNA wobble uridine modification	orf19.7387	ELP3	Predicted histone acetyltransferase; role in regulation of transcription, tRNA wobble uridine modification; Spider biofilm induced		CTRG_02257
CPAR2_800330	-2.01463	0.00033605	0.00169085	-0.604965	0.285684	1	CPAG_04378	Has domain(s) with predicted oxidoreductase activity and role in metabolic process	orf19.5879		Has domain(s) with predicted oxidoreductase activity and role in metabolic process		CTRG_02319
CPAR2_102830	-2.22725	3.96e-12	1.09e-10	0.147426	0.551805	1	CPAG_01777	Ortholog(s) have cytochrome-c peroxidase activity, role in cellular response to oxidative stress and cytosol, mitochondrial intermembrane space, mitochondrial membrane localization	orf19.238	CCP1	Cytochrome-c peroxidase N terminus; Rim101, alkaline pH repressed; induced in low iron or by macrophage interaction; oxygen-induced activity; regulated by Sef1, Sfu1, and Hap43; Spider biofilm induced; rat catheter biofilm repressed		CTRG_02435
CPAR2_807040	-1.22153	0.0025052	0.00967018	0.19101	0.607385	1	CPAG_02895	Ortholog(s) have mitochondrion, ribosome localization	orf19.7350	RCT1	Fluconazole-induced protein; Ras1, Cyr1 repressed and Efg1 induced; regulated by Nrg1, Tup1, Tbf1, Ssn6; induced in oralpharyngeal candidasis; rat catheter biofilm repressed		CTRG_02456
CPAR2_404280	-1.44041	9.88e-05	0.000585734	0.00473668	0.947905	1	CPAG_00610	Ortholog(s) have role in aerobic respiration, mRNA metabolic process and mitochondrial outer membrane localization	orf19.349		Ortholog(s) have role in aerobic respiration, mRNA metabolic process		CTRG_02472
CPAR2_405470	-6.66084	5.36e-68	3.16e-64	-0.203853	0.683851	1	CPAG_05121	Ortholog(s) have role in positive regulation of cell adhesion involved in single-species biofilm formation and positive regulation of cell-substrate adhesion, more	orf19.5975	TRY4	C2H2 transcription factor; fluconazole-repressed; induced in ssr1 mutant; required for yeast cell adherence to silicone substrate; Spider biofilm induced		CTRG_02529
CPAR2_405340	-1.36193	1.95e-06	1.74e-05	0.0193776	0.945385	1	CPAG_05108	Ortholog(s) have role in filamentous growth and Dsc E3 ubiquitin ligase complex localization	orf19.5984		Putative protein of unknown function; homozygous transposon insertion causes decreased colony wrinkling under filamentous growth-inducing conditions, but does not block true hyphal formation in liquid media		CTRG_02535
CPAR2_405510	-1.46318	0.0153763	0.0429109	0.0361535	0.923172	1	CPAG_05125	Ortholog(s) have role in eisosome assembly, establishment of protein localization to plasma membrane, negative regulation of protein phosphorylation, protein secretion	orf19.5960	NCE102	Non classical protein export protein; localized to plasma membrane; Hap43-induced gene; flow model biofilm induced; Spider biofilm induced		CTRG_02538
CPAR2_103080	-1.17914	0.000430017	0.00209057	0.15519	0.616401	1	CPAG_01754	Ortholog(s) have hyphal cell wall localization	orf19.251	GLX3	Glutathione-independent glyoxalase; binds human immunoglobulin E; alkaline, fluconazole, Hog1 repressed; hypoxia, oxidative stress via Cap1, Hap43 induced; stationary-phase enriched; rat catheter, Spider biofilm induced		CTRG_02543
CPAR2_102480	-2.07901	1.37e-12	4.07e-11	-0.154426	0.554234	1	CPAG_02621	Ortholog(s) have role in cell-abiotic substrate adhesion	orf19.278		Protein of unknown function; required for adhesion to abiotic substrate; Spider biofilm induced		CTRG_02558
CPAR2_102450	-1.29449	5.83e-05	0.000366339	0.0860629	0.740764	1	CPAG_02618	Ortholog(s) have role in mRNA stabilization and cytosol, nucleus localization	orf19.285		Ortholog of S. cerevisiae Igo2; role in mRNA stabilization of mRNA; Spider biofilm induced		CTRG_02579
CPAR2_103360	-2.764	4.65e-17	2.77e-15	0.0598631	0.789711	1	CPAG_01001	Ortholog of C. albicans SC5314 : orf19.305, C. dubliniensis CD36 : Cd36_83060, Lodderomyces elongisporus NRLL YB-4239 : LELG_02026 and Candida orthopsilosis Co 90-125 : CORT_0B04550	orf19.305		Protein of unknown function; upregulated in a cyr1 null mutant		CTRG_02587
CPAR2_102780	-4.03765	8.17e-15	3.52e-13	0.0889162	0.797243	1	CPAG_01782	Ortholog(s) have NADH dehydrogenase activity and role in NADH oxidation, chronological cell aging, glucose catabolic process to ethanol, regulation of reactive oxygen species metabolic process	orf19.339	NDE1	Putative NADH dehydrogenase; may act alternatively to complex I in respiration; caspofungin repressed; rat catheter biofilm induced; Spider biofilm repressed		CTRG_02605
CPAR2_103450	-1.25614	0.000526608	0.00248842	-0.0139722	0.984655	1	CPAG_00992	Ortholog(s) have coproporphyrinogen oxidase activity, role in cellular response to hypoxia, heme biosynthetic process and cell surface, cytosol, extracellular region, mitochondrion, nucleus, yeast-form cell wall localization	orf19.2803	HEM13	Coproporphyrinogen III oxidase; antigenic; on yeast cell surface, not hyphae; iron-regulated expression; Hap43, macrophage-repressed; farnesol-induced; possibly essential; flow model biofilm induced; rat catheter, Spider biofilm repressed		CTRG_02611
CPAR2_502870	-1.84166	5.83e-08	7.2e-07	0.0100217	0.956214	1	CPAG_03859	Has domain(s) with predicted zinc ion binding activity	orf19.2515		ZZ-type zinc finger protein; rat catheter and Spider biofilm induced		CTRG_02627
CPAR2_101680	-1.06115	0.00126882	0.00535279	-0.646132	0.0212112	1	CPAG_00481	Ortholog(s) have nitric oxide dioxygenase activity, nitric oxide reductase activity	orf19.3707	YHB1	Nitric oxide dioxygenase; acts in nitric oxide scavenging/detoxification; role in virulence in mouse; transcript activated by NO, macrophage interaction; Hap43, hypha repressed; mRNA binds She3		CTRG_02659
CPAR2_701830	-2.95663	1.13e-13	4.14e-12	-0.0441186	0.934139	1	CPAG_04806	Ortholog(s) have L-aspartate:2-oxoglutarate aminotransferase activity, role in aspartate biosynthetic process and cytosol, extracellular region, nucleus, peroxisome localization	orf19.6287	AAT21	Putative aspartate aminotransferase; stationary phase enriched protein; Gcn4-regulated; Spider biofilm induced		CTRG_02668
CPAR2_601260	-1.25252	0.000360139	0.00178918	0.0781033	0.773675	1	CPAG_00810	Ortholog(s) have chaperone binding activity, role in positive regulation of telomere maintenance via telomerase, protein folding, regulation of mitotic cell cycle, regulation of telomerase activity and cytosol, nucleus localization	orf19.5749	SBA1	Similar to co-chaperones; induced in high iron; farnesol-, heavy metal (cadmium) stress-induced; protein level decreases in stationary phase cultures; Hap43-repressed		CTRG_02733
CPAR2_601000	-1.0314	0.000812309	0.00362651	0.0799713	0.732227	1	CPAG_02298	Ortholog(s) have L-aspartate transmembrane transporter activity, L-glutamate transmembrane transporter activity, role in amino acid transmembrane export from vacuole and fungal-type vacuole membrane localization	orf19.1210		Ortholog(s) have L-arginine transmembrane transporter activity, L-aspartate transmembrane transporter activity and L-glutamate transmembrane transporter activity, more		CTRG_02744
CPAR2_601120	-1.62356	9.81e-07	9.51e-06	-0.012054	0.998241	1	CPAG_00824	Ortholog(s) have role in fatty acid oxidation, peroxisome fission and endoplasmic reticulum, mitochondrion, peroxisomal membrane localization	orf19.1089	PEX11	Putative peroxisomal membrane protein; role in fatty acid oxidation; expression is Tac1-regulated; Hms1p-dependent induction by geldamycin; Spider biofilm induced		CTRG_02756
CPAR2_600400	-1.12333	0.00514069	0.017609	-0.0143953	0.999422	1	CPAG_01375	Ortholog(s) have alanine-glyoxylate transaminase activity, role in glycine biosynthetic process, by transamination of glyoxylate and mitochondrion localization	orf19.1078	HBR2	Putative alanine glyoxylate aminotransferase; regulated by Gcn4p and hemoglobin; stationary phase enriched protein		CTRG_02765
CPAR2_602680	-4.15735	3.48e-24	4.89e-22	0.127698	0.779563	1		Ortholog of C. albicans SC5314 : orf19.3448, C. dubliniensis CD36 : Cd36_61470, Lodderomyces elongisporus NRLL YB-4239 : LELG_04729 and Candida orthopsilosis Co 90-125 : CORT_0F03660	orf19.3448		Protein of unknown function; ketoconazole-repressed		CTRG_02829
CPAR2_602590	-1.9069	1.79e-08	2.44e-07	-0.00879319	0.980279	1	CPAG_02693	Ortholog(s) have protein kinase activity and role in G1/S transition of mitotic cell cycle, cellular ion homeostasis, cellular response to drug, polyamine transport, protein phosphorylation, regulation of cell size	orf19.3415	PTK2	Putative protein kinase of polyamine import; mutation confers hypersensitivity to high concentrations of tunicamycin; YPD flow model biofilm induced; rat catheter and Spider biofilm induced		CTRG_02859
CPAR2_601790	-1.24362	0.000290564	0.00148734	0.0311099	0.904227	1	CPAG_00511	Ortholog(s) have ATP-dependent NAD(P)H-hydrate dehydratase activity, role in nicotinamide nucleotide metabolic process and cytosol localization	orf19.3508		Putative protein of unknown function; stationary phase enriched protein		CTRG_02900
CPAR2_602950	-2.16743	1.38e-05	0.000100415	-0.176025	0.726892	1	CPAG_03796	Ortholog(s) have phosphoglycerate kinase activity, role in gluconeogenesis, glycolysis, induction by symbiont of host defense response and cytosol, external side of plasma membrane, hyphal cell wall, mitochondrion, nucleus localization	orf19.3651	PGK1	Phosphoglycerate kinase; localizes to cell wall and cytoplasm; antigenic in murine/human infection; flow model biofilm, Hog1-, Hap43-, GCN-induced; repressed upon phagocytosis; repressed in Spider biofilms by Bcr1, Ndt80, Rob1, Brg1		CTRG_02937
CPAR2_602960	-3.71071	8.8e-16	4.55e-14	0.0216413	0.932154	1	CPAG_03795	Ortholog(s) have adenyl-nucleotide exchange factor activity, role in cytoplasm-associated proteasomal ubiquitin-dependent protein catabolic process, cytoplasmic translation and cytosolic ribosome, nucleus localization	orf19.3649		Ortholog(s) have adenyl-nucleotide exchange factor activity, role in cytoplasm protein quality control by the ubiquitin-proteasome system and cytosol localization		CTRG_02938
CPAR2_602990	-2.60971	1e-12	3.04e-11	-1.18884	0.000591257	0.869443	CPAG_03792	Ortholog(s) have copper uptake transmembrane transporter activity, role in copper ion import, high-affinity iron ion transport and cytoplasm, nucleus, plasma membrane localization	orf19.3646	CTR1	Copper transporter; transcribed in low copper; induced Mac1, Tye7, macrophage interaction, alkaline pH via Rim101; 17-beta-estradiol repressed; complements S. cerevisiae ctr1 ctr3 copper transport mutant; flow model/Spider biofilm induced		CTRG_02941
CPAR2_702150	-1.9418	3.39e-08	4.39e-07	0.00475941	0.975389	1	CPAG_04773	Ortholog(s) have adenyl-nucleotide exchange factor activity, role in SRP-dependent cotranslational protein targeting to membrane, translocation and endoplasmic reticulum localization	orf19.6403		Ortholog(s) have adenyl-nucleotide exchange factor activity, role in SRP-dependent cotranslational protein targeting to membrane, translocation and endoplasmic reticulum localization		CTRG_03090
CPAR2_204260	-1.05491	0.006413	0.0210861	-0.0875204	0.849656	1	CPAG_05478	Ortholog(s) have fructokinase activity, glucokinase activity, mannokinase activity	orf19.734	GLK1	Putative glucokinase; transcript regulated upon yeast-hyphal switch; Efg1 regulated; fluconazole-induced; induced in core stress response; colony morphology-related gene regulation by Ssn6; GlcNAc-induced protein		CTRG_03132
CPAR2_201990	-1.03615	0.0143655	0.0405671	0.188257	0.649538	1	CPAG_05697	Ortholog(s) have endoplasmic reticulum localization	orf19.6117		S. pombe ortholog SPAC5D6.04 is a predicted auxin family transmembrane transporter; ketoconazole and hypoxia induced		CTRG_03145
CPAR2_207210	-1.70958	0.000915811	0.00401569	-0.129904	0.825242	1	CPAG_00042	Ortholog(s) have high molecular weight kininogen binding, phosphopyruvate hydratase activity	orf19.395	ENO1	Enolase, involved in glycolysis and gluconeogenesis; also has transglutaminase activity involved in assembly of cell wall polysaccharides; major cell-surface antigen; binds host plasmin/plasminogen; immunoprotective; may be essential	orf19.395	CTRG_03163
CPAR2_804740	-2.19773	3.5e-06	2.96e-05	-0.0125482	0.991564	1	CPAG_02066	Ortholog(s) have transketolase activity, role in pentose-phosphate shunt and cell surface, cytosol, nucleus, plasma membrane, yeast-form cell wall localization	orf19.5112	TKL1	Putative transketolase; localizes to surface of yeast cells, not hyphae; soluble protein in hyphae; transcript regulated by Nrg1, Mig1, and Tup1; antigenic in human or murine infection; possibly essential (by UAU1 method)		CTRG_03172
CPAR2_301770	-2.5694	8.04e-08	9.67e-07	-0.0931012	0.858632	1	CPAG_03964	Ortholog(s) have glucose-6-phosphate dehydrogenase activity, role in pentose-phosphate shunt, oxidative branch, response to hydrogen peroxide and cytosol, peroxisome localization	orf19.4754	ZWF1	Glucose-6-phosphate dehydrogenase; antigenic in mice; activity induced by O2 or oxidizing agents H2O2, menadione, macrophage; caspofungin repressed; induced in core stress response; regulated by Gcn2, Gcn4; rat catheter biofilm repressed		CTRG_03250
CPAR2_301730	-2.61433	7.29e-14	2.72e-12	0.12581	0.663581	1	CPAG_03960	Ortholog(s) have RNA polymerase II core promoter proximal region sequence-specific DNA binding transcription factor activity, core promoter proximal region sequence-specific DNA binding activity	orf19.4752	MSN4	Zinc finger transcription factor; similar to S. cerevisiae Msn4, but not a significant stress response regulator in C. albicans; partly complements STRE-activation defect of S. cerevisiae msn2 msn4 double mutant; flow model biofilm induced	orf19.4752	CTRG_03253
CPAR2_301690	-2.9968	2.28e-06	1.99e-05	0.215613	0.615038	1	CPAG_03957	Ortholog of C. albicans SC5314 : orf19.4749, C. dubliniensis CD36 : Cd36_08400, Candida tenuis NRRL Y-1498 : CANTEDRAFT_105172 and Debaryomyces hansenii CBS767 : DEHA2A00550g	orf19.4749		Protein of unknown function; hyphal-induced expression, regulated by Cyr1, Ras1, Efg1; Hap43-induced gene; Spider biofilm induced		CTRG_03256
CPAR2_201810	-2.33596	9.34e-10	1.64e-08	0.0603931	0.898121	1	CPAG_05715	Ortholog of C. albicans SC5314 : orf19.2344/ASR1, C. dubliniensis CD36 : Cd36_10070, Candida tenuis NRRL Y-1498 : CANTEDRAFT_95453 and Debaryomyces hansenii CBS767 : DEHA2C03630g	orf19.2344	ASR1	Heat shock protein; transcript regulated by cAMP, osmotic stress, ciclopirox olamine, ketoconazole; repressed by Cyr1, Ras1; colony morphology-related regulated by Ssn6; stationary phase enriched; Hap43-induced; Spider biofilm induced		CTRG_03258
CPAR2_700960	-2.31723	1.09e-08	1.55e-07	0.0861209	0.723673	1	CPAG_04303	Ortholog(s) have sequence-specific DNA binding, sequence-specific DNA binding transcription factor activity	orf19.4775	CTA8	Essential transcription factor, mediates heat shock transcriptional induction; in the absence of heat stress, Cta8p levels are modulated by growth temperature to regulate basal expression of genes involved in protein folding		CTRG_03269
CPAR2_804780	-1.59949	9.53e-07	9.28e-06	0.0829179	0.76902	1	CPAG_02071	Ortholog(s) have ubiquitin protein ligase binding activity, role in ubiquitin-dependent endocytosis and cytoplasm localization	orf19.4887	ECM21	Predicted regulator of endcytosis of plasma membrane proteins; fluconazole induced, alkaline induced by Rim101; repressed by caspofungin and in azole-resistant strain overexpressing MDR1; flow model, rat catheter and Spider biofilm induced	orf19.4887	CTRG_03320
CPAR2_207380	-1.89696	1e-09	1.75e-08	0.0741394	0.7508	1	CPAG_01917	Has domain(s) with predicted methyltransferase activity and role in metabolic process	orf19.4901		Predicted methyltransferase; Spider biofilm induced		CTRG_03323
CPAR2_207300	-1.93249	1.2e-07	1.38e-06	0.110689	0.753446	1	CPAG_01908	Protein of unknown function; expression increased in fluconazole and voriconazole resistant strains	orf19.4907		Putative protein of unknown function; Hap43p-repressed gene; increased transcription is observed upon fluphenazine treatment; possibly transcriptionally regulated by Tac1p; induced by nitric oxide; fungal-specific (no human/murine homolog	orf19.4907	CTRG_03332
CPAR2_803610	-1.89282	8.68e-10	1.54e-08	-0.215391	0.399458	1	CPAG_02636	Ortholog of C. albicans SC5314 : orf19.4857, C. dubliniensis CD36 : Cd36_09320, Candida tenuis NRRL Y-1498 : CANTEDRAFT_113804 and Debaryomyces hansenii CBS767 : DEHA2C10714g	orf19.4857		Protein with a dual-specificity phosphatase domain; Hap43-induced gene		CTRG_03369
CPAR2_804840	-1.47708	6.35e-06	4.99e-05	0.102734	0.667759	1	CPAG_03302	Ortholog(s) have oxidoreductase activity, oxidizing metal ions activity, role in cellular metal ion homeostasis and fungal-type vacuole membrane localization	orf19.4843		Putative iron/copper reductas; involved in iron homeostasis; rat catheter and Spider biofilm induced		CTRG_03381
CPAR2_805160	-1.59437	3.98e-08	5.07e-07	-0.0255934	0.916327	1	CPAG_03272	Ortholog of C. albicans SC5314 : orf19.5267, C. dubliniensis CD36 : Cd36_11230, Debaryomyces hansenii CBS767 : DEHA2B10670g and Pichia stipitis Pignal : PICST_35148	orf19.5267		Putative cell wall adhesin-like protein; repressed in core caspofungin response and by alpha pheromone in SpiderM medium; transcript reduced in ace2 mutant; flow model, rat catheter and Spider biofilm repressed	orf19.5267	CTRG_03450
CPAR2_804600	-1.8082	5.55e-06	4.4e-05	0.0915697	0.827146	1	CPAG_02052	Ortholog(s) have glutamate decarboxylase activity, role in cellular response to oxidative stress, glutamate catabolic process and cytoplasm localization	orf19.1153	GAD1	Putative glutamate decarboxylase; alkaline, macrophage-downregulated gene; amphotericin B induced; induced by Mnl1 under weak acid stress; stationary phase enriched protein; rat catheter biofilm repressed		CTRG_03478
CPAR2_201850	-1.24307	8.51e-05	0.000514147	-0.0204156	0.971722	1	CPAG_05711	Ortholog(s) have fungal-type vacuole membrane localization	orf19.3758		Has domain(s) with predicted membrane localization		CTRG_03544
CPAR2_108520	-1.02564	0.000460665	0.00222856	0.109424	0.638316	1		Ortholog of C. albicans SC5314 : orf19.3007.2, C. dubliniensis CD36 : Cd36_02950, Candida tenuis NRRL Y-1498 : CANTEDRAFT_100285 and Debaryomyces hansenii CBS767 : DEHA2G15774g	orf19.3007.2		Ortholog of C. dubliniensis CD36 : Cd36_02950, C. parapsilosis CDC317 : CPAR2_108520, Candida tenuis NRRL Y-1498 : CANTEDRAFT_100285 and Debaryomyces hansenii CBS767 : DEHA2G15774g		CTRG_03597
CPAR2_202920	-1.65393	1.68e-06	1.52e-05	-0.0373991	0.891863	1	CPAG_05609	Ortholog of C. albicans SC5314 : orf19.4970, C. dubliniensis CD36 : Cd36_12460, Debaryomyces hansenii CBS767 : DEHA2C14146g and Pichia stipitis Pignal : PICST_66706	orf19.4970		Protein of unknown function; Spider biofilm induced		CTRG_03620
CPAR2_202940	-1.07056	0.00100949	0.00435529	-0.0601723	0.819822	1	CPAG_05607	Ortholog(s) have protein serine/threonine kinase activity, protein tyrosine kinase activity, role in negative regulation of transcription from RNA polymerase III promoter, protein autophosphorylation and cytoplasm, nucleus localization	orf19.4979	KNS1	Protein kinase involved in negative regulation of PolIII transcription; effector kinase of the TOR signaling pathway, phosphorylates Rpc53p to regulate ribosome and tRNA biosynthesis; Spider and flow model biofilm induced		CTRG_03622
CPAR2_700380	-2.90037	4.13e-06	3.42e-05	0.0104195	0.975393	1	CPAG_04247	Ortholog(s) have peptide binding, unfolded protein binding activity	orf19.4980	HSP70	Putative hsp70 chaperone; role in entry into host cells; heat-shock, amphotericin B, cadmium, ketoconazole-induced; surface localized in yeast and hyphae; antigenic in host; farnesol-downregulated in biofilm; Spider biofilm induced		CTRG_03648
CPAR2_203490	-1.18257	0.000229056	0.00120489	0.0829174	0.782468	1	CPAG_05551	Ortholog(s) have inorganic cation transmembrane transporter activity and role in cellular cobalt ion homeostasis, cellular manganese ion homeostasis, cobalt ion transport, manganese ion transport	orf19.5022		Ortholog(s) have inorganic cation transmembrane transporter activity and role in cellular cobalt ion homeostasis, cellular manganese ion homeostasis, cobalt ion transport, manganese ion transport		CTRG_03659
CPAR2_203520	-2.33775	3.27e-05	0.000219931	-0.0233173	0.984581	1	CPAG_05548	Ortholog(s) have NADP binding, phosphogluconate dehydrogenase (decarboxylating) activity, role in cellular response to oxidative stress, pentose-phosphate shunt, oxidative branch and cytosol, mitochondrion, peroxisome localization	orf19.5024	GND1	6-phosphogluconate dehydrogenase; soluble in hyphae; farnesol, macrophage-induced protein; antigenic in mice; dual localization to cytosol and peroxisomes depends on alternative splicing; rat catheter and Spider biofilm repressed		CTRG_03660
CPAR2_203540	-1.98396	3.78e-10	7.35e-09	-0.0059428	0.98963	1	CPAG_05546	Ortholog(s) have sequence-specific DNA binding activity and nucleus localization	orf19.5026		C2H2 transcription factor; Spider biofilm induced		CTRG_03662
CPAR2_403820	-1.35124	3.87e-06	3.23e-05	0.0286877	0.918885	1	CPAG_01489	Ortholog(s) have L-proline transmembrane transporter activity, role in gamma-aminobutyric acid transport, proline transport and Golgi apparatus, endoplasmic reticulum localization	orf19.2942	DIP5	Dicarboxylic amino acid permease; mutation confers hypersensitivity to toxic ergosterol analog; induced upon phagocytosis by macrophage; Gcn4-regulated; upregulated by Rim101 at pH 8; rat catheter and Spider biofilm induced		CTRG_03683
CPAR2_700650	-2.01491	5.15e-12	1.39e-10	-0.154607	0.607259	1	CPAG_04274	Ortholog(s) have sterol binding activity, role in pathogenesis, sterol transport and cell surface, extracellular region, fungal-type vacuole localization	orf19.7218	RBE1	Pry family cell wall protein; Rim101, Efg1, Ssn6, alkaline repressed; O-glycosylation; no GPI anchor predicted; ketoconazol induced; regulated by Sef1, Sfu1, Hap4; flow model biofilm induced; rat catheter and Spider biofilm repressed	orf19.7218	CTRG_03687
CPAR2_700570	-1.99661	2.03e-07	2.23e-06	-0.194359	0.674694	1	CPAG_04266	Ortholog(s) have ferrous iron transmembrane transporter activity, iron ion transmembrane transporter activity	orf19.7219	FTR1	High-affinity iron permease; required for mouse virulence, low-iron growth; iron, amphotericin B, caspofungin, ciclopirox, Hog1p, Sef1p, Sfu1p, and Hap43p regulated; complements S. cerevisiae ftr1 iron transport; Hap43p-repressed	orf19.7219	CTRG_03689
CPAR2_700420	-3.16775	3.2e-25	4.97e-23	-0.0324709	0.878907	1	CPAG_04251	Ortholog(s) have protein transporter activity, role in protein targeting to ER, protein targeting to membrane, response to heat and endoplasmic reticulum membrane localization	orf19.7251	WSC4	Putative cell wall integrity and stress response subunit 4 precursor; transcription is specific to white cell type		CTRG_03712
CPAR2_500070	-1.53899	7.73e-06	5.91e-05	0.162635	0.606867	1	CPAG_05258	Ortholog(s) have role in cardiolipin metabolic process, cell-abiotic substrate adhesion, cristae formation, negative regulation of phosphatidylcholine biosynthetic process, phosphatidylethanolamine metabolic process	orf19.3089		Predicted mitochondrial intermembrane space protein; predicted role in phospholipid metabolism; rat catheter and Spider biofilm induced		CTRG_03745
CPAR2_500170	-1.54976	3.38e-06	2.86e-05	-0.11537	0.70639	1	CPAG_05268	Ortholog(s) have role in sequestering of zinc ion	orf19.3112	ZRT1	Putative zinc transporter; acts with Pra1 in sequestration of zinc from host tissues during infection; hyphal, macrophage-induced; alkaline induced upon adherence to polystyrene; induced in oralpharyngeal candidasis; Spider biofilm induced		CTRG_03752
CPAR2_501170	-2.52052	6.07e-06	4.8e-05	0.144407	0.751177	1	CPAG_05365|SCR1	Anti-Prelog stereospecific carbonyl reductase	orf19.2897	SOU2	Protein similar to Sou1; not required for utilization of L-sorbose; Spider biofilm induced		CTRG_03800
CPAR2_501140	-1.46583	1.4e-05	0.000101555	0.0885285	0.798377	1	CPAG_05362|SOU1|SCRII	Stereospecific carbonyl reductase, member of the short-chain dehydrogenase/reductase family	orf19.2896	SOU1	Enzyme involved in utilization of L-sorbose; has sorbitol dehydrogenase, fructose reductase, and sorbose reductase activities; NAD-binding site motif; transcriptional regulation affected by chromosome 5 copy number; Hap43p-induced gene		CTRG_03801
CPAR2_500610	-1.12068	7.24e-05	0.000444654	0.0834822	0.772739	1	CPAG_05309	Ortholog of C. albicans SC5314 : orf19.1277, C. dubliniensis CD36 : Cd36_45480, Candida tenuis NRRL Y-1498 : CANTEDRAFT_93359 and Debaryomyces hansenii CBS767 : DEHA2E01782g	orf19.1277		Protein of unknown function; Rgt1, Hap43-repressed; flow model biofilm induced; Spider biofilm induced	orf19.1277	CTRG_03827
CPAR2_500480	-1.65262	1.25e-07	1.43e-06	0.128333	0.646671	1	CPAG_05296	Protein of unknown function; expression increased in fluconazole and voriconazole resistant strains	orf19.1240		Ortholog of S. cerevisiae : YPR117W, C. glabrata CBS138 : CAGL0D04510g, C. dubliniensis CD36 : Cd36_45200, C. parapsilosis CDC317 : CPAR2_500480 and Candida tenuis NRRL Y-1498 : CANTEDRAFT_120679		CTRG_03857
CPAR2_704360	-2.22194	0.00502471	0.0172518	0.145234	0.77365	1		Has domain(s) with predicted carbon-sulfur lyase activity and role in metabolic process	---				CTRG_03915
CPAR2_500020	-1.03913	0.00193684	0.00777681	0.0502889	0.86485	1	CPAG_05253	Ortholog(s) have 4-alpha-glucanotransferase activity, amylo-alpha-1,6-glucosidase activity, role in glycogen catabolic process and mitochondrion localization	orf19.744	GDB1	Putative glycogen debranching enzyme; expression is regulated upon white-opaque switch; regulated by Nrg1, Tup1; rat catheter biofilm repressed		CTRG_03951
CPAR2_702910	-1.23378	2.92e-05	0.000197843	0.0191296	0.939412	1	CPAG_04705	Ortholog(s) have role in RNA polymerase II complex localization to nucleus and intracellular localization	orf19.7159		Putative protein of unknown function; Hap43p-repressed gene; ortholog of S. cerevisiae YMR185W		CTRG_04012
CPAR2_500760	-1.27729	0.000348531	0.00174528	-0.0144562	0.994646	1	CPAG_05325	Ortholog(s) have borate efflux transmembrane transporter activity, role in borate transport, protein targeting to vacuole and fungal-type vacuole, plasma membrane localization	orf19.2898		Ortholog(s) have borate efflux transmembrane transporter activity, role in borate transport, protein targeting to vacuole and fungal-type vacuole, plasma membrane localization		CTRG_04037
CPAR2_207850	-1.92799	1.13e-09	1.96e-08	-0.0367345	0.913886	1	CPAG_00698	Ortholog(s) have mitochondrion localization	orf19.671	PSP1	Protein repressed during the mating process		CTRG_04112
CPAR2_209100	-2.11521	4.94e-09	7.55e-08	0.094167	0.791639	1	CPAG_00164	Ortholog of C. albicans SC5314 : orf19.2296, C. dubliniensis CD36 : Cd36_10510, Debaryomyces hansenii CBS767 : DEHA2B15334g and Candida guilliermondii ATCC 6260 : PGUG_02331	orf19.2296		Predicted mucin-like protein; ketoconazole-induced; fluconazole-repressed; induced in cyr1 mutant; colony morphology-related gene regulation by Ssn6; flow model biofilm induced; Spider biofilm induced		CTRG_04122
CPAR2_212700	-2.05702	8.33e-10	1.51e-08	-0.00077721	0.929663	1	CPAG_04519	Ortholog(s) have role in mitochondrion organization, phospholipid transport and ERMES complex localization	orf19.1826	MDM34	Putative zinc finger transcription factor; macrophage-downregulated; flow model biofilm induced; flow model and Spider biofilm induced		CTRG_04255
CPAR2_103750	-1.49831	0.000135539	0.000767708	-0.137747	0.648908	1	CPAG_00100	Ortholog(s) have ATP binding, adenyl-nucleotide exchange factor activity, peptide binding activity, role in cellular response to drug, pathogenesis, protein refolding and cytosol, nucleus, polysome localization	orf19.2435	MSI3	Essential HSP70 family protein; required for fluconazole resistance and calcineurin-dependent transcription; interacts with Cgr1; transcript regulated by iron; rat catheter biofilm induced; farnesol repressed in biofilm; sumoylation target		CTRG_04273
CPAR2_103680	-2.67695	1.23e-16	6.82e-15	0.0982959	0.702967	1	CPAG_00969		orf19.2447		Putative Type II phosphatidylinositol 4-kinase; Ssr1-repressed; flow model biofilm repressed		CTRG_04279
CPAR2_109640	-5.68228	2.25e-49	1.89e-46	-0.0615289	0.951317	1	CPAG_01333	Ortholog of C. albicans SC5314 : orf19.6084, C. dubliniensis CD36 : Cd36_00200, Candida tenuis NRRL Y-1498 : CANTEDRAFT_114399 and Debaryomyces hansenii CBS767 : DEHA2A13068g	orf19.6084		Protein of unknown function; flow model biofilm induced; Spider biofilm induced		CTRG_04293
CPAR2_109690	-1.45624	1.01e-05	7.57e-05	-0.0107288	0.997141	1	CPAG_00282	Ortholog(s) have plasma membrane localization	orf19.6077		Putative protein of unknown function; shows colony morphology-related gene regulation by Ssn6p		CTRG_04298
CPAR2_105690	-1.19244	0.000125399	0.000717849	0.0725538	0.785313	1	CPAG_03610	Ortholog(s) have heme oxygenase (decyclizing) activity and role in cellular iron ion homeostasis, heme catabolic process, response to carbon monoxide, response to oxidative stress	orf19.6073	HMX1	Heme oxygenase; utilization of hemin iron; transcript induced by heat, low iron, or hemin; repressed by Efg1; induced by low iron; upregulated by Rim101 at pH 8; Hap43-induced; Spider and flow model biofilm induced		CTRG_04302
CPAR2_105760	-2.35172	2.43e-07	2.63e-06	-0.0595819	0.856225	1	CPAG_00107	Ortholog(s) have potassium-transporting ATPase activity, sodium-exporting ATPase activity, phosphorylative mechanism activity and role in calcium ion transmembrane transport, hyphal growth, potassium ion transport, sodium ion transport	orf19.6070	ENA2	Putative sodium transporter; induced by ciclopirox olamine; alkaline induced by Rim101; repressed by high-level peroxide stress; induced in oral candidiasis clinical isolates; possibly essential gene; rat catheter and Spider biofilm induced		CTRG_04307
CPAR2_105790	-1.41675	0.000224426	0.00118582	0.116352	0.727968	1	CPAG_00110	Ortholog(s) have disulfide oxidoreductase activity, glutathione peroxidase activity, glutathione transferase activity, role in cellular response to oxidative stress, pathogenesis and cytosol, mitochondrion localization	orf19.6059	TTR1	Putative glutaredoxin; described as a glutathione reductase; induced by human neutrophils and benomyl treatment; alkaline repressed; regulated by Gcn2 and Gcn4; required for virulence in mouse model; Spider biofilm induced		CTRG_04311
CPAR2_110320	-1.07234	0.00137156	0.00572893	-0.110077	0.628996	1	CPAG_01410	Ortholog(s) have macrolide binding, peptidyl-prolyl cis-trans isomerase activity, role in meiotic recombination checkpoint and nucleolus localization	orf19.1030		Putative peptidyl-prolyl cis-trans isomerase		CTRG_04346
CPAR2_110400	-1.2628	4.52e-05	0.000293559	0.0555927	0.769546	1	CPAG_01402	Ortholog(s) have role in acetate catabolic process, alcohol metabolic process, carnitine metabolic process, cellular respiration and cytosol, mitochondrion localization	orf19.4551	CTN1	Carnitine acetyl transferase; required for growth on nonfermentable carbon sources, not for hyphal growth or virulence in mice; induced in macrophage; macrophage/pseudohyphal-repressed after 16 hr; rat catheter, Spider biofilm induced		CTRG_04354
CPAR2_109800	-3.97588	6.32e-24	8.68e-22	-0.0338056	0.991379	1	CPAG_00293	Ortholog of C. albicans SC5314 : orf19.3302, C. dubliniensis CD36 : Cd36_01070, Candida tenuis NRRL Y-1498 : CANTEDRAFT_114209 and Debaryomyces hansenii CBS767 : DEHA2D14674g	orf19.3302		Putative type-1 protein phosphatase targeting subunit; transcript repressed by yeast-hyphal switch; transcript induced by Mnl1p under weak acid stress; flow model biofilm induced	orf19.3302	CTRG_04414
CPAR2_109750	-2.12166	2.67e-11	6.35e-10	0.0245349	0.938011	1	CPAG_00288	Ortholog(s) have mitochondrion localization	orf19.3312		Protein of unknown function; flow model and Spider biofilm repressed		CTRG_04427
CPAR2_109280	-1.1235	0.00437373	0.0154533	0.086006	0.804023	1	CPAG_00873	Ortholog(s) have superoxide dismutase activity	orf19.3340	SOD2	Mitochondrial Mn-containing superoxide dismutase; protection against oxidative stress; homotetramer active; N-terminal 34 amino acids removed on mitochondrial import; H2O2-induced via Cap1p; Hap43p-, alkaline-downregulated, farnesol-induced		CTRG_04448
CPAR2_109380	-2.00456	1.46e-09	2.5e-08	0.0506241	0.873883	1		Ortholog of C. albicans SC5314 : orf19.3351, C. dubliniensis CD36 : Cd36_01480, Candida tenuis NRRL Y-1498 : CANTEDRAFT_112177 and Debaryomyces hansenii CBS767 : DEHA2G07458g	orf19.3351		Protein of unknown function; Hap43-induced; Spider biofilm induced		CTRG_04458
CPAR2_109500	-2.07548	2.74e-08	3.64e-07	0.000644946	0.977035	1	CPAG_01347	Ortholog(s) have carboxylate reductase activity, role in cellular aldehyde metabolic process and endosome, integral to mitochondrial outer membrane, lipid particle localization	orf19.6066		Hexadecenal dehydrogenase; involved in the conversion of sphingosine 1-phosphate breakdown product hexadecenal to hexadecenoic acid; Spider biofilm induced		CTRG_04471
CPAR2_703950	-1.59437	5.47e-08	6.81e-07	0.0579405	0.807982	1	CPAG_03445	Ortholog(s) have cytoplasm, nucleus localization	orf19.769	IFE1	Putative medium-chain alcohol dehydrogenase; rat catheter and Spider biofilm repressed		CTRG_04478
CPAR2_106820	-2.05704	5.72e-09	8.64e-08	0.0756506	0.802898	1	CPAG_04925	Ortholog(s) have cytosol, mitochondrion localization	orf19.4543	UGA2	Predicted succinate semialdehyde dehydrogenase; predicted role in glutamate catabolism; transcription regulated by Mig1, Tup1, Gcn4; mutants are viable		CTRG_04587
CPAR2_108280	-2.59751	3.97e-12	1.09e-10	0.0448925	0.891954	1	CPAG_00048	Ortholog of S. cerevisiae : YIL024C, C. albicans SC5314 : orf19.4530.1, C. dubliniensis CD36 : Cd36_01770, Candida tenuis NRRL Y-1498 : CANTEDRAFT_115382 and Debaryomyces hansenii CBS767 : DEHA2D06380g	orf19.4530.1		Protein of unknown function; regulated by Nrg1, Tup1; Spider and flow model biofilm induced		CTRG_04599
CPAR2_108320	-7.19865	2.4e-61	7.1e-58	-0.0793906	0.87444	1	CPAG_00230	Ortholog(s) have role in negative regulation of ATPase activity, response to stress and plasma membrane localization	orf19.4526	HSP30	Putative heat shock protein; fluconazole repressed; amphotericin B induced; Spider biofilm induced; rat catheter biofilm induced		CTRG_04602
CPAR2_106200	-1.46458	9.37e-07	9.14e-06	-0.0725115	0.796848	1	CPAG_04862	Ortholog of C. albicans SC5314 : orf19.3678, C. dubliniensis CD36 : Cd36_02060, Candida tenuis NRRL Y-1498 : CANTEDRAFT_96322 and Debaryomyces hansenii CBS767 : DEHA2C02310g	orf19.3678		Ortholog of C. dubliniensis CD36 : Cd36_02060, C. parapsilosis CDC317 : CPAR2_106200, Candida tenuis NRRL Y-1498 : CANTEDRAFT_96322 and Debaryomyces hansenii CBS767 : DEHA2C02310g		CTRG_04622
CPAR2_106210	-2.08361	1.66e-08	2.28e-07	0.0140469	0.93978	1	CPAG_04863	Ortholog(s) have NADHX epimerase activity, role in nicotinamide nucleotide metabolic process and cytosol, mitochondrion, nucleus localization	orf19.3679		Putative protein of unknown function; stationary phase enriched protein		CTRG_04648
CPAR2_105500	-1.05762	0.0115482	0.0340108	-0.0232631	0.979505	1	CPAG_03629	Ortholog(s) have lipid binding activity, role in endocytosis, negative regulation of protein kinase activity, response to heat and cytosol, eisosome, mitochondrial outer membrane, plasma membrane localization	orf19.778	PIL1	Eisosome component; predicted role in endocytosis; echinocandin-binding protein; localizes to cell surface of hyphae, but not yeast-form cells; Hap43, YNB biofilm induced; rat catheter biofilm repressed		CTRG_04690
CPAR2_105180	-1.3739	4.49e-05	0.0002921	-0.00395505	0.965054	1	CPAG_03659	Ortholog(s) have protein serine/threonine phosphatase activity	orf19.5200	SIT4	Serine/threonine protein phosphatase catalytic subunit; has a role in cell wall maintenance, hyphal growth, and virulence in a mouse systemic infection model		CTRG_04720
CPAR2_107110	-1.11889	0.000252649	0.00131725	0.0388817	0.86461	1	CPAG_04955	Ortholog(s) have lysophosphatidic acid acyltransferase activity and role in cellular response to cadmium ion, cellular triglyceride homeostasis, detoxification of cadmium ion, lipid particle organization, protein targeting to vacuole	orf19.1043		Ortholog(s) have lysophosphatidic acid acyltransferase activity, role in cellular triglyceride homeostasis, lipid droplet organization and endoplasmic reticulum, lipid droplet localization		CTRG_04750
CPAR2_108610	-2.59168	1.26e-14	5.24e-13	0.182974	0.415419	1	CPAG_00954	Ortholog(s) have role in meiotic chromosome segregation and cytosol, nucleus localization	orf19.3016		Ortholog of C. dubliniensis CD36 : Cd36_03040, C. parapsilosis CDC317 : CPAR2_108610, Debaryomyces hansenii CBS767 : DEHA2G16500g and Pichia stipitis Pignal : PICST_32835		CTRG_04787
CPAR2_300560	-1.02121	0.00166275	0.00677265	0.028025	0.914965	1	CPAG_00395	Ortholog(s) have role in protein folding in endoplasmic reticulum and ER membrane protein complex, cytosol localization	orf19.6462		Ortholog(s) have role in protein folding in endoplasmic reticulum and ER membrane protein complex localization		CTRG_04845
CPAR2_301400	-1.76311	1.93e-05	0.000138076	-0.0637089	0.889413	1	CPAG_03928	Ortholog(s) have glycogen phosphorylase activity, role in glycogen catabolic process, response to heat and cell surface, cytoplasm, hyphal cell wall localization	orf19.7021	GPH1	Putative glycogen phosphorylase; role in glycogen metabolism; regulated by Ssk1, Mig1, Tup1, Hap43; fluconazole-induced; localizes to cell surface of hyphae, not yeast; stationary phase enriched protein; Spider biofilm induced		CTRG_04892
CPAR2_206990	-2.07042	0.000154066	0.000854602	-0.198599	0.643778	1	CPAG_01250	Has domain(s) with predicted electron carrier activity, heme binding, iron ion binding, oxidoreductase activity, acting on paired donors and with incorporation or reduction of molecular oxygen, more	orf19.6574	ALK6	Putative cytochrome P-450 of N-alkane-induced detoxification; macrophage-induced gene		CTRG_04959
CPAR2_702740	-1.49632	0.00135509	0.00566814	-0.0367141	0.970114	1	CPAG_04720	Ortholog(s) have cyclosporin A binding, peptidyl-prolyl cis-trans isomerase activity and role in ascospore formation, histone deacetylation, positive regulation of meiosis, protein folding	orf19.6472	CYP1	Peptidyl-prolyl cis-trans isomerase; cyclosporin A sensitive activity; soluble in hyphae; biofilm induced, macrophage-induced protein; downregulated upon treatment of biofilm with farnesol; present in exponential and stationary phase cells		CTRG_05018
CPAR2_702640	-1.71421	0.000129289	0.000737259	0.114929	0.685044	1	CPAG_04730	Protein of unknown function; expression increased in fluconazole and voriconazole resistant strains	orf19.6586		Protein of unknown function; transcript induced by benomyl or in azole-resistant strain overexpressing MDR1; Ssn6 colony morphology-related regulation; induced by NO; Hap43-repressed; rat catheter and flow model biofilm induced		CTRG_05031
CPAR2_301160	-1.30711	3.62e-05	0.000241103	0.109028	0.692069	1	CPAG_03904	Has domain(s) with predicted ATP binding, protein serine/threonine kinase activity and role in protein phosphorylation	orf19.6492		Predicted protein serine/threonine kinase and/or protein tyrosine kinase; Spider biofilm induced		CTRG_05043
CPAR2_301020	-3.05092	1.85e-15	8.59e-14	-0.0169902	0.988081	1	CPAG_01667	Ortholog(s) have heat shock protein binding activity, role in glycogen metabolic process, meiosis, mitotic spindle assembly checkpoint, response to heat and protein phosphatase type 1 complex localization	orf19.7053	GAC1	Putative regulatory subunit of ser/thr phosphoprotein phosphatase 1; fluconazole-induced; caspofungin repressed; transcript induced by Mnl1 under weak acid stress; regulated by Nrg1, Tup1; Spider and flow model biofilm induced		CTRG_05063
CPAR2_703030	-1.94164	1.31e-07	1.48e-06	-0.0810852	0.846665	1	CPAG_04693	Ortholog(s) have 6-phosphofructokinase activity, ATP binding, fructose-6-phosphate binding, mRNA binding activity, role in glycolysis, proton transport and 6-phosphofructokinase complex, mitochondrion localization	orf19.6540	PFK2	Phosphofructokinase beta subunit; fructose 2,6-bisphosphate, AMP activated; ATP inhibited; phagocytosis, hyphal repressed; fluconazole-induced; stationary-phase enriched; flow model biofilm induced; rat catheter/Spider biofilm repressed	orf19.6540	CTRG_05115
CPAR2_703730	-1.38094	1.29e-05	9.39e-05	0.0214896	0.906181	1	CPAG_03466	Ortholog(s) have nicotinamidase activity, role in chromatin silencing at rDNA, chromatin silencing at telomere, replicative cell aging and cytosol, nucleus, peroxisome localization	orf19.6684	PNC1	Putative nicotinamidase, involved in NAD salvage pathway; decreased transcription is observed in an azole-resistant strain that overexpresses MDR1		CTRG_05150
CPAR2_702420	-1.34823	0.000217551	0.00115259	0.0796296	0.797809	1	CPAG_04750	Ortholog(s) have role in aerobic respiration and mitochondrial matrix localization	orf19.7187	MAM33	Putative mitochondrial acidic matrix protein; regulated by Ssn6p; protein present in exponential and stationary growth phase yeast cultures		CTRG_05191
CPAR2_704080	-1.57062	4.14e-06	3.43e-05	0.0120046	0.94076	1	CPAG_03433	Ortholog of S. cerevisiae : YLR149C, C. albicans SC5314 : orf19.5125, C. glabrata CBS138 : CAGL0K10824g, C. dubliniensis CD36 : Cd36_72930 and Candida tenuis NRRL Y-1498 : CANTEDRAFT_112372	orf19.5125		Protein of unknown function; induced by ketoconazole; Spider, F-12/CO2 and flow model biofilm induced		CTRG_05203
CPAR2_704260	-2.55291	6.98e-10	1.28e-08	0.122233	0.738803	1	CPAG_03416	Has domain(s) with predicted oxidoreductase activity, role in oxidation-reduction process and mitochondrion localization	orf19.5158		Protein with similarity to a human gene associated with colon cancer and to orf19.5158; regulated by Gcn4, Cyr1; induced by amino acid starvation; macrophage-induced protein, macrophage-repressed; Spider biofilm induced		CTRG_05222
CPAR2_502310	-2.98448	1.63e-09	2.75e-08	0.122768	0.761513	1	CPAG_03805	Ortholog of C. albicans SC5314 : orf19.5686, C. dubliniensis CD36 : Cd36_50140, Debaryomyces hansenii CBS767 : DEHA2B10230g and Pichia stipitis Pignal : PICST_63700	orf19.5686		Protein of unknown function; Spider biofilm induced		CTRG_05231
CPAR2_304050	-1.23284	0.000105431	0.000618509	-0.0257323	0.945015	1	CPAG_02162	Ortholog(s) have role in cellular response to iron ion, cellular response to iron ion starvation, meiosis, synaptonemal complex organization and fungal-type vacuole membrane localization	orf19.943	FET33	Putative multicopper ferro-O2-oxidoreductase; repressed in core caspofungin response; fails to complement S. cerevisiae fet3 iron-related phenotypes; rat catheter and Spider biofilm induced		CTRG_05266
CPAR2_100530	-1.02276	0.00652048	0.0213681	0.0726182	0.841055	1	CPAG_02543	Ortholog(s) have peptidase inhibitor activity, phospholipid binding activity and role in regulation of Ras protein signal transduction, regulation of proteolysis	orf19.1974	TFS1	Putative carboxypeptidase y inhibitor; transcript regulated upon yeast-hypha switch; colony morphology-related gene regulation by Ssn6		CTRG_05340
CPAR2_303910	-1.364	6.9e-06	5.34e-05	0.106752	0.666149	1	CPAG_02148	Ortholog(s) have phosphatase activity	orf19.1950		Ortholog(s) have ADP-ribosyl-[dinitrogen reductase] hydrolase activity, phosphatase activity		CTRG_05372
CPAR2_601170	-1.19555	0.000181837	0.000985145	0.0940174	0.743769	1	CPAG_00819	Ortholog(s) have protein binding, bridging, ubiquitin protein ligase binding activity and role in positive regulation of ubiquitin-dependent endocytosis, regulation of intracellular transport	orf19.5605		Ortholog(s) have protein binding, bridging, ubiquitin protein ligase binding activity, role in positive regulation of ubiquitin-dependent endocytosis, regulation of intracellular transport and early endosome, late endosome localization		CTRG_05397
CPAR2_601530	-1.10004	0.0100885	0.0304252	-0.047766	0.894564	1	CPAG_00123	Protein of unknown function; expression increased in fluconazole and voriconazole resistant strains	orf19.5611		Predicted 3-methylbutanol:NAD(P) oxidoreductase and methylglyoxal reductase (NADPH-dependent); role in ergosterol metabolic process; early stage flow model biofilm induced; Spider biofilm induced		CTRG_05402
CPAR2_303160	-1.19287	0.000145638	0.000815107	0.0697728	0.76534	1	CPAG_03366	Has domain(s) with predicted NADH dehydrogenase (ubiquinone) activity, electron carrier activity and membrane localization	orf19.4324		Has domain(s) with predicted NADH dehydrogenase (ubiquinone) activity, electron transfer activity and membrane localization		CTRG_05431
CPAR2_302950	-1.04172	0.000263235	0.00136402	-0.0856353	0.757373	1	CPAG_03387	Has domain(s) with predicted monooxygenase activity, oxidoreductase activity, acting on paired donors, with incorporation or reduction of molecular oxygen activity and role in oxidation-reduction process	orf19.3901		Putative benzene desulfurase; induced by nitric oxide independent of Yhb1p	orf19.3901	CTRG_05449
CPAR2_502250	-2.7439	2.1e-17	1.32e-15	0.0118731	0.978384	1	CPAG_05468	Ortholog of C. albicans SC5314 : orf19.1287, C. dubliniensis CD36 : Cd36_53740, Candida tenuis NRRL Y-1498 : CANTEDRAFT_115404 and Debaryomyces hansenii CBS767 : DEHA2E22616g	orf19.1287		Protein of unknown function; flow model biofilm induced; Spider biofilm induced		CTRG_05468
CPAR2_210500	-1.62537	0.00329066	0.0121289	0.0802978	0.821264	1	CPAG_03100	Ortholog(s) have role in mitochondrial respiratory chain complex IV assembly	orf19.409		Ortholog of S. cerevisiae Aim38/Rcf2, cytochrome c oxidase subunit; plasma membrane localized; Hap43-repressed; induced in oralpharyngeal candidasis; flow model biofilm induced; Spider biofilm repressed		CTRG_05485
CPAR2_101770	-2.42308	1.03e-08	1.47e-07	0.0620888	0.823909	1	CPAG_00524	Ortholog(s) have cytoplasm localization	orf19.6660		Protein of unknown function; mRNA binds to She3; Hap43-repressed; rat catheter and flow model biofilm induced	orf19.6660	CTRG_05512
CPAR2_302880	-1.20226	7.09e-05	0.000437589	-0.10605	0.680846	1	CPAG_00274	Ortholog(s) have role in cellular response to biotic stimulus, cellular response to starvation and filamentous growth of a population of unicellular organisms in response to biotic stimulus, more	orf19.6680	FGR27	Zn(II)2Cys6 transcription factor; transposon mutation affects filamentous growth; required for yeast cell adherence to silicone substrate; Spider biofilm induced		CTRG_05523
CPAR2_304330	-1.07243	0.000164005	0.000902943	-0.0072241	0.96795	1	CPAG_02188	Ortholog(s) have beta-N-acetylglucosaminidase activity, role in N-acetylglucosamine catabolic process, pathogenesis and cell wall-bounded periplasmic space, extracellular region localization	orf19.6673	HEX1	Beta-N-acetylhexosaminidase/chitobiase, highly glycosylated enzyme that is secreted to the periplasm and culture medium; required for full virulence; may have role in carbon or nitrogen scavenging; possibly an essential gene (UAU1 method)		CTRG_05531
CPAR2_808060	-1.19813	0.00149751	0.00616341	-0.0691683	0.888432	1	CPAG_01127	Ortholog(s) have fructose 1,6-bisphosphate 1-phosphatase activity and role in carbon utilization, cellular response to glucose starvation, gluconeogenesis, glycerol catabolic process, reactive oxygen species metabolic process	orf19.6178	FBP1	Fructose-1,6-bisphosphatase; key gluconeogenesis enzyme; regulated by Efg1, Ssn6; induced by phagocytosis; effects switch from glycolysis to gluconeogenesis in macrophage; rat flow model biofilm induced; overlaps orf19.6179		CTRG_05570
CPAR2_808200	-1.15205	0.00471391	0.0164016	0.0261685	0.921033	1	CPAG_00247	Ortholog(s) have cytosol, mitochondrion localization	orf19.6724	FUM12	Putative fumarate hydratase; enzyme of citric acid cycle; fluconazole, Efg1 repressed; induced in high iron; protein present in exponential and stationary growth phase		CTRG_05589
CPAR2_807980	-1.6586	0.000305359	0.00155364	-0.153053	0.739699	1	CPAG_01135	Ortholog(s) have triose-phosphate isomerase activity	orf19.6745	TPI1	Triose-phosphate isomerase; antigenic in mouse/human; mutation affects filamentation; macrophage-repressed; protein in exponential and stationary growth phase yeast; possibly essential; flow model biofilm induced; Spider biofilm repressed		CTRG_05608
CPAR2_808820	-1.44344	3.64e-06	3.06e-05	-0.00690439	0.969368	1	CPAG_02217	Ortholog(s) have NADH kinase activity, role in NADP biosynthetic process, cellular response to oxidative stress and mitochondrial matrix localization	orf19.6800	POS5	Protein similar to S. cerevisiae Pos5p, a mitochondrial NADH kinase involved in the oxidative stress response; planktonic growth-induced gene; likely to be essential for growth, based on an insertional mutagenesis strategy		CTRG_05636
CPAR2_808620	-3.49523	2.07e-18	1.55e-16	0.114151	0.70898	1	CPAG_02236	Ortholog(s) have sequence-specific DNA binding transcription factor activity	orf19.6817	FCR1	Transcription factor; repressor of fluconazole/ketoconazole/brefeldin A resistance; Tn mutation enhances filamentation; partially rescues S. cerevisiae pdr1 pdr3 fluconazole sensitivity; rat catheter biofilm induced/Spider biofilm repressed	orf19.6817	CTRG_05664
CPAR2_808670	-2.24274	0.00637865	0.0210295	-0.124416	0.855513	1	CPAG_02232	Ortholog(s) have fibronectin binding, glyceraldehyde-3-phosphate dehydrogenase (NAD+) (phosphorylating) activity, laminin binding activity	orf19.6814	TDH3	NAD-linked glyceraldehyde-3-phosphate dehydrogenase; binds fibronectin, laminin; at cell surface; antigenic in infection; farnesol-repressed; stationary phase-enriched; GlcNAc-induced; flow model biofilm induced; Spider biofilm repressed		CTRG_05666
CPAR2_808490	-1.30359	0.00280936	0.0106629	-0.0102139	0.954201	1	CPAG_02249	Ortholog(s) have role in aerobic respiration, filamentous growth of a population of unicellular organisms in response to neutral pH, single-species biofilm formation on inanimate substrate	orf19.7459		Putative mitochondrial protein with a predicted role in respiratory growth; fluconazole-induced; ketoconazole-repressed; mutants display a strong defect in flow model biofilm formation; Spider biofilm induced		CTRG_05694
CPAR2_200280	-1.9003	7.52e-08	9.09e-07	-0.0673825	0.875843	1	CPAG_01530	Ortholog(s) have cytosol, hyphal cell wall localization	orf19.7676	XYL2	D-xylulose reductase; immunogenic in mice; soluble protein in hyphae; induced by caspofungin, fluconazole, Hog1 and during cell wall regeneration; Mnl1-induced in weak acid stress; stationary phase enriched; flow model biofilm induced		CTRG_05796
CPAR2_200430	-1.10457	0.000350331	0.00174983	-0.0829792	0.692515	1	CPAG_01545	Ortholog(s) have unfolded protein binding activity	orf19.7618		Putative nucleolar protein with a predicted role in pre-18S rRNA processing; Plc1p-regulated; Spider biofilm induced		CTRG_05813
CPAR2_200660	-1.40675	5.17e-06	4.13e-05	-0.106745	0.735792	1	CPAG_01567	Ortholog(s) have endochitinase activity and role in cellular bud site selection, cytokinesis, completion of separation	orf19.7586	CHT3	Major chitinase; secreted; functional homolog of S. cerevisiae Cts1p; 4 N-glycosylation motifs; possible O-mannosylation; putative signal peptide; hyphal-repressed; farnesol upregulated in biofilm; regulated by Efg1p, Cyr1p, Ras1p	orf19.7586	CTRG_05827
CPAR2_200500	-1.39826	0.0018097	0.00732068	-0.268083	0.447392	1	CPAG_01552	Ortholog of C. albicans SC5314 : orf19.7596, C. dubliniensis CD36 : Cd36_35190, Candida tenuis NRRL Y-1498 : CANTEDRAFT_96437 and Debaryomyces hansenii CBS767 : DEHA2G04422g	orf19.7596		Protein with a phosphoglycerate mutase family domain; Hap43-repressed gene		CTRG_05833
CPAR2_701290	-2.7617	6.39e-13	2.05e-11	0.119278	0.653275	1	CPAG_04338	Ortholog(s) have copper ion binding activity, role in copper ion transport, protein complex assembly and mitochondrial inner membrane, plasma membrane localization	orf19.7325	SCO1	Putative copper transporter; Hap43p-repressed gene		CTRG_05916
CPAR2_701420	-1.60345	0.000339947	0.00170609	-0.0426639	0.92788	1	CPAG_00171	Ortholog(s) have role in reciprocal meiotic recombination and endoplasmic reticulum, mitochondrion, plasma membrane localization	orf19.7310		Protein with a role in directing meiotic recombination events to homologous chromatids; induced by ciclopirox olamine; positively regulated by Sfu1; Hog1, fluconazole-repressed; Hap43-induced; Spider biofilm induced		CTRG_05940
CPAR2_700010	-4.39292	2.09e-10	4.19e-09	-0.0245583	0.987564	1	CPAG_04212	Has domain(s) with predicted role in transmembrane transport and integral to membrane localization	orf19.1584		Predicted MFS membrane transporter; monocarboxylate porter family member; colony morphology-related gene regulation by Ssn6; flow model biofilm induced; Spider biofilm induced		CTRG_05953
CPAR2_201190	-2.71091	1.08e-15	5.53e-14	-0.0391745	0.992325	1		Ortholog of C. albicans SC5314 : orf19.7283, Lodderomyces elongisporus NRLL YB-4239 : LELG_05337, Candida orthopsilosis Co 90-125 : CORT_0D01240 and Spathaspora passalidarum NRRL Y-27907 : SPAPADRAFT_59185	orf19.7283		Protein of unknown function; rat catheter and Spider biofilm induced		CTRG_05963
CPAR2_201170	-1.86658	1.35e-08	1.89e-07	-0.0157889	0.985472	1	CPAG_03018	Ortholog(s) have pyruvate dehydrogenase (acetyl-transferring) kinase activity, role in carbon utilization, cellular response to drug, peptidyl-serine phosphorylation and mitochondrion localization	orf19.7281	PDK2	Putative pyruvate dehydrogenase kinase; mutation confers hypersensitivity to amphotericin B		CTRG_05965
CPAR2_303120	-1.77063	8.75e-07	8.61e-06	-0.0498624	0.894321	1	CPAG_03370	Ortholog(s) have cation-transporting ATPase activity, copper ion binding activity and role in cellular iron ion homeostasis, copper ion export, pigment metabolic process involved in developmental pigmentation	orf19.4328	CCC2	Copper-transporting P-type ATPase of Golgi; required for wild-type iron assimilation (indirect effect via Fet3p); induced by iron starvation, ciclopirox olamine; caspofungin repressed; not required for virulence in mouse systemic infection		CTRG_05969
CPAR2_600750	-1.08762	0.000146112	0.000816621	-0.0348872	0.884331	1	CPAG_02274	Ortholog(s) have xenobiotic-transporting ATPase activity	orf19.5759	SNQ2	Protein similar to S. cerevisiae Snq2p transporter; member of PDR subfamily of ABC family; transposon mutation affects filamentation; benomyl-induced transcription; detected at yeast-form cell plasma membrane by mass spec		CTRG_05971
CPAR2_101310	-1.33133	3.79e-06	3.18e-05	0.0207267	0.922287	1	CPAG_01976	Ortholog(s) have Golgi apparatus localization	orf19.4287		Putative oxidoreductase; Hap43-repressed gene; clade-associated gene expression		CTRG_05989
CPAR2_101350	-2.9813	1.91e-11	4.65e-10	-0.0389995	0.95209	1	CPAG_01971	Ortholog(s) have D-xylose:NADP reductase activity, NADPH binding, glucose 1-dehydrogenase (NADP+) activity, mRNA binding activity	orf19.4317	GRE3	Putative D-xylose reductase; antigenic in murine systemic infection; soluble protein in hyphae; induced by farnesol, macrophage interaction and by Mnl1 under weak acid stress; stationary-phase enriched protein; Spider biofilm induced		CTRG_05993
CPAR2_100890	-2.10239	5.67e-10	1.06e-08	0.115898	0.7072	1	CPAG_00058	Ortholog(s) have mitochondrion localization	orf19.3929		Ortholog(s) have role in cellular response to heat, cellular response to oxidative stress, chronological cell aging, negative regulation of autophagy of mitochondrion		CTRG_06034
CPAR2_101510	-2.45822	1.59e-16	8.75e-15	0.0893588	0.720361	1	CPAG_00187	Ortholog(s) have cytoplasm localization	orf19.3984		Protein of unknown function; induced in core caspofungin response; induced in ssr1 mutant; induced by nitric oxide independent of Yhb1; Spider biofilm induced		CTRG_06103
CPAR2_504080	-4.57625	1.13e-28	2.55e-26	0.0646982	0.873619	1	CPAG_03590	Ortholog(s) have plasma membrane localization	orf19.5447	HGT19	Putative MFS glucose/myo-inositol transporter; 20 member family; 12 transmembrane segments, extended N terminus; expressed in rich medium; Hap43, phagocytosis, rat catheter, Spider and flow model biofilm induced		CTRG_06168
CPAR2_503540	-4.57345	1.68e-26	3.2e-24	-0.0952687	0.846567	1	CPAG_03539	Ortholog(s) have dipeptide transmembrane transporter activity, tripeptide transporter activity and role in dipeptide transmembrane transport, tripeptide transport	orf19.6937	PTR22	Oligopeptide transporter involved in uptake of di-/tripeptides; regulated by Stp2 and Stp3; transcript induced upon phagocytosis by macrophage; repressed by Rim101 at pH 8; flow model biofilm induced	orf19.6937	CTRG_06212
CPAR2_503310	-1.05077	0.00149184	0.00614434	0.0116725	0.914261	1	CPAG_03515	Ortholog(s) have RNA binding activity, role in mRNA cleavage, mRNA polyadenylation, response to drug and cytosol, mRNA cleavage factor complex localization	orf19.6931		Putative cleavage factor I subunit; heterozygous null mutant exhibits hypersensitivity to parnafungin and cordycepin in the C. albicans fitness test
CPAR2_503350	-1.33366	0.000108074	0.000631249	-0.1351	0.680716	1	CPAG_03519	Ortholog(s) have protein serine/threonine kinase activity	orf19.5408	HRK1	Putative serine/threonine kinase; predicted role in cellular ion homeostasis; Spider biofilm repressed	orf19.5408
CPAR2_503420	-1.8278	1.24e-07	1.42e-06	-0.142146	0.615587	1	CPAG_03526	Ortholog(s) have thioredoxin peroxidase activity, role in cell redox homeostasis, cellular response to oxidative stress and nucleus localization	orf19.5417	DOT5	Putative nuclear thiol peroxidase; alkaline downregulated; sumoylation target; Spider and flow model biofilm induced
CPAR2_504040	-1.51588	4.28e-06	3.51e-05	-0.0552327	0.863611	1	CPAG_03586	Ortholog of C. albicans SC5314 : orf19.5442, C. dubliniensis CD36 : Cd36_80240, Candida tenuis NRRL Y-1498 : CANTEDRAFT_130872 and Debaryomyces hansenii CBS767 : DEHA2C06006g	orf19.5442		Ortholog of C. dubliniensis CD36 : Cd36_80240, C. parapsilosis CDC317 : CPAR2_504040, Candida tenuis NRRL Y-1498 : CANTEDRAFT_130872 and Debaryomyces hansenii CBS767 : DEHA2C06006g
CPAR2_504100	-1.58885	2.38e-06	2.07e-05	-0.0418894	0.897726	1	CPAG_03592	Ortholog(s) have enoyl-[acyl-carrier-protein] reductase activity, role in aerobic respiration, fatty acid biosynthetic process and mitochondrion localization	orf19.5450	ETR1	Putative 2-enoyl thioester reductase; protein present in exponential and stationary growth phase yeast cultures; rat catheter biofilm repressed
CPAR2_504110	-2.22995	6.85e-14	2.58e-12	-0.00829445	0.97803	1	CPAG_03593	Ortholog(s) have allantoinase activity and role in allantoin assimilation pathway, purine nucleobase catabolic process	orf19.5454	DAL1	Putative allantoinase; transcript regulated by Nrg1 and Mig1; macrophage/pseudohyphal-repressed
CPAR2_100100	-1.80467	3.19e-08	4.14e-07	0.0766767	0.675743	1	CPAG_02502	Ortholog(s) have ubiquitin-protein ligase activity, role in protein autoubiquitination, protein import into peroxisome matrix, receptor recycling, protein monoubiquitination and cytosol, nucleus, peroxisome localization	orf19.4041	PEX4	Putative peroxisomal ubiquitin conjugating enzyme; regulated by Sef1, Sfu1, and Hap43; rat catheter biofilm induced; Spider biofilm induced
CPAR2_502750	-1.11463	0.000830637	0.00369158	-0.0612028	0.797628	1	CPAG_03847	Ortholog(s) have unfolded protein binding activity, role in cellular response to drug, protein folding and chaperonin-containing T-complex, nucleus localization	orf19.4004	CCT3	Putative cytosolic chaperonin Cct ring complex subunit; mutation confers hypersensitivity to cytochalasin D
CPAR2_502740	-1.21102	9.6e-05	0.000574159	0.0631462	0.828014	1	CPAG_03846	Ortholog(s) have protein homodimerization activity, role in retrograde vesicle-mediated transport, Golgi to ER and Dsl1p complex, endoplasmic reticulum localization	orf19.4003	TIP20	Protein interacting with Sec20p, possibly involved in retrograde transport between the Golgi and the endoplasmic reticulum; similar to S. cerevisiae Tip20p
CPAR2_502580	-2.46307	0.000348642	0.00174528	-0.102194	0.894204	1	CPCR1|CPAG_03831	Carbonyl reductase	orf19.3997	ADH1	Alcohol dehydrogenase; oxidizes ethanol to acetaldehyde; at yeast cell surface; immunogenic in humans/mice; complements S. cerevisiae adh1 adh2 adh3 mutant; fluconazole, farnesol-induced; flow model biofilm induced; Spider biofilm repressed
CPAR2_101110	-1.28044	4.94e-05	0.000317852	-0.0253396	0.935875	1	CPAG_01994	Ortholog(s) have mitochondrion localization	orf19.3963		Ortholog of S. cerevisiae : FMP10, C. glabrata CBS138 : CAGL0F09163g, C. dubliniensis CD36 : Cd36_54380, C. parapsilosis CDC317 : CPAR2_101110 and Candida tenuis NRRL Y-1498 : CANTEDRAFT_123298
CPAR2_101070	-1.71268	2.9e-05	0.000197312	-0.057382	0.906727	1	CPAG_01998	Ortholog(s) have 6-phosphofructokinase activity, role in glycolysis, proton transport and 6-phosphofructokinase complex, mitochondrion localization	orf19.3967	PFK1	Phosphofructokinase alpha subinit; activated by fructose 2,6-bisphosphate, AMP, ATP inhibited; activity reduced on hyphal induction; phagocytosis-repressed; fluconazole, flow model biofilm induced; rat catheter and Spider biofilm repressed	orf19.3967
CPAR2_101480	-1.72925	7.04e-08	8.63e-07	0.0883206	0.743947	1	CPAG_00184	Ortholog(s) have 1-pyrroline-5-carboxylate dehydrogenase activity, role in glutamate biosynthetic process, hyphal growth, proline catabolic process to glutamate and cytosol, mitochondrial matrix localization	orf19.3974	PUT2	Putative delta-1-pyrroline-5-carboxylate dehydrogenase; alkaline upregulated; protein present in exponential and stationary growth phase yeast cultures; flow model biofilm induced; Spider biofilm induced
CPAR2_101470	-1.38341	3.69e-06	3.1e-05	-0.0779197	0.735056	1	CPAG_00183	Ortholog(s) have structural constituent of cytoskeleton activity, role in establishment of mitotic spindle orientation, nuclear migration and astral microtubule, cell cortex, dynactin complex, spindle pole body localization	orf19.3976		Ortholog(s) have structural constituent of cytoskeleton activity, role in establishment of mitotic spindle orientation, nuclear migration and astral microtubule, cell cortex, dynactin complex, spindle pole body localization
CPAR2_101120	-1.44359	0.000157828	0.00087284	0.0217461	0.930497	1	CPAG_01993	Ortholog(s) have mRNA 5'-UTR binding, translation repressor activity, nucleic acid binding activity	orf19.3959	SSD1	Protein with role in resistance to host antimicrobial peptides; virulence role in murine infection; functional homolog of S. cerevisiae Ssd1p, which suppresses various mutant phenotypes; constitutively expressed and not cell-cycle regulated
CPAR2_100870	-2.01177	8e-09	1.17e-07	-0.12105	0.709054	1	CPAG_02014	Mitochondrial succinate-fumarate transporter; role in ethanol and acetate utilization; present in purified mitochondrial nucleoids	orf19.3931	SFC1	Putative succinate-fumarate transporter; involved in repression of growth on sorbose; alkaline induced; rat catheter biofilm induced; Spider biofilm induced
CPAR2_100620	-1.28154	5.08e-05	0.000325304	-0.0139287	0.966435	1	CPAG_02552	Ortholog(s) have CTP synthase activity	orf19.3941	URA7	CTP synthase 1; flucytosine induced; protein present in exponential and stationary growth phase yeast cultures
CPAR2_101230	-1.7088	3.97e-09	6.18e-08	0.268931	0.252638	1	CPAG_01984	Ortholog(s) have proline dehydrogenase activity, role in proline catabolic process to glutamate and mitochondrion localization	orf19.4274	PUT1	Putative proline oxidase; alkaline upregulated by Rim101; flow model biofilm induced; Spider biofilm induced
CPAR2_201240	-2.31669	1.14e-11	2.9e-10	-0.0232304	0.958829	1	CPAG_03024	Ortholog(s) have glyoxysome localization	orf19.7288		Protein with predicted oxidoreductase and dehydrogenase domains; Hap43-repressed; Spider biofilm induced
CPAR2_701260	-1.70653	0.000157945	0.00087284	-0.0271215	0.950632	1	CPAG_04335	Ortholog(s) have thiamine pyrophosphate binding activity, role in hyphal growth, thiamine biosynthetic process and cytosol, nucleus localization	orf19.7324	THI13	Thiamin pyrimidine synthase; synthesis of the thiamine precursor hydroxymethylpyrimidine phosphate; single-turnover enzyme that provides histidine for HMP-P formation; induced by nitric oxide independent of Yhb1; Spider biofilm induced
CPAR2_701280	-2.40292	4.25e-13	1.42e-11	0.0608781	0.796224	1	CPAG_04337	Ortholog(s) have protein-lysine N-methyltransferase activity, role in peptidyl-lysine dimethylation and cytosol, nucleus localization	orf19.7326		Ortholog(s) have protein-lysine N-methyltransferase activity and role in peptidyl-lysine dimethylation, peptidyl-lysine monomethylation
CPAR2_701310	-3.10322	2.86e-20	2.76e-18	0.0991154	0.7528	1	CPAG_04340	Ortholog(s) have steroid binding activity	orf19.7323	CBP1	Corticosteroid binding protein; transcription induced at late log-phase or upon adherence to polystyrene; not induced by corticosterone; contains a possible NAD/FAD binding region; regulated by Nrg1, Tup1; Spider biofilm induced
CPAR2_701320	-1.63427	1.1e-06	1.05e-05	0.0177762	0.961796	1	CPAG_04341	Ortholog(s) have cytosol, nucleus, ribosome localization	orf19.7322		Protein of unknown function; S. cerevisae ortholog Ypl225w interacts with ribosomes; rat catheter biofilm induced
CPAR2_200840	-1.28512	0.000422496	0.0020591	0.0466415	0.840307	1	CPAG_02986	Ortholog(s) have role in aerobic respiration, ubiquinone biosynthetic process and mitochondrial inner membrane localization	orf19.6602		Ortholog(s) have role in ubiquinone-6 biosynthetic process and mitochondrial inner membrane localization
CPAR2_701120	-2.03762	4.21e-07	4.39e-06	0.128162	0.723078	1	CPAG_04321	Ortholog(s) have S-formylglutathione hydrolase activity, role in formaldehyde catabolic process and cytosol localization	orf19.6596		Putative esterase; possibly transcriptionally regulated by Tac1; induced by Mnl1 under weak acid stress; protein present in exponential and stationary growth phase yeast cultures; Spider biofilm repressed
CPAR2_701190	-1.03625	0.000995252	0.0043191	-0.00424173	0.98647	1	CPAG_04328	Ortholog(s) have phosphatidylinositol-3-phosphate binding, ubiquitin-protein ligase activity, role in protein ubiquitination and cytosol, fungal-type vacuole membrane, late endosome, nucleus localization	orf19.7547		Ortholog(s) have phosphatidylinositol-3-phosphate binding, ubiquitin protein ligase activity and role in cytoplasm protein quality control by the ubiquitin-proteasome system, protein ubiquitination
CPAR2_200790	-1.42751	6.22e-07	6.27e-06	0.0967629	0.707534	1	CPAG_02980	Ortholog(s) have RNA polymerase II core promoter proximal region sequence-specific DNA binding, more	orf19.7570	UGA3	Zn(II)2Cys6 transcription factor; required for utilization of gamma-aminobutyrate (GABA) as a nitrogen source; mutants display decreased CFU in mouse kidneys; Spider biofilm induced
CPAR2_200610	-3.23367	1.1e-17	7.13e-16	0.104769	0.710268	1	CPAG_01562	Ortholog(s) have role in mitochondrial respiratory chain complex IV assembly and mitochondrial intermembrane space, nucleus localization	orf19.7603		Protein with a predicted role in cytochrome c oxidase assembly; rat catheter biofilm induced
CPAR2_200580	-1.26839	0.000242471	0.0012698	0.0204042	0.937462	1	CPAG_01559	Ortholog(s) have ATPase activator activity, chaperone binding activity, role in protein folding, response to stress and cytosol localization	orf19.7602	AHA1	Putative Hsp90p co-chaperone; Hap43-repressed; heavy metal (cadmium) stress-induced; oxidative stress-induced via Cap1; rat catheter biofilm induced; flow model biofilm repressed
CPAR2_200420	-1.20459	0.00028219	0.0014533	-0.0309384	0.950965	1	CPAG_01544	Has domain(s) with predicted role in mitochondrion organization and mitochondrial inner membrane localization	orf19.7619		Protein with a mitochondrial distribution and morphology domain; possibly an essential gene, disruptants not obtained by UAU1 method; rat catheter and Spider biofilm induced
CPAR2_100040	-1.00618	0.00628308	0.0208096	-0.0132008	0.992306	1	CPAG_02496	Ortholog(s) have indoleamine 2,3-dioxygenase activity, role in 'de novo' NAD biosynthetic process from tryptophan, filamentous growth of a population of unicellular organisms in response to chemical stimulus and cytoplasm localization	orf19.583		Indoleamine 2,3-dioxygenase (IDO); rate-limiting enzyme of tryptophan catabolism via kynurenine; enzyme inhibition by 1-methyl-D,L-tryptophan increases hyphal growth; expressed in yeast and hyphae; rat catheter and Spider biofilm induced
CPAR2_603430	-1.73063	1.33e-06	1.25e-05	0.0430479	0.895835	1	CPAG_03746	Ortholog(s) have ubiquitin-protein ligase activity and role in protein ubiquitination, ubiquitin-dependent protein catabolic process via the multivesicular body sorting pathway	orf19.2131		Ortholog(s) have ubiquitin protein ligase activity
CPAR2_703270	-1.15754	0.000310829	0.00157503	0.031667	0.887335	1	CPAG_04669	Ortholog(s) have inositol-polyphosphate 5-phosphatase activity, phosphatidylinositol-3,5-bisphosphate 5-phosphatase activity and phosphatidylinositol-3-phosphatase activity, more	orf19.7052		Putative polyphosphatidylinositol phosphatase; possibly an essential gene, disruptants not obtained by UAU1 method
CPAR2_600280	-1.07029	0.00047447	0.00228827	-0.0844511	0.763862	1	CPAG_01363	Ortholog(s) have ribonuclease H activity and role in RNA catabolic process	orf19.5614		Putative ribonuclease H1; possibly an essential gene, disruptants not obtained by UAU1 method; flow model biofilm induced; Spider biofilm induced
CPAR2_401820	-1.35143	2.25e-06	1.97e-05	-0.0495981	0.879572	1	CPAG_04027	Ortholog(s) have role in cellular response to biotic stimulus, cellular response to starvation and filamentous growth of a population of unicellular organisms in response to biotic stimulus, more	orf19.3791	FGR10	Putative asparaginase; lacks ortholog in S. cerevisiae; transposon mutation affects filamentous growth; Spider biofilm induced
CPAR2_102330	-1.28051	5.6e-05	0.000353684	0.100466	0.723351	1	CPAG_02608	Ortholog(s) have mRNA binding activity	orf19.5381		Ortholog(s) have mRNA binding activity
CPAR2_404190	-1.60175	5.71e-07	5.79e-06	0.0511389	0.783094	1	CPAG_01183	Ortholog(s) have role in adhesion to host, cell-cell adhesion, filamentous growth, regulation of transcription, DNA-dependent and cytoplasm, nucleus localization	orf19.7436	AAF1	Possible regulatory protein; possible adhesin-like; Glu-rich domain; production in S. cerevisiae increases endothelial cell adherence and flocculence; flow model biofilm, alkaline or caspofungin induced
CPAR2_404230	-1.042	0.000214909	0.00114064	-0.0261094	0.91495	1	CPAG_01186	Ortholog(s) have oligopeptide-transporting ATPase activity	orf19.7440	HST6	ABC transporter related to mammalian P-glycoproteins; functional homolog of S. cerevisiae Ste6p (a-pheromone transporter); required for mating of MTLa cells; a-type specific, not regulated during white-opaque or yeast-hyphal switching
CPAR2_805800	-1.04563	0.000225964	0.00119181	-0.0416366	0.847772	1	CPAG_01679	Ortholog(s) have role in negative regulation of gluconeogenesis, proteasome-mediated ubiquitin-dependent protein catabolic process, protein targeting to vacuole, vacuolar protein catabolic process, vesicle fusion with vacuole	orf19.7445		Ortholog of S.c. Vid24; a peripheral membrane protein located at Vid (vacuole import and degradation) vesicles; regulated by Sef1, Sfu1, and Hap43; Spider biofilm induced
CPAR2_808510	-1.0758	0.000941399	0.00411261	0.0457142	0.8586	1	CPAG_02247	Ortholog(s) have glyoxysome localization	orf19.6830		Putative enoyl-CoA hydratase; Spider biofilm induced
CPAR2_808660	-3.26208	1.8e-15	8.45e-14	-0.00509624	0.992128	1	CPAG_02233	Ortholog(s) have alditol:NADP+ 1-oxidoreductase activity, role in D-xylose catabolic process, arabinose catabolic process, cellular response to oxidative stress and cytosol, nucleus localization	orf19.6816		Putative xylose and arabinose reductase; flow model biofilm induced; Spider biofilm repressed
CPAR2_301390	-3.59156	3.58e-25	5.42e-23	0.236641	0.356844	1	CPAG_03927	Has domain(s) with predicted substrate-specific transmembrane transporter activity, role in transmembrane transport and integral to membrane localization	orf19.7093	HGT13	Predicted sugar transporter, involved in glycerol utilization; member of the major facilitator superfamily; 12 transmembrane; gene has intron; oxidative stress-induced via Cap1p; expressed in rich medium, 2% glucose
CPAR2_808790	-1.03295	0.000834599	0.00370083	-0.1229	0.617873	1	CPAG_02220	Ortholog(s) have ADP-ribose diphosphatase activity, role in ribose phosphate metabolic process and cytosol, mitochondrion, nucleus localization	orf19.6796	YSA1	Predicted Nudix hydrolase family member with ADP-ribose pyrophosphatase activity; role in metabolism of O-acetyl-ADP-ribose to AMP and acetylated ribose 5'-phosphate; rat catheter biofilm repressed
CPAR2_808800	-1.5733	1.16e-06	1.1e-05	0.027183	0.90589	1	CPAG_02219	Ortholog of C. albicans SC5314 : orf19.6797, C. dubliniensis CD36 : Cd36_86960, Candida tenuis NRRL Y-1498 : CANTEDRAFT_113621 and Debaryomyces hansenii CBS767 : DEHA2F02486g	orf19.6797		Ortholog of C. dubliniensis CD36 : Cd36_86960, C. parapsilosis CDC317 : CPAR2_808800, Candida tenuis NRRL Y-1498 : CANTEDRAFT_113621 and Debaryomyces hansenii CBS767 : DEHA2F02486g
CPAR2_808950	-1.44876	1.14e-06	1.08e-05	-0.0573434	0.829348	1	CPAG_02204	Ortholog(s) have ferrochelatase activity, precorrin-2 dehydrogenase activity, role in cellular response to cadmium ion, detoxification of cadmium ion, siroheme biosynthetic process, sulfate assimilation and cytosol, nucleus localization	orf19.6780	MET8	Putative bifunctional dehydrogenase and ferrochelatase with a predicted role in siroheme biosynthesis; regulated by Gcn2p and Gcn4p
CPAR2_808280	-1.48223	2.66e-07	2.87e-06	0.118005	0.602786	1	CPAG_00240	Ortholog(s) have role in cellular response to pH, filamentous growth of a population of unicellular organisms in response to pH, negative regulation of transcription from RNA polymerase II promoter, pathogenesis and nucleus localization	orf19.6734	TCC1	Putative transcription factor/corepressor; regulation of filamentation and virulence; interacts with Tup1; regulates hypha-specific gene expression; contains 4 tetratricopeptide repeat (TPR) motifs; flucytosine repressed; Tbp1-induced
CPAR2_808270	-1.10953	0.00137974	0.00575495	-0.17091	0.573721	1	CPAG_00241	Ortholog(s) have cytosol, nucleus localization	orf19.6732		Ortholog(s) have thiamine phosphate phosphatase activity and role in phosphate ion transport
CPAR2_808260	-1.18337	0.000522186	0.00247744	0.0568342	0.811728	1		Ortholog of C. albicans SC5314 : orf19.6731.1, C. dubliniensis CD36 : Cd36_87460, Debaryomyces hansenii CBS767 : DEHA2F07084g and Pichia stipitis Pignal : psti_CGOB_00185	orf19.6731.1		Ortholog of C. dubliniensis CD36 : Cd36_87460, C. parapsilosis CDC317 : CPAR2_808260, Debaryomyces hansenii CBS767 : DEHA2F07084g and Pichia stipitis Pignal : psti_CGOB_00185
CPAR2_808250	-2.91752	4.64e-14	1.8e-12	-0.0975386	0.752477	1	CPAG_00242	Ortholog of C. albicans SC5314 : orf19.6731, C. dubliniensis CD36 : Cd36_87470, Candida tenuis NRRL Y-1498 : CANTEDRAFT_116900 and Debaryomyces hansenii CBS767 : DEHA2F07106g	orf19.6731		Protein of unknown function; repressed by alpha pheromone in SpiderM medium; Spider biofilm induced
CPAR2_808190	-1.53488	4.49e-07	4.62e-06	0.029677	0.885669	1	CPAG_00248	Ortholog of C. albicans SC5314 : orf19.6723, C. dubliniensis CD36 : Cd36_87530, Candida tenuis NRRL Y-1498 : CANTEDRAFT_111859 and Debaryomyces hansenii CBS767 : DEHA2F05324g	orf19.6723		Protein of unknown function; Spider biofilm induced
CPAR2_808020	-1.62371	4.45e-06	3.63e-05	-0.0316146	0.969587	1	CPAG_01131	Ortholog(s) have role in filamentous growth of a population of unicellular organisms, glucose transport, negative regulation of filamentous growth of a population of unicellular organisms, signal transduction	orf19.6173	STD1	Putative transcription factor; involved in control of glucose-regulated gene expression; repressed by Rgt1; Spider biofilm induced
CPAR2_302555	-3.0073	3.38e-19	2.81e-17	-0.133403	0.667266	1		Ortholog(s) have RNA polymerase II repressing transcription factor binding activity, role in positive regulation of sterol import by positive regulation of transcription from RNA polymerase II promoter and cytoplasm, nucleus localization	orf19.4342	SUT1	Zn2Cys6 transcription factor involved in sterol uptake; flow model biofilm induced; Spider biofilm repressed
CPAR2_302890	-1.74519	6.35e-09	9.52e-08	0.125208	0.638092	1	CPAG_03393	Ortholog(s) have cytosol, nucleus localization	orf19.6679		Has domain(s) with predicted metal ion binding activity
CPAR2_302730	-1.29658	1.94e-05	0.00013823	0.0555814	0.804492	1	CPAG_00351	Ortholog of C. albicans SC5314 : orf19.6681, C. dubliniensis CD36 : Cd36_53400, Candida tenuis NRRL Y-1498 : CANTEDRAFT_118757 and Debaryomyces hansenii CBS767 : DEHA2F11990g	orf19.6681		Protein of unknown function; Spider biofilm induced
CPAR2_503040	-2.74211	9.49e-11	2.07e-09	0.0252758	0.929775	1	CPAG_03876	Ortholog(s) have 3-hydroxyacyl-CoA dehydrogenase activity, 3-hydroxybutyryl-CoA epimerase activity, enoyl-CoA hydratase activity	orf19.1288	FOX2	3-hydroxyacyl-CoA epimerase; fatty acid beta-oxidation; induced by phagocytosis; regulated by Mig1, by white-opaque switch, by DNA methylation; transcriptional activation by oleate requires Ctf1; rat catheter and Spider biofilm induced
CPAR2_805420	-1.74074	4.19e-08	5.33e-07	0.0120627	0.948641	1	CPAG_03245	Has domain(s) with predicted catalytic activity and role in metabolic process	orf19.7156	FAA2-3	Predicted acyl CoA synthetase
CPAR2_210410	-1.27329	0.000263486	0.00136411	-0.0384799	0.947172	1	CPAG_03091	Ortholog(s) have role in filamentous growth	orf19.4445		Protein of unknown function; Plc1p-regulated; expression induced early upon infection of reconstituted human epithelium (RHE), while expression of the C. dubliniensis ortholog is not; mutant is viable; Spider biofilm induced
CPAR2_206920	-1.28371	4.96e-05	0.000318767	0.0524462	0.787854	1	CPAG_01244	Ortholog(s) have phosphatidylinositol-3-phosphate binding activity, role in late endosome to Golgi transport, protein localization and cytosol, endosome, nucleus localization	orf19.5114		Sorting nexin; role in maintaining late-Golgi resident enzymes in their proper location by recycling molecules from the prevacuolar compartment; Spider biofilm induced
CPAR2_600150	-1.17365	0.000205138	0.0010937	-0.0836922	0.736873	1	CPAG_00386	Has domain(s) with predicted oxidoreductase activity and role in metabolic process	orf19.5763		Has domain(s) with predicted oxidoreductase activity and role in metabolic process
CPAR2_600480	-1.18916	0.00107324	0.00460267	0.0118204	0.948869	1	CPAG_01383	Ortholog(s) have glycine hydroxymethyltransferase activity, role in one-carbon metabolic process and cytoplasm, mating projection tip, plasma membrane localization	orf19.5750	SHM2	Cytoplasmic serine hydroxymethyltransferase; complements glycine auxotrophy of S. cerevisiae shm1 shm2 gly1-1 mutant; antigenic; farnesol-upregulated in biofilm; stationary-phase enriched protein; rat catheter and Spider biofilm repressed
CPAR2_601220	-1.73824	2.01e-08	2.73e-07	0.0953356	0.730125	1	CPAG_00814	Ortholog(s) have role in budding cell apical bud growth, cellular response to stress, hyphal growth, interaction with host, protein targeting to vacuole, regulation of cell size and retrograde transport, more	orf19.5568	VPS51	Protein with a role in vacuolar function; null mutant has defect in damaging oral epithelial and vascular endothelial cells; required for normal hyphal growth and stress resistance; induced in presence of host oral or vascular cells
CPAR2_601180	-2.43103	1.37e-13	4.9e-12	0.0315886	0.8531	1	CPAG_00818	Has domain(s) with predicted 3-hydroxyisobutyrate dehydrogenase activity, coenzyme binding, phosphogluconate dehydrogenase (decarboxylating) activity and role in pentose-phosphate shunt, valine metabolic process	orf19.5565	HPD1	3-hydroxypropionate dehydrogenase; involved in degradation of toxic propionyl-CoA; rat catheter and Spider biofilm induced
CPAR2_302610	-1.36632	8.03e-06	6.11e-05	0.0956458	0.7077	1	CPAG_00340	Ortholog of C. albicans SC5314 : orf19.1943, C. dubliniensis CD36 : Cd36_51070, Candida orthopsilosis Co 90-125 : CORT_0E04770 and Spathaspora passalidarum NRRL Y-27907 : SPAPADRAFT_50634	orf19.1943		Ortholog of C. parapsilosis CDC317 : CPAR2_302610, C. dubliniensis CD36 : Cd36_51070, Candida orthopsilosis Co 90-125 : CORT_0E04770 and Spathaspora passalidarum NRRL Y-27907 : SPAPADRAFT_50634
CPAR2_501850	-1.82125	0.00941572	0.0287638	-0.702593	0.260317	1	CPAG_05430	Ortholog of C. albicans SC5314 : orf19.1969/CCW14, C. dubliniensis CD36 : Cd36_51300, Candida tenuis NRRL Y-1498 : CANTEDRAFT_113633 and Pichia stipitis Pignal : PICST_61692	orf19.1969	CCW14	Putative mannoprotein of cell wall with role in response to stress; increased mRNA abundance observed in cyr1 homozygous mutant (hyphal or yeast-form cells) and in ras1 homozygous mutant (yeast-form cells)
CPAR2_501845	-1.55045	1.87e-06	1.67e-05	-0.0488961	0.881978	1		Ortholog(s) have peptide alpha-N-acetyltransferase activity, role in N-terminal protein amino acid acetylation and NatC complex localization	orf19.1968.1		Predicted non-catalytic subunit of N-terminal acetyltransferase; Spider biofilm induced
CPAR2_101600	-1.2529	1.18e-05	8.68e-05	-0.0762938	0.751081	1	CPAG_00489	Ortholog(s) have role in RNA Polymerase I assembly, RNA Polymerase II core complex assembly, RNA Polymerase III assembly, formation of translation preinitiation complex and cytoplasm, cytosolic ribosome localization	orf19.3170		Ortholog(s) have role in RNA polymerase I assembly, RNA polymerase II core complex assembly, RNA polymerase III assembly and formation of translation preinitiation complex, more
CPAR2_101620	-2.92755	9.07e-10	1.6e-08	-0.0425882	0.962082	1	CPAG_00487	Ortholog(s) have acetate CoA-transferase activity, acetyl-CoA hydrolase activity, succinyl-CoA hydrolase activity	orf19.3171	ACH1	Acetyl-coA hydrolase; acetate utilization; nonessential; soluble protein in hyphae; antigenic in human; induced on polystyrene adherence; farnesol-, ketoconazole-induced; no human or murine homolog; stationary phase-enriched protein
CPAR2_303530	-1.36344	0.000487014	0.00234142	-0.0348797	0.89578	1	CPAG_03329	Ortholog(s) have ATPase inhibitor activity, Hsp70 protein binding, Hsp90 protein binding, mRNA binding activity, role in protein folding and cytosol, nucleus localization	orf19.3192	STI1	Protein that interacts with Cdc37 and Crk1 in two-hybrid; may be involved in Cdc37 chaperone activity; soluble protein in hyphae; protein in exponential and stationary phase yeast cultures; YNB biofilm induced; Spider biofilm induced
CPAR2_303650	-1.67421	7.57e-07	7.52e-06	-0.0364242	0.895103	1	CPAG_03319	Ortholog(s) have unfolded protein binding activity, role in protein folding and chaperonin-containing T-complex, nucleus localization	orf19.3206	CCT7	Cytosolic chaperonin Cct ring complex; protein is present in exponential and stationary growth phase yeast cultures; sumoylation target
CPAR2_303720	-1.01008	0.00301502	0.0112967	0.0568477	0.846406	1	CPAG_03312	Ortholog(s) have role in protein complex assembly, protein import into mitochondrial outer membrane	orf19.925	SAM51	Component of the SAM complex involved in mitochondrial protein import, involved in beta-barrel protein assembly; member of the Omp85 protein family
CPAR2_303980	-2.51895	5.83e-17	3.44e-15	-0.0108307	0.968078	1	CPAG_02155	Ortholog of C. albicans SC5314 : orf19.935/AGA1, C. dubliniensis CD36 : Cd36_50540, Candida tenuis NRRL Y-1498 : CANTEDRAFT_115902 and Debaryomyces hansenii CBS767 : DEHA2E12386g	orf19.935	AGA1	Protein with some similarity to agglutinin subunit; expression regulated upon white-opaque switch; Spider biofilm induced
CPAR2_303970	-2.1355	9.94e-12	2.57e-10	0.101228	0.694163	1	CPAG_02154	Ortholog of C. albicans SC5314 : orf19.934, C. dubliniensis CD36 : Cd36_50550, Candida tenuis NRRL Y-1498 : CANTEDRAFT_117099 and Debaryomyces hansenii CBS767 : DEHA2E12342g	orf19.934		Predicted ORF from Assembly 19; removed from Assembly 20; subsequently reinstated in Assembly 21 and merged with orf19.2224, based on comparative genome analysis; flow model biofilm repressed
CPAR2_303950	-1.42863	9.59e-06	7.23e-05	0.0502339	0.832242	1	CPAG_02152	Putative phospholipid-translocating ATPase; expression increased in fluconazole and voriconazole resistant strains	orf19.932		Putative aminophospholipid translocase (flippase); merged with orf19.2226 in Assembly 21; possibly an essential gene, disruptants not obtained by UAU1 method
CPAR2_302700	-1.14277	0.000311589	0.00157503	0.0896206	0.758546	1	CPAG_00349	Ortholog(s) have endoplasmic reticulum localization	orf19.5683		Putative integral membrane protein of unknown function; clade-associated gene expression; Spider biofilm induced
CPAR2_502320	-1.67328	1.94e-07	2.14e-06	0.0189799	0.918615	1	CPAG_03806	Ortholog(s) have mitochondrion localization	orf19.5688		Predicted ORF from Assembly 19; removed from Assembly 20; subsequently reinstated in Assembly 21 based on comparative genome analysis
CPAR2_704270	-1.09304	0.000528666	0.00249415	0.0897522	0.775652	1	CPAG_03415	Ortholog of C. albicans SC5314 : orf19.5157, C. dubliniensis CD36 : Cd36_72700, Candida tenuis NRRL Y-1498 : CANTEDRAFT_120092 and Debaryomyces hansenii CBS767 : DEHA2C17424g	orf19.5157		Protein with a protein tyrosine phosphatase-like protein domain; putative membrane-spanning regions; rat catheter biofilm induced
CPAR2_704250	-1.68303	2.38e-07	2.58e-06	0.0870283	0.695883	1	CPAG_03417	Ortholog(s) have gamma-glutamyltransferase activity, omega peptidase activity, role in glutathione catabolic process and cytoplasm localization	orf19.5159	DUG3	Putative glutamine amidotransferase (GATase II); role in glutathione catabolism;
CPAR2_704130	-1.57421	1.01e-06	9.79e-06	0.129699	0.636522	1	CPAG_03428	Ortholog(s) have role in cellular response to biotic stimulus, cellular response to drug and cellular response to oxidative stress, more	orf19.5133	ZCF29	Zn(II)2Cys6 transcription factor; mutants sensitive to caffeine, menadione, beauvericin;resistant to fenpropimorph; Hap43-repressed; mutants have decreased CFU in mouse kidneys and defects in filamentous growth; Spider biofilm induced
CPAR2_704100	-1.1284	0.000133351	0.000756764	-0.0392655	0.888599	1	CPAG_03431	Ortholog of C. albicans SC5314 : orf19.5129, C. dubliniensis CD36 : Cd36_72910, Candida tenuis NRRL Y-1498 : CANTEDRAFT_113193 and Debaryomyces hansenii CBS767 : DEHA2E23100g	orf19.5129		Ortholog of C. dubliniensis CD36 : Cd36_72910, C. parapsilosis CDC317 : CPAR2_704100, Candida tenuis NRRL Y-1498 : CANTEDRAFT_113193 and Debaryomyces hansenii CBS767 : DEHA2E23100g
CPAR2_703940	-1.1118	0.0117091	0.034433	0.00500974	0.978231	1	CPAG_03446	Ortholog(s) have serine-type endopeptidase activity	orf19.7196		Putative vacuolar protease; upregulated in the presence of human neutrophils; Spider biofilm induced
CPAR2_702600	-1.12715	0.000669392	0.00305549	0.0154835	0.932342	1	CPAG_04734	Ortholog(s) have protein disulfide isomerase activity, thiol oxidase activity, role in oxidation-reduction process and integral to endoplasmic reticulum membrane localization	orf19.6552		Flavin-linked sulfhydryl oxidase; predicted localization to endoplasmic reticulum lumen; involved in disulfide bond formation within the ER; Spider biofilm induced
CPAR2_301220	-1.7856	0.00550834	0.0186948	0.23626	0.560794	1	CPAG_03910	Ortholog(s) have endoplasmic reticulum localization	orf19.6502		Short-chain dehydrogenase/reductase; upregulation correlates with clinical development of fluconazole resistance
CPAR2_301190	-1.02718	0.00140198	0.0058312	-0.0998392	0.713419	1	CPAG_03907	Ortholog(s) have role in RNA polymerase II complex localization to nucleus, RNA polymerase III complex localization to nucleus and DNA-directed RNA polymerase II, holoenzyme, cytoplasm localization	orf19.6498		Ortholog(s) have role in protein import into nucleus and cytoplasm, nucleus localization
CPAR2_301170	-1.22249	2.45e-05	0.000169912	-0.141422	0.569388	1	CPAG_03905	Ortholog(s) have RNA binding activity, role in cytoplasmic sequestering of protein, invasive growth in response to glucose limitation, pseudohyphal growth, regulation of cell size and cytoplasm localization	orf19.6494	WHI3	Putative RNA binding protein; induced during infection of murine kidney, compared to growth in vitro; has murine homolog
CPAR2_703150	-1.85943	6.65e-05	0.000412139	-0.00759887	0.993699	1	CPAG_04681	Ortholog(s) have ATPase activity, coupled, chaperone binding, unfolded protein binding activity	orf19.6515	HSP90	Essential chaperone, regulates several signal transduction pathways and temperature-induced morphogenesis; activated by heat shock, stress; localizes to surface of hyphae, not yeast cells; mediates echinocandin and biofilm azole resistance
CPAR2_703580	-1.47229	3.17e-07	3.39e-06	-0.0550696	0.810114	1	CPAG_03481	Has domain(s) with predicted carbon-nitrogen ligase activity, with glutamine as amido-N-donor, hydrolase activity, acting on carbon-nitrogen (but not peptide) bonds, in linear amides activity	orf19.5169		Has domain(s) with predicted amidase activity, carbon-nitrogen ligase activity, with glutamine as amido-N-donor activity
CPAR2_703500	-1.13901	0.000871764	0.00384253	-0.0447879	0.927709	1	CPAG_03489	Ortholog(s) have gamma-butyrobetaine dioxygenase activity, role in carnitine biosynthetic process and mitochondrion localization	orf19.7131		Butyrobetaine dioxygenase, the fourth enzyme of the carnitine biosynthesis pathway
CPAR2_703490	-2.22777	5.67e-09	8.58e-08	0.271165	0.391946	1		Ortholog of C. albicans SC5314 : orf19.7130, C. dubliniensis CD36 : Cd36_73980, Lodderomyces elongisporus NRLL YB-4239 : LELG_05146 and Candida tropicalis MYA-3404 : CTRG_04971	orf19.7130		Protein of unknown function; Hap43-repressed gene
CPAR2_300050	-2.09118	0.00680005	0.0221723	-0.245733	0.783645	1	CPAG_00615	Ortholog of C. albicans SC5314 : orf19.7123, C. dubliniensis CD36 : Cd36_70240, Candida tenuis NRRL Y-1498 : CANTEDRAFT_116358 and Pichia stipitis Pignal : PICST_33982	orf19.7123		Protein of unknown function; Spider biofilm repressed
CPAR2_300040	-1.21731	0.000353823	0.00176374	-0.016284	0.947861	1	CPAG_00614	Ortholog(s) have GTPase activator activity, cytoskeletal protein binding, lipid binding activity	orf19.7124	RVS161	Protein required for endocytosis; contains a BAR domain, which is found in proteins involved in membrane curvature; null mutant exhibits defects in hyphal growth, virulence, cell wall integrity, and actin patch localization
CPAR2_805510	-1.08728	0.000755291	0.00341588	0.0381024	0.874644	1	CPAG_03236	Ortholog(s) have 3-isopropylmalate dehydrogenase activity, role in glyoxylate cycle, leucine biosynthetic process, pathogenesis and cytosol localization	orf19.7080	LEU2	Isopropyl malate dehydrogenase; leucine biosynthesis; induced by human whole blood or PMNs; protein level decreases in stationary phase; GlcNAc-induced protein; flow model biofilm repressed
CPAR2_301380	-2.02816	5.47e-09	8.34e-08	0.0720127	0.821849	1	CPAG_03926	Ortholog(s) have protein transporter activity, role in transcription factor import into nucleus and cytosol, nuclear envelope localization	orf19.7086		Ortholog(s) have protein transporter activity, role in protein import into nucleus and cytoplasm, nucleus localization
CPAR2_301620	-2.12748	6.19e-09	9.3e-08	0.0624685	0.793437	1	CPAG_03950	Ortholog(s) have mitochondrion localization	orf19.7092		Putative NAD dependent epimerase/dehydratase family protein; Spider biofilm repressed
CPAR2_301530	-1.81353	3.27e-09	5.17e-08	0.0505852	0.857935	1	CPAG_03941	Ortholog of C. albicans SC5314 : orf19.7032, C. dubliniensis CD36 : Cd36_70790, Candida tenuis NRRL Y-1498 : CANTEDRAFT_94947 and Debaryomyces hansenii CBS767 : DEHA2A05258g	orf19.7032		Ortholog of C. dubliniensis CD36 : Cd36_70790, C. parapsilosis CDC317 : CPAR2_301530, Candida tenuis NRRL Y-1498 : CANTEDRAFT_94947 and Debaryomyces hansenii CBS767 : DEHA2A05258g
CPAR2_301460	-1.25764	8.65e-05	0.000520707	-0.0133577	0.988811	1	CPAG_03934	Ortholog(s) have guanine deaminase activity, role in cellular response to drug and cytosol localization	orf19.7029		Putative guanine deaminase; mutation confers hypersensitivity to toxic ergosterol analog; Spider biofilm induced
CPAR2_301410	-1.40937	6.37e-06	5e-05	0.100403	0.655596	1	CPAG_03929	Ortholog(s) have ATPase activity, DNA binding, nucleosome binding activity, role in chromatin remodeling and Isw1 complex localization	orf19.7023		Ortholog of S. cerevisiae Ioc4, a protein that influences gene expression through chromatin remodeling; oxidative stress-induced via Cap1
CPAR2_300930	-1.74923	7.09e-08	8.66e-07	-0.0871466	0.76915	1	CPAG_01658	Ortholog(s) have ATPase activity, protein heterodimerization activity, role in fatty acid metabolic process, protein import into peroxisome matrix, receptor recycling and cytosol, peroxisomal membrane localization	orf19.6460	PEX1	Peroxisomal ATPase involved in import of peroxisomal matrix proteins; involved in oxidative stress tolerance
CPAR2_300510	-3.35388	2.71e-19	2.29e-17	-0.00975509	0.937872	1	CPAG_00400	Ortholog(s) have unfolded protein binding activity, role in mitochondrial proton-transporting ATP synthase complex assembly and mitochondrion localization	orf19.6916		Ortholog(s) have unfolded protein binding activity, role in mitochondrial proton-transporting ATP synthase complex assembly and mitochondrion localization
CPAR2_300520	-2.17405	2.84e-11	6.68e-10	0.116815	0.623533	1	CPAG_00399	Ortholog(s) have chaperone binding activity, role in protein folding, protein import into mitochondrial matrix, protein stabilization, response to unfolded protein and mitochondrial matrix localization	orf19.6917		Putative heat shock protein with a zinc finger motif; required for protein import into mitochondria in S. cerevisiae; Spider biofilm induced
CPAR2_300530	-1.15559	0.000204123	0.00109058	0.0358837	0.850956	1	CPAG_00398	Ortholog of C. albicans SC5314 : orf19.6918, C. dubliniensis CD36 : Cd36_71200, Candida tenuis NRRL Y-1498 : CANTEDRAFT_96125 and Debaryomyces hansenii CBS767 : DEHA2F21626g	orf19.6918		Protein of unknown function; Hap43-induced gene; Spider biofilm induced
CPAR2_300330	-2.17184	1.33e-10	2.78e-09	0.0670205	0.808255	1	CPAG_00643	Ortholog(s) have role in reciprocal meiotic recombination	orf19.7006		Ortholog(s) have role in reciprocal meiotic recombination
CPAR2_300550	-1.78426	1.08e-07	1.25e-06	-0.0509942	0.850194	1	CPAG_00396	Ortholog(s) have ATPase activity, GTPase activity, role in RNA polymerase II complex localization to nucleus, mitotic sister chromatid cohesion and cytosol localization	orf19.6463		Putative ortholog of S. cerevisiae Npa3p; possibly essential for growth (however, depletion mutant is viable)
CPAR2_103690	-1.89619	9.3e-10	1.63e-08	0.0612846	0.827153	1	CPAG_00968	Ortholog(s) have cell surface, extracellular region, yeast-form cell wall localization	orf19.2451	PGA45	Putative GPI-anchored cell wall protein; repressed in core caspofungin response; Hog1-induced; regulated by Ssn6; Mob2-dependent hyphal regulation; flow model biofilm induced
CPAR2_107580	-2.83587	6.26e-17	3.66e-15	-0.148576	0.529101	1	CPAG_05000	Ortholog of C. albicans SC5314 : orf19.2461/PRN4, C. dubliniensis CD36 : Cd36_05540, Pichia stipitis Pignal : PICST_28358 and Candida guilliermondii ATCC 6260 : PGUG_05543	orf19.2461	PRN4	Protein with similarity to pirins; induced by benomyl treatment; flow model biofilm repressed
CPAR2_107450	-1.03253	0.00962882	0.0293172	0.0197423	0.902849	1	CPAG_04989	Ortholog of C. albicans SC5314 : orf19.2481, C. dubliniensis CD36 : Cd36_05370, Lodderomyces elongisporus NRLL YB-4239 : LELG_01723 and Candida orthopsilosis Co 90-125 : CORT_0B08650	orf19.2481		Protein of unknown function; Spider biofilm induced
CPAR2_109680	-1.17153	7.12e-05	0.000438904	0.01576	0.968728	1	CPAG_00281	Has domain(s) with predicted 1,3-beta-D-glucan synthase activity, role in (1->3)-beta-D-glucan biosynthetic process and 1,3-beta-D-glucan synthase complex localization	orf19.2495	GSL1	Beta-1,3-glucan synthase subunit; 10 predicted transmembrane regions; caspofungin induced; repressed by yeast-to-hypha transition; young biofilm repressed, induced by biofilm drug exposure; Bcr1-repressed in RPMI a/a biofilms
CPAR2_108690	-1.95362	4.44e-08	5.62e-07	-0.0488618	0.903128	1	CPAG_00962	Ortholog(s) have 3-hydroxyisobutyryl-CoA hydrolase activity, role in stress-activated MAPK cascade and mitochondrial ribosome localization	orf19.3029	EHD3	Predicted 3-hydroxyisobutyryl-CoA hydrolase; mitochondrially localized; Spider biofilm induced
CPAR2_108700	-2.07097	9.99e-11	2.15e-09	0.0988035	0.665892	1	CPAG_00963	Ortholog(s) have phosphatidylinositol binding activity	orf19.3030		Ortholog(s) have phosphatidylinositol-3,5-bisphosphate binding, phosphatidylinositol-3-phosphate binding, phosphatidylinositol-4-phosphate binding activity
CPAR2_108530	-1.56427	4.9e-06	3.94e-05	0.036578	0.871014	1	CPAG_00947	Ortholog(s) have role in cellular response to cadmium ion, detoxification of cadmium ion, ubiquinone biosynthetic process and mitochondrial inner membrane localization	orf19.3008	COQ4	Protein with a putative role in coenzyme Q biosynthesis; transcriptionally induced by interaction with macrophage; Hap43p-repressed gene
CPAR2_107160	-1.68849	0.000503923	0.00240627	0.0169866	0.953643	1	CPAG_04960	Ortholog(s) have voltage-gated anion channel activity and role in DNA transport, apoptotic process, cell redox homeostasis, ion transport, mitochondrion organization	orf19.1042	POR1	Mitochondrial outer membrane porin; in detergent-resistant membrane fraction (possible lipid raft component); antigenic in human, mouse; Hap43p-induced; flucytosine-, macrophage-, farnesol- induced; fluconazole, caspofungin repressed
CPAR2_107140	-2.02655	6.65e-10	1.23e-08	0.0372527	0.867254	1	CPAG_04958	Has domain(s) with predicted hydrolase activity	orf19.1049		Predicted NUDIX hydrolase domain; Hap43-induced
CPAR2_106890	-1.18041	0.000148521	0.000827737	0.0292744	0.902027	1	CPAG_04932	Ortholog(s) have cytoplasm localization	orf19.1070		Ortholog(s) have role in phospholipid translocation, retrograde transport, endosome to Golgi and endosome, trans-Golgi network localization
CPAR2_105170	-1.01638	0.00125228	0.0052944	-0.0724144	0.801822	1	CPAG_03660	Ortholog(s) have structural constituent of ribosome activity and mitochondrial small ribosomal subunit localization	orf19.5201		Ortholog(s) have structural constituent of ribosome activity and mitochondrial small ribosomal subunit localization
CPAR2_105480	-2.30682	1.3e-12	3.89e-11	0.0462506	0.837453	1	CPAG_03631	Protein of unknown function; expression increased in fluconazole and voriconazole resistant strains	orf19.6838		Putative protein of unknown function, transcript upregulated in clinical isolates from HIV+ patients with oral candidiasis; Spider biofilm induced
CPAR2_105270	-4.04979	1.23e-15	6.14e-14	-0.13589	0.779439	1	CPAG_03650	Ortholog(s) have isocitrate lyase activity, role in acetate catabolic process, carbon utilization, fatty acid catabolic process, glyoxylate cycle, pathogenesis and cytosol, glyoxysome, peroxisomal matrix localization	orf19.6844	ICL1	Isocitrate lyase; glyoxylate cycle enzyme; required for virulence in mice; induced upon phagocytosis by macrophage; farnesol regulated; Pex5-dependent peroxisomal localization; stationary phase enriched; rat catheter, Spider biofilm induced
CPAR2_106690	-2.91286	1.35e-18	1.05e-16	0.0660522	0.805642	1		Ortholog(s) have L-aspartate transmembrane transporter activity, L-glutamate transmembrane transporter activity and role in L-aspartate transport, L-glutamate transport, cellular response to drug	orf19.2942	DIP5	Dicarboxylic amino acid permease; mutation confers hypersensitivity to toxic ergosterol analog; induced upon phagocytosis by macrophage; Gcn4-regulated; upregulated by Rim101 at pH 8; rat catheter and Spider biofilm induced
CPAR2_106260	-1.98686	2.33e-09	3.8e-08	-0.00622206	0.999441	1	CPAG_04868	Ortholog(s) have cytosol, nucleus localization	orf19.3684		Putative oxidoreductase; Spider biofilm induced
CPAR2_106310	-1.12872	0.000350326	0.00174983	0.00679819	0.972002	1	CPAG_04873	Ortholog(s) have cytosol localization	orf19.3689		Putative protein similar to 6-phosphofructo-2-kinase/fructose-2,6-bisphosphatase; expression downregulated in an ssr1 null mutant
CPAR2_106120	-1.61558	0.000589426	0.00273275	0.136025	0.705912	1	CPAG_04854	Ortholog(s) have protein serine/threonine kinase activity	orf19.3669	SHA3	Putative ser/thr kinase involved in glucose transport; Tn mutation affects filamentous growth; fluconazole-induced; ketoconazole-repressed; induced in by alpha pheromone in SpiderM; possibly essential; flow model biofilm induced
CPAR2_106770	-1.02501	0.000883842	0.00388706	-0.17156	0.514926	1	CPAG_04920	Ortholog(s) have RNA polymerase II core binding, RNA polymerase II regulatory region DNA binding, core RNA polymerase II recruiting transcription factor activity	orf19.4537		Ortholog(s) have RNA polymerase II complex recruiting activity, RNA polymerase II regulatory region DNA binding activity
CPAR2_108940	-1.78891	8.11e-09	1.19e-07	0.0160387	0.929229	1	CPAG_00918	Ortholog(s) have role in chromatin remodeling and ASTRA complex, mitochondrion localization	orf19.3062		Ortholog(s) have role in chromatin remodeling and ASTRA complex, TORC2 complex localization
CPAR2_109010	-1.19886	0.00269723	0.0102903	0.0243263	0.91284	1	CPAG_00924	Ortholog of C. albicans SC5314 : orf19.3053, C. dubliniensis CD36 : Cd36_03300, Pichia stipitis Pignal : PICST_30667 and Candida guilliermondii ATCC 6260 : PGUG_00755	orf19.3053		Protein of unknown function; present in exponential and stationary phase yeast; identified in extracts from biofilm and planktonic cells; flow model biofilm induced gene; GlcNAc-induced protein
CPAR2_107690	-1.04897	0.000996895	0.00432305	-0.0396558	0.856872	1	CPAG_05010	Ortholog of C. albicans SC5314 : orf19.419, C. dubliniensis CD36 : Cd36_05170, Debaryomyces hansenii CBS767 : DEHA2A02376g and Pichia stipitis Pignal : PICST_28394	orf19.419		Protein of unknown function; flow model biofilm induced; Spider biofilm induced
CPAR2_107700	-1.04941	0.000434424	0.00211026	0.0998677	0.691501	1	CPAG_05011	Ortholog(s) have transcription cofactor activity and role in UFP-specific transcription factor mRNA processing involved in endoplasmic reticulum unfolded protein response, histone acetylation	orf19.422	SPT20	Putative transcription factor; downregulated upon adherence to polystyrene; flucytosine repressed
CPAR2_107720	-1.20497	0.000785021	0.00353679	0.0620886	0.860837	1	CPAG_05013	Ortholog(s) have cytosol, mitochondrion, nucleus localization	orf19.424	TRP99	Putative thioredoxin peroxidase/alkyl hydroperoxide reductase; induced in low iron; regulated by Gcn4; induced in response to amino acid starvation (3-AT treatment)
CPAR2_105490	-1.3839	3.84e-06	3.21e-05	-0.0309761	0.900263	1	CPAG_03630	Ortholog(s) have role in signal transduction and Golgi apparatus, endoplasmic reticulum, mitochondrion, plasma membrane localization	orf19.768	SYG1	Ortholog(s) have role in signal transduction and plasma membrane localization	orf19.768
CPAR2_109220	-1.5061	1.14e-05	8.43e-05	0.0409631	0.90679	1	CPAG_00879	Ortholog(s) have antioxidant activity, protein kinase activity and role in aerobic respiration, cellular sulfide ion homeostasis, sulfide oxidation, ubiquinone biosynthetic process via 3,4-dihydroxy-5-polyprenylbenzoate	orf19.3331	ABC1	Putative ubiquinol-cytochrome-c reductase; induced upon adherence to polystyrene; flow model biofilm induced; Spider biofilm induced
CPAR2_109760	-1.42922	1.59e-06	1.45e-05	-0.155699	0.532102	1	CPAG_00289	Ortholog(s) have sequence-specific DNA binding, sequence-specific DNA binding transcription factor activity	orf19.3308	STB5	Putative transcription factor with zinc cluster DNA-binding motif; hyperactive mutation causes YOR1 overexpression and resistance to beauvericin; Hap43p-repressed gene
CPAR2_109770	-2.29172	6.32e-07	6.35e-06	0.078519	0.82747	1	CPAG_00290	Ortholog(s) have N,N-dimethylaniline monooxygenase activity, role in protein folding and endoplasmic reticulum membrane, mitochondrion localization	orf19.3307		Flavin-containing monooxygenase; catalyzes oxidation of biological thiols to maintain the ER redox buffer ratio for correct folding of disulfide-bonded proteins; Spider biofilm repressed
CPAR2_109780	-1.6601	2.77e-08	3.67e-07	-0.0795637	0.764082	1	CPAG_00291	Ortholog(s) have four-way junction DNA binding activity, role in meiotic recombination checkpoint, synaptonemal complex assembly and lateral element localization	orf19.3306		Ortholog(s) have four-way junction DNA binding activity, role in meiotic recombination checkpoint, synaptonemal complex assembly and lateral element localization
CPAR2_109850	-1.34626	4.18e-05	0.000273271	-0.0390103	0.868936	1	CPAG_00750	Ortholog(s) have role in cellular response to starvation, regulation of mitotic cell cycle and cytosol, nucleus localization	orf19.3300	ZPR1	Protein with putative zinc finger; regulated by Gcn4p; repressed in response to amino acid starvation (3-aminotriazole treatment); upregulation correlates with clinical development of fluconazole resistance
CPAR2_110090	-1.57011	2.39e-06	2.08e-05	0.137519	0.590497	1	CPAG_01432	Ortholog(s) have peptide-methionine (R)-S-oxide reductase activity, role in cellular response to oxidative stress and cytosol, mitochondrion, nucleus localization	orf19.3292		Ortholog(s) have peptide-methionine (R)-S-oxide reductase activity, role in cellular response to oxidative stress and mitochondrion localization
CPAR2_110060	-2.34851	3.4e-07	3.61e-06	0.196478	0.606631	1	CPAG_00731	Ortholog of C. albicans SC5314 : orf19.6017, C. dubliniensis CD36 : Cd36_00830, Debaryomyces hansenii CBS767 : DEHA2D09944g, Candida tropicalis MYA-3404 : CTRG_04391 and Candida albicans WO-1 : CAWG_01286	orf19.6017		Protein of unknown function; Spider biofilm induced
CPAR2_110420	-2.37833	6.71e-13	2.12e-11	0.139884	0.575852	1	CPAG_01400	Ortholog of C. albicans SC5314 : orf19.6048, C. dubliniensis CD36 : Cd36_00510, Candida tenuis NRRL Y-1498 : CANTEDRAFT_115299 and Debaryomyces hansenii CBS767 : DEHA2D08998g	orf19.6048		Protein of unknown function; Spider biofilm induced
CPAR2_110480	-1.70811	0.000311697	0.00157503	0.147132	0.633787	1	CPAG_01394	Ortholog of C. albicans SC5314 : orf19.6054, C. dubliniensis CD36 : Cd36_00470, Candida tenuis NRRL Y-1498 : CANTEDRAFT_109229 and Debaryomyces hansenii CBS767 : DEHA2D09108g	orf19.6054		Protein with a Bul1 domain; binds the ubiquitin ligase Rsp5 and is involved in intracellular trafficking of a general amino acid permease Gap1; repressed in an azole-resistant strain overexpressing MDR1; Spider biofilm induced
CPAR2_110300	-1.36091	2.38e-05	0.000165682	-0.0127416	0.960402	1	CPAG_01411	Ortholog(s) have lipid binding activity and role in endoplasmic reticulum membrane organization, regulation of phosphatidylinositol dephosphorylation	orf19.3003		Putative lipid-binding protein with a predicted role in calcium-dependent phospholipid-binding
CPAR2_106010	-1.6518	2.19e-08	2.95e-07	-0.0953811	0.730009	1	CPAG_04842	Ortholog(s) have role in cellular ion homeostasis, establishment or maintenance of cell polarity, mitochondrion inheritance, regulation of cardiolipin metabolic process and mitochondrial inner membrane, nucleus localization	orf19.2987		Ortholog(s) have role in cellular ion homeostasis, establishment or maintenance of cell polarity, mitochondrion inheritance, regulation of cardiolipin metabolic process and mitochondrial inner membrane localization
CPAR2_106050	-1.08822	0.000466055	0.00225095	-0.0475896	0.852882	1	CPAG_04847	Ortholog(s) have protein complex scaffold, protein kinase activator activity	orf19.2982		Ortholog(s) have SNARE binding, protein kinase activator activity, protein-containing complex scaffold activity
CPAR2_106110	-1.16937	0.000246458	0.00128953	-0.00309574	0.995101	1	CPAG_04853	Ortholog(s) have RNA binding, flap-structured DNA binding activity and role in nuclear-transcribed mRNA poly(A) tail shortening, positive regulation of endodeoxyribonuclease activity	orf19.2973		Ortholog(s) have RNA binding, flap-structured DNA binding activity, role in nuclear-transcribed mRNA poly(A) tail shortening, positive regulation of endodeoxyribonuclease activity and P-body, cytosol, nucleus localization
CPAR2_109610	-1.23615	8.49e-05	0.000513484	-0.0558097	0.804909	1	CPAG_01336	Ortholog(s) have RNA binding, single-stranded DNA binding activity, role in single-species biofilm formation on inanimate substrate and mitochondrion, nucleolus localization	orf19.6090		Putative nucleolar protein with a predicted role in pre-rRNA processing and ribosome biogenesis; repressed by nitric oxide; required for flow model biofilm formation; Spider biofilm repressed
CPAR2_109560	-1.87843	1.12e-07	1.29e-06	-0.0377549	0.904655	1	CPAG_01341	Ortholog(s) have unfolded protein binding activity	orf19.6099	CCT8	Chaperonin-containing T-complex subunit; role in hyphal morphogenesis, particularly starvation-induced; essential; expression in S. cerevisiae inhibits Ras2-mediated pathways; CCT8 and TRP1 overlap; Spider biofilm repressed
CPAR2_109550	-1.30178	6.33e-06	4.99e-05	0.176006	0.468628	1	CPAG_01342	Ortholog(s) have cardiolipin synthase activity, role in cellular ion homeostasis, lipid biosynthetic process, mitochondrial membrane organization and mitochondrion localization	orf19.6100		Cardiolipin synthase; ortholog of S. cerevisiae Crd1; transcript is upregulated in clinical isolates from HIV+ patients with oral candidiasis; mutants are viable; Spider biofilm repressed
CPAR2_803390	-1.7919	1.21e-07	1.39e-06	-0.0139446	0.971727	1	CPAG_02656	Ortholog of C. albicans SC5314 : orf19.6266, C. dubliniensis CD36 : Cd36_06030, Candida tenuis NRRL Y-1498 : CANTEDRAFT_91857 and Debaryomyces hansenii CBS767 : DEHA2G15488g	orf19.6266		Protein of unknown function; Spider biofilm induced
CPAR2_803350	-1.42799	6.42e-06	5.03e-05	0.0428504	0.8657	1	CPAG_02660	Ortholog(s) have role in fungal-type cell wall organization, intracellular protein transport, response to pH and cytosol, extrinsic to membrane, mitochondrion localization	orf19.6261	BPH1	Ortholog of S. cerevisiae Bph1; a putative ortholog of human Chediak-Higashi syndrome protein and murine beige gene implicated in disease syndromes involving defective lysosomal trafficking; mutant is viable
CPAR2_206720	-1.38913	1.6e-06	1.46e-05	0.0594854	0.787273	1	CPAG_02130	Ortholog(s) have cytoplasm localization	orf19.6255		Putative protein of unknown function; Hap43p-repressed gene
CPAR2_206730	-1.10197	0.000209449	0.00111467	0.0907465	0.716456	1	CPAG_02131	Ortholog(s) have adenine nucleotide transmembrane transporter activity, role in ATP transport, fatty acid beta-oxidation, peroxisome organization and glyoxysome, integral to peroxisomal membrane localization	orf19.6254	ANT1	Peroxisomal adenine nucleotide transporter; role in beta-oxidation of medium-chain fatty acid and peroxisome proliferation; rat catheter biofilm induced
CPAR2_208900	-2.9165	1.01e-08	1.45e-07	-0.344828	0.265961	1	CPAG_01882	Has domain(s) with predicted role in response to stress and integral to membrane localization	orf19.6224		RTA domain protein; predicted role in response to stress; Spider biofilm induced
CPAR2_208920	-1.10508	0.000115635	0.000666485	-0.109619	0.66482	1	CPAG_01883	Ortholog(s) have role in regulation of synaptonemal complex assembly and condensed nuclear chromosome localization	orf19.6222	SPO22	Ortholog(s) have role in positive regulation of protein sumoylation, regulation of synaptonemal complex assembly and condensed nuclear chromosome localization
CPAR2_208960	-1.05201	0.000659024	0.00302219	-0.0714357	0.764472	1	CPAG_01886	Ortholog of C. albicans SC5314 : orf19.6219, C. dubliniensis CD36 : Cd36_06470, Candida tenuis NRRL Y-1498 : CANTEDRAFT_114040 and Pichia stipitis Pignal : PICST_51125	orf19.6219		Ortholog of C. dubliniensis CD36 : Cd36_06470, C. parapsilosis CDC317 : CPAR2_208960, Candida tenuis NRRL Y-1498 : CANTEDRAFT_114040 and Pichia stipitis Pignal : PICST_51125
CPAR2_208590	-1.03027	0.00797882	0.0251929	0.124646	0.684535	1	CPAG_01042	Ortholog(s) have protein kinase activity and role in TOR signaling cascade, cellular protein localization, cellular response to drug, negative regulation of macroautophagy, protein phosphorylation, regulation of pseudohyphal growth	orf19.4432	KSP1	Putative serine/threonine protein kinase; mRNA binds She3 and is localized to hyphal tips; mutation confers hypersensitivity to amphotericin B
CPAR2_208670	-2.12042	2.97e-09	4.71e-08	-0.0307741	0.944289	1	CPAG_01863	Ortholog(s) have lipid binding activity, role in endoplasmic reticulum membrane organization, regulation of phosphatidylinositol dephosphorylation and cellular bud membrane, cortical endoplasmic reticulum localization	orf19.2792	IST2	Ortholog(s) have lipid binding activity and role in endoplasmic reticulum membrane organization, protein localization to plasma membrane, regulation of phosphatidylinositol dephosphorylation
CPAR2_208520	-1.66666	3.13e-07	3.35e-06	0.0915081	0.682008	1	CPAG_01049	Ortholog(s) have role in apoptotic process and mitochondrion, plasma membrane localization	orf19.4423		Putative glucosyltransferase; localized to the mitochondrial membrane
CPAR2_207820	-1.00006	0.00127114	0.00535875	-0.0027902	0.97954	1	CPAG_01959	Ortholog(s) have U6 snRNA binding, pre-mRNA binding activity and role in mRNA cis splicing, via spliceosome, spliceosomal snRNP assembly	orf19.674		Ortholog(s) have U6 snRNA binding, pre-mRNA binding activity and role in mRNA cis splicing, via spliceosome, spliceosomal snRNP assembly
CPAR2_207830	-3.25727	1.42e-11	3.54e-10	-0.0745564	0.914785	1	CPAG_01960	Has domain(s) with predicted FMN binding, oxidoreductase activity and role in oxidation-reduction process	orf19.673		Has domain(s) with predicted FMN binding, oxidoreductase activity and role in oxidation-reduction process
CPAR2_207890	-1.89617	0.000509717	0.00242771	0.416324	0.64954	1	CPAG_00701	Ortholog(s) have role in plasma membrane fusion involved in cytogamy, response to pheromone and cytoplasm, mating projection tip localization	orf19.669	PRM1	Putative membrane protein with a predicted role in membrane fusion during mating; Hap43p-repressed gene; protein induced during the mating process
CPAR2_803280	-2.40089	1.8e-15	8.45e-14	-0.0497939	0.820274	1	CPAG_02666	Ortholog(s) have cytoplasm localization	---
CPAR2_210570	-1.15061	0.000561007	0.00262367	-0.00317588	0.984413	1	CPAG_03106	Ortholog(s) have role in retrograde transport, endosome to Golgi and cytosol, late endosome, nucleus localization	orf19.2333		Ortholog(s) have role in retrograde transport, endosome to Golgi and late endosome localization
CPAR2_212600	-1.18759	3.41e-05	0.000228713	0.0686425	0.741645	1	CPAG_04510	Ortholog(s) have ubiquitin binding activity	orf19.2343	VPS23	ESCRT I protein sorting complex protein; involved in proteolytic activation of Rim101, which regulates pH response; ortholog of S. cerevisiae Stp22/Vps23
CPAR2_401930	-1.23216	3.57e-05	0.000238089	0.038692	0.918223	1	CPAG_04039	Ortholog(s) have siRNA binding activity, role in conversion of ds siRNA to ss siRNA involved in RNA interference and RISC complex localization	orf19.2903	AGO1	Putative Argonaute protein involved in RNA silencing; hyphal-induced expression; regulated by Cyr1, Ras1, Efg1, Nrg1, Tup1; rat catheter biofilm repressed
CPAR2_212690	-1.29144	6.18e-05	0.000385856	0.0323753	0.834882	1	CPAG_04518	Ortholog(s) have role in peptidyl-cysteine oxidation, positive regulation of transcription from RNA polymerase II promoter in response to hydrogen peroxide	orf19.4436	GPX3	Putative glutathione peroxidase involved in Cap1p-dependent oxidative stress response, required for Cap1p oxidation in response to H2O2; planktonic growth-induced	orf19.4436
CPAR2_208350	-1.09305	0.000857908	0.00378712	-0.0150717	0.971125	1	CPAG_01064	Ortholog(s) have acetyltransferase activity, chromatin binding activity	orf19.5053		Ortholog(s) have acetyltransferase activity, chromatin binding activity
CPAR2_208020	-1.91557	0.00112138	0.00478939	-0.102969	0.906101	1	CPAG_00712	Ortholog of C. albicans SC5314 : orf19.4450.1, Candida tenuis NRRL Y-1498 : cten_CGOB_00033, Pichia stipitis Pignal : psti_CGOB_00090 and Candida tropicalis MYA-3404 : CTRG_03962	orf19.4450.1		Protein conserved among the CTG-clade; 2 adjacent upstream SRE-1 elements; highly up-regulated in cecum-grown cells in a Cph2-dependent manner; Hap43-repressed; rat catheter, Spider and flow model biofilm induced
CPAR2_208030	-1.16497	0.000121593	0.000696742	0.0488227	0.818492	1	CPAG_00713	Ortholog(s) have sequence-specific DNA binding, sequence-specific DNA binding transcription factor activity and role in regulation of transcription from RNA polymerase II promoter	orf19.4450	ZCF23	Predicted Zn(II)2Cys6 transcription factor; ortholog of S. cerevisiae Gsm1; flow model biofilm induced
CPAR2_208040	-1.74385	1.27e-08	1.79e-07	-0.0320752	0.92444	1	CPAG_00714	Ortholog(s) have organic acid transmembrane transporter activity, role in cellular response to cadmium ion, detoxification of cadmium ion, mitochondrial transport and mitochondrion localization	orf19.4447	YMC1	Putative inner mitochondrial membrane transporter; flucytosine induced; Spider biofilm repressed
CPAR2_208070	-1.5054	3.12e-05	0.000210441	-0.0690008	0.870275	1	CPAG_00717	Ortholog(s) have superoxide dismutase copper chaperone activity, role in cellular copper ion homeostasis, cellular response to metal ion, intracellular copper ion transport and cytosol, mitochondrial inner membrane, nucleus localization	orf19.4449	CCS1	Copper chaperone involved in activation and protection of superoxide dismutase Sod1p
CPAR2_500880	-1.6069	2.01e-06	1.78e-05	0.0302508	0.875932	1	CPAG_05337	Ortholog(s) have mitochondrion localization	orf19.742	ALD6	Putative aldehyde dehydrogenase; stationary phase enriched protein; expression regulated upon white-opaque switch; rat catheter biofilm induced; rat catheter and Spider biofilm induced
CPAR2_302280	-1.44818	4.15e-06	3.43e-05	0.124335	0.650612	1	CPAG_01733	Ortholog(s) have metalloendopeptidase activity, role in misfolded or incompletely synthesized protein catabolic process and mitochondrial inner membrane localization	orf19.3827	OMA1	Putative metalloendopeptidase of mitochondrial inner membrane, involved in TOR-mediated signaling
CPAR2_501480	-3.03374	8.88e-20	8.06e-18	-4.08e-05	0.998529	1	CPAG_05394	Ortholog(s) have protein deacetylase activity, role in histone H4 deacetylation, peptidyl-lysine deacetylation, positive regulation of transcription from RNA polymerase II promoter and histone deacetylase complex localization	orf19.4411	HOS1	Histone deacetylase; similar to S. cerevisiae Hos1; has conserved deacetylation motif; slightly greater expression in white cells than in opaque cells
CPAR2_501500	-1.35908	2.45e-05	0.000169912	0.0890349	0.826671	1	CPAG_05396	Ortholog(s) have nucleoside-triphosphatase activity, nucleoside-triphosphate diphosphatase activity and role in cellular response to phosphate starvation, nucleoside triphosphate metabolic process	orf19.4409		Ortholog(s) have nucleoside-triphosphatase activity, nucleoside-triphosphate diphosphatase activity and role in cellular response to phosphate starvation, nucleoside triphosphate metabolic process
CPAR2_501510	-1.09882	0.000510468	0.00242771	-9.15e-05	0.981047	1	CPAG_05397	Ortholog of C. albicans SC5314 : orf19.4407, C. dubliniensis CD36 : Cd36_45530, Candida tenuis NRRL Y-1498 : CANTEDRAFT_103843 and Debaryomyces hansenii CBS767 : DEHA2C17138g	orf19.4407		Protein of unknown function; Hap43-repressed gene
CPAR2_402990	-1.26198	0.000127187	0.000727383	0.163281	0.529857	1	CPAG_02379	Ortholog(s) have role in actin cortical patch assembly, actin cortical patch localization, actin nucleation, ascospore wall assembly, barrier septum assembly and bipolar cellular bud site selection, more	orf19.738	MYO5	Class I myosin; nonessential; role in cortical actin patch polarity and polar budding; required for hyphal growth, white-opaque switch; regulatory phosphorylation on S366; downregulated on adherence to polystyrene
CPAR2_403080	-1.98291	1.35e-09	2.32e-08	0.0943156	0.742483	1	CPAG_02370	Ortholog(s) have RNA polymerase II regulatory region sequence-specific DNA binding, sequence-specific DNA binding RNA polymerase II transcription factor activity, zinc ion binding activity	orf19.3794	CSR1	Transcription factor; role in zinc homeostasis and regulation of Spider biofilm matrix; mutation affects filamentous growth; can suppress S. cerevisiae rok1 mutant inviability; Spider biofilm induced; mutants for abnormal Spider biofilms
CPAR2_500850	-1.09587	0.000133195	0.000756608	-0.0136511	0.922175	1	CPAG_05334	Ortholog(s) have xylulokinase activity, role in xylulose catabolic process and cytosol, nucleus localization	orf19.1290	XKS1	Putative xylulokinase; Hap43-repressed; induced by prostaglandins; rat catheter biofilm repressed	orf19.1290
CPAR2_500950	-1.46959	7.84e-06	5.99e-05	0.120495	0.691915	1	CPAG_05343	Ortholog(s) have cytochrome-b5 reductase activity, acting on NAD(P)H activity and endoplasmic reticulum, mitochondrial outer membrane, plasma membrane localization	orf19.1801	CBR1	Putative cytochrome B5 reductase; plasma membrane-localized
CPAR2_500500	-3.16433	3.6e-18	2.53e-16	0.222114	0.50937	1	CPAG_05298	Ortholog of C. albicans SC5314 : orf19.1239, C. dubliniensis CD36 : Cd36_45180, Candida tenuis NRRL Y-1498 : CANTEDRAFT_113522 and Debaryomyces hansenii CBS767 : DEHA2C07370g	orf19.1239		Secreted protein; exogenously expressed protein is a substrate for Kex2 processing in vitro; fluconazole-regulated; Spider biofilm induced
CPAR2_501350	-2.47588	3.84e-15	1.73e-13	0.0319015	0.840674	1	CPAG_05382	Ortholog(s) have role in RNA polymerase II complex localization to nucleus, RNA polymerase III complex localization to nucleus and cytosol, nucleus localization	orf19.3130		Ortholog of S. cerevisiae Gpn3 a GTPase with a role in biogenesis of RNA pol II and polIII; possibly an essential gene, disruptants not obtained by UAU1 method
CPAR2_501270	-1.78481	1.99e-07	2.19e-06	-0.0104854	0.973922	1	CPAG_05374	Ortholog(s) have unfolded protein binding activity, role in cellular response to drug, protein folding and chaperonin-containing T-complex, nucleus localization	orf19.3126	CCT6	Putative cytosolic chaperonin Cct ring complex subunit; mutation confers hypersensitivity to cytochalasin D; GlcNAc-induced protein; Spider biofilm repressed
CPAR2_501260	-2.02909	4.85e-11	1.11e-09	0.0985541	0.685437	1	CPAG_05373	Ortholog(s) have tRNA binding activity, role in tRNA processing and cytosol, nucleus localization	orf19.3125		Has domain(s) with predicted sequence-specific DNA binding activity
CPAR2_500150	-1.73819	5.22e-07	5.34e-06	0.0284901	0.933585	1	CPAG_05266	Ortholog(s) have dihydroceramidase activity, role in ceramide biosynthetic process, ceramide catabolic process and endoplasmic reticulum, fungal-type vacuole membrane localization	orf19.3104	YDC1	Alkaline dihydroceramidase; involved in sphingolipid metabolism; Mob2-dependent hyphal regulation; transcript is regulated by Nrg1 and Mig1; Hap43-repressed
CPAR2_700120	-3.12828	1.67e-06	1.52e-05	-0.294355	0.45726	1	CPAG_04223	Ortholog(s) have role in cellular response to drug, hexose transport, pathogenesis	orf19.2160	NAG4	Putative transporter; fungal-specific; similar to Nag3p and to S. cerevisiae Ypr156Cp and Ygr138Cp; required for wild-type mouse virulence and wild-type cycloheximide resistance; gene cluster encodes enzymes of GlcNAc catabolism
CPAR2_700040	-1.11209	0.000796868	0.003573	0.0953593	0.7751	1	CPAG_04215	Ortholog(s) have mitochondrion localization	orf19.2150		Putative ortholog of mammalian electron transfer flavoprotein complex subunit ETF-alpha; Spider biofilm repressed
CPAR2_700180	-1.34475	5.64e-05	0.000355658	-0.0715716	0.822864	1	CPAG_04229	Ortholog(s) have dipeptidase activity and cytoplasm localization	orf19.7263		Putative X-Pro aminopeptidase; Spider biofilm repressed
CPAR2_700190	-1.39967	0.00015534	0.000860858	0.0231989	0.926163	1	CPAG_04230	Ortholog(s) have Rab GDP-dissociation inhibitor activity, role in vesicle-mediated transport and cell division site, cytosol localization	orf19.7261	GDI1	Putative Rab GDP-dissociation inhibitor; GlcNAc-induced protein; Spider biofilm repressed
CPAR2_700640	-1.4741	5.16e-06	4.13e-05	-0.129012	0.714479	1	CPAG_04273	Ortholog of Candida orthopsilosis Co 90-125 : CORT_0G00790 and Candida tropicalis MYA-3404 : CTRG_03688	---
CPAR2_700320	-1.16752	0.000111437	0.000646707	-0.0430855	0.8889	1	CPAG_04242	Ortholog(s) have role in filamentous growth and AP-2 adaptor complex localization	orf19.7212		Phosphorylated protein; homozygous transposon insertion causes decreased colony wrinkling in filamentous growth-inducing conditions, but does not block hyphal formation in liquid media; Hap43-repressed
CPAR2_700290	-2.49668	3.05e-15	1.4e-13	-0.0605265	0.861986	1	CPAG_04239	Has domain(s) with predicted Rho GDP-dissociation inhibitor activity and cytoplasm localization	orf19.7209		Putative Rho GDP dissociation inhibitor; induced by nitric oxide independent of Yhb1p
CPAR2_203430	-1.96843	1.59e-10	3.26e-09	0.0484808	0.85459	1	CPAG_05558	Ortholog(s) have pyruvate dehydrogenase (acetyl-transferring) kinase activity, role in carbon utilization, negative regulation of catalytic activity, peptidyl-serine phosphorylation and mitochondrion localization	orf19.7281	PDK2	Putative pyruvate dehydrogenase kinase; mutation confers hypersensitivity to amphotericin B
CPAR2_203470	-1.15621	0.000181816	0.000985145	-0.00606942	0.989267	1	CPAG_05554	Has domain(s) with predicted DNA binding activity	orf19.5020		Protein of unknown function; Hap43-induced; Spider biofilm induced
CPAR2_202900	-1.69036	2.27e-07	2.47e-06	-0.0657143	0.836995	1		Ortholog(s) have copper ion binding activity, role in metal ion transport, mitochondrial respiratory chain complex IV assembly and cytosol, mitochondrial intermembrane space, nucleus localization	orf19.4967	COX19	Putative cytochrome c oxidase assembly protein; Plc1-regulated; rat catheter biofilm induced
CPAR2_202640	-1.53716	3.6e-06	3.03e-05	-0.0420264	0.88678	1	CPAG_05635	Ortholog(s) have ATPase activity, role in ER-associated ubiquitin-dependent protein catabolic process, invasive growth in response to glucose limitation, pseudohyphal growth and cytosol, nucleus localization	orf19.4953		Putative ATPase; predicted role in ER-associated protein catabolism; induced during chlamydospore formation in both C. albicans and C. dubliniensis; rat catheter biofilm repressed
CPAR2_801770	-1.46702	5.38e-05	0.000341699	0.0358281	0.882403	1	CPAG_02947	Ortholog(s) have mitochondrial outer membrane, plasma membrane localization	orf19.4947		Mitochondrial membrane protein of unknown function; Spider biofilm induced
CPAR2_201410	-1.96358	9.93e-09	1.43e-07	-0.0188533	0.976253	1	CPAG_03040	Protein of unknown function; expression increased in fluconazole and voriconazole resistant strains	orf19.6349	RVS162	Protein containing a BAR domain, which is found in proteins involved in membrane curvature; null mutant does not display the endocytic, hyphal growth, virulence, or cell wall defects exhibited by mutants in related genes RVS161 and RVS167
CPAR2_201870	-1.45383	0.00922109	0.0282863	-0.194126	0.69797	1	CPAG_05709	Ortholog(s) have DNA-dependent ATPase activity, double-stranded DNA binding, recombinase activity, single-stranded DNA binding activity and role in meiotic gene conversion, meiotic joint molecule formation	orf19.3760	DLH1	Functional homolog of S. cerevisiae Dmc1; a meiosis-specific protein required for repair of double-strand breaks and pairing between homologous chromosomes
CPAR2_203550	-1.75177	2.09e-07	2.3e-06	0.255136	0.320502	1	CPAG_05545	Ortholog of C. albicans SC5314 : orf19.5282, C. dubliniensis CD36 : Cd36_11100, Candida tenuis NRRL Y-1498 : CANTEDRAFT_113695 and Debaryomyces hansenii CBS767 : DEHA2F10164g	orf19.5282		Protein of unknown function; Hap43-repressed gene; mRNA binds to She3; repressed in hyphae; Efg1 and Efh1 regulated; 5'-UTR intron; induced by Mnl1 under weak acid stress; rat catheter biofilm induced	orf19.5282
CPAR2_407260	-3.05917	7.29e-09	1.07e-07	-0.110943	0.73727	1	CPAG_01583	Has domain(s) with predicted metal ion binding activity	orf19.4789		Has domain(s) with predicted metal ion binding activity
CPAR2_207590	-1.06175	0.00131657	0.00553446	-0.0183004	0.969279	1	CPAG_01937	Has domain(s) with predicted role in termination of G-protein coupled receptor signaling pathway	orf19.4792		Protein with a regulator of G-protein signaling domain; Plc1-regulated; Spider biofilm induced; rat catheter biofilm repressed
CPAR2_301660	-2.66454	3.43e-14	1.35e-12	0.0933678	0.794138	1	CPAG_03954	Ortholog of S. cerevisiae : YMR209C, C. albicans SC5314 : orf19.4816, C. glabrata CBS138 : CAGL0F03839g, C. dubliniensis CD36 : Cd36_08980 and Candida tenuis NRRL Y-1498 : CANTEDRAFT_116651	orf19.4816		Protein of unknown function; induced by nitric oxide
CPAR2_803620	-1.58206	4.78e-07	4.91e-06	-0.124303	0.621143	1	CPAG_02635	Ortholog(s) have role in mitochondrial proton-transporting ATP synthase complex assembly and mitochondrial matrix localization	orf19.4825		Mitochondrial matrix protein; required for assembly/stability of the F1 sector of mitochondrial F1F0 ATP synthase at high temperature; rat catheter biofilm repressed
CPAR2_803890	-4.6741	4.75e-16	2.53e-14	-0.20314	0.675911	1	CPAG_01823	Ortholog(s) have malate synthase activity, role in acetate catabolic process, carbon utilization, fatty acid catabolic process, glyoxylate cycle and cytosol, glyoxysome, peroxisomal matrix localization	orf19.4833	MLS1	Malate synthase; glyoxylate cycle enzyme; no mammalian homolog; regulated upon white-opaque switch; phagocytosis, strong oxidative stress induced; stationary phase enriched; flow model biofilm repressed; rat catheter, Spider biofilm induced
CPAR2_804850	-1.6085	1.03e-06	9.9e-06	-0.045983	0.873872	1		Ortholog of C. albicans SC5314 : orf19.4842, C. dubliniensis CD36 : Cd36_09200, Candida tenuis NRRL Y-1498 : CANTEDRAFT_100961 and Debaryomyces hansenii CBS767 : DEHA2B11858g	orf19.4842		Protein of unknown function; Spider biofilm induced
CPAR2_804930	-1.3347	3.99e-05	0.000262372	0.056362	0.868081	1	CPAG_03295	Ortholog(s) have role in negative regulation of G2/M transition of mitotic cell cycle, nuclear-transcribed mRNA catabolic process, 3'-5' exonucleolytic nonsense-mediated decay, nuclear-transcribed mRNA catabolic process, non-stop decay	orf19.4848	SKI3	Ortholog(s) have role in nuclear-transcribed mRNA catabolic process, 3'-5' exonucleolytic nonsense-mediated decay, nuclear-transcribed mRNA catabolic process, non-stop decay and Ski complex localization
CPAR2_803450	-1.61679	7.29e-05	0.000446854	-0.00704318	0.965958	1	CPAG_02652	Ortholog(s) have cytosol, nucleus localization	orf19.4850		Ortholog of S. cerevisiae : CUB1, C. dubliniensis CD36 : Cd36_09270, C. parapsilosis CDC317 : CPAR2_803450, Candida tenuis NRRL Y-1498 : CANTEDRAFT_131760 and Debaryomyces hansenii CBS767 : DEHA2B10472g
CPAR2_207340	-2.03432	4.5e-11	1.03e-09	0.00671085	0.970931	1	CPAG_01912	Has domain(s) with predicted DNA binding activity	orf19.4911		BED zinc finger protein; predicted DNA binding protein; Spider biofilm repressed
CPAR2_202760	-1.2335	0.000141349	0.000794518	0.0280883	0.927201	1	CPAG_05623	Ortholog(s) have cytosol, mitochondrion, nucleus localization	orf19.2346		Putative protein of unknown function, transcription is positively regulated by Tbf1p
CPAR2_700950	-5.14216	2.66e-20	2.66e-18	0.244602	0.586471	1	CPAG_04302	Ortholog(s) have alternative oxidase activity, role in alternative respiration and mitochondrion localization	orf19.4774	AOX1	Alternative oxidase; low abundance; constitutively expressed; one of two isoforms (Aox1p and Aox2p); involved in a cyanide-resistant respiratory pathway present in plants, protists, and some fungi, absent in S. cerevisiae; Hap43p-repressed
CPAR2_700920	-3.11168	9.07e-21	9.73e-19	-0.0971281	0.693246	1	CPAG_04299	Ortholog of Debaryomyces hansenii CBS767 : DEHA2A03564g, Pichia stipitis Pignal : PICST_43699, Candida orthopsilosis Co 90-125 : CORT_0G01080 and Spathaspora passalidarum NRRL Y-27907 : SPAPADRAFT_139118	---
CPAR2_700880	-2.56271	1.59e-15	7.77e-14	-0.0376394	0.914102	1	CPAG_04295	Ortholog(s) have transcription cofactor activity	orf19.4766	ARG81	Zn(II)2Cys6 transcription factor; required for utilization of ornithine as a nitrogen source and for wild-type resistance to caffeine; required for yeast cell adherence to silicone substrate
CPAR2_700860	-1.09812	0.000785648	0.00353692	0.0127974	0.931468	1	CPAG_04293	Ortholog(s) have poly(A)-specific ribonuclease activity, role in mRNA 3'-end processing, postreplication repair and PAN complex localization	orf19.4764		Ortholog(s) have poly(A)-specific ribonuclease activity, role in nuclear-transcribed mRNA poly(A) tail shortening, postreplication repair and PAN complex localization
CPAR2_205520	-1.46426	0.000255664	0.00132945	-0.016492	0.948187	1	CPAG_04192	Ortholog of Candida orthopsilosis Co 90-125 : CORT_0D05640 and Candida tropicalis MYA-3404 : CTRG_03251	orf19.1148		Ortholog of C. dubliniensis CD36 : Cd36_11020 and Candida albicans WO-1 : CAWG_00266
CPAR2_803600	-1.61947	9.26e-08	1.09e-06	0.0109047	0.924408	1	CPAG_02637	Ortholog(s) have mitochondrial outer membrane localization	orf19.4763		Protein of unknown function; possibly membrane bound; mutants are viable; rat catheter biofilm repressed
CPAR2_804310	-1.46912	0.00449748	0.0157813	0.0291616	0.904083	1	CPAG_02023	Ortholog(s) have spermine transmembrane transporter activity, role in cellular response to drug, spermine transport and fungal-type vacuole membrane, plasma membrane localization	orf19.4737	TPO3	Putative polyamine transporter; MFS-MDR family; induced by Sfu1, regulated upon white-opaque; decreased expression in hyphae vs yeast-form cells; regulated by Nrg1; Spider biofilm repressed	orf19.4737
CPAR2_303070	-1.38863	1.82e-05	0.000129875	-0.041423	0.875894	1	CPAG_03374	Ortholog(s) have role in mitochondrial respiratory chain complex IV assembly, mitochondrial respiratory chain supercomplex assembly	orf19.1114		Cytochrome c oxidase subunit; membrane-localized protein; rat catheter biofilm induced
CPAR2_207080	-1.25302	0.000167252	0.000919107	0.0612627	0.822996	1	CPAG_01259	Ortholog(s) have glycine dehydrogenase (decarboxylating) activity, role in glycine decarboxylation via glycine cleavage system, one-carbon metabolic process and mitochondrion localization	orf19.385	GCV2	Glycine decarboxylase P subunit; protein of glycine catabolism; repressed by Efg1; Hog1-induced; induced by Rim101 at acid pH; transcript induced in elevated CO2; stationary phase enriched protein
CPAR2_210450	-2.07401	2.24e-09	3.67e-08	0.011865	0.978382	1	CPAG_03095	Ortholog(s) have unfolded protein binding activity, role in protein folding and chaperonin-containing T-complex, nucleus, plasma membrane localization	orf19.401	TCP1	Chaperonin-containing T-complex subunit, induced by alpha pheromone in SpiderM medium; stationary phase enriched protein
CPAR2_804680	-1.29909	0.000117382	0.000674578	0.036618	0.896068	1	CPAG_02060	Ortholog(s) have phospholipase A2 activity, role in phospholipid metabolic process and hyphal cell wall localization	orf19.5102	PLB5	Putative GPI-linked phospholipase B, fungal-specific (no mammalian homolog); null mutation eliminates cell-associated phospholipase A2 activity and attenuates virulence; fluconazole-repressed; flow model biofilm repressed
CPAR2_201980	-1.43603	1.61e-06	1.47e-05	0.143511	0.531983	1	CPAG_05698	Ortholog of C. albicans SC5314 : orf19.3714, C. dubliniensis CD36 : Cd36_33530, Candida tenuis NRRL Y-1498 : CANTEDRAFT_134293 and Debaryomyces hansenii CBS767 : DEHA2A10164g	orf19.3714		Ortholog of C. dubliniensis CD36 : Cd36_33530, C. parapsilosis CDC317 : CPAR2_201980, Candida tenuis NRRL Y-1498 : CANTEDRAFT_134293 and Debaryomyces hansenii CBS767 : DEHA2A10164g
CPAR2_201940	-1.27903	1.03e-05	7.7e-05	0.109903	0.64502	1	CPAG_05702	Ortholog(s) have role in ascospore formation, cellular response to biotic stimulus and establishment or maintenance of actin cytoskeleton polarity, more	orf19.728	TSC11	Protein similar to S. cerevisiae Tsc11p which is involved in sphingolipid biosynthesis; transposon mutation affects filamentous growth
CPAR2_205820	-2.32555	1.93e-13	6.75e-12	0.0967238	0.69988	1	CPAG_00327	Has domain(s) with predicted oxidoreductase activity	orf19.732		Possible dehydrogenase; flow model biofilm induced; rat catheter biofilm induced; Spider biofilm induced
CPAR2_205930	-1.05257	0.00058468	0.00271288	0.0263094	0.9127	1	CPAG_00215	Ortholog(s) have mitochondrion localization	orf19.6152		Ortholog(s) have mitochondrion localization
CPAR2_204220	-2.10724	1.14e-12	3.4e-11	0.0107015	0.978828	1	CPAG_05481	Ortholog(s) have alkane 1-monooxygenase activity, oxygen binding activity and role in fatty acid omega-oxidation, lauric acid metabolic process	orf19.10	ALK8	Alkane-inducible cytochrome P450; catalyzes hydroxylation of lauric acid to hydroxylauric acid; overproduction causes fluconazole resistance in WT and causes multidrug resistance in a cdr1 cdr2 double mutant; rat catheter biofilm repressed
CPAR2_205720	-1.46373	1.29e-06	1.21e-05	0.0985716	0.645248	1	CPAG_00337	Ortholog(s) have serine-type endopeptidase activity, role in protein processing, response to amino acid and extrinsic to plasma membrane localization	orf19.6422	SSY5	Ortholog(s) have serine-type endopeptidase activity, role in protein autoprocessing, response to amino acid and extrinsic component of plasma membrane localization
CPAR2_205680	-1.73991	2.79e-08	3.68e-07	-0.118449	0.688869	1	CPAG_04208	Has domain(s) with predicted RNA binding activity	orf19.6366		Has domain(s) with predicted RNA binding activity
CPAR2_205730	-2.2133	1e-10	2.15e-09	0.0513755	0.812197	1	CPAG_00336	Ortholog(s) have fructose-2,6-bisphosphate 2-phosphatase activity, role in glucose metabolic process and cytoplasm localization	orf19.6423		Ortholog(s) have fructose-2,6-bisphosphate 2-phosphatase activity and role in glucose metabolic process
CPAR2_702120	-1.19539	0.000108239	0.000631249	-0.0129467	0.966919	1	CPAG_04777	Ortholog(s) have role in inositol metabolic process and cytosol, nuclear envelope localization	orf19.6400		Ortholog(s) have nuclear import signal receptor activity, role in inositol metabolic process, protein import into nucleus and nuclear envelope localization
CPAR2_205940	-1.1819	0.00180287	0.00729804	0.0107661	0.960665	1	CPAG_00214	Dihydrolipoamide dehydrogenase; lipoamide dehydrogenase component (E3) of the pyruvate dehydrogenase and 2-oxoglutarate dehydrogenase multi-enzyme complexes	orf19.6127	LPD1	Putative dihydrolipoamide dehydrogenase; soluble in hyphae; antigenic in human oral infection and murine systemic infection; macrophage-induced protein; protein present in exponential and stationary phase yeast cultures; Hap43p-repressed
CPAR2_204430	-1.62206	2.81e-06	2.42e-05	0.08252	0.773402	1	CPAG_00129	Has domain(s) with predicted flavin adenine dinucleotide binding, long-chain-alcohol oxidase activity and role in oxidation-reduction process	orf19.6143		Predicted long-chain-alcohol oxidase; Spider biofilm induced
CPAR2_205500	-2.07043	2.18e-10	4.34e-09	0.0293979	0.865793	1	CPAG_04190	Ortholog(s) have dodecenoyl-CoA delta-isomerase activity, role in fatty acid beta-oxidation, filamentous growth and peroxisome localization	orf19.6445	ECI1	Protein similar to S. cerevisiae Eci1p, which is involved in fatty acid oxidation; transposon mutation affects filamentous growth; expression is regulated upon white-opaque switching
CPAR2_603420	-2.77372	6.87e-17	3.98e-15	0.0831633	0.803666	1	CPAG_03747	Ortholog of C. albicans SC5314 : orf19.6336/PGA25, C. dubliniensis CD36 : Cd36_60170, Candida tenuis NRRL Y-1498 : cten_CGOB_00151 and Candida guilliermondii ATCC 6260 : PGUG_02868	orf19.6336	PGA25	Putative GPI-anchored adhesin-like protein; fluconazole-downregulated; induced in oralpharyngeal candidasis; Spider biofilm induced
CPAR2_603400	-1.17574	0.000260545	0.00135245	0.139378	0.579374	1	CPAG_03749	Ortholog(s) have role in carbon utilization, regulation of gluconeogenesis and mitochondrial intermembrane space localization	orf19.6328		Putative protein of the mitochondrial intermembrane space; predicted role in acetate utilization and gluconeogenesis; Spider biofilm repressed
CPAR2_603350	-2.21485	1.35e-06	1.26e-05	0.0935788	0.797535	1	CPAG_03755	Ortholog(s) have L-arabinitol 2-dehydrogenase activity and role in D-arabinose catabolic process, D-arabitol catabolic process to xylulose 5-phosphate	orf19.6322	ARD	D-arabitol dehydrogenase, NAD-dependent (ArDH); enzyme of D-arabitol and D-arabinose catabolism; D-arabitol is a marker for active infection in humans; rat catheter and Spider biofilm induced
CPAR2_603310	-1.25585	6.15e-05	0.0003846	0.0393582	0.847751	1	CPAG_03759	Ortholog(s) have SNAP receptor activity, phosphatidylinositol-3-phosphate binding activity and role in piecemeal microautophagy of nucleus, vacuole fusion, non-autophagic, vesicle fusion	orf19.1182		Ortholog(s) have SNAP receptor activity, phosphatidylinositol-3-phosphate binding activity
CPAR2_603320	-2.0731	6.95e-10	1.28e-08	0.0543591	0.820457	1	CPAG_03758	Ortholog(s) have fungal-type vacuole localization	orf19.1183		Ortholog of S. cerevisiae : YNL115C, C. glabrata CBS138 : CAGL0L03938g, C. dubliniensis CD36 : Cd36_60200, C. parapsilosis CDC317 : CPAR2_603320 and Candida tenuis NRRL Y-1498 : CANTEDRAFT_131201
CPAR2_603440	-1.0948	0.0138709	0.0394725	-0.0765471	0.878752	1	CPAG_03745	Ortholog(s) have double-stranded DNA binding, sequence-specific DNA binding transcription factor activity	orf19.1187	CPH2	Myc-bHLH transcription factor; promotes hyphal growth; directly regulates Tec1 to induce hypha-specific genes; probably homodimeric, phosphorylated; required for colonization of the mouse GI tract; rat catheter and Spider biofilm induced
CPAR2_603450	-1.18007	0.00262295	0.0100589	0.0424874	0.855431	1	CPAG_03744	Ortholog of C. albicans SC5314 : orf19.1189, C. dubliniensis CD36 : Cd36_60240, Candida tenuis NRRL Y-1498 : CANTEDRAFT_134571 and Pichia stipitis Pignal : PICST_31869	orf19.1189		Protein of unknown function; regulated by yeast-hypha switch; induced by Mnl1 in weak acid stress; 5' UTR intron; repressed by chlamydospore formation in C. albicans and C. dubliniensis; rat catheter, Spider and flow model biofilm induced
CPAR2_603460	-1.16314	0.000359756	0.00178878	0.063783	0.850824	1	CPAG_03743	Ortholog(s) have Golgi apparatus, endosome localization	orf19.1190	STV1	Predicted subunit a of vacuolar proton-translocating ATPase V0 domain, Golgi isoform
CPAR2_603560	-1.55288	1.47e-06	1.37e-05	0.0558163	0.795083	1	CPAG_03733	Ortholog(s) have role in Golgi to plasma membrane transport, exocytosis and cell division site, cell tip, plasma membrane localization	orf19.1203	SRO77	Protein with a predicted role in docking and fusion of post-Golgi vesicles with the plasma membrane; filament induced; fungal-specific (no human or murine homolog)
CPAR2_603100	-1.48206	6.36e-05	0.000395281	0.330546	0.25039	1	CPAG_03780	Ortholog of C. albicans SC5314 : orf19.3643, C. dubliniensis CD36 : Cd36_60770, Candida tenuis NRRL Y-1498 : CANTEDRAFT_114245 and Debaryomyces hansenii CBS767 : DEHA2F15048g	orf19.3643		Protein of unknown function; Hap43-repressed gene
CPAR2_602210	-1.49778	8.87e-07	8.71e-06	-0.114626	0.731156	1	CPAG_02728	Ortholog(s) have role in septation initiation signaling cascade and cytosol, mitotic spindle pole body, nucleus localization	orf19.3456		Protein with a predicted serine/threonine kinase and tyrosine kinase domain; possibly an essential gene, disruptants not obtained by UAU1 method
CPAR2_602330	-1.15651	0.000487169	0.00234142	0.0958799	0.718811	1		Ortholog(s) have ATPase activator activity, chaperone binding activity, role in protein folding, response to stress and cytoplasm, nucleus localization	orf19.3396	HCH1	Ortholog of S. cerevisiae Hch1, a regulator of heat shock protein Hsp90; regulated by Gcn4; induced in response to amino acid starvation (3-aminotriazole treatment); mutants are viable
CPAR2_602540	-1.85411	7.18e-08	8.74e-07	-0.0137068	0.966422	1	CPAG_02697	Has domain(s) with predicted zinc ion binding activity	orf19.3425		RING/FYVE/PHD zinc finger protein; Spider biofilm induced
CPAR2_602510	-1.41098	1.21e-05	8.92e-05	0.0974594	0.66783	1	CPAG_02700	Ortholog(s) have role in cellular response to biotic stimulus, cellular response to starvation and filamentous growth of a population of unicellular organisms in response to biotic stimulus, more	orf19.3429	FGR47	Protein lacking an ortholog in S. cerevisiae; transposon mutation affects filamentous growth
CPAR2_602500	-1.30297	5.2e-05	0.000331344	0.0532154	0.867606	1	CPAG_02701	Ortholog(s) have plasma membrane localization	orf19.3430		Plasma membrane-associated protein; physically interacts with TAP-tagged Nop1p
CPAR2_602440	-2.81507	2.97e-17	1.82e-15	0.00296954	0.948073	1	CPAG_02705	Has domain(s) with predicted catalytic activity	orf19.3437		Has domain(s) with predicted serine-type endopeptidase activity and role in proteolysis
CPAR2_602420	-2.04991	2.2e-07	2.4e-06	0.0797631	0.791497	1	CPAG_02707	Ortholog of C. albicans SC5314 : orf19.3439, C. dubliniensis CD36 : Cd36_61560, Lodderomyces elongisporus NRLL YB-4239 : LELG_04738 and Candida orthopsilosis Co 90-125 : CORT_0F03400	orf19.3439		Protein of unknown function; Cyr1-repressed; rat catheter and Spider biofilm induced
CPAR2_602670	-2.06107	3.93e-10	7.55e-09	-0.178487	0.599433	1	CPAG_00662	Ortholog(s) have mannosyltransferase activity, role in ER-associated ubiquitin-dependent protein catabolic process, GPI anchor biosynthetic process, protein processing and endoplasmic reticulum localization	orf19.3447		Ortholog(s) have mannosyltransferase activity, role in GPI anchor biosynthetic process, protein processing, ubiquitin-dependent ERAD pathway and glycosylphosphatidylinositol-mannosyltransferase I complex localization
CPAR2_602750	-2.0557	3.57e-10	6.97e-09	-0.036233	0.929374	1	CPAG_00657	Ortholog(s) have endoplasmic reticulum, lipid particle localization	orf19.137		Putative transferase involved in phospholipid biosynthesis; induced by alpha pheromone in SpiderM medium
CPAR2_602760	-2.74654	4.88e-16	2.57e-14	0.00299119	0.952152	1	CPAG_00656	Ortholog(s) have drug transmembrane transporter activity, polyamine transmembrane transporter activity, role in drug transmembrane transport, polyamine homeostasis and plasma membrane localization	orf19.136	QDR3	Predicted membrane transporter, member of the drug:proton antiporter (12 spanner) (DHA1) family, major facilitator superfamily (MFS); Hap43p-repressed gene
CPAR2_601610	-2.52868	5.09e-05	0.000325304	0.500558	0.21301	1	CPAG_00426	Ortholog of C. albicans SC5314 : orf19.5532, C. dubliniensis CD36 : Cd36_62900, Candida tenuis NRRL Y-1498 : CANTEDRAFT_113264 and Pichia stipitis Pignal : PICST_31408	orf19.5532		Protein of unknown function; Spider biofilm induced
CPAR2_601620	-1.84595	8.89e-08	1.06e-06	-0.0970849	0.682516	1	CPAG_00427	Ortholog(s) have heat shock protein binding, unfolded protein binding activity	orf19.5531	CDC37	Chaperone for Crk1p; interacts with Crk1p kinase domain and with Sti1p; putative phosphorylation site at Ser14; functional homolog of S. cerevisiae Cdc37p; likely to be essential for growth; regulated by Gcn2p and Gcn4p
CPAR2_601080	-1.79544	3.95e-09	6.17e-08	0.0455254	0.849129	1	CPAG_00828	Ortholog(s) have RNA polymerase II core promoter proximal region sequence-specific DNA binding, more	orf19.1093	FLO8	Transcription factor; required for hyphal formation and CO2 induced white-opaque switching; regulates hyphal gene expression; required for virulence in mouse systemic infection; binds Efg1p; binds Mss11p via LisH motif; has LUFS domain
CPAR2_806280	-1.67817	2.12e-07	2.33e-06	0.147232	0.536175	1	CPAG_01101	Has domain(s) with predicted hydrolase activity and role in metabolic process	orf19.1405	PHO13	Putative 4-nitrophenylphosphatase; Hap43p-repressed gene; transcription is regulated upon yeast-hyphal switch
CPAR2_600950	-2.05684	1.54e-11	3.79e-10	0.0348935	0.883432	1	CPAG_02293	Ortholog(s) have role in cellular response to methylmercury and SCF ubiquitin ligase complex localization	orf19.5587		Protein of unknown function; transcript is upregulated in clinical isolates from HIV+ patients with oral candidiasis
CPAR2_600870	-1.5897	9.77e-07	9.49e-06	0.199187	0.485862	1	CPAG_02285	Has domain(s) with predicted electron carrier activity, heme binding, iron ion binding, oxidoreductase activity, acting on paired donors and with incorporation or reduction of molecular oxygen, more	orf19.5728		Putative cytochrome P450; Spider biofilm induced
CPAR2_601230	-4.55629	7.07e-27	1.44e-24	0.179335	0.631927	1	CPAG_00813	Ortholog of C. albicans SC5314 : orf19.5727, C. dubliniensis CD36 : Cd36_64130, Candida tenuis NRRL Y-1498 : CANTEDRAFT_115908 and Debaryomyces hansenii CBS767 : DEHA2E12540g	orf19.5727		Ortholog of C. dubliniensis CD36 : Cd36_64130, C. parapsilosis CDC317 : CPAR2_601230, Candida tenuis NRRL Y-1498 : CANTEDRAFT_115908 and Debaryomyces hansenii CBS767 : DEHA2E12540g
CPAR2_302510	-1.43863	3.94e-05	0.000260102	-0.0509844	0.916979	1	CPAG_00269	Ortholog(s) have ubiquitin binding activity, role in mitotic DNA integrity checkpoint and condensed nuclear chromosome kinetochore, mitotic checkpoint complex localization	orf19.2655	BUB3	Protein similar to S. cerevisiae Bub3; a kinetochore checkpoint component; induced by hydroxyurea treatment; flow model biofilm induced; Spider biofilm induced	orf19.2655
CPAR2_501620	-1.06248	0.000537846	0.00253363	0.00573679	0.944	1	CPAG_05408	Ortholog(s) have mitochondrion localization	orf19.4144		Predicted protein kinase; clade-associated gene expression
CPAR2_501750	-1.34545	3.68e-06	3.09e-05	-0.181201	0.490679	1	CPAG_05420	Ortholog(s) have role in cellular response to alkalinity, cellular response to lithium ion and filamentous growth of a population of unicellular organisms in response to neutral pH, more	orf19.6296	VPS22	ESCRT-II complex protein with a role in multivesicular body (MVB) trafficking; required for processing of Rim8p; Hap43p-repressed gene
CPAR2_702070	-1.12787	8.04e-05	0.000488973	-0.01395	0.984459	1	CPAG_04782	Ortholog of S. cerevisiae : AIM32, C. albicans SC5314 : orf19.612, C. glabrata CBS138 : CAGL0L01529g, C. dubliniensis CD36 : Cd36_33550 and Candida tenuis NRRL Y-1498 : CANTEDRAFT_114174	orf19.612		Ortholog of S. cerevisiae : AIM32, C. glabrata CBS138 : CAGL0L01529g, C. dubliniensis CD36 : Cd36_33550, C. parapsilosis CDC317 : CPAR2_702070 and Candida tenuis NRRL Y-1498 : CANTEDRAFT_114174
CPAR2_702080	-1.2995	4.85e-05	0.000313018	0.0500117	0.856509	1	CPAG_04781	Has domain(s) with predicted oxidoreductase activity and role in oxidation-reduction process	orf19.3706		Has domain(s) with predicted oxidoreductase activity and role in oxidation-reduction process
CPAR2_701650	-1.44493	3.43e-06	2.9e-05	-0.062594	0.81152	1	CPAG_04823	Ortholog(s) have role in quinate catabolic process	orf19.2633	HGT14	Putative MFS glucose transporter; 20 member C. albicans glucose transporter family; 12 probable membrane-spanning segments; expressed in rich medium with 2% glucose; rat catheter and flow model biofilm induced
CPAR2_701900	-2.02289	3.76e-12	1.04e-10	0.06627	0.763005	1	CPAG_04799	Has domain(s) with predicted protein serine/threonine kinase activity and role in protein phosphorylation	orf19.1985		Has aminoglycoside phosphotransferase and protein kinase domains; rat catheter and flow model biofilm induced
CPAR2_102250	-1.63853	6.53e-07	6.55e-06	-0.0294166	0.941823	1	CPAG_02600	Has domain(s) with predicted ATP binding, ATP-dependent peptidase activity, serine-type endopeptidase activity and role in protein catabolic process, proteolysis	orf19.6973		ATP-dependent LON protease family member; Hap43-repressed gene; regulated by Gcn2 and Gcn4; Spider biofilm induced
CPAR2_701680	-1.36595	1.28e-05	9.38e-05	0.051577	0.8586	1	CPAG_04820	Ortholog(s) have carboxylic ester hydrolase activity, lysophospholipase activity, role in phosphatidylcholine catabolic process, regulation of phospholipid biosynthetic process and endoplasmic reticulum localization	orf19.6396		Putative patatin-like phospholipase; similar to S. cerevisiae Nte1p, which is predicted to be a membrane protein; antigenic during human oral infection; Hap43p-repressed gene
CPAR2_102770	-1.53806	1.19e-06	1.13e-05	0.0725797	0.747204	1	CPAG_01783	Ortholog(s) have role in protein targeting to membrane, protein targeting to vacuole and ESCRT I complex localization	orf19.340		Ortholog(s) have role in ATP export, protein targeting to membrane, protein targeting to vacuole and ESCRT I complex localization
CPAR2_103550	-1.80756	4.04e-10	7.75e-09	0.0726777	0.765547	1	CPAG_00982	Ortholog(s) have RNA polymerase II core promoter proximal region sequence-specific DNA binding, more	orf19.2808	ZCF16	Predicted Zn(II)2Cys6 transcription factor; mutants are viable; rat catheter biofilm induced
CPAR2_103540	-1.14641	8.4e-05	0.000508235	0.0137314	0.990942	1	CPAG_00983	Ortholog of C. albicans SC5314 : orf19.2805/PEX8, C. dubliniensis CD36 : Cd36_83970, Candida tenuis NRRL Y-1498 : CANTEDRAFT_105622 and Debaryomyces hansenii CBS767 : DEHA2F16368g	orf19.2805	PEX8	Putative peroxisomal biogenesis factor; expression regulated during planktonic growth
CPAR2_103380	-1.06867	0.00016077	0.000886787	-0.0225715	0.938532	1	CPAG_00999	Ortholog(s) have transcription coactivator activity, role in histone acetylation, transcription from RNA polymerase II promoter and Ada2/Gcn5/Ada3 transcription activator complex, SAGA complex, SLIK (SAGA-like) complex localization	orf19.307		Ortholog(s) have transcription coactivator activity, role in histone acetylation, transcription by RNA polymerase II and Ada2/Gcn5/Ada3 transcription activator complex, SAGA complex, SLIK (SAGA-like) complex localization
CPAR2_102360	-1.03002	0.000797902	0.003573	0.0556616	0.748822	1	CPAG_02610	Ortholog of C. albicans SC5314 : orf19.296, C. dubliniensis CD36 : Cd36_82980, Candida tenuis NRRL Y-1498 : cten_CGOB_00165 and Debaryomyces hansenii CBS767 : DEHA2G00990g	orf19.296		Ortholog of C. dubliniensis CD36 : Cd36_82980, C. parapsilosis CDC317 : CPAR2_102360, Candida tenuis NRRL Y-1498 : cten_CGOB_00165 and Debaryomyces hansenii CBS767 : DEHA2G00990g
CPAR2_102150	-1.60747	1.11e-07	1.29e-06	0.0609709	0.776582	1	CPAG_02590	Ortholog of C. albicans SC5314 : orf19.270, C. dubliniensis CD36 : Cd36_82780, Pichia stipitis Pignal : psti_CGOB_00155 and Candida orthopsilosis Co 90-125 : CORT_0B03450	orf19.270		Ortholog of C. parapsilosis CDC317 : CPAR2_102150, C. dubliniensis CD36 : Cd36_82780, Pichia stipitis Pignal : psti_CGOB_00155 and Candida orthopsilosis Co 90-125 : CORT_0B03450
CPAR2_102140	-1.10926	0.0180918	0.0492289	-0.0459651	0.896233	1	CPAG_02589	Has domain(s) with predicted oxidoreductase activity and role in metabolic process	orf19.271	ADH4	Predicted 3-hydroxyacyl-CoA dehydrogenase; transcript is increased in azole-resistant strain overexpressing MDR1; transcript is increased in populations of cells exposed to fluconazole over multiple generations; mutant is viable
CPAR2_102000	-1.07191	0.0119426	0.0350325	0.0844537	0.727062	1	CPAG_02577	Ortholog(s) have role in growth of symbiont in host	orf19.255	ZCF1	Zn(II)2Cys6 transcription factor; transcript regulated during hypha formation; 5'-UTR intron; mutants show decreased colonization of mouse kidneys; flow model biofilm induced; Spider biofilm induced
CPAR2_405460	-2.13375	2.53e-12	7.15e-11	-0.0744726	0.794228	1	CPAG_05120	Ortholog(s) have nucleus localization	orf19.5976		Protein of unknown function; ortholog of S. cerevisiae Urn1; downregulated by fluphenazine treatment, in azole-resistant strains that overexpress CDR1 and CDR2 or MDR1
CPAR2_405480	-1.53224	2.45e-06	2.12e-05	-0.033332	0.91278	1	CPAG_05122	Ortholog(s) have role in CVT pathway, autophagic vacuole assembly, cellular response to nitrogen starvation, mitochondrion degradation, piecemeal microautophagy of nucleus, protein homooligomerization	orf19.5974	ATG9	Protein similar to S. cerevisiae Atg9; required for early step in autophagy; required for cytoplasm to vacuole trafficking of Lap41; Spider biofilm induced
CPAR2_807590	-1.33726	0.000395085	0.00194067	0.290128	0.246556	1	CPAG_02842	Ortholog of C. albicans SC5314 : orf19.5933, C. dubliniensis CD36 : Cd36_84690, Candida tenuis NRRL Y-1498 : CANTEDRAFT_135810 and Pichia stipitis Pignal : PICST_66613	orf19.5933		Protein of unknown function; transcript induced by benomyl treatment
CPAR2_807580	-1.39222	4.97e-05	0.000319081	0.235153	0.376862	1	CPAG_02843	Ortholog of C. albicans SC5314 : orf19.5929, C. dubliniensis CD36 : Cd36_84650, Candida tenuis NRRL Y-1498 : CANTEDRAFT_125158 and Debaryomyces hansenii CBS767 : DEHA2G13464g	orf19.5929		Putative protein of unknown function, transcription is positively regulated by Tbf1p
CPAR2_404550	-2.02841	3.89e-10	7.52e-09	0.261849	0.316562	1	CPAG_00586	Ortholog of S. cerevisiae : AIM6, C. albicans SC5314 : orf19.5925, C. glabrata CBS138 : CAGL0C05533g, C. dubliniensis CD36 : Cd36_84610 and Candida tenuis NRRL Y-1498 : CANTEDRAFT_115337	orf19.5925		Ortholog of S. cerevisiae : AIM6, C. glabrata CBS138 : CAGL0C05533g, C. dubliniensis CD36 : Cd36_84610, C. parapsilosis CDC317 : CPAR2_404550 and Candida tenuis NRRL Y-1498 : CANTEDRAFT_115337
CPAR2_806890	-2.50027	3.33e-12	9.28e-11	0.0361329	0.90399	1	CPAG_02348	Ortholog(s) have sphinganine-1-phosphate aldolase activity and role in calcium-mediated signaling, cellular response to starvation, sphingolipid metabolic process	orf19.6951		Ortholog(s) have sphinganine-1-phosphate aldolase activity and role in calcium-mediated signaling, cellular response to starvation, sphingolipid metabolic process
CPAR2_806910	-1.00086	0.000576177	0.00268609	0.0718584	0.757348	1	CPAG_02350	Ortholog(s) have glutathione peroxidase activity, glutathione transferase activity, protein homodimerization activity and endoplasmic reticulum localization	orf19.356	GTT13	Putative glutathione S-transferase; opaque-specific transcript; repressed by alpha pheromone in SpiderM medium; Spider biofilm induced
CPAR2_104940	-1.72528	0.000362729	0.00179902	-0.00472738	0.981885	1	CPAG_03681	Has domain(s) with predicted N,N-dimethylaniline monooxygenase activity, NADP binding, flavin adenine dinucleotide binding activity and role in oxidation-reduction process	orf19.2197		Has domain(s) with predicted N,N-dimethylaniline monooxygenase activity, NADP binding, flavin adenine dinucleotide binding activity and role in oxidation-reduction process
CPAR2_101610	-1.36757	0.000102786	0.000604873	-0.0116906	0.993515	1	CPAG_00488	Ortholog(s) have metalloaminopeptidase activity and extracellular region, fungal-type vacuole localization	orf19.1628	LAP41	Putative aminopeptidase yscI precursor; mutant is viable; protein present in exponential and stationary growth phase yeast cultures; Spider biofilm repressed
CPAR2_404920	-2.45344	1.11e-16	6.21e-15	0.0837	0.748932	1	CPAG_05069	Ortholog(s) have cytosol, extracellular region, nucleus localization	orf19.1641		Ortholog(s) have extracellular region localization
CPAR2_807640	-1.98807	2e-09	3.31e-08	0.17902	0.550095	1	CPAG_02837	Ortholog(s) have serine-type endopeptidase activity, role in regulation of mitochondrion organization, signal peptide processing and mitochondrial inner membrane localization	orf19.1643		Ortholog(s) have serine-type endopeptidase activity, role in regulation of mitochondrion organization, signal peptide processing and mitochondrial inner membrane localization
CPAR2_807650	-1.07284	0.000613951	0.0028331	-0.0285852	0.893972	1		Ortholog(s) have rRNA primary transcript binding activity	orf19.1646		Ortholog(s) have rRNA primary transcript binding activity
CPAR2_807700	-6.46227	2.46e-52	2.9e-49	0.0818666	0.721394	1	CPAG_00224	Ortholog(s) have role in fatty acid beta-oxidation and peroxisomal matrix localization	orf19.1652	POX1-3	Predicted acyl-CoA oxidase; farnesol regulated; stationary phase enriched protein; Spider biofilm induced
CPAR2_807620	-2.72659	2.44e-19	2.08e-17	0.0176211	0.918922	1	CPAG_02839	Has domain(s) with predicted integral to membrane localization	orf19.1653		Has domain(s) with predicted integral component of membrane localization	orf19.1653
CPAR2_807610	-1.81228	4.7e-09	7.24e-08	0.00839501	0.89156	1	CPAG_02840	Has domain(s) with predicted integral to membrane localization	orf19.1654		Predicted membrane protein; induced by prostaglandins
CPAR2_807600	-5.09374	1.28e-35	5.82e-33	0.000804922	0.977469	1	CPAG_02841	Predicted acyl-CoA dehydrogenase and acyl-CoA oxidase; role in fatty acid beta-oxidation; similar but not orthologous to Pox1; present in purified mitochondrial nucleoids	orf19.1655	PXP2	Putative acyl-CoA oxidase; enzyme of fatty acid beta-oxidation; induced during macrophage infection; opaque specific transcript; putative peroxisome targeting signal; Spider biofilm induced
CPAR2_807510	-1.17987	0.00715917	0.0231146	0.153966	0.688118	1		Ortholog(s) have role in cation transport, regulation of membrane potential and plasma membrane localization	orf19.1655.3		Ortholog(s) have phosphatidic acid binding, phosphatidylinositol-3,5-bisphosphate binding, phosphatidylinositol-3-phosphate binding, sphingolipid binding activity
CPAR2_405760	-1.6902	2.44e-08	3.26e-07	0.0133525	0.921808	1	CPAG_05148	Ortholog of C. albicans SC5314 : orf19.6984, C. dubliniensis CD36 : Cd36_85460, Candida tenuis NRRL Y-1498 : CANTEDRAFT_116052 and Debaryomyces hansenii CBS767 : DEHA2D16940g	orf19.6984		Ortholog of C. dubliniensis CD36 : Cd36_85460, C. parapsilosis CDC317 : CPAR2_405760, Candida tenuis NRRL Y-1498 : CANTEDRAFT_116052 and Debaryomyces hansenii CBS767 : DEHA2D16940g
CPAR2_405530	-1.87186	1.68e-09	2.82e-08	-0.0297753	0.925284	1	CPAG_05127	Ortholog(s) have receptor activity	orf19.5962	HGT4	Glucose and galactose sensor; fermentation, filamentation, virulence roles; 20-member glucose transporter family; extended C terminus; high-glucose repressed; macrophage induced; flow model biofilm repressed; Spider biofilm induced
CPAR2_404100	-1.70907	3.33e-09	5.24e-08	-0.00846809	1	1	CPAG_01175	Ortholog(s) have L-alanine:2-oxoglutarate aminotransferase activity, role in alanine biosynthetic process, alanine catabolic process, cellular response to drug, chronological cell aging and cytosol, mitochondrion, nucleus localization	orf19.346	ALT1	Putative alanine transaminase; mutation confers hypersensitivity to 5-fluorocytosine (5-FC); rat catheter and flow model biofilm induced
CPAR2_806160	-1.12315	0.000540599	0.00254232	-0.124539	0.64587	1	CPAG_01089	Ortholog of C. albicans SC5314 : orf19.5874, C. dubliniensis CD36 : Cd36_84250, Candida tenuis NRRL Y-1498 : CANTEDRAFT_137075 and Debaryomyces hansenii CBS767 : DEHA2F11462g	orf19.5874		Ortholog of C. dubliniensis CD36 : Cd36_84250, C. parapsilosis CDC317 : CPAR2_806160, Candida tenuis NRRL Y-1498 : CANTEDRAFT_137075 and Debaryomyces hansenii CBS767 : DEHA2F11462g
CPAR2_805930	-2.99884	4.1e-23	5.5e-21	-0.0027676	0.957591	1	CPAG_01691	Ortholog(s) have RNA polymerase II core promoter proximal region sequence-specific DNA binding, more	orf19.5908	TEC1	TEA/ATTS transcription factor; white cell pheromone response, hyphal gene regulation; required for Spider and RPMI biofilm formation; regulates BCR1; Cph2 regulated transcript; alkaline, rat catheter, Spider, flow model biofilm induced
CPAR2_807260	-1.51521	8.35e-07	8.24e-06	-0.0154853	0.929496	1	CPAG_02876	Has domain(s) with predicted sequence-specific DNA binding RNA polymerase II transcription factor activity, zinc ion binding activity, role in regulation of transcription, DNA-dependent and nucleus localization	orf19.7371	ZCF35	Zn(II)2Cys6 transcription factor; Hap43-induced; Spider biofilm induced
CPAR2_405260	-1.19139	0.00035044	0.00174983	0.142576	0.580018	1	CPAG_05101	Ortholog(s) have RNA polymerase II core promoter proximal region sequence-specific DNA binding, more	orf19.7374	CTA4	Zn(II)2Cys6 transcription factor; induced by nitric oxide; induced by Mnl1 under weak acid stress; repressed upon adherence to polystyrene; Hap43-repressed; Spider biofilm induced
CPAR2_807230	-1.09942	0.000119405	0.000685532	-0.108332	0.643402	1	CPAG_02879	Has domain(s) with predicted catalytic activity and role in metabolic process	orf19.7379	FAA2	Putative acyl CoA synthetase; expression regulated upon white-opaque switch; rat catheter biofilm induced; Spider biofilm induced
CPAR2_405800	-1.05837	0.000406664	0.00199181	0.125365	0.620043	1	CPAG_05152	Ortholog(s) have DNA-directed DNA polymerase activity, role in error-free translesion synthesis, error-prone translesion synthesis and cytosol, mitochondrion, nuclear chromatin, nucleus, zeta DNA polymerase complex localization	orf19.7389	REV3	Ortholog(s) have DNA-directed DNA polymerase activity, role in error-free translesion synthesis, error-prone translesion synthesis and mitochondrion, nuclear chromatin, zeta DNA polymerase complex localization
CPAR2_404940	-1.57288	2.37e-05	0.000165249	-0.225404	0.515575	1	CPAG_05071	Ortholog(s) have ATP-dependent RNA helicase activity, RNA strand annealing activity	orf19.7392	DED1	Predicted ATP-dependent RNA helicase; RNA strand annealing activity; Spider biofilm induced
CPAR2_404790	-1.25313	0.000550162	0.00257703	0.174442	0.546129	1	CPAG_05054	Ortholog(s) have role in cell adhesion involved in multi-species biofilm formation, cell adhesion involved in single-species biofilm formation	orf19.7414	ALS6	ALS family protein; expression in S. cerevisiae confers adhesion to gelatin; macrophage-induced gene; N-terminal adhesion domain; ALS family includes cell-surface glycoproteins, some with adhesin function
CPAR2_102060	-3.2692	7.75e-21	8.47e-19	0.0905001	0.692906	1	CPAG_02583	Ortholog of C. albicans SC5314 : orf19.3156, C. dubliniensis CD36 : Cd36_81080, Candida tenuis NRRL Y-1498 : CANTEDRAFT_135965 and Debaryomyces hansenii CBS767 : DEHA2F18128g	orf19.3156		Protein of unknown function; induced by Mnl1 under weak acid stress
CPAR2_503830	-1.20077	5.12e-05	0.000327018	0.0378693	0.86761	1	CPAG_03565	Ortholog(s) have protein complex binding activity	orf19.5395		Ortholog(s) have role in early endosome to late endosome transport, regulation of protein complex assembly, vacuolar acidification and RAVE complex, extrinsic component of membrane localization
CPAR2_503800	-2.45511	8.96e-10	1.58e-08	0.0333868	0.909474	1	CPAG_03563	Has domain(s) with predicted sterol binding activity	orf19.1709		Sterol carrier domain protein; alkaline downregulated; colony morphology-related gene regulation by Ssn6; Spider biofilm induced
CPAR2_503690	-1.82769	7.1e-07	7.1e-06	0.0949525	0.755951	1	CPAG_03553	Ortholog(s) have glyoxysome localization	orf19.1704	FOX3	Putative peroxisomal 3-oxoacyl CoA thiolase; transcript regulated by white-opaque switch; Spider biofilm induced
CPAR2_503720	-2.36761	2.36e-12	6.73e-11	0.0536735	0.874682	1	CPAG_03555	Ortholog(s) have ribose-5-phosphate isomerase activity, role in pentose-phosphate shunt, pyridoxine biosynthetic process and cytoplasm, nucleus localization	orf19.1701	RKI1	Ortholog(s) have ribose-5-phosphate isomerase activity and role in pentose-phosphate shunt, pyridoxine biosynthetic process
CPAR2_600270	-1.2529	0.0126129	0.036533	-0.256484	0.565636	1	CPAG_01362	Has domain(s) with predicted oxidoreductase activity and role in metabolic process	orf19.5615	AYR2	Putative NADPH-dependent 1-acyl dihydroxyacetone phosphate reductase; shows colony morphology-related gene regulation by Ssn6p
CPAR2_806300	-1.32154	0.00011199	0.000648641	-0.0258994	0.928204	1	CPAG_01103	Ortholog(s) have unfolded protein binding activity, role in protein folding and chaperonin-containing T-complex, nucleus localization	orf19.1402	CCT2	Chaperonin of the cytosolic TCP1 ring complex; protein present in exponential and stationary-phase yeast cells, but higher amounts in stationary phase; GlcNAc-induced protein
CPAR2_405810	-1.7723	2.92e-07	3.14e-06	0.0445592	0.875855	1	CPAG_05153	Ortholog(s) have acetate-CoA ligase activity, acid-ammonia (or amide) ligase activity and role in acetate catabolic process, acetate fermentation, acetyl-CoA biosynthetic process, carbon utilization, histone acetylation	orf19.1743	ACS1	Acetyl-CoA synthetase; induced by human neutrophils; fluconazole-repressed; regulated by Nrg1/Mig1; colony morphology-related gene regulation by Ssn6; only in stationary phase cultures; rat catheter biofilm repressed, Spider biofilm induced
CPAR2_407270	-1.2261	6.63e-05	0.000410993	0.066817	0.816923	1	CPAG_01582	Has domain(s) with predicted hydrolase activity, acting on carbon-nitrogen (but not peptide) bonds, in linear amidines activity and role in metabolic process	orf19.1369		Protein with predicted peptidase domains; Hap43-repressed gene
CPAR2_404660	-1.12511	0.000635753	0.00292229	0.0913996	0.695344	1	CPAG_00358	Ortholog(s) have sequence-specific DNA binding activity, role in positive regulation of transcription from RNA polymerase II promoter by glucose and cytoplasm, nucleus localization	orf19.203	STB3	Putative SIN3-binding protein 3 homolog; caspofungin induced; macrophage/pseudohyphal-repressed; rat catheter biofilm induced
CPAR2_806520	-2.39833	1.1e-10	2.37e-09	0.153721	0.544662	1	CPAG_02312	Ortholog(s) have role in establishment or maintenance of actin cytoskeleton polarity, fungal-type cell wall organization, regulation of cell growth and TORC2 complex, cytoplasm localization	orf19.215		Component of a complex containing the Tor2p kinase; possible a role in regulation of cell growth; Spider biofilm induced
CPAR2_806500	-2.75454	1.12e-13	4.12e-12	0.188442	0.539636	1	CPAG_02311	Ortholog(s) have sequence-specific DNA binding activity	orf19.217		Ortholog(s) have DNA binding activity
CPAR2_404260	-1.29121	1.19e-05	8.8e-05	0.193243	0.48107	1	CPAG_00037	Ortholog(s) have chaperone binding, unfolded protein binding activity and role in ER-associated ubiquitin-dependent protein catabolic process, karyogamy involved in conjugation with cellular fusion, protein folding in endoplasmic reticulum	orf19.3592	JEM1	Functional homolog of S. cerevisiae Jem1p, which acts with Scj1p and Kar2p (BiP) in protein folding and ER-associated degradation of misfolded proteins, and also has a role in karyogamy; has J domain and 4 tetratricopeptide repeats
CPAR2_407930	-1.38341	1.08e-05	8.03e-05	0.247412	0.340297	1	CPAG_02486	Ortholog(s) have role in cellular response to drug	orf19.5326		Putative transcription factor with zinc finger DNA-binding motif; possible ortholog of S. cerevisiae Mig2p
CPAR2_407920	-1.843	2.24e-05	0.000156823	0.0922398	0.727851	1	CPAG_02485	Ortholog(s) have RNA polymerase II core promoter proximal region sequence-specific DNA binding, more	orf19.5338	GAL4	Zn(II)2Cys6 transcription factor; involved in control of glycolysis; ortholog of S. cerevisiae Gal4, but not involved in regulation of galactose utilization genes; caspofungin repressed; Spider biofilm repressed
CPAR2_304270	-1.47304	0.00159485	0.00651405	-0.397393	0.132224	1	CPAG_02182	Similar to S. cerevisiae Gre2p (methylglyoxal reductase); expression increased in fluconazole and voriconazole resistant strains	orf19.4309	GRP2	NAD(H)-linked methylglyoxal oxidoreductase involved in regulation of methylglyoxal and pyruvate levels; regulation associated with azole resistance; induced in core stress response or by oxidative stress via Cap1, fluphenazine, benomyl
CPAR2_804800	-1.00726	0.00174211	0.00707146	0.0788675	0.731361	1	CPAG_02073	Ortholog(s) have endoplasmic reticulum, mitochondrial outer membrane localization	orf19.4898		Putative protein of unknown function; induced by prostaglandins
CPAR2_104360	-1.21481	2.52e-05	0.000174583	-0.0462233	0.879143	1	CPAG_02808	Ortholog of C. albicans SC5314 : orf19.2231, C. dubliniensis CD36 : Cd36_21100, Candida tenuis NRRL Y-1498 : CANTEDRAFT_113433 and Debaryomyces hansenii CBS767 : DEHA2F01540g	orf19.2231		Protein of unknown function; Spider biofilm induced
CPAR2_104290	-1.46364	0.00122229	0.00518988	0.0050226	0.959096	1	CPAG_02801	Ortholog(s) have lipid binding activity and role in eisosome assembly, endocytosis, negative regulation of protein kinase activity, protein localization, response to heat	orf19.3149	LSP1	Eisosome component with a predicted role in endocytosis; protein present in exponential and stationary growth phase yeast cultures; caspofungin repressed; biofilm induced; fungal-specific (no human/murine homolog); sumoylation target
CPAR2_805760	-4.26492	1.13e-36	5.55e-34	0.0400736	0.824853	1	CPAG_01675	Ortholog of C. albicans SC5314 : orf19.2220, C. dubliniensis CD36 : Cd36_22390, Candida tenuis NRRL Y-1498 : CANTEDRAFT_104120 and Debaryomyces hansenii CBS767 : DEHA2D03740g	orf19.2220		Protein of unknown function; Hap43-repressed gene; by Rgt1; repressed in Spider biofilms by Bcr1, Tec1, Brg1, Rob1 and induced by Efg1, Ndt80; Spider biofilm induced
CPAR2_104450	-1.14451	0.0152699	0.0427529	0.0446174	0.875294	1	CPAG_02817	Ortholog(s) have acetate transmembrane transporter activity, ammonium transmembrane transporter activity and role in ammonium transport, nitrogen utilization, plasma membrane acetate transport	orf19.1224	FRP3	Putative ammonium transporter; upregulated in the presence of human neutrophils; fluconazole-downregulated; repressed by nitric oxide; Spider biofilm induced; rat catheter biofilm repressed
CPAR2_104440	-1.79675	1.28e-06	1.21e-05	0.150357	0.563374	1	CPAG_02816	Ortholog of C. albicans SC5314 : orf19.1225/PEX22, C. dubliniensis CD36 : Cd36_20990, Candida tenuis NRRL Y-1498 : CANTEDRAFT_113444 and Debaryomyces hansenii CBS767 : DEHA2F01386g	orf19.1225	PEX22	Putative peroxin
CPAR2_104670	-1.25969	2.85e-05	0.00019395	0.0552447	0.812986	1	CPAG_03707	Ortholog of C. albicans SC5314 : orf19.5496/AVT1, C. dubliniensis CD36 : Cd36_20720, Candida tenuis NRRL Y-1498 : CANTEDRAFT_113420 and Debaryomyces hansenii CBS767 : DEHA2F01936g	orf19.5496	AVT1	Putative vacuolar transporter; promoter bound by a1p and alpha2p by ChIP-chip analysis
CPAR2_406710	-2.82169	6.29e-11	1.41e-09	0.217332	0.587007	1	CPAG_05244	Ortholog(s) have ergosterol O-acyltransferase activity, role in ergosterol metabolic process and endoplasmic reticulum localization	orf19.2248	ARE2	Acyl CoA:sterol acyltransferase; uses cholesterol and oleoyl-CoA substrates; protoberberine derivative drug inhibits enzyme activity; ketoconazole-induced; Hap43-repressed; flow model biofilm induced; Spider biofilm induced
CPAR2_406690	-2.49847	2.06e-09	3.4e-08	0.0671047	0.846404	1	CPAG_05242	Ortholog of C. albicans SC5314 : orf19.2252, C. dubliniensis CD36 : Cd36_21270, Lodderomyces elongisporus NRLL YB-4239 : LELG_02433 and Pichia stipitis Pignal : PICST_33114	orf19.2252		Protein of unknown function; rat catheter biofilm repressed
CPAR2_406680	-1.29347	6.6e-06	5.15e-05	-0.027596	0.894597	1	CPAG_05241	Ortholog of C. albicans SC5314 : orf19.2253, C. dubliniensis CD36 : Cd36_21280, Debaryomyces hansenii CBS767 : DEHA2D07612g and Pichia stipitis Pignal : PICST_62360	orf19.2253		Protein of unknown function; expression regulated by white-opaque switch; repressed by alpha pheromone in SpiderM medium; Spider biofilm induced
CPAR2_406510	-1.2533	5.63e-05	0.000355203	0.0768382	0.780084	1	CPAG_05224	Ortholog(s) have RNA polymerase II core promoter proximal region sequence-specific DNA binding activity	orf19.2272	AFT2	Putative Aft domain transcription factor; role in regulation of iron metabolism, oxidative stress, adhesion, hyphal growth, colony morphology, virulence; complements S. cerevisiae aft1 mutation; Spider biofilm induced
CPAR2_406460	-1.02056	0.000502187	0.00239992	0.115741	0.634356	1	CPAG_05219	Ortholog(s) have sequence-specific DNA binding activity	orf19.2280	ZCF10	Putative transcription factor with zinc cluster DNA-binding motif
CPAR2_406440	-1.09922	0.000246951	0.00129097	-0.0201297	0.949173	1	CPAG_05217	Has domain(s) with predicted catechol 1,2-dioxygenase activity, ferric iron binding activity and role in catechol-containing compound metabolic process, oxidation-reduction process	orf19.2282		Ortholog(s) have cytoplasm localization
CPAR2_406390	-1.2795	0.000261285	0.0013551	0.031331	0.924011	1	CPAG_05212	Ortholog(s) have unfolded protein binding activity, role in protein folding and chaperonin-containing T-complex localization	orf19.2288	CCT5	T-complex protein 1, epsilon subunit; protein present in exponential and stationary growth phase yeast cultures; Spider biofilm repressed
CPAR2_105050	-1.26747	0.0153744	0.0429109	0.0748507	0.843458	1	CPAG_03670	Ortholog(s) have ATPase activity, enzyme regulator activity and role in positive regulation of endodeoxyribonuclease activity, protein import into mitochondrial matrix, protein refolding, protein unfolding, spore germination	orf19.1896	SSC1	Heat shock protein; at yeast-form cell surface, not hyphae; antigenic; Gcn4-regulated; induced by amino acid starvation (3-AT) or by adherence to polystyrene; macrophage-repressed; sumoylation target; possibly essential
CPAR2_406250	-2.35925	8.69e-12	2.27e-10	-0.134548	0.686426	1	CPAG_05197	Has domain(s) with predicted role in transmembrane transport and integral to membrane localization	orf19.1867		Putative malate permease; induced during macrophage infection; regulated by Gcn2 and Gcn4; putative peroxisome targeting signal; Hap43-repressed; Spider biofilm induced
CPAR2_406220	-2.3057	5.57e-11	1.27e-09	0.040498	0.854897	1	CPAG_05194	Ortholog of C. albicans SC5314 : orf19.1861, C. dubliniensis CD36 : Cd36_21920, Candida tenuis NRRL Y-1498 : CANTEDRAFT_100500 and Debaryomyces hansenii CBS767 : DEHA2F19602g	orf19.1861		BAR domain-containing protein, forms heterodimer with Rvs162p that binds liposomes in vitro; flow model biofilm induced
CPAR2_104920	-1.33702	1.58e-05	0.000114275	0.0290704	0.917381	1	CPAG_03683	Ortholog(s) have AP-2 adaptor complex localization	orf19.2194	APM4	Cargo-binding subunit of the clathrin associated protein complex (AP-2), involved in endocytosis
CPAR2_206580	-1.0285	0.00157844	0.0064515	0.0843873	0.735748	1	CPAG_02117	Ortholog(s) have mitochondrion localization	orf19.3548		Ortholog(s) have mitochondrial inner membrane localization
CPAR2_206600	-1.01198	0.000517408	0.00245675	-0.0528041	0.826659	1	CPAG_02119	Ortholog(s) have ubiquitin-protein ligase activity, role in fatty acid metabolic process, protein import into peroxisome matrix and peroxisomal membrane localization	orf19.3546	PEX2	Ortholog(s) have ubiquitin-protein transferase activity, role in fatty acid metabolic process, protein import into peroxisome matrix, protein polyubiquitination and peroxisomal importomer complex, peroxisomal membrane localization
CPAR2_103840	-1.44196	5.25e-06	4.19e-05	0.0179162	0.896538	1	CPAG_02754	Has domain(s) with predicted oxidoreductase activity, zinc ion binding activity and role in oxidation-reduction process	orf19.4504		Has domain(s) with predicted oxidoreductase activity, zinc ion binding activity and role in oxidation-reduction process
CPAR2_211130	-1.43077	1.99e-05	0.000141613	-0.00453105	0.967075	1	CPAG_00776	Has domain(s) with predicted ATP binding, protein serine/threonine kinase activity and role in protein phosphorylation	orf19.792		Ortholog(s) have protein serine/threonine kinase activity, protein serine/threonine/tyrosine kinase activity, protein tyrosine kinase activity
CPAR2_104140	-2.41196	1.23e-13	4.46e-12	-0.214386	0.464531	1	CPAG_02785	Ortholog(s) have DNA helicase activity, role in DNA unwinding involved in DNA replication, reciprocal meiotic recombination, synapsis and nucleus localization	orf19.810		Ortholog(s) have DNA helicase activity, MutLbeta complex binding, heteroduplex DNA loop binding activity
CPAR2_209740	-1.39983	2.31e-06	2.02e-05	-0.0719494	0.811759	1	CPAG_01193	Ortholog(s) have electron carrier activity, iron ion binding, zinc ion binding activity, role in peptidyl-diphthamide biosynthetic process from peptidyl-histidine, tRNA wobble uridine modification and cytosol, nucleus localization	orf19.6873.1	KTI11	Zn-ribbon protein; required for synthesis of diphthamide on translation factor eEF2; involved in modification of wobble nucleosides in tRNAs; rat catheter and Spider biofilm induced
CPAR2_209950	-1.26758	9.67e-06	7.28e-05	0.0979684	0.712546	1	CPAG_01214	Ortholog(s) have role in peptidyl-diphthamide biosynthetic process from peptidyl-histidine and cytosol, nucleus localization	orf19.5207		Predicted diphthamide biosynthesis protein; Spider biofilm induced
CPAR2_209850	-2.6349	2.2e-18	1.6e-16	0.0515817	0.827616	1	CPAG_01204	Ortholog(s) have glyoxysome localization	orf19.5215	TES15	Putative acyl-CoA thioesterase; Hap43-repressed; Spider biofilm induced
CPAR2_209840	-2.10923	9.62e-09	1.39e-07	-0.0457107	0.958528	1	CPAG_01203	Has domain(s) with predicted acyl-CoA hydrolase activity and role in acyl-CoA metabolic process	orf19.5216		Ortholog of C. parapsilosis CDC317 : CPAR2_209840, C. dubliniensis CD36 : Cd36_20380, Lodderomyces elongisporus NRLL YB-4239 : LELG_00983 and Candida orthopsilosis Co 90-125 : CORT_0A09100
CPAR2_209830	-1.45983	3.98e-07	4.15e-06	-0.0319831	0.901141	1	CPAG_01202	Has domain(s) with predicted acyl-CoA hydrolase activity and role in acyl-CoA metabolic process	orf19.5217	TES1	Putative acyl-CoA thioesterase
CPAR2_209820	-1.06767	0.000177274	0.000966976	0.0202052	0.951574	1	CPAG_01201	Ortholog(s) have acyl-CoA hydrolase activity, role in fatty acid beta-oxidation and mitochondrion, peroxisome localization	orf19.4122		Ortholog(s) have acyl-CoA hydrolase activity, role in fatty acid beta-oxidation and peroxisome localization
CPAR2_209810	-1.00255	0.00578756	0.019408	0.00438082	1	1	CPAG_01200	Has domain(s) with predicted acyl-CoA hydrolase activity and role in acyl-CoA metabolic process	orf19.4121		Predicted thioesterase/thiol ester dehydrase-isomerase; Spider biofilm induced
CPAR2_206490	-1.58613	0.00011718	0.000674069	-0.195265	0.62641	1	CPAG_02108	Ortholog(s) have role in aspartate biosynthetic process, chronological cell aging, replicative cell aging and mitochondrion localization	orf19.3554	AAT1	Aspartate aminotransferase; soluble protein in hyphae; macrophage-induced protein; alkaline upregulated; amphotericin B repressed; gene used for strain identification by multilocus sequence typing; farnesol-, Hap43p-induced; GlcNAc-induced
CPAR2_206480	-1.01319	0.00223296	0.00877425	-0.0401204	0.884037	1	CPAG_02107	Ortholog(s) have protein phosphatase type 1 regulator activity	orf19.3555	BUD14	Putative SH3-domain-containing protein; predicted role in bud-site selection; Spider biofilm induced
CPAR2_209440	-1.92119	3.82e-10	7.41e-09	0.0103103	0.949057	1	CPAG_01459	Ortholog(s) have role in negative regulation of transcription from RNA polymerase I promoter and Rpd3L complex, Rpd3L-Expanded complex localization	orf19.3568	RXT3	Putative transcriptional repressor
CPAR2_209400	-1.08681	0.000330397	0.00166382	0.0331265	0.904862	1	CPAG_01463	Ortholog(s) have ATPase activity, protein heterodimerization activity, role in fatty acid metabolic process, protein import into peroxisome matrix, receptor recycling, replicative cell aging and cytosol, nucleus, peroxisome localization	orf19.3573	PEX6	Ortholog(s) have ATPase activity, protein heterodimerization activity and role in fatty acid metabolic process, protein import into peroxisome matrix, receptor recycling, protein unfolding, replicative cell aging
CPAR2_209240	-1.13535	0.00195552	0.00784069	-0.0732396	0.882394	1	CPAG_01471	Ortholog(s) have pyruvate kinase activity	orf19.3575	CDC19	Pyruvate kinase at yeast cell surface; Gcn4/Hog1/GlcNAc regulated; Hap43/polystyrene adherence induced; repressed by phagocytosis/farnesol; hyphal growth role; stationary phase enriched; flow model biofilm induced; Spider biofilm repressed	orf19.3575
CPAR2_209340	-1.04257	0.000327863	0.00165247	0.00620459	0.994904	1	CPAG_01468	Ortholog(s) have role in adaptation to pheromone involved in conjugation with mutual genetic exchange, cellular response to biotic stimulus and cellular response to neutral pH, more	orf19.814	SSY1	Amino acid sensor; required for wild-type hyphal growth on solid serum or Lees media, not under all conditions; 12 predicted membrane spanning regions; Hap43-repressed; Spider biofilm induced
CPAR2_211280	-2.05167	1.23e-10	2.6e-09	0.0604874	0.806327	1	CPAG_00761	Ortholog(s) have role in cellular response to DNA damage stimulus and lipid particle, mitochondrion localization	orf19.847	YIM1	Protein similar to protease of mitochondrial inner membrane; increased transcription is observed upon benomyl treatment; macrophage-downregulated gene
CPAR2_212080	-2.78844	3.36e-14	1.33e-12	0.122776	0.740782	1	CPAG_01035	Ortholog(s) have zinc ion transmembrane transporter activity, role in cellular zinc ion homeostasis, zinc ion transport and endoplasmic reticulum membrane, fungal-type vacuole membrane localization	orf19.1534		Ortholog of S. cerevisiae Zrt3, vacuolar membrane zinc transporter; predicted Kex2 substrate; induced in oralpharyngeal candidasis; flow model biofilm induced; Spider biofilm induced
CPAR2_210420	-2.47303	5.31e-14	2.05e-12	0.0216028	0.955901	1	CPAG_03092	Has domain(s) with predicted heme binding, iron ion binding, oxygen binding activity and role in oxygen transport	orf19.1541		Protein with a globin-like domain; repressed by alpha pheromone in SpiderM medium; Spider biofilm induced
CPAR2_210880	-1.2578	7.22e-06	5.57e-05	-0.0291123	0.897914	1	CPAG_03135	Ortholog of C. albicans SC5314 : orf19.1562, C. dubliniensis CD36 : Cd36_17200, Debaryomyces hansenii CBS767 : DEHA2D11352g and Pichia stipitis Pignal : PICST_31800	orf19.1562		Protein of unknown function; flow model biofilm induced; Spider biofilm induced; repressed by alpha pheromone in SpiderM medium
CPAR2_210650	-1.799	4.29e-09	6.63e-08	0.0238839	0.902839	1	CPAG_03113	Ortholog(s) have glycerol-3-phosphate O-acyltransferase activity, glycerone-phosphate O-acyltransferase activity, role in phospholipid biosynthetic process and endoplasmic reticulum, lipid particle localization	orf19.5815	SCT2	Putative glycerol-3-phosphate acyltransferase; fungal-specific (no human or murine homolog)
CPAR2_205690	-1.92647	1.08e-08	1.54e-07	0.0484207	0.867731	1	CPAG_04209	Ortholog(s) have protein tyrosine phosphatase activity and role in invasive growth in response to glucose limitation, positive regulation of G2/M transition of mitotic cell cycle, protein dephosphorylation, pseudohyphal growth	orf19.6365	PTP1	Phosphotyrosine-specific protein phosphatase; rat catheter biofilm induced
CPAR2_212220	-1.07873	0.000448819	0.00217482	-0.00778812	0.976598	1	CPAG_01318	Ortholog(s) have GTPase activator activity and role in cellular response to drug, hyphal growth, mitotic spindle assembly checkpoint, mitotic spindle orientation checkpoint, negative regulation of septation initiation signaling cascade	orf19.5827	BUB2	Ortholog(s) have GTPase activator activity
CPAR2_212260	-1.82818	7.9e-07	7.84e-06	0.0814066	0.819442	1	CPAG_01322	Ortholog of C. albicans SC5314 : orf19.5831, C. dubliniensis CD36 : Cd36_17620, Candida orthopsilosis Co 90-125 : CORT_0A11590 and Candida tropicalis MYA-3404 : CTRG_01348	orf19.5831		Ortholog of C. parapsilosis CDC317 : CPAR2_212260, C. dubliniensis CD36 : Cd36_17620, Candida orthopsilosis Co 90-125 : CORT_0A11590 and Candida tropicalis MYA-3404 : CTRG_01348
CPAR2_212270	-1.01198	0.00205269	0.00816923	0.0113778	0.934857	1	CPAG_01323	Ortholog(s) have guanine phosphoribosyltransferase activity, hypoxanthine phosphoribosyltransferase activity, role in GMP salvage, IMP salvage and endoplasmic reticulum, nucleus localization	orf19.5832	HPT1	Putative hypoxanthine-guanine phosphoribosyltransferase; protein abundance affected by URA3 expression in the CAI4 strain background; protein level decreases in stationary phase; Spider biofilm induced
CPAR2_212210	-2.29584	3.96e-08	5.06e-07	-0.00740469	0.979834	1	CPAG_01317|ALD4-1	Putative aldehyde dehydrogenase [NAD(P)+]; role in acetate biosynthesis; expression increased in fluconazole and voriconazole resistant strains	orf19.5806	ALD5	NAD-aldehyde dehydrogenase; decreased expression in fluconazole-resistant isolate, or in hyphae; biofilm induced; fluconazole-downregulated; protein abundance is affected by URA3 expression in the CAI-4 strain; stationary phase enriched
CPAR2_212150	-1.05783	0.00221351	0.00872758	-0.0117261	0.970776	1	CPAG_00141	Ortholog(s) have cytoplasm localization	orf19.5799		Ortholog of S. cerevisiae : TPH3, C. dubliniensis CD36 : Cd36_17790, C. parapsilosis CDC317 : CPAR2_212150, Candida tenuis NRRL Y-1498 : CANTEDRAFT_128815 and Debaryomyces hansenii CBS767 : DEHA2G04246g
CPAR2_211730	-1.25896	5.33e-05	0.000339425	-0.026497	0.947009	1	CPAG_00537	Ortholog(s) have endoplasmic reticulum localization	orf19.5777		Protein of unknown function; F-12/CO2 early biofilm induced
CPAR2_211740	-1.12243	0.00803213	0.02531	0.101526	0.753477	1	CPAG_00536	Putative transcription factor with zinc finger DNA-binding motif; expression increased in fluconazole and voriconazole resistant strains	orf19.909	STP4	C2H2 transcription factor; induced in core caspofungin response; colony morphology-related gene regulation by Ssn6; induced by 17-beta-estradiol, ethynyl estradiol; rat catheter and Spider biofilm induced
CPAR2_213840	-1.04759	0.000837102	0.00370914	0.0503039	0.757269	1		Ortholog(s) have copper chaperone activity, role in intracellular copper ion transport, mitochondrial respiratory chain complex IV assembly and cytosol, mitochondrial intermembrane space localization	orf19.2006.1	COX17	Putative copper metallochaperone; Hap43p-repressed gene; rat catheter biofilm induced; Spider biofilm induced
CPAR2_210230	-1.01613	0.0011995	0.00510048	0.0611659	0.77793	1	CPAG_03073	Ortholog(s) have triglyceride lipase activity, role in triglyceride mobilization and cytoplasm localization	orf19.1504		Putative patatin-like phospholipase; fungal-specific (no human or murine homolog)
CPAR2_214150	-1.8048	1.56e-07	1.75e-06	0.0124064	0.925807	1	CPAG_04657	Ortholog(s) have cytosol, nucleus localization	orf19.1461		S. pombe ortholog SPCC576.01c is a predicted sulfonate dioxygenase; possibly transcriptionally regulated upon hyphal formation; Spider biofilm induced
CPAR2_214130	-1.08811	0.000567216	0.0026485	0.0181577	0.943979	1	CPAG_04655	Ortholog(s) have carboxylic ester hydrolase activity, structural constituent of ribosome activity, role in cellular protein modification process and cytosol, mitochondrial small ribosomal subunit, nucleus localization	orf19.1459	PPE1	Protein similar to S. cerevisiae Ppe1p; shows genetic interaction with some genes involved in diploid filamentous growth and haploid invasive growth in S. cerevisiae
CPAR2_213970	-1.10235	0.000618477	0.00284953	-0.0629045	0.805002	1	CPAG_04640	Ortholog(s) have phosphatidylinositol-3-phosphate binding activity and role in CVT pathway, early endosome to Golgi transport, mitochondrion degradation, piecemeal microautophagy of nucleus	orf19.1990	SNX4	Putative sorting nexin; induced during the mating process
CPAR2_213940	-4.23108	4.5e-25	6.65e-23	0.0767664	0.747176	1	CHA1-2|CPAG_04637	Putative serine and threonine ammonia lyase; similar but not orthologous to S. cerevisiae Cha1; not predicted to be present in mitochondrial nucleoids	orf19.1996	CHA1	Similar to catabolic ser/thr dehydratases; repressed by Rim101; induced in low iron; regulated on white-opaque switch; filament induced; Tn mutation affects filamentation; flow model biofilm induced; Spider biofilm repressed	orf19.1996
CPAR2_212130	-1.08327	0.000797676	0.003573	0.089862	0.734737	1	CPAG_00139	Ortholog(s) have role in protein N-linked glycosylation, protein O-linked glycosylation, response to stress	orf19.849	MNN41	Ortholog(s) have enzyme activator activity and role in protein N-linked glycosylation, protein O-linked glycosylation
CPAR2_211410	-1.49406	3.31e-05	0.000221938	-0.109564	0.729224	1	CPAG_00298	Ortholog(s) have protein transporter activity, role in Golgi to plasma membrane transport, intracellular protein transport and vesicle coat localization	orf19.871		Ortholog(s) have GTPase activator activity, role in positive regulation of GTPase activity, positive regulation of TORC1 signaling and Lst4-Lst7 complex, vacuolar membrane localization
CPAR2_211490	-1.63256	1.19e-06	1.13e-05	0.1052	0.648716	1	CPAG_00560	Ortholog(s) have misfolded protein binding activity, role in misfolded or incompletely synthesized protein catabolic process and i-AAA complex localization	orf19.874		Predicted mitochondrial i-AAA protease supercomplex; degrades misfolded mitochondrial proteins; Hap43-repressed gene
CPAR2_211860	-1.82148	2.94e-08	3.84e-07	0.00036662	0.970175	1	CPAG_01013	Ortholog of C. albicans SC5314 : orf19.893/PGA17, C. dubliniensis CD36 : Cd36_18100, Candida tenuis NRRL Y-1498 : CANTEDRAFT_95541 and Pichia stipitis Pignal : PICST_66818	orf19.893	PGA17	Putative GPI-anchored protein; exogenously expressed protein substrate for Kex2 processing in vitro; repressed by alpha pheromone in SpiderM medium; macrophage-induced; induced in oralpharyngeal candidiasis; Spider biofilm induced
CPAR2_211830	-1.44229	1.36e-05	9.91e-05	0.00389882	0.987699	1	CPAG_01010	Ortholog(s) have fungal-type vacuole, plasma membrane localization	orf19.905	AVT7	Ortholog of S. cerevisiae Avt7 transporter; repressed upon adherence to polystyrene; constitutive expression independent of MTL or white-opaque status; Spider biofilm induced
CPAR2_211820	-2.71258	1.23e-15	6.14e-14	0.185915	0.472216	1	CPAG_01009	Ortholog(s) have cytosol, nucleus localization	orf19.904		Ortholog(s) have cytoplasm, nucleus localization	orf19.904
CPAR2_211810	-1.27375	0.00415856	0.0148211	-0.0278484	0.970545	1	CPAG_01008	Ortholog(s) have 2,3-bisphosphoglycerate-dependent phosphoglycerate mutase activity and role in gluconeogenesis, glycolysis, interaction with host	orf19.903	GPM1	Phosphoglycerate mutase; surface protein that binds host complement Factor H and FHL-1; antigenic; fluconazole, or amino acid starvation (3-AT) induced, farnesol-repressed; Hap43, flow model biofilm induced; Spider biofilm repressed
CPAR2_211790	-1.28604	8.32e-05	0.000504372	-0.00277783	0.996296	1	CPAG_01006	Ortholog of C. albicans SC5314 : orf19.899, C. dubliniensis CD36 : Cd36_18040, Candida tenuis NRRL Y-1498 : CANTEDRAFT_109928 and Debaryomyces hansenii CBS767 : DEHA2E21010g	orf19.899		Ortholog of C. dubliniensis CD36 : Cd36_18040, C. parapsilosis CDC317 : CPAR2_211790, Candida tenuis NRRL Y-1498 : CANTEDRAFT_109928 and Debaryomyces hansenii CBS767 : DEHA2E21010g
CPAR2_212850	-3.24985	1.27e-20	1.31e-18	0.0384041	0.940155	1	CPAG_04533	Ortholog(s) have plasma membrane localization	orf19.2021	HGT8	High-affinity glucose transporter of the major facilitator superfamily; 20 members in the C. albicans glucose transporter family; 12 probable membrane-spanning segments; gene has intron; expressed in rich medium; flow model biofilm induced
CPAR2_212870	-2.34036	8.58e-10	1.53e-08	-0.000668641	0.95498	1	CPAG_04535	Ortholog(s) have ubiquitin-specific protease activity and role in carbon catabolite repression of transcription, cellular protein localization, endocytosis, protein deubiquitination	orf19.2026	UBP13	Ortholog of S. cerevisiae Ubp13; putative ubiquitin carboxyl-terminal hydrolase; flow model biofilm induced; rat catheter biofilm repressed
CPAR2_212880	-2.53336	3.57e-10	6.97e-09	-0.0322515	0.945858	1	CPAG_04536	Ortholog(s) have peptide-methionine (S)-S-oxide reductase activity, role in cellular response to hydrogen peroxide and cytosol, nucleus localization	orf19.2028	MXR1	Putative methionine sulfoxide reductase; Plc1-regulated; induced by human neutrophils, flucytosine; macrophage regulated (gene induced, protein decreased); possibly adherence-induced; Spider biofilm induced
CPAR2_213250	-1.2128	0.000104009	0.000610805	0.0668768	0.805966	1	CPAG_04571	Has domain(s) with predicted antiporter activity, drug transmembrane transporter activity, role in drug transmembrane transport and membrane localization	orf19.2073		Protein with a multidrug and toxin extrusion protein domain; induced by Mnl1 under weak acid stress
CPAR2_213230	-2.40644	8.26e-07	8.18e-06	-0.252829	0.47661	1	CPAG_04569	Ortholog(s) have (R)-carnitine transmembrane transporter activity, choline transmembrane transporter activity, ethanolamine transmembrane transporter activity	orf19.2072		Ortholog(s) have (R)-carnitine transmembrane transporter activity, choline transmembrane transporter activity, ethanolamine transmembrane transporter activity
CPAR2_213330	-1.50079	9.58e-07	9.32e-06	-0.0398185	0.895813	1	CPAG_04579	Ortholog(s) have SNAP receptor activity, role in vacuole fusion, non-autophagic, vesicle fusion and SNARE complex, fungal-type vacuole membrane localization	orf19.2089		Ortholog of Nyv1, v-SNARE component of the vacuolar SNARE complex involved in vesicle fusion in S. cerevisiae; Hap43-repressed gene
CPAR2_213430	-1.13715	0.00194387	0.00779925	-0.0575317	0.872954	1	CPAG_04587	Ortholog(s) have role in negative regulation of transcription from RNA polymerase II promoter in response to iron and cytosol, nucleus localization	orf19.2095		Ortholog(s) have role in negative regulation of transcription from RNA polymerase II promoter in response to iron and cytosol localization
CPAR2_213550	-1.01498	0.000352208	0.00175717	-0.173197	0.584003	1	CPAG_04599	Ortholog(s) have arginyltransferase activity, role in protein arginylation and cytosol, nucleus localization	orf19.2110		Ortholog(s) have arginyltransferase activity and role in protein arginylation
CPAR2_800020	-1.66623	7.09e-06	5.48e-05	0.00337286	0.968437	1	CPAG_04347	Ortholog(s) have acetyl-CoA C-acyltransferase activity, mRNA binding activity, role in fatty acid beta-oxidation and mitochondrial intermembrane space, peroxisomal matrix localization	orf19.7520	POT1	Putative peroxisomal 3-oxoacyl CoA thiolase; transcript regulated by Nrg1 and Mig1; farnesol regulated; Hap43-repressed
CPAR2_800520	-4.02596	4.26e-35	1.57e-32	-0.0257603	0.938899	1	CPAG_04395	Has domain(s) with predicted electron carrier activity, heme binding, iron ion binding, oxidoreductase activity, acting on paired donors and with incorporation or reduction of molecular oxygen, more	orf19.7512		Has domain(s) with predicted electron transfer activity, heme binding, iron ion binding, oxidoreductase activity, acting on paired donors and with incorporation or reduction of molecular oxygen, more
CPAR2_800370	-1.34853	8.88e-05	0.000532555	0.130274	0.568702	1	CPAG_04382	Ortholog(s) have nicotinamide-nucleotide adenylyltransferase activity, role in NAD biosynthetic process and cytosol, nucleus localization	orf19.7499		Putative nicotinic acid mononucleotide adenylyltransferase, involved in NAD salvage pathway; Spider biofilm repressed	orf19.7499
CPAR2_803760	-1.55922	4.26e-06	3.5e-05	0.0451549	0.856024	1	CPAG_01809	Neutral trehalase involved in trehalose catabolism	orf19.7479	NTH1	Neutral trehalase; hyphal induction in mutant delayed but not reduced overall; not required for virulence in mice; possible regulatory cAMP-dependent phosphorylation at S10,S213; Hap43-repressed gene; Spider biofilm induced
CPAR2_804110	-1.34276	8.05e-06	6.13e-05	-0.301134	0.253052	1	CPAG_01845	Ortholog(s) have histone demethylase activity (H3-K36 specific), methylated histone residue binding activity and role in histone demethylation	orf19.3281		Ortholog(s) have histone demethylase activity (H3-K36 specific), methylated histone binding activity and role in histone demethylation, positive regulation of transcription elongation from RNA polymerase II promoter
CPAR2_802930	-1.06191	0.00218292	0.00862932	-0.0424147	0.875346	1	CPAG_00458	Mitochondrial matrix cochaperone; acts as a nucleotide release factor; role in protein translocation and folding	orf19.2524	MGE1	Putative mitochondrial matrix cochaperone; overexpression increases resistance to fluconazole; macrophage/pseudohyphal-repressed
CPAR2_802840	-1.11311	0.000180041	0.000978261	0.0360706	0.879445	1	CPAG_00449	Ortholog(s) have sequence-specific DNA binding activity and role in chromatin silencing at rDNA, chromatin silencing at telomere, filamentous growth, regulation of transcription from RNA polymerase II promoter, unidimensional cell growth	orf19.2545	DOT6	Protein with a predicted role in telomeric gene silencing and filamentation; repressed by high-level peroxide stress; Spider biofilm induced
CPAR2_802670	-2.19025	1.84e-10	3.73e-09	0.090222	0.761976	1	CPAG_01308	Ortholog(s) have ATP-dependent RNA helicase activity	orf19.171	DBP2	Putative DEAD-box family ATP-dependent RNA helicase; flucytosine induced; repressed in core stress response
CPAR2_801260	-1.62821	2.44e-05	0.000169699	-0.0705291	0.793827	1	CPAG_04467	Ortholog(s) have role in cellular copper ion homeostasis and plasma membrane localization	orf19.3734	GEF2	Member of the voltage chloride channel family; Hap43p-repressed gene
CPAR2_801250	-3.83913	7.01e-28	1.53e-25	-0.12731	0.666103	1	CPAG_04466	Ortholog(s) have role in isocitrate metabolic process and cytosol localization	orf19.3733	IDP2	Isocitrate dehydrogenase; white-opaque switch regulated; morphology-regulation by Ssn6; protein in exponential and stationary phase yeast; Hap43-repressed; Spider biofilm repressed by Bcr1, Tec1, Ndt80, Rob1, Brg1; Spider biofilm induced
CPAR2_801340	-1.89807	1.02e-08	1.47e-07	-0.0764028	0.756326	1	CPAG_04476	Ortholog(s) have sterol 3-beta-glucosyltransferase activity, role in ascospore-type prospore membrane assembly, sterol metabolic process and cytoplasm localization	orf19.2616	UGT51C1	UDP-glucose:sterol glucosyltransferase; enzyme of sterol glucoside (membrane-bound lipid) biosynthesis; has UDP-sugar binding domain; activity is UDP-glucose-specific in vitro; enzyme does not use UDP-mannose; Mig1-regulated
CPAR2_801040	-1.16236	0.00865056	0.0269281	0.050635	0.921074	1	CPAG_04445	Ortholog(s) have lipase activity and peroxisomal matrix localization	orf19.164		Ortholog(s) have triglyceride lipase activity, role in triglyceride catabolic process and peroxisomal matrix localization
CPAR2_800980	-2.06793	3.35e-10	6.59e-09	-0.0499904	0.93468	1	CPAG_04439	Ortholog(s) have role in CVT pathway, ER to Golgi vesicle-mediated transport, macroautophagy, peroxisome degradation, retrograde transport, vesicle recycling within Golgi and Golgi transport complex, extrinsic to membrane localization	orf19.2822		Essential component of the conserved oligomeric Golgi complex; role in fusion of transport vesicles to Golgi compartments; rat catheter biofilm repressed
CPAR2_801130	-1.19716	2.91e-05	0.000197312	-0.100456	0.702598	1	CPAG_04454	Ortholog(s) have beta-mannosidase activity and role in cellular response to drug, mannan catabolic process	orf19.2838		Protein of unknown function; mutation confers hypersensitivity to amphotericin B; flow model biofilm induced
CPAR2_801070	-1.96059	2.83e-11	6.68e-10	0.150622	0.543468	1	CPAG_04448	Ortholog of C. albicans SC5314 : orf19.2853, C. dubliniensis CD36 : Cd36_28040, Candida tenuis NRRL Y-1498 : CANTEDRAFT_112987 and Debaryomyces hansenii CBS767 : DEHA2E09152g	orf19.2853		Protein of unknown function; rat catheter biofilm induced
CPAR2_802350	-1.15463	0.00222926	0.00877139	-0.021701	0.972874	1	CPAG_01276	Ortholog(s) have extrinsic to membrane, mitochondrial intermembrane space localization	orf19.2414		Ortholog of S. cerevisiae Mpm1; a mitochondrial intermembrane space protein of unknown function; Hap43-repressed; Spider biofilm induced
CPAR2_802230	-2.7089	5.15e-18	3.49e-16	-0.00545976	0.955544	1	CPAG_02905	Ortholog(s) have cytoplasm localization	orf19.4398		Protein of unknown function; rat catheter biofilm induced
CPAR2_802060	-1.0334	0.00091699	0.00401787	-0.181984	0.634053	1	CPAG_02922	Ortholog(s) have mismatched DNA binding, zinc ion binding activity and cytosol, nucleus localization	orf19.2376		Ortholog(s) have DNA 5'-adenosine monophosphate hydrolase activity, DNA-3'-diphospho-5'-guanosine diphosphatase, GMP binding, guanosine binding and mismatched DNA binding, more
CPAR2_801940	-1.03439	0.00252599	0.00974406	-0.0350473	0.922613	1	CPAG_02934	Ortholog(s) have mitochondrial membrane localization	orf19.4379	PRP13	Putative integral inner mitochondrial membrane protein with similarity to exonucleases
CPAR2_802010	-1.98113	6.34e-06	4.99e-05	0.0350824	0.905393	1	CPAG_02927	Citrate synthase; role in citrate metabolism and the tricarboxylic acid cycle; expression increased in fluconazole and voriconazole resistant strains	orf19.4393	CIT1	Citrate synthase; induced by phagocytosis; induced in high iron; Hog1-repressed; Efg1-regulated under yeast, not hyphal growth conditions; present in exponential and stationary phase; Spider biofilm repressed; rat catheter biofilm induced
CPAR2_802070	-2.56224	2.22e-08	2.97e-07	-0.195585	0.530958	1	CPAG_02921	Has domain(s) with predicted substrate-specific transmembrane transporter activity, role in transmembrane transport and integral to membrane localization	orf19.4384	HXT5	Putative sugar transporter; induced by ciclopirox olamine; Snf3-induced; alkaline repressed; colony morphology-related gene regulation by Ssn6; possibly essential gene
CPAR2_202470	-1.50069	2.65e-05	0.000181945	-0.0955205	0.760512	1	CPAG_05650	Ortholog(s) have misfolded protein binding activity, role in misfolded or incompletely synthesized protein catabolic process and i-AAA complex localization	orf19.4357		Putative protein similar to S. cerevisiae Mgr3p, a subunit of the i-AAA protease supercomplex that degrades misfolded mitochondrial proteins
CPAR2_202460	-1.6289	1.26e-06	1.19e-05	0.168192	0.459558	1		Ortholog(s) have mitochondrion localization	orf19.4358		Putative protein of unknown function; Hap43p-repressed gene; S. cerevisiae ortholog YDL157C localizes to mitochondria
CPAR2_205470	-1.03139	0.00100809	0.00435529	-0.0212123	0.988863	1	CPAG_04187	Ortholog(s) have role in ER-dependent peroxisome organization, retrograde vesicle-mediated transport, Golgi to ER and Dsl1p complex, endoplasmic reticulum, nucleus, peroxisome localization	orf19.2370	DSL1	Protein similar to S. cerevisiae Dsl1p, which is a member of the t-SNARE complex of the endoplasmic reticulum
CPAR2_206130	-1.90413	1.11e-07	1.29e-06	-0.0731957	0.843173	1	CPAG_00578	Ortholog(s) have structural constituent of cytoskeleton activity	orf19.6621	MHP1	Protein similar to S. cerevisiae Mhp1p, which is involved in microtubule stabilization; transposon mutation affects filamentous growth; possibly transcriptionally regulated upon hyphal formation; possibly an essential gene (by UAU1 method)
CPAR2_204770	-1.58261	6.23e-07	6.27e-06	-0.00144901	0.984821	1	CPAG_04118	Ortholog(s) have APG12 activating enzyme activity, APG8 activating enzyme activity	orf19.707	APG7	Ortholog(s) have Atg12 activating enzyme activity, Atg8 activating enzyme activity
CPAR2_205120	-2.30369	9.84e-12	2.56e-10	0.253548	0.424729	1	CPAG_04153	Ortholog(s) have RNA polymerase II core promoter proximal region sequence-specific DNA binding and RNA polymerase II repressing transcription factor binding, more	orf19.454	SFL1	Transcription factor involved in negative regulation of morphogenesis, flocculation and virulence; induced in core caspofungin response; Spider biofilm induced
CPAR2_204990	-1.05623	0.000825165	0.00367556	0.118844	0.625602	1	CPAG_04140	Ortholog(s) have RNA polymerase II core promoter proximal region sequence-specific DNA binding activity	orf19.3865	RFX1	Transcription factor; involved in DNA damage responses, morphogenesis, and virulence; Spider biofilm induced
CPAR2_205000	-1.16679	0.0005422	0.00254676	0.15645	0.502412	1	CPAG_04141	Ortholog of C. albicans SC5314 : orf19.3863, C. dubliniensis CD36 : Cd36_31580, Debaryomyces hansenii CBS767 : DEHA2G10846g and Pichia stipitis Pignal : PICST_32988	orf19.3863		Ortholog of C. dubliniensis CD36 : Cd36_31580, C. parapsilosis CDC317 : CPAR2_205000, Debaryomyces hansenii CBS767 : DEHA2G10846g and Pichia stipitis Pignal : PICST_32988
CPAR2_205020	-1.09734	0.00215024	0.00852872	0.0652926	0.825113	1	CPAG_04143	Ortholog(s) have misfolded protein binding activity and role in misfolded protein transport, nucleus-associated proteasomal ubiquitin-dependent protein catabolic process, protein folding, translational initiation	orf19.3861	SIS1	Putative Type II HSP40 co-chaperone; macrophage/pseudohyphal-repressed; heavy metal (cadmium) stress-induced; heterozygous null mutant displays sensitivity to virgineone; rat catheter biofilm induced
CPAR2_203040	-1.28681	0.00105787	0.00454736	-0.0540246	0.880543	1	CPAG_05597	Mitochondrial chaperonin; required for folding of precursor polypeptides and complex assembly; prevents aggregation and mediates protein refolding after heat shock	orf19.717	HSP60	Heat shock protein; soluble in hyphae; regulated by Nrg1 and by iron; induced in high iron; heavy metal (cadmium) stress-induced; sumoylation target; protein present in exponential and stationary phase cells; Hap43-repressed
CPAR2_204900	-1.25055	2.37e-05	0.000165249	-0.0037582	1	1	CPAG_04131	Ortholog of C. albicans SC5314 : orf19.3881, C. dubliniensis CD36 : Cd36_31790, Candida tenuis NRRL Y-1498 : CANTEDRAFT_136864 and Debaryomyces hansenii CBS767 : DEHA2F13200g	orf19.3881		Ortholog of C. dubliniensis CD36 : Cd36_31790, C. parapsilosis CDC317 : CPAR2_204900, Candida tenuis NRRL Y-1498 : CANTEDRAFT_136864 and Debaryomyces hansenii CBS767 : DEHA2F13200g
CPAR2_204550	-2.09132	8.48e-13	2.59e-11	0.0493163	0.855487	1	CPAG_04096	Ortholog(s) have Golgi apparatus, fungal-type vacuole localization	orf19.5848		RING-type zinc finger protein; upregulated during oral infection; mutants have reduced ability to damage oral epithelial cells; Spider and flow model biofilm induced
CPAR2_806620	-4.26999	6.7e-18	4.44e-16	-0.043661	0.978747	1	CPAG_02322	Ortholog(s) have formate dehydrogenase (NAD+) activity	orf19.1117		Protein similar to Candida boidinii formate dehydrogenase; virulence-group-correlated expression; Hap43-repressed; Spider biofilm repressed
CPAR2_203910	-1.3833	5.45e-05	0.00034494	0.0441151	0.857903	1	CPAG_05510	Ortholog(s) have peroxisome matrix targeting signal-1 binding, peroxisome matrix targeting signal-2 binding, protein binding, bridging activity	orf19.1805	PEX14	Ortholog(s) have peroxisome matrix targeting signal-1 binding, peroxisome matrix targeting signal-2 binding, protein binding, bridging activity
CPAR2_203450	-8.0923	2.68e-25	4.27e-23	0.135748	0.792782	1	CPAG_05556	Ortholog(s) have formate dehydrogenase (NAD+) activity, role in formate catabolic process and cytosol localization	orf19.638	FDH1	Formate dehydrogenase; oxidizes formate to CO2; Mig1 regulated; induced by macrophages; fluconazole-repressed; repressed by Efg1 in yeast, not hyphal conditions; stationary phase enriched; rat catheter and Spider biofilm induced
CPAR2_204050	-1.17046	0.000177857	0.000969264	0.0363544	0.887909	1	CPAG_05496	Ortholog(s) have fungal-type vacuole, mitochondrion localization	orf19.6316		Predicted membrane transporter, member of the L-amino acid transporter-3 (LAT3) family, major facilitator superfamily (MFS)
CPAR2_204170	-1.45408	4.25e-06	3.5e-05	-0.0965037	0.79068	1	CPAG_05486	Ortholog of C. albicans SC5314 : orf19.551, C. dubliniensis CD36 : Cd36_29980, Candida tenuis NRRL Y-1498 : CANTEDRAFT_110235 and Debaryomyces hansenii CBS767 : DEHA2F17072g	orf19.551		Ortholog of C. dubliniensis CD36 : Cd36_29980, C. parapsilosis CDC317 : CPAR2_204170, Candida tenuis NRRL Y-1498 : CANTEDRAFT_110235 and Debaryomyces hansenii CBS767 : DEHA2F17072g
CPAR2_203850	-3.7697	2.66e-10	5.25e-09	0.481306	0.294995	1	CPAG_05516	Ortholog(s) have catalytic activity and role in ascospore wall assembly	orf19.1741	DIT1	Ortholog(s) have catalytic activity and role in ascospore wall assembly
CPAR2_403390	-1.23417	8.65e-05	0.000520707	0.139823	0.583447	1	CPAG_00841	Ortholog(s) have 3-hydroxyacyl-[acyl-carrier-protein] dehydratase activity, role in fatty acid biosynthetic process and mitochondrion localization	orf19.2670		Ortholog(s) have 3-hydroxyacyl-[acyl-carrier-protein] dehydratase activity, role in fatty acid biosynthetic process and mitochondrion localization	orf19.2670
CPAR2_403410	-1.63574	3.61e-08	4.64e-07	-0.057646	0.84131	1	CPAG_00839	Has domain(s) with predicted serine-type carboxypeptidase activity and role in proteolysis	orf19.2474	PRC3	Putative carboxypeptidase Y precursor; transcript regulated by Nrg1 and Mig1; regulated by Gcn2 and Gcn4
CPAR2_400290	-1.73663	1.65e-07	1.85e-06	-0.00644982	0.999634	1	CPAG_00673	Ortholog(s) have role in ascospore formation, regulation of mitotic cell cycle, regulation of translation and cytosol, nucleus localization	orf19.2721		Ortholog(s) have ATP binding, magnesium ion binding activity and role in eukaryotic translation initiation factor 2 complex assembly, positive regulation of translational initiation
CPAR2_400300	-1.41929	0.000110899	0.000644217	-0.0014896	0.994628	1	CPAG_00674	Ortholog(s) have unfolded protein binding activity, role in protein folding and chaperonin-containing T-complex, nucleus localization	orf19.2720		Cytosolic chaperonin Cct ring complex subunit; role in the assembly of actin and tubulins; Spider biofilm repressed
CPAR2_103390	-1.45184	2.71e-05	0.000185341	-0.0844999	0.744764	1	CPAG_00998	Ortholog of C. albicans SC5314 : orf19.2812, C. dubliniensis CD36 : Cd36_83930, Lodderomyces elongisporus NRLL YB-4239 : LELG_02022 and Candida orthopsilosis Co 90-125 : CORT_0B04590	orf19.2812		Protein of unknown function; Spider biofilm induced
CPAR2_103260	-1.92621	2.32e-11	5.56e-10	0.029505	0.945895	1	CPAG_00471	Ortholog(s) have carnitine O-acetyltransferase activity	orf19.2809	CTN3	Peroxisomal carnitine acetyl transferase; no obvious metabolic, hyphal, virulence defects in Ura+ strain; induced by macrophage engulfment, hyphal growth, starvation, nonfermentable carbon sources; rat catheter, Spider biofilm induced
CPAR2_701910	-2.06	1.48e-10	3.07e-09	0.115677	0.61451	1	CPAG_04798	Ortholog(s) have SCF ubiquitin ligase complex localization	orf19.606		Protein of unknown function; Hap43-induced; Spider biofilm induced
CPAR2_206020	-2.44568	1.14e-07	1.32e-06	-0.234178	0.593384	1	CPAG_00567	Ortholog(s) have fructokinase activity, glucokinase activity, mannokinase activity	orf19.542	HXK2	Hexokinase II; antigenic in humans; repressed by human neutrophils; Efg1-regulated; fluconazole-induced; gene regulation by Ssn6; present in exponential and stationary growth phase; flow model biofilm induced; Spider biofilm repressed
CPAR2_202120	-1.54916	2e-05	0.0001418	0.0265085	0.962943	1	CPAG_05684	Ortholog of C. albicans SC5314 : orf19.510, C. dubliniensis CD36 : Cd36_29540, Candida tenuis NRRL Y-1498 : cten_CGOB_00275 and Debaryomyces hansenii CBS767 : DEHA2F21164g	orf19.510		Protein of unknown function; Spider biofilm induced
CPAR2_202130	-1.51622	7.45e-07	7.43e-06	-0.0482814	0.86918	1	CPAG_05683	Ortholog(s) have drug transmembrane transporter activity, role in drug transmembrane transport and plasma membrane localization	orf19.508	QDR1	Putative antibiotic resistance transporter; regulated by white-opaque switch, Nrg1, Tup1; Hap43, caspofungin repressed; repressed during chlamydospore formation; flow model biofilm induced; Spider biofilm repressed	orf19.508
CPAR2_202230	-1.18617	5.67e-05	0.000357341	0.108311	0.700923	1	CPAG_05673	Ortholog(s) have RNA binding activity, role in box H/ACA snoRNP assembly and nucleoplasm localization	orf19.494		Putative RNA-binding protein; role in assembly of box H/ACA snoRNPs and thus pre-rRNA processing; Spider biofilm induced
CPAR2_202300	-1.1316	9.69e-05	0.000577707	0.0773393	0.757554	1	CPAG_05666	Ortholog(s) have UDP-glycosyltransferase activity and role in GPI anchor biosynthetic process, conidium formation, establishment or maintenance of cell polarity, fungal-type cell wall biogenesis, regulation of growth rate	orf19.487	SPT14	Putative DNA-binding transcription factor; predicted role in regulation of biogenesis of the cell wall; upregulated in biofilm; protein newly produced during adaptation to the serum
CPAR2_202420	-1.47601	5.8e-07	5.86e-06	-0.0819507	0.758045	1	CPAG_05655	Ortholog(s) have spermidine transmembrane transporter activity, spermine transmembrane transporter activity, role in spermidine transport, spermine transport and fungal-type vacuole membrane, plasma membrane localization	orf19.473	TPO4	Putative sperimidine transporter; fungal-specific (no human or murine homolog); Spider biofilm induced; promoter bound by Tec1 and Ndt80; Bcr1-repressed in RPMI a/a biofilms
CPAR2_403580	-1.18697	0.000210068	0.00111695	-0.0518147	0.884961	1	CPAG_01513	Has domain(s) with predicted zinc ion binding activity	orf19.1314		Protein of unknown function; planktonic growth-induced gene	orf19.1314
CPAR2_403620	-1.78991	2.7e-09	4.34e-08	0.11578	0.69014	1	CPAG_01509	Ortholog(s) have role in nucleotide-excision repair and nucleus localization	orf19.1310		Ortholog(s) have role in nucleotide-excision repair
CPAR2_403810	-2.06557	1.75e-10	3.57e-09	0.00676707	0.938384	1	CPAG_01490	Ortholog(s) have tRNA (guanine) methyltransferase activity, role in tRNA methylation and cytoplasm localization	orf19.5038		Predicted tRNA (guanine) methyltransferase activity; Spider biofilm induced
CPAR2_401980	-1.50022	1.7e-06	1.53e-05	0.0813988	0.753348	1	CPAG_04043	Ortholog(s) have unfolded protein binding activity	orf19.5300		Calnexin; integral membrane ER chaperone involved in folding and quality control of glycoproteins; caspofungin induced
CPAR2_402040	-1.59214	4.97e-06	3.99e-05	0.0469074	0.905161	1	CPAG_04049	Ortholog(s) have dicarboxylic acid transmembrane transporter activity, role in dicarboxylic acid transport and plasma membrane localization	orf19.5307	JEN2	Dicarboxylic acid transporter; regulated by glucose repression; induced by Rgt1; disruptants not obtained by UAU1 method; rat catheter and Spider biofilm induced
CPAR2_403550	-1.2004	0.000143492	0.000805026	-0.0915387	0.760923	1	CPAG_01516	Has domain(s) with predicted gamma-glutamyltransferase activity and role in glutathione metabolic process	orf19.1325	ECM38	Putative gamma-glutamyltransferase; alkaline upregulated; Spider biofilm induced; possibly an essential gene, disruptants not obtained by UAU1 method
CPAR2_401540	-2.42053	1.97e-12	5.68e-11	0.0335302	0.857372	1	CPAG_03999	Ortholog(s) have carboxypeptidase activity, role in nitrogen compound metabolic process, proteolysis involved in cellular protein catabolic process and fungal-type vacuole lumen localization	orf19.2686		Ortholog(s) have carboxypeptidase activity, role in proteolysis involved in cellular protein catabolic process and fungal-type vacuole lumen localization
CPAR2_403600	-2.0825	4.8e-10	9.14e-09	0.0187834	0.897626	1	CPAG_01511	Ortholog(s) have phospholipid transporter activity and role in drug export, phospholipid translocation	orf19.1313	CDR3	Transporter of the Pdr/Cdr family of the ATP-binding cassette superfamily; transports phospholipids out-to-in; expressed in opaque-phase cells; induced by macrophage interaction; fluconazole-repressed; Spider biofilm induced
CPAR2_401500	-3.24056	4.43e-18	3.04e-16	0.0677872	0.736768	1	CPAG_03995	Ortholog of C. albicans SC5314 : orf19.2691, C. dubliniensis CD36 : Cd36_42870, Candida orthopsilosis Co 90-125 : CORT_0E01550 and Candida tropicalis MYA-3404 : CTRG_00285	orf19.2691		Planktonic growth-induced gene
CPAR2_401300	-2.42838	5.88e-12	1.56e-10	0.0206919	0.90869	1	CPAG_03149	Ortholog(s) have carnitine O-acetyltransferase activity	orf19.4591	CAT2	Major carnitine acetyl transferase; intracellular acetyl-CoA transport; localized in peroxisomes and mitochondria; induced in macrophages; Hog1-repressed; stationary phase enriched; farnesol-upregulated in biofilm; Spider biofilm induced
CPAR2_401330	-1.73227	2.78e-09	4.44e-08	0.117029	0.629789	1		Ortholog(s) have role in mitochondrial respiratory chain complex II assembly and mitochondrion localization	orf19.4593.1		Protein with a predicted role in mitochondrial respiratory chain complex II assembly; rat catheter biofilm induced
CPAR2_301120	-1.09039	0.00491174	0.0169527	0.0244108	0.931474	1	CPAG_03900	Has domain(s) with predicted amino acid transmembrane transporter activity, role in amino acid transmembrane transport and membrane localization	orf19.2445		Putative dicarboxylic amino acid permease; fungal-specific (no human or murine homolog); induced by alpha pheromone in SpiderM medium
CPAR2_400470	-1.47306	0.0026388	0.010108	0.0333932	0.917877	1	CPAG_00694	Ortholog(s) have L-malate dehydrogenase activity, mRNA binding activity, role in chronological cell aging, replicative cell aging, tricarboxylic acid cycle and extracellular region, glyoxysome, mitochondrial matrix localization	orf19.4602	MDH1-1	Predicted malate dehydrogenase precursor; macrophage-induced transcript; protein present in exponential and stationary growth phase yeast cultures; Spider biofilm repressed
CPAR2_400630	-1.20165	0.00018194	0.000985145	0.0228096	0.910333	1	CPAG_03215	Protein of unknown function; expression increased in fluconazole and voriconazole resistant strains	orf19.4609		Putative dienelactone hydrolase; protein abundance is affected by URA3 expression in the CAI-4 strain background; protein present in exponential and stationary growth phase yeast cultures; rat catheter biofilm repressed
CPAR2_401270	-1.2545	0.000149633	0.000832988	-0.107307	0.689808	1	CPAG_03152	Ortholog(s) have protein complex scaffold activity and role in CVT pathway, mitochondrion degradation, peroxisome degradation, piecemeal microautophagy of nucleus, protein localization to pre-autophagosomal structure	orf19.4614		Adapter protein for pexophagy and the cytoplasm-to-vacuole targeting (Cvt) pathway; Spider biofilm induced
CPAR2_401220	-1.21755	3.56e-05	0.000237833	-0.161939	0.54831	1	CPAG_03158	Ortholog(s) have peptide alpha-N-acetyltransferase activity, role in N-terminal protein amino acid acetylation, regulation of protein localization and NatC complex, cytosol, nucleus localization	orf19.4617		Predicted peptide alpha-N-acetyltransferase; flow model biofilm induced	orf19.4617
CPAR2_401230	-1.3044	0.0096243	0.0293172	-0.0652742	0.916546	1	CPAG_03157	Ortholog(s) have fructose-bisphosphate aldolase activity and role in aspartate transport, gluconeogenesis, glycolysis, induction by symbiont of host defense response	orf19.4618	FBA1	Fructose-bisphosphate aldolase; glycolytic enzyme; antigenic in murine/human infection; regulated by yeast-hypha switch; induced by Efg1, Gcn4, Hog1, fluconazole; phagocytosis-repressed; flow model biofilm induced; Spider biofilm repressed	orf19.4618
CPAR2_401050	-1.34408	2.16e-05	0.000152285	0.0429061	0.890284	1	CPAG_03175	Ortholog(s) have role in rRNA processing and cytosol, nucleolus localization	orf19.4640	PWP1	Putative rRNA processing protein; Hap43-induced; repressed in core stress response
CPAR2_500360	-1.0159	0.00185466	0.00748714	-0.0744414	0.827019	1	CPAG_05285	Ortholog(s) have alpha-mannosidase activity, role in oligosaccharide catabolic process and cytosol, fungal-type vacuole membrane localization	orf19.2768	AMS1	Putative alpha-mannosidase; transcript regulated by Nrg1; induced during cell wall regeneration; flow model biofilm induced; Spider biofilm induced
CPAR2_401470	-1.17464	4.13e-05	0.000270734	0.0419354	0.833562	1	CPAG_03992	Ortholog(s) have RNA polymerase II activating transcription factor binding and RNA polymerase II core promoter proximal region sequence-specific DNA binding, more	orf19.2752	ADR1	C2H2 transcription factor; ortholog of S. cerevisiae Adr1 but mutant phenotype suggests a different set of target genes; transposon mutation affects filamentous growth; Spider biofilm induced
CPAR2_400180	-1.04076	0.000616437	0.00284235	0.0290984	0.909835	1	CPAG_00315	Ortholog(s) have role in filamentous growth, proline catabolic process	orf19.2748	ARG83	GAL4-like Zn(II)2Cys6 transcription factor; clade-associated expression; null shows abnormal regulation of invasive colony growth, is unable to utilize proline as a nitrogen source; flow model biofilm induced
CPAR2_400190	-1.46722	1.46e-06	1.36e-05	0.0274184	0.914823	1	CPAG_00316	Ortholog(s) have RNA polymerase II core promoter proximal region sequence-specific DNA binding, more	orf19.2747	RGT1	Zn(II)2Cys6 transcription factor; transcriptional repressor involved in the regulation of glucose transporter genes; ortholog of S. cerevisiae Rgt1; mutants display decreased colonization of mouse kidneys
CPAR2_402710	-1.34007	7.54e-05	0.000460857	0.0154268	0.938586	1	CPAG_02408	Ortholog(s) have peroxisome matrix targeting signal-1 binding, protein binding, bridging activity and role in fatty acid beta-oxidation, penicillin biosynthetic process, protein import into peroxisome matrix, docking	orf19.5640	PEX5	Pex5p family protein; required for PTS1-mediated peroxisomal protein import, fatty acid beta-oxidation; similar to S. cerevisiae Pas10p peroxisomal targeting receptor; macrophage/pseudohyphal-repressed; Hap43p-repressed
CPAR2_402300	-1.2045	2.08e-05	0.000146667	-0.251988	0.347244	1	CPAG_04074	Ortholog of C. albicans SC5314 : orf19.371, C. dubliniensis CD36 : Cd36_40110, Candida tenuis NRRL Y-1498 : CANTEDRAFT_94507 and Debaryomyces hansenii CBS767 : DEHA2F05588g	orf19.371		Ortholog of C. dubliniensis CD36 : Cd36_40110, C. parapsilosis CDC317 : CPAR2_402300, Candida tenuis NRRL Y-1498 : CANTEDRAFT_94507 and Debaryomyces hansenii CBS767 : DEHA2F05588g
CPAR2_402270	-1.20595	2.62e-05	0.000180418	0.0128648	0.962217	1	CPAG_04071	Ortholog(s) have intracellular localization	orf19.376		Protein of unknown function; Hap43-repressed; Spider biofilm induced
CPAR2_402900	-2.18799	6.26e-05	0.000389762	-0.0952704	0.887056	1	CPAG_02388|CFEM3	Putative membrane protein, member of the CFEM family; ortholog of C. albicans SC5314 orf19.5635/PGA7	orf19.5635	PGA7	GPI-linked hyphal surface antigen; induced by ciclopirox olamine, ketoconazole, Rim101 at pH 8; Hap43, fluconazole; flow model biofilm induced; Spider biofilm induced; required for RPMI biofilm; Bcr1-induced in a/a biofilm
CPAR2_402430	-1.22987	1.83e-05	0.000131108	-9.98e-05	0.979706	1	CPAG_04087	Ortholog(s) have cytosol localization	orf19.5678		Has domain(s) with predicted role in peptidyl-diphthamide biosynthetic process from peptidyl-histidine and cytoplasm localization
CPAR2_402520	-1.52592	1.73e-06	1.55e-05	0.0851707	0.693781	1	CPAG_02426	Ortholog(s) have phosphoprotein phosphatase activity, thiosulfate sulfurtransferase activity, role in DNA-dependent DNA replication, protein dephosphorylation, regulation of DNA-dependent DNA replication and cytosol, nucleus localization	orf19.4185		Ortholog(s) have phosphoprotein phosphatase activity, thiosulfate sulfurtransferase activity and role in dephosphorylation
CPAR2_402510	-1.03666	0.00173712	0.00705607	-0.0653055	0.805286	1	CPAG_02427	Ortholog(s) have choline-phosphate cytidylyltransferase activity, role in CDP-choline pathway and nuclear envelope localization	orf19.4186	PCT1	Putative choline-phosphate cytidylyl transferase, antigenic during human oral infection
CPAR2_402560	-1.04069	0.000698293	0.00317758	0.0181578	0.959966	1	CPAG_02422	Ortholog(s) have ubiquitin-ubiquitin ligase activity, role in ER-associated ubiquitin-dependent protein catabolic process, protein polyubiquitination and cytosol, nuclear envelope, proteasome complex localization	orf19.4191.1		Ortholog(s) have ubiquitin-ubiquitin ligase activity, role in free ubiquitin chain polymerization, protein polyubiquitination, ubiquitin-dependent ERAD pathway and proteasome complex localization
CPAR2_803020	-1.08405	0.000367769	0.00182095	-0.0143818	0.969248	1	CPAG_00064	Ortholog(s) have siderophore uptake transmembrane transporter activity, role in siderophore transport, transmembrane transport and cytoplasmic membrane-bounded vesicle, endosome localization	orf19.2179	SIT1	Transporter of ferrichrome siderophores, not ferrioxamine B; required for human epithelial cell invasion in vitro, not for mouse systemic infection; regulated by iron, Sfu1, Rfg1, Tup1, Hap43; rat catheter and Spider biofilm induced
CPAR2_401110	-3.97885	4.32e-31	1.34e-28	0.0682481	0.808067	1	CPAG_03170	Ortholog(s) have 2,4-dienoyl-CoA reductase (NADPH) activity, role in ascospore formation, fatty acid catabolic process and peroxisomal matrix localization	orf19.4157	SPS20	Peroxisomal 2,4-dienoyl-CoA reductase; stationary phase enriched protein; Spider biofilm induced
CPAR2_400010	-1.40879	1.03e-06	9.92e-06	-0.114252	0.642868	1	CPAG_00128	Ortholog(s) have tRNA adenylyltransferase activity, role in tRNA 3'-terminal CCA addition and cytosol, mitochondrial matrix localization	orf19.4705		Ortholog(s) have ATP:3'-cytidine-cytidine-tRNA adenylyltransferase activity, CTP:3'-cytidine-tRNA cytidylyltransferase activity, role in tRNA 3'-terminal CCA addition and mitochondrial matrix localization
CPAR2_402700	-1.85831	1.63e-07	1.82e-06	-0.00443835	0.99534	1	CPAG_02409	Ortholog(s) have ornithine-oxo-acid transaminase activity, role in arginine catabolic process, cellular response to drug, ornithine metabolic process and cytosol, nucleus localization	orf19.5641	CAR2	Ornithine aminotransferase; arginine metabolism; alkaline induced; mutant sensitivite to toxic ergosterol analog, to amphotericin B; exponential and stationary phase yeast; flow model biofilm induced; rat catheter, Spider biofilm repressed
CPAR2_402760	-1.07506	0.000195471	0.00105166	0.00527596	0.982868	1	CPAG_02402	Ortholog(s) have ubiquitin-protein ligase activity, role in protein import into peroxisome matrix, protein ubiquitination and peroxisomal membrane localization	orf19.5660		Ortholog(s) have ubiquitin-protein transferase activity, role in protein import into peroxisome matrix, protein polyubiquitination and integral component of peroxisomal membrane, peroxisomal importomer complex localization
CPAR2_402860	-1.72006	5.29e-08	6.6e-07	0.0136288	0.957783	1	CPAG_02392	Ortholog(s) have role in actin cortical patch assembly, septin cytoskeleton organization and cellular bud neck, cellular bud tip, mating projection base, mating projection tip localization	orf19.5671		Ortholog(s) have enzyme inhibitor activity and role in actin cortical patch assembly, negative regulation of catalytic activity, septin cytoskeleton organization
CPAR2_807080	-3.41277	5.68e-26	1.02e-23	0.135542	0.547205	1		Ortholog of C. albicans SC5314 : orf19.7356, C. dubliniensis CD36 : Cd36_85690, Candida orthopsilosis Co 90-125 : CORT_0C02090 and Candida albicans WO-1 : CAWG_02885	orf19.7356		Ortholog of C. parapsilosis CDC317 : CPAR2_807080, C. dubliniensis CD36 : Cd36_85690, Candida orthopsilosis Co 90-125 : CORT_0C02090 and Candida albicans WO-1 : CAWG_02885
CPAR2_107460	-1.5069	0.000100202	0.000591392	0.13576	0.729159	1		Ortholog(s) have protein tag activity	orf19.2480.1	AUT7	Putative autophagosome protein; acts synergistically with Ysy6p to regulate unfolded protein response and mitochondrial function under ER stress; macrophage/pseudohyphal-repressed; alternatively spliced intron in 5' UTR
CPAR2_704160	-1.67163	3.11e-06	2.66e-05	0.0876873	0.771007	1		Ortholog(s) have DNA binding activity, role in negative regulation of DNA recombination, negative regulation of chromatin silencing and nuclear nucleosome localization	orf19.5137.1	HHO1	Putative histone H1; farnesol regulated; Hap43-induced; contains 5' UTR intron; Spider biofilm repressed
CPAR2_208940	-1.97155	4.63e-08	5.85e-07	0.108354	0.734592	1	CPAG_01884	Ortholog(s) have role in isoleucine biosynthetic process, mitochondrial genome maintenance, mitochondrial translation and cytosol, mitochondrial matrix, nucleus localization	orf19.6220.3	MMD1	Mitochondrial protein; possibly required for transamination of isoleucine; macrophage-downregulated protein abundance; rat catheter and Spider biofilm repressed
CPAR2_207790	-1.83198	1.09e-08	1.55e-07	0.0382929	0.797543	1		Ortholog of C. albicans SC5314 : orf19.675.1, Candida tenuis NRRL Y-1498 : cten_CGOB_00017, Pichia stipitis Pignal : psti_CGOB_00157 and Candida orthopsilosis Co 90-125 : CORT_0B10130	orf19.675.1		Putative adhesin-like protein
CPAR2_207950	-1.27092	0.000427123	0.00207822	-0.258054	0.594133	1		Ortholog of C. albicans SC5314 : orf19.8278, C. dubliniensis CD36 : Cd36_10700, Candida tenuis NRRL Y-1498 : cten_CGOB_00164 and Debaryomyces hansenii CBS767 : DEHA2E14124g	orf19.8278		Predicted ORF from original SGTC Assembly 19 annotation, removed from the reduced ORF set by the SGTC; subsequently reinstated in Assembly 21 based on comparative genome analysis
CPAR2_105090	-1.34464	7.14e-05	0.00043978	0.133675	0.563171	1		Ortholog of C. albicans SC5314 : orf19.1026.1, C. dubliniensis CD36 : Cd36_03580, Candida tenuis NRRL Y-1498 : CANTEDRAFT_106351 and Debaryomyces hansenii CBS767 : DEHA2A09548g	orf19.1026.1		Ortholog of C. dubliniensis CD36 : Cd36_03580, C. parapsilosis CDC317 : CPAR2_105090, Candida tenuis NRRL Y-1498 : CANTEDRAFT_106351 and Debaryomyces hansenii CBS767 : DEHA2A09548g
CPAR2_201160	-4.13561	1e-30	2.82e-28	-0.0905216	0.797386	1		Ortholog of C. albicans SC5314 : orf19.7279.1, C. dubliniensis CD36 : Cd36_26620, Candida tenuis NRRL Y-1498 : CANTEDRAFT_115461 and Debaryomyces hansenii CBS767 : DEHA2C13332g	orf19.7279.1		Protein of unknown function; Spider biofilm induced
CPAR2_105440	-2.23184	1.32e-11	3.31e-10	0.0554443	0.822417	1		Ortholog of C. albicans SC5314 : orf19.772.1, Lodderomyces elongisporus NRLL YB-4239 : LELG_01504, Pichia stipitis Pignal : psti_CGOB_00118 and Candida orthopsilosis Co 90-125 : CORT_0B06660	orf19.772.1		Ortholog of C. parapsilosis CDC317 : CPAR2_105440, Lodderomyces elongisporus NRLL YB-4239 : LELG_01504, Pichia stipitis Pignal : psti_CGOB_00118 and Candida orthopsilosis Co 90-125 : CORT_0B06660
CPAR2_105160	-1.25649	0.00371735	0.0134271	-0.0788952	0.830366	1		Has domain(s) with predicted enzyme inhibitor activity, role in negative regulation of nucleotide metabolic process and mitochondrion localization	orf19.5201.1		Has domain(s) with predicted ATPase inhibitor activity, role in negative regulation of ATPase activity, negative regulation of nucleotide metabolic process and mitochondrion localization
CPAR2_804320	-2.27583	1.31e-10	2.75e-09	0.149423	0.564557	1		Ortholog of C. albicans SC5314 : orf19.5076.1, Candida tenuis NRRL Y-1498 : CANTEDRAFT_114112, Debaryomyces hansenii CBS767 : DEHA2G14938g and Candida orthopsilosis Co 90-125 : CORT_0A04360	orf19.5076.1		Ortholog of C. parapsilosis CDC317 : CPAR2_804320, Candida tenuis NRRL Y-1498 : CANTEDRAFT_114112, Debaryomyces hansenii CBS767 : DEHA2G14938g and Candida orthopsilosis Co 90-125 : CORT_0A04360
CPAR2_101170	-3.41139	1.5e-21	1.74e-19	0.0144639	0.848423	1		Ortholog of C. albicans SC5314 : orf19.3954.1, Candida tenuis NRRL Y-1498 : CANTEDRAFT_113855, Debaryomyces hansenii CBS767 : DEHA2G20240g and Pichia stipitis Pignal : psti_CGOB_00174	orf19.3954.1		Ortholog of C. parapsilosis CDC317 : CPAR2_101170, Candida tenuis NRRL Y-1498 : CANTEDRAFT_113855, Debaryomyces hansenii CBS767 : DEHA2G20240g and Pichia stipitis Pignal : psti_CGOB_00174
CPAR2_407870	-1.65105	1.13e-06	1.07e-05	0.1907	0.432915	1		Ortholog of C. albicans SC5314 : orf19.5342.2, Candida tenuis NRRL Y-1498 : CANTEDRAFT_113588, Debaryomyces hansenii CBS767 : DEHA2F03212g and Candida orthopsilosis Co 90-125 : CORT_0C07210	orf19.5342.2		Protein of unknown function; protein newly produced during adaptation to the serum
CPAR2_206910	-3.58436	2.25e-21	2.56e-19	-0.303946	0.319959	1		Ortholog of C. albicans SC5314 : orf19.5114.1, C. dubliniensis CD36 : Cd36_02630, Candida tenuis NRRL Y-1498 : cten_CGOB_00051 and Pichia stipitis Pignal : psti_CGOB_00173	orf19.5114.1		Ortholog of C. dubliniensis CD36 : Cd36_02630, C. parapsilosis CDC317 : CPAR2_206910, Candida tenuis NRRL Y-1498 : cten_CGOB_00051 and Pichia stipitis Pignal : psti_CGOB_00173
CPAR2_804880	-1.02972	0.000566977	0.0026485	0.0771275	0.7247	1		Ortholog of C. albicans SC5314 : orf19.4837.1, Candida tenuis NRRL Y-1498 : CANTEDRAFT_111283, Debaryomyces hansenii CBS767 : DEHA2B10604g and Pichia stipitis Pignal : PICST_40454	orf19.4837.1		Ortholog of C. parapsilosis CDC317 : CPAR2_804880, Candida tenuis NRRL Y-1498 : CANTEDRAFT_111283, Debaryomyces hansenii CBS767 : DEHA2B10604g and Pichia stipitis Pignal : PICST_40454
CPAR2_402080	-2.77162	2.61e-11	6.25e-10	0.011951	0.943357	1		Ortholog of C. albicans SC5314 : orf19.787.1, Candida tenuis NRRL Y-1498 : CANTEDRAFT_114944, Debaryomyces hansenii CBS767 : DEHA2C09328g and Candida orthopsilosis Co 90-125 : CORT_0E02130	orf19.787.1		Protein of unknown function; ORF added to Assembly 21 based on comparative genome analysis; protein detected by mass spec in stationary phase cultures
CPAR2_700360	-1.26062	0.000407033	0.00199196	0.0849487	0.7624	1		Ortholog(s) have chaperone binding, unfolded protein binding activity, role in protein refolding and mitochondrial matrix localization	orf19.7215.3		Ortholog(s) have chaperone binding, unfolded protein binding activity, role in chaperone-mediated protein complex assembly, protein import into mitochondrial intermembrane space, protein refolding and mitochondrial matrix localization
CPAR2_806940	-1.65952	0.000130261	0.000741372	-0.0527891	0.913113	1	CPAG_02353	Ortholog(s) have glutathione peroxidase activity, glutathione transferase activity, role in glutathione metabolic process and endoplasmic reticulum, mitochondrial outer membrane, plasma membrane localization	orf19.359	GTT12	Ortholog(s) have glutathione peroxidase activity, glutathione transferase activity, role in glutathione metabolic process, protein glutathionylation and endoplasmic reticulum localization
CPAR2_100770	-4.01244	1.16e-14	4.89e-13	0.0669051	0.841447	1		Ortholog of Candida orthopsilosis Co 90-125 : CORT_0F00874	---
CPAR2_100830	-6.54899	1.73e-25	2.92e-23	0.0819527	0.850823	1	CPAG_02569	Has domain(s) with predicted nucleic acid binding, nucleotide binding activity	orf19.3932.1		Has domain(s) with predicted nucleic acid binding, nucleotide binding activity
CPAR2_100840	-1.19284	0.000201997	0.00108184	0.0012786	0.946924	1	CPAG_02011	Protein of unknown function	orf19.3932		Predicted RNA binding protein; stationary phase enriched; induced in core caspofungin response; induced by nitric oxide independent of Yhb1; repressed in ssr1 null; ketoconazole, hypoxia induced; Spider biofilm induced
CPAR2_100940	-1.38188	1.55e-06	1.43e-05	0.0966415	0.681641	1		Has domain(s) with predicted nucleic acid binding activity	orf19.3932		Predicted RNA binding protein; stationary phase enriched; induced in core caspofungin response; induced by nitric oxide independent of Yhb1; repressed in ssr1 null; ketoconazole, hypoxia induced; Spider biofilm induced
CPAR2_101160	-1.71638	3.43e-07	3.63e-06	-0.0306548	0.930635	1	CPAG_01989	Ortholog of Candida orthopsilosis Co 90-125 : CORT_0F01250	orf19.633	CRG1	Methyltransferase involved in sphingolipid homeostasis, methylates a drug cantharidin; decreased expression in hyphae compared to yeast; expression regulated during planktonic growth; flow model biofilm induced; Hap43-repressed gene
CPAR2_101630	-1.75016	6.85e-08	8.45e-07	0.0885759	0.65327	1	CPAG_00486	Has domain(s) with predicted hydrolase activity, hydrolyzing N-glycosyl compounds activity and role in DNA repair	orf19.7442		Ortholog of C. dubliniensis CD36 : Cd36_86500, C. parapsilosis CDC317 : CPAR2_206120, Candida tenuis NRRL Y-1498 : CANTEDRAFT_100862 and Debaryomyces hansenii CBS767 : DEHA2F17270g
CPAR2_101670	-1.12236	0.0151706	0.0425556	0.0186111	0.951123	1	CPAG_00482	Has domain(s) with predicted role in response to stress	orf19.3160	HSP12	Heat-shock protein; induced by osmotic/oxidative/cadmium stress, fluphenazine treatment, low iron, CDR1 and CDR2 overexpression, or ssn6 or ssk1 null mutation; overexpression increases resistance to farnesol and azoles
CPAR2_102170	-1.02265	0.00717588	0.0231523	-0.0914372	0.755315	1	CPAG_02592	Protein of unknown function	---
CPAR2_102420	-1.5417	9.18e-08	1.09e-06	-0.0164354	1	1	CPAG_02616	Predicted aspartic-type endopeptidase	orf19.242	SAP8	Secreted aspartyl protease; regulated by growth phase, temperature, white-opaque switch; highly expressed in opaque cells and upon deep epidermal invasion; greater expression in vaginal than oral infection; prominent role in biofilms	orf19.242
CPAR2_102580	-2.26723	1.26e-13	4.52e-12	-0.335666	0.285857	1	CPAG_02628|acpL	Secreted aspartic protease; constitutively expressed	orf19.242	SAP8	Secreted aspartyl protease; regulated by growth phase, temperature, white-opaque switch; highly expressed in opaque cells and upon deep epidermal invasion; greater expression in vaginal than oral infection; prominent role in biofilms	orf19.242
CPAR2_102790	-1.82805	0.000546742	0.00256304	0.0103926	0.986232	1	CPAG_01781	Predicted monooxygenase; 4-hydroxybenzoate 1-hydroxylase; 3-oxoadipate pathway enzyme; transcriptionally induced by hydroxyaromatic substrates present in cultivation media	---
CPAR2_103140	-1.6691	2.15e-08	2.9e-07	-0.0305153	0.933946	1	CPAG_01750	Protein of unknown function	orf19.856	IFK2	Putative thiol-specific monooxygenase; mutant is viable; flow model biofilm induced
CPAR2_103520	-1.05759	0.000832947	0.00369906	-0.0613864	0.842587	1	CPAG_00985	Ortholog(s) have unfolded protein binding activity, role in sterol biosynthetic process and endoplasmic reticulum localization	orf19.273	NSG2	Protein involved in regulation of C14-methylated sterol biosynthesis; mutations increase azole sensitivity
CPAR2_106670	-1.03801	0.000296256	0.00151255	-0.0613975	0.822472	1	CPAG_04909	Has domain(s) with predicted amino acid transmembrane transporter activity, role in amino acid transmembrane transport and membrane localization	orf19.2945	PUT4	Putative proline permease; fungal-specific (no human or murine homolog); repressed during the mating process
CPAR2_106680	-1.29576	0.00735212	0.0235827	-0.00788347	0.978202	1	CPAG_04910	Has domain(s) with predicted amino acid transmembrane transporter activity, role in amino acid transmembrane transport and membrane localization	orf19.2945	PUT4	Putative proline permease; fungal-specific (no human or murine homolog); repressed during the mating process
CPAR2_106700	-1.44873	3.22e-05	0.000216833	-0.227872	0.47057	1	CPAG_04913	Ortholog(s) have Golgi apparatus, endoplasmic reticulum localization	orf19.2942	DIP5	Dicarboxylic amino acid permease; mutation confers hypersensitivity to toxic ergosterol analog; induced upon phagocytosis by macrophage; Gcn4-regulated; upregulated by Rim101 at pH 8; rat catheter and Spider biofilm induced
CPAR2_107840	-1.99598	1.02e-09	1.76e-08	-0.16234	0.537369	1	CPAG_05025	Has domain(s) with predicted DNA binding, sequence-specific DNA binding RNA polymerase II transcription factor activity, zinc ion binding activity and role in regulation of transcription, DNA-dependent, transcription, DNA-templated	orf19.3308	STB5	Putative transcription factor with zinc cluster DNA-binding motif; hyperactive mutation causes YOR1 overexpression and resistance to beauvericin; Hap43p-repressed gene
CPAR2_108070	-1.94491	2e-05	0.000141987	-0.0803013	0.79153	1	CPAG_05047	Ortholog(s) have fungal-type vacuole localization	orf19.4063	GPT1	GABA/polyamine transporter; 9 to 11 membrane spanning segments; complements GABA uptake defect of an S. cerevisiae uga4 put4 gap1 triple mutant; complements growth of an S. cerevisiae spe1 mutant under polyamine limitation
CPAR2_108210	-2.31736	6.36e-13	2.05e-11	-0.0239847	0.966126	1	CPAG_00232	Has domain(s) with predicted substrate-specific transmembrane transporter activity, role in transmembrane transport and integral to membrane localization	orf19.3668	HGT2	Putative MFS glucose transporter; 20 member C. albicans glucose transporter family; 12 probable membrane-spanning segments; expressed in rich medium with 2% glucose; rat catheter and Spider biofilm induced
CPAR2_108220	-4.58071	5.95e-20	5.49e-18	0.217178	0.631459	1	CPAG_00231	Has domain(s) with predicted substrate-specific transmembrane transporter activity, role in transmembrane transport and integral to membrane localization	orf19.3668	HGT2	Putative MFS glucose transporter; 20 member C. albicans glucose transporter family; 12 probable membrane-spanning segments; expressed in rich medium with 2% glucose; rat catheter and Spider biofilm induced
CPAR2_108230	-5.11407	4.4e-21	4.9e-19	0.160275	0.72756	1	CPAG_00929	Has domain(s) with predicted ion channel activity, role in ion transport and membrane localization	orf19.4526	HSP30	Putative heat shock protein; fluconazole repressed; amphotericin B induced; Spider biofilm induced; rat catheter biofilm induced
CPAR2_108330	-1.11673	0.000282976	0.00145608	0.0846047	0.705573	1		Ortholog of Candida orthopsilosis Co 90-125 : CORT_0B09430	orf19.3663.1		Predicted plasma membrane protein; gene has intron
CPAR2_108340	-2.63536	0.00084789	0.0037485	0.340341	0.658251	1	CPAG_00930	Has domain(s) with predicted substrate-specific transmembrane transporter activity, role in transmembrane transport and integral to membrane localization	orf19.3668	HGT2	Putative MFS glucose transporter; 20 member C. albicans glucose transporter family; 12 probable membrane-spanning segments; expressed in rich medium with 2% glucose; rat catheter and Spider biofilm induced
CPAR2_108350	-2.71342	1.09e-08	1.55e-07	0.0883512	0.783879	1	CPAG_00931	Has domain(s) with predicted substrate-specific transmembrane transporter activity, role in transmembrane transport and integral to membrane localization	orf19.3668	HGT2	Putative MFS glucose transporter; 20 member C. albicans glucose transporter family; 12 probable membrane-spanning segments; expressed in rich medium with 2% glucose; rat catheter and Spider biofilm induced
CPAR2_108360	-5.33655	2.17e-48	1.6e-45	2.85156	2.01e-20	1.18e-16	CPAG_00932	Has domain(s) with predicted substrate-specific transmembrane transporter activity, role in transmembrane transport and integral to membrane localization	orf19.3668	HGT2	Putative MFS glucose transporter; 20 member C. albicans glucose transporter family; 12 probable membrane-spanning segments; expressed in rich medium with 2% glucose; rat catheter and Spider biofilm induced
CPAR2_108370	-5.90996	2.2e-12	6.3e-11	0.375152	0.347459	1	CPAG_00933	Ortholog(s) have glucose transmembrane transporter activity	orf19.4527	HGT1	High-affinity MFS glucose transporter; induced by progesterone, chloramphenicol, benomyl; likely essential for growth; protein newly produced during adaptation to the serum; rat catheter and Spider biofilm induced
CPAR2_108720	-2.53253	5.35e-10	1.01e-08	-0.0233917	0.96612	1	CPAG_00964	Ortholog(s) have trehalose-phosphatase activity and role in cellular response to heat, fungal-type cell wall organization, trehalose metabolic process	orf19.3038	TPS2	Trehalose-6-phosphate (Tre6P) phosphatase; mutant heat sensitive, accumulates Tre6P, decreased mouse virulence; possible drug target; 2 conserved phospohydrolase motifs; no mammalian homolog; Hap43-repressed; flow model biofilm induced
CPAR2_109460	-1.53286	0.00959289	0.0292747	-0.11531	0.879596	1		Ortholog(s) have role in mitochondrial respiratory chain complex I assembly	orf19.3353		Protein similar to a mitochondrial complex I intermediate-associated protein; fluconazole-repressed; Spider biofilm induced; rat catheter biofilm repressed
CPAR2_109870	-1.1561	0.00110441	0.00472337	0.0171304	0.939663	1	CPAG_00748	Conjugated polyketone reductase	orf19.1340		Putative aldose reductase; protein level decreases in stationary phase cultures; Spider biofilm repressed
CPAR2_110430	-4.50021	2.33e-29	5.98e-27	-0.0669732	0.910502	1	CPAG_01399	Has domain(s) with predicted NAD binding, oxidoreductase activity, acting on the CH-OH group of donors, NAD or NADP as acceptor activity and role in oxidation-reduction process	orf19.1117		Protein similar to Candida boidinii formate dehydrogenase; virulence-group-correlated expression; Hap43-repressed; Spider biofilm repressed
CPAR2_200120	-2.10032	4.34e-08	5.51e-07	0.0488886	0.882837	1	CPAG_00257	Ortholog(s) have peptidyl-prolyl cis-trans isomerase activity, unfolded protein binding activity, role in protein refolding, regulation of mitosis and cytosol, nucleus localization	orf19.7654	CPR6	Putative peptidyl-prolyl cis-trans isomerase; macrophage/pseudohyphal-repressed; heavy metal (cadmium) stress-induced; heterozygous null mutant displays sensitivity to virgineone; rat catheter biofilm induced
CPAR2_200520	-2.97559	5.88e-11	1.32e-09	0.005809	0.931098	1	CPAG_01553	Has domain(s) with predicted NAD binding, oxidoreductase activity, acting on the CH-OH group of donors, NAD or NADP as acceptor activity and role in oxidation-reduction process	orf19.638	FDH1	Formate dehydrogenase; oxidizes formate to CO2; Mig1 regulated; induced by macrophages; fluconazole-repressed; repressed by Efg1 in yeast, not hyphal conditions; stationary phase enriched; rat catheter and Spider biofilm induced
CPAR2_200890	-3.64181	1.37e-25	2.37e-23	-0.0269455	0.999922	1		Protein of unknown function	orf19.7279.1		Protein of unknown function; Spider biofilm induced
CPAR2_201020	-1.39046	0.000666288	0.00304368	0.0922256	0.774275	1	CPAG_03003	Ortholog of C. albicans SC5314 : orf19.7341.1, Candida tenuis NRRL Y-1498 : CANTEDRAFT_112678, Debaryomyces hansenii CBS767 : DEHA2E02618g and Pichia stipitis Pignal : PICST_66548	orf19.7341.1		Protein of unknown function; Spider biofilm induced
CPAR2_201290	-2.35806	1.07e-06	1.03e-05	-0.0622747	0.939972	1		Ortholog of Candida orthopsilosis Co 90-125 : CORT_0D01340 and Spathaspora passalidarum NRRL Y-27907 : SPAPADRAFT_61600	---
CPAR2_202860	-1.94456	2.81e-11	6.65e-10	-0.0610094	0.842799	1	CPAG_05611	Ortholog of Lodderomyces elongisporus NRLL YB-4239 : LELG_03415 and Candida orthopsilosis Co 90-125 : CORT_0D02940	---
CPAR2_203420	-1.63701	2.91e-08	3.82e-07	-0.056796	0.851665	1	CPAG_05559	Ortholog(s) have 5'-3' exonuclease activity, role in deadenylation-dependent decapping of nuclear-transcribed mRNA and cytoplasm localization	orf19.639		S. cerevisiae ortholog YDR370C/DXO1 has decapping and 5&#8242;-3&#8242; exoRNase activity; decreased transcription is observed upon fluphenazine treatment or in an azole-resistant strain that overexpresses CDR1 and CDR2
CPAR2_204420	-2.42565	6.84e-13	2.15e-11	0.0368198	0.892591	1	CPAG_00153	Has domain(s) with predicted flavin adenine dinucleotide binding, long-chain-alcohol oxidase activity and role in oxidation-reduction process	orf19.6143		Predicted long-chain-alcohol oxidase; Spider biofilm induced
CPAR2_205800	-1.44908	3.17e-06	2.7e-05	-0.044044	0.870624	1	CPAG_00329	Ortholog of Candida orthopsilosis Co 90-125 : CORT_0D05920	orf19.1148		Ortholog of C. dubliniensis CD36 : Cd36_11020 and Candida albicans WO-1 : CAWG_00266
CPAR2_205830	-1.62955	1.59e-06	1.46e-05	0.0471647	0.849125	1	CPAG_00326	Ortholog(s) have fumarate hydratase activity, role in fumarate metabolic process, tricarboxylic acid cycle and cytosol, mitochondrial matrix localization	orf19.543	FUM11	Fumarate hydratase; induced in high iron; protein in exponential and stationary-phase yeast cells, but higher in stationary phase; rat catheter biofilm repressed
CPAR2_205980	-3.1991	1.85e-20	1.88e-18	0.125473	0.541077	1	CPAG_00563	Protein of unknown function; expression increased in fluconazole and voriconazole resistant strains; ortholog(s) have mitochondrion localization	---
CPAR2_206560	-1.02193	0.00934969	0.028615	0.0267081	0.883034	1	CPAG_02115	Has domain(s) with predicted role in response to stress	orf19.3548.1	WH11	White-phase yeast transcript; expression in opaques increases virulence/switching; mutant switches as WT; Hap43, hypoxia, ketoconazol induced; required for RPMI biofilm; Bcr1-induced in RPMI a/a biofilm; rat catheter, Spider biofilm induced
CPAR2_206630	-1.95051	6.47e-09	9.67e-08	0.125808	0.564313	1	CPAG_02122	Protein of unknown function; expression increased in fluconazole and voriconazole resistant strains	orf19.3544		Putative protein of unknown function; Hap43p-repressed gene
CPAR2_207000	-1.62379	0.000382861	0.00188934	0.068131	0.854277	1	CPAG_01251	Has domain(s) with predicted magnesium ion binding, phosphopyruvate hydratase activity, role in glycolysis and phosphopyruvate hydratase complex localization	orf19.395	ENO1	Enolase, involved in glycolysis and gluconeogenesis; also has transglutaminase activity involved in assembly of cell wall polysaccharides; major cell-surface antigen; binds host plasmin/plasminogen; immunoprotective; may be essential	orf19.395
CPAR2_207090	-2.16171	1.13e-12	3.4e-11	0.052292	0.808966	1	CPAG_01260	Ortholog of C. albicans SC5314 : orf19.857/FMO2, Candida orthopsilosis Co 90-125 : CORT_0A06440 and Candida albicans WO-1 : CAWG_04126	orf19.857	FMO2	Protein with a monooxygenase domain; Spider biofilm induced
CPAR2_207130	-1.82861	2.15e-07	2.35e-06	-0.000442504	0.99597	1	CPAG_01264	Ortholog of Candida orthopsilosis Co 90-125 : CORT_0A06480	orf19.856	IFK2	Putative thiol-specific monooxygenase; mutant is viable; flow model biofilm induced
CPAR2_207250	-1.20809	0.00643149	0.0211227	-0.0383691	0.893824	1	CPAG_01903	Has domain(s) with predicted role in transmembrane transport and integral to membrane localization	orf19.6956	DAL9	Putative allantoate permease; fungal-specific (no human or murine homolog)
CPAR2_208420	-1.14993	8.92e-05	0.000534678	-0.0801333	0.768118	1	CPAG_01058	Has domain(s) with predicted hydrolase activity	orf19.4424	PHO100	Putative inducible acid phosphatase; DTT-extractable and observed in culture supernatant in low-phosphate conditions; slight effect on murine virulence; virulence-group-correlated expression; N-glycosylated; F-12/CO2 early biofilm induced
CPAR2_208760	-1.28925	1.02e-05	7.64e-05	-0.119794	0.637804	1	CPAG_01872	Has domain(s) with predicted amino acid transmembrane transporter activity, role in amino acid transmembrane transport and membrane localization	orf19.5826		Predicted amino acid transmembrane transporter; rat catheter biofilm repressed
CPAR2_211230	-1.99719	1e-11	2.58e-10	0.0707604	0.779582	1	CPAG_00766	Has domain(s) with predicted oxidoreductase activity, zinc ion binding activity and role in oxidation-reduction process	orf19.847	YIM1	Protein similar to protease of mitochondrial inner membrane; increased transcription is observed upon benomyl treatment; macrophage-downregulated gene
CPAR2_213060	-1.44134	0.000178227	0.000970384	0.71144	0.0526182	1		Ortholog of Candida orthopsilosis Co 90-125 : CORT_0A12370	---
CPAR2_213370	-1.40284	0.0032101	0.0119157	0.0110701	0.995544	1			orf19.2082	SAP30	Aspartic-type endopeptidase; involved in degradation of alpha pheromone; functional equivalent of S. cerevisiae Bar1; a-cell specific; induced by alpha pheromone
CPAR2_213380	-4.84588	4.41e-47	2.89e-44	0.187587	0.588687	1		Ortholog of Candida orthopsilosis Co 90-125 : CORT_0A12690	---
CPAR2_213530	-2.27569	0.000284671	0.00146352	0.0393538	0.843697	1	CPAG_04597	Ortholog(s) have cytoplasm, nucleus, ribosome localization	orf19.2107.1	STF2	Protein involved in ATP biosynthesis; repressed in hyphae; repressed by Efg1, Hap43; transcript upregulated in clinical isolates from HIV+ patients with oral candidiasis; rat catheter, flow model and Spider biofilm induced
CPAR2_213930	-2.99218	6.56e-22	7.9e-20	0.0190488	0.922916	1	CPAG_04636	Ortholog of Lodderomyces elongisporus NRLL YB-4239 : LELG_01149, Candida orthopsilosis Co 90-125 : CORT_0A13250 and Spathaspora passalidarum NRRL Y-27907 : SPAPADRAFT_151797	---
CPAR2_300570	-2.59657	1.21e-13	4.41e-12	-0.0436097	0.876973	1	CPAG_00394	Ortholog of Candida tenuis NRRL Y-1498 : CANTEDRAFT_112560, Debaryomyces hansenii CBS767 : DEHA2D01430g, Candida orthopsilosis Co 90-125 : CORT_0H00640 and Candida guilliermondii ATCC 6260 : PGUG_04888	---
CPAR2_300750	-1.26877	8.77e-06	6.62e-05	-0.101835	0.697687	1	CPAG_01640	Has domain(s) with predicted role in transmembrane transport and integral to membrane localization	orf19.6577	FLU1	Multidrug efflux pump of the plasma membrane; MDR family member of the MFS (major facilitator superfamily) of transporters; involved in histatin 5 efflux; fungal-specific (no human/murine homolog)
CPAR2_301590	-1.94852	0.00201935	0.00805283	-0.373793	0.538253	1	CPAG_03947		---
CPAR2_302000	-1.66565	2.73e-07	2.94e-06	-0.0782876	0.803835	1	CPAG_01709	Ortholog of Candida orthopsilosis Co 90-125 : CORT_0E04120	orf19.335		Sef1p-, Sfu1p-, and Hap43p-regulated gene
CPAR2_302750	-1.03724	0.000606019	0.00280527	-0.00454351	0.992337	1	CPAG_00353	Ortholog of Candida guilliermondii ATCC 6260 : PGUG_00880	orf19.6681		Protein of unknown function; Spider biofilm induced
CPAR2_302780	-1.38473	0.00015783	0.00087284	-0.0647793	0.85743	1	CPAG_03403	Ortholog of Candida orthopsilosis Co 90-125 : CORT_0E04930	orf19.6681		Protein of unknown function; Spider biofilm induced
CPAR2_302790	-1.26819	0.00114319	0.00487509	-0.101799	0.821004	1	CPAG_03402	Ortholog(s) have endoplasmic reticulum localization	orf19.6681		Protein of unknown function; Spider biofilm induced
CPAR2_304110	-1.38709	0.000510119	0.00242771	0.109365	0.71871	1		Ortholog of C. albicans SC5314 : orf19.951, C. dubliniensis CD36 : Cd36_50410, Lodderomyces elongisporus NRLL YB-4239 : LELG_03703 and Candida orthopsilosis Co 90-125 : CORT_0E06300	orf19.951		Protein of unknown function; transcript repressed upon yeast-hyphal switch; fluconazole-induced; Hap43-repressed; flow model biofilm induced
CPAR2_400230	-2.90128	2.49e-16	1.36e-14	0.0147666	0.96112	1	CPAG_00320	Has domain(s) with predicted role in transmembrane transport and integral to membrane localization	orf19.2751		Predicted membrane transporter; member of the monocarboxylate porter (MCP) family, major facilitator superfamily; Hap43-induced gene; alkaline upregulated by Rim101; possibly an essential gene, disruptants not obtained by UAU1 method
CPAR2_400420	-1.73442	4.28e-07	4.44e-06	-0.0256766	0.983856	1	CPAG_03222	Ortholog(s) have cytosol, nucleus localization	orf19.251	GLX3	Glutathione-independent glyoxalase; binds human immunoglobulin E; alkaline, fluconazole, Hog1 repressed; hypoxia, oxidative stress via Cap1, Hap43 induced; stationary-phase enriched; rat catheter, Spider biofilm induced
CPAR2_400560	-4.03644	2.7e-12	7.57e-11	-0.080794	0.883453	1		Ortholog(s) have cytosol, nucleus localization	orf19.251	GLX3	Glutathione-independent glyoxalase; binds human immunoglobulin E; alkaline, fluconazole, Hog1 repressed; hypoxia, oxidative stress via Cap1, Hap43 induced; stationary-phase enriched; rat catheter, Spider biofilm induced
CPAR2_400770	-2.58711	6.91e-15	3.04e-13	-0.0256889	0.920346	1	CPAG_03201	Ortholog(s) have dextrin alpha-glucosidase activity, maltose alpha-glucosidase activity, starch alpha-glucosidase activity, sucrose alpha-glucosidase activity	orf19.3982		Maltase; induced during growth on sucrose; induced by alpha pheromone in SpiderM medium; early-stage flow model biofilm indced
CPAR2_400790	-7.64938	6.3e-59	1.24e-55	0.159868	0.49262	1	CPAG_03200	Has domain(s) with predicted substrate-specific transmembrane transporter activity, role in transmembrane transport and integral to membrane localization	orf19.3981	MAL31	Putative high-affinity maltose transporter; transcript is upregulated in clinical isolates from HIV+ patients with oral candidiasis; alkaline induced; Spider biofilm induced
CPAR2_400890	-3.13145	2.16e-18	1.6e-16	0.0796228	0.777234	1	CPAG_03191	Has domain(s) with predicted oxidoreductase activity, zinc ion binding activity and role in oxidation-reduction process	orf19.847	YIM1	Protein similar to protease of mitochondrial inner membrane; increased transcription is observed upon benomyl treatment; macrophage-downregulated gene
CPAR2_401550	-2.02877	1.08e-07	1.26e-06	0.0794871	0.825281	1	CPAG_04000	Ortholog(s) have fungal-type vacuole localization	orf19.2686		Ortholog(s) have carboxypeptidase activity, role in proteolysis involved in cellular protein catabolic process and fungal-type vacuole lumen localization
CPAR2_401580	-1.68954	9.98e-05	0.000590429	0.0338426	0.921248	1	CPAG_04003	Has domain(s) with predicted amino acid transmembrane transporter activity, role in amino acid transmembrane transport and membrane localization	orf19.2072		Ortholog(s) have (R)-carnitine transmembrane transporter activity, choline transmembrane transporter activity, ethanolamine transmembrane transporter activity
CPAR2_402050	-1.03785	0.000309485	0.00157058	0.0499275	0.811031	1	CPAG_04050	Has domain(s) with predicted transmembrane transporter activity, role in transmembrane transport and integral to membrane localization	orf19.5307	JEN2	Dicarboxylic acid transporter; regulated by glucose repression; induced by Rgt1; disruptants not obtained by UAU1 method; rat catheter and Spider biofilm induced
CPAR2_402640	-2.22296	1.91e-08	2.6e-07	0.0912404	0.82252	1	CPAG_02414	Ortholog(s) have thioredoxin peroxidase activity and extracellular region, intracellular localization	orf19.2762	AHP1	Alkyl hydroperoxide reductase; immunogenic; fluconazole-induced; amphotericin B, caspofungin, alkaline repressed; core stress response induced; Ssk1/Nrg1/Tup1/Ssn6/Hog1 regulated; flow model biofilm induced; rat catheter biofilm repressed
CPAR2_402890	-2.58094	1.9e-14	7.79e-13	0.014527	0.877107	1	CPAG_02389|CFEM4	Putative membrane protein, member of the CFEM family	orf19.5635	PGA7	GPI-linked hyphal surface antigen; induced by ciclopirox olamine, ketoconazole, Rim101 at pH 8; Hap43, fluconazole; flow model biofilm induced; Spider biofilm induced; required for RPMI biofilm; Bcr1-induced in a/a biofilm
CPAR2_402910	-4.16492	1.5e-17	9.49e-16	-0.128888	0.836626	1	CPAG_02387|CFEM2	Ortholog of Candida orthopsilosis Co 90-125 : CORT_0E02945	orf19.5636	RBT5	GPI-linked cell wall protein; hemoglobin utilization; Rfg1, Rim101, Tbf1, Fe regulated; Sfu1, Hog1, Tup1, serum, alkaline pH, antifungal drugs, geldamycin repressed; Hap43 induced; required for RPMI biofilms; Spider biofilm induced
CPAR2_403160	-2.67703	4.69e-08	5.88e-07	0.122389	0.723788	1	CPAG_02362	Ortholog of Candida orthopsilosis Co 90-125 : CORT_0E03200	orf19.2296		Predicted mucin-like protein; ketoconazole-induced; fluconazole-repressed; induced in cyr1 mutant; colony morphology-related gene regulation by Ssn6; flow model biofilm induced; Spider biofilm induced
CPAR2_403430	-1.57244	1.67e-06	1.51e-05	0.0240951	0.889357	1	CPAG_00837	Has domain(s) with predicted oxidoreductase activity, acting on the CH-NH2 group of donors, oxygen as acceptor activity and role in oxidation-reduction process	orf19.3365	DAO2	Putative D-amino acid oxidase; rat catheter biofilm induced
CPAR2_403670	-3.40417	7.93e-27	1.56e-24	-0.0156502	0.980163	1	CPAG_01504	Has domain(s) with predicted amino acid transmembrane transporter activity, role in amino acid transmembrane transport and integral to membrane localization	orf19.2942	DIP5	Dicarboxylic amino acid permease; mutation confers hypersensitivity to toxic ergosterol analog; induced upon phagocytosis by macrophage; Gcn4-regulated; upregulated by Rim101 at pH 8; rat catheter and Spider biofilm induced
CPAR2_404070	-1.46947	0.000648051	0.00297649	-0.038258	0.882082	1	CPAG_01172	Has domain(s) with predicted role in (1->6)-beta-D-glucan biosynthetic process, cell wall biogenesis and extracellular region localization	orf19.5861	KRE9	Protein of beta-1,6-glucan biosynthesis; required for serum-induced hyphal growth; required for efficient utilization of galactose and for growth on glucose; similar to S. cerevisiae Kre9p and Knh1p; O-glycosylated by Pmt1p
CPAR2_404500	-1.71144	0.00124925	0.00528535	-0.115032	0.778497	1	CPAG_00591	Ortholog of Lodderomyces elongisporus NRLL YB-4239 : LELG_04867 and Candida orthopsilosis Co 90-125 : CORT_0C03920	---
CPAR2_404850	-3.29599	3.26e-18	2.32e-16	-0.00877158	0.987206	1	CPAG_05061	Ortholog of Candida orthopsilosis Co 90-125 : CORT_0C04270	---
CPAR2_405280	-2.80857	2.77e-09	4.44e-08	-0.0141585	0.956361	1	CPAG_05103	Ortholog(s) have role in fluconazole transport	orf19.6000	CDR1	Multidrug transporter of ABC superfamily; transports phospholipids in an in-to-out direction; induced by beta-estradiol, progesterone, corticosteroid, or cholesterol; Spider biofilm induced
CPAR2_405550	-2.44601	8.11e-13	2.49e-11	0.0160951	0.917564	1	CPAG_05129	Protein of unknown function	orf19.2434	NPL4	Putative ubiquitin-binding protein; regulated by Gcn2p and Gcn4p
CPAR2_407250	-1.28951	0.00124554	0.00527345	-0.116795	0.688241	1	CPAG_01584	Has domain(s) with predicted transporter activity, role in transmembrane transport and integral to membrane localization	orf19.7447	JEN1	Lactate transporter; induced by lactic acid, activated by Cat8; alkaline repressed by Rim101; localizes to plasma membrane; Spider biofilm induced
CPAR2_407290	-1.92185	1.17e-10	2.51e-09	-0.0639934	0.82627	1	CPAG_01580	Has domain(s) with predicted transporter activity, role in transmembrane transport and integral to membrane localization	orf19.7447	JEN1	Lactate transporter; induced by lactic acid, activated by Cat8; alkaline repressed by Rim101; localizes to plasma membrane; Spider biofilm induced
CPAR2_407310	-1.3673	1.6e-06	1.47e-05	-0.109689	0.673999	1	CPAG_01578	Has domain(s) with predicted transporter activity, role in transmembrane transport and integral to membrane localization	orf19.7447	JEN1	Lactate transporter; induced by lactic acid, activated by Cat8; alkaline repressed by Rim101; localizes to plasma membrane; Spider biofilm induced
CPAR2_407980	-1.24721	0.00316617	0.0117675	0.179813	0.547502	1		Has domain(s) with predicted serine-type carboxypeptidase activity and role in proteolysis	orf19.1339	CPY1	Carboxypeptidase Y; transcript regulated at yeast-hypha transition or macrophage response; induced human neutrophils; regulated by Gcn2 and Gcn4; putative N-glycosylation
CPAR2_500330	-3.66398	1.05e-17	6.86e-16	-0.161508	0.690657	1		Ortholog(s) have superoxide dismutase activity	orf19.2770.1	SOD1	Cytosolic copper- and zinc-containing superoxide dismutase; role in protection from oxidative stress; required for full virulence; alkaline induced by Rim101; induced by human blood; rat catheter, flow model and Spider biofilm repressed
CPAR2_500490	-2.5819	9.9e-06	7.41e-05	0.305868	0.453044	1	CPAG_05297	Ortholog of Candida orthopsilosis Co 90-125 : CORT_0B00630	orf19.1239		Secreted protein; exogenously expressed protein is a substrate for Kex2 processing in vitro; fluconazole-regulated; Spider biofilm induced
CPAR2_501150	-3.23672	5.26e-10	9.95e-09	0.163054	0.603517	1	CPAG_05363	Stereospecific carbonyl reductase	orf19.2896	SOU1	Enzyme involved in utilization of L-sorbose; has sorbitol dehydrogenase, fructose reductase, and sorbose reductase activities; NAD-binding site motif; transcriptional regulation affected by chromosome 5 copy number; Hap43p-induced gene
CPAR2_501160	-4.01398	3.49e-35	1.37e-32	0.144483	0.672852	1	CPAG_05364|CPADH	Short-chain alcohol dehydrogenase/reductase with anti-prelog stereospecificity; ortholog of C. albicans SOU1 (sorbose utilization protein)	orf19.2896	SOU1	Enzyme involved in utilization of L-sorbose; has sorbitol dehydrogenase, fructose reductase, and sorbose reductase activities; NAD-binding site motif; transcriptional regulation affected by chromosome 5 copy number; Hap43p-induced gene
CPAR2_501190	-1.03234	0.000973643	0.00424092	0.12692	0.614915	1	CPAG_05367	Ortholog of C. albicans SC5314 : orf19.1745, C. dubliniensis CD36 : Cd36_24390, Lodderomyces elongisporus NRLL YB-4239 : LELG_05729 and Debaryomyces hansenii CBS767 : DEHA2D07524g	orf19.1745		Protein of unknown function; Hap43-repressed gene
CPAR2_501370	-1.45231	5.3e-07	5.41e-06	-0.220261	0.385319	1	CPAG_05383	Ortholog of S. cerevisiae : YER187W, Candida orthopsilosis Co 90-125 : CORT_0E00250 and Saccharomyces cerevisiae S288C : YER187W	---
CPAR2_501810	-1.37346	0.00685595	0.0223187	-0.187034	0.574466	1	CPAG_05425	Protein of unknown function	orf19.1964		Protein of unknown function; repressed by fluphenazine treatment; induced by benomyl treatment and in an RHE model; regulated by Nrg1, Tup1
CPAR2_502130	-3.16969	1.15e-22	1.5e-20	0.172575	0.570731	1	CPAG_05456	Has domain(s) with predicted hydrolase activity, hydrolyzing O-glycosyl compounds activity and role in carbohydrate metabolic process	orf19.3895	CHT2	GPI-linked chitinase; required for normal filamentous growth; repressed in core caspofungin response; fluconazole, Cyr1, Efg1, pH-regulated; mRNA binds She3 and is localized to yeast-form buds and hyphal tips; Spider biofilm repressed
CPAR2_502340	-1.74555	2.64e-08	3.52e-07	0.0154883	0.951724	1	CPAG_03808	Has domain(s) with predicted membrane localization	orf19.6169	ATO1	Putative fungal-specific transmembrane protein; induced by Rgt1; Spider biofilm induced
CPAR2_502600	-1.50694	0.00740065	0.0237126	-0.354493	0.456054	1	CPAG_03833	Protein of unknown function	---
CPAR2_502800	-2.05191	3.78e-05	0.000250509	0.0249954	1	1	CPAG_03852	Has domain(s) with predicted membrane localization	orf19.6169	ATO1	Putative fungal-specific transmembrane protein; induced by Rgt1; Spider biofilm induced
CPAR2_504220	-1.57483	5.69e-08	7.06e-07	-0.041842	0.887234	1	CPAG_03604	Has domain(s) with predicted role in transmembrane transport and integral to membrane localization	orf19.6577	FLU1	Multidrug efflux pump of the plasma membrane; MDR family member of the MFS (major facilitator superfamily) of transporters; involved in histatin 5 efflux; fungal-specific (no human/murine homolog)
CPAR2_600160	-2.69678	2.31e-15	1.07e-13	-0.0126405	0.99587	1	CPAG_00387	Has domain(s) with predicted oxidoreductase activity and role in metabolic process	orf19.5763		Has domain(s) with predicted oxidoreductase activity and role in metabolic process
CPAR2_600710	-2.2056	1.22e-05	9.01e-05	-0.0986966	0.83514	1	CPAG_02271	Has domain(s) with predicted FMN binding, oxidoreductase activity and role in oxidation-reduction process	orf19.5816	EBP7	Putative NADPH oxidoreductase; mutation confers hypersensitivity to toxic ergosterol analog; oxidative stress-induced via Cap1p
CPAR2_600940	-1.17694	0.000145703	0.000815107	-0.0626781	0.8517	1	CPAG_02292	Ortholog of Candida orthopsilosis Co 90-125 : CORT_0F01980	orf19.5094	BUL1	Protein similar but not orthologous to S. cerevisiae Bul1; a protein involved in selection of substrates for ubiquitination; mutants are viable; macrophage/pseudohyphal-induced; rat catheter biofilm induced
CPAR2_600960	-2.32144	4.63e-13	1.52e-11	0.0165698	0.927487	1	CPAG_02294	Has domain(s) with predicted metallocarboxypeptidase activity and role in proteolysis	orf19.2686		Ortholog(s) have carboxypeptidase activity, role in proteolysis involved in cellular protein catabolic process and fungal-type vacuole lumen localization
CPAR2_600970	-2.70516	8.55e-10	1.53e-08	-0.204569	0.559781	1	CPAG_02295	Protein of unknown function	---
CPAR2_601160	-3.05145	5.82e-10	1.09e-08	-0.374213	0.288866	1	CPAG_00820	Has domain(s) with predicted metal ion binding activity	orf19.6679		Has domain(s) with predicted metal ion binding activity
CPAR2_601270	-1.31983	4.17e-06	3.45e-05	-0.0759765	0.768494	1	CPAG_00809	Ortholog of Lodderomyces elongisporus NRLL YB-4239 : LELG_04901 and Candida orthopsilosis Co 90-125 : CORT_0F02270	---
CPAR2_601960	-2.29699	7.73e-15	3.38e-13	-0.101989	0.69027	1	CPAG_02751	Has domain(s) with predicted role in transmembrane transport and integral to membrane localization	orf19.5535		Predicted membrane transporter, member of the anion:cation symporter (ACS) family, major facilitator superfamily (MFS)
CPAR2_601970	-1.52166	0.000224142	0.00118538	-0.0629045	0.810687	1	CPAG_02750	Has domain(s) with predicted triglyceride lipase activity and role in lipid catabolic process	orf19.4821	LIP1	Secreted lipase, member of a lipase gene family whose members are expressed differentially in response to carbon source and during infection; may have a role in nutrition and/or in creating an acidic microenvironment
CPAR2_602730	-6.83934	5.76e-29	1.42e-26	0.234259	0.502539	1	CPAG_00659	Has domain(s) with predicted aspartic-type endopeptidase activity and role in proteolysis	orf19.6001	SAP3	Secreted aspartyl proteinase, acts in utilization of protein as nitrogen source; assessment of virulence role complicated by URA3 effects; regulated by growth phase; produced by opaque phase cells; alpha-pheromone repressed
CPAR2_700020	-3.37348	2.79e-20	2.74e-18	-0.00270372	0.903205	1	CPAG_04213	Has domain(s) with predicted oxidoreductase activity and role in oxidation-reduction process	orf19.6757	GCY1	Aldo/keto reductase; mutation confers hypersensitivity to toxic ergosterol analog; farnesol-repressed; stationary phase enriched protein; flow model biofilm induced; Spider biofilm repressed
CPAR2_700300	-3.83507	6.91e-34	2.4e-31	-0.0550855	0.883604	1	CPAG_04240	Has domain(s) with predicted Rho GDP-dissociation inhibitor activity and cytoplasm localization	orf19.7209		Putative Rho GDP dissociation inhibitor; induced by nitric oxide independent of Yhb1p
CPAR2_701130	-4.5278	4.78e-30	1.28e-27	0.106813	0.793729	1	CPAG_04322	Ortholog(s) have cytoplasm localization	orf19.6594	PLB3	GPI-anchored cell surface phospholipase B; possibly secreted; fungal-specific (no mammalian homolog); induced by Tbf1; fluconazole-induced; possible essential gene (UAU1 method); Spider and flow model biofilm induced
CPAR2_703360	-1.53418	0.00244514	0.00948796	-0.147654	0.740371	1	CPAG_04660	Ortholog of Candida orthopsilosis Co 90-125 : CORT_0G03500	---
CPAR2_703380	-1.28389	0.000537891	0.00253363	-0.232519	0.370289	1	CPAG_03503	Ortholog of Debaryomyces hansenii CBS767 : DEHA2B13156g	---
CPAR2_704060	-3.85482	2.14e-17	1.33e-15	0.293308	0.453416	1	CPAG_03435	Ortholog of Candida orthopsilosis Co 90-125 : CORT_0G04240 and Spathaspora passalidarum NRRL Y-27907 : SPAPADRAFT_63493	orf19.822	HSP21	Small heat shock protein; role in stress response and virulence; fluconazole-downregulated; induced in cyr1 or ras1 mutant; stationary phase enriched protein; detected in some, not all, biofilm extracts; Spider biofilm induced
CPAR2_704340	-1.43371	1.1e-06	1.05e-05	-0.0431942	0.887036	1	CPAG_03408	Putative gentisate dioxygenase; transcriptionally induced by hydroxyaromatic substrates present in cultivation media	---
CPAR2_704370	-2.45355	1.29e-10	2.74e-09	-0.0845805	0.720506	1	CPAG_03406	Has domain(s) with predicted DNA binding, sequence-specific DNA binding RNA polymerase II transcription factor activity, zinc ion binding activity and role in regulation of transcription, DNA-dependent, transcription, DNA-templated	orf19.4568	ZCF25	Putative Zn(II)2Cys6 transcription factor
CPAR2_800120	-1.10403	0.000248557	0.00129822	0.0582543	0.830084	1	CPAG_04357	Has domain(s) with predicted oxidoreductase activity and role in metabolic process	orf19.5879		Has domain(s) with predicted oxidoreductase activity and role in metabolic process
CPAR2_800150	-1.72533	3.66e-07	3.86e-06	0.197008	0.529241	1	CPAG_04360	Ortholog(s) have water channel activity and role in ascospore formation, cellular response to freezing, cellular response to osmotic stress, single-species biofilm formation on inanimate substrate, water transport	orf19.2849	AQY1	Aquaporin water channel; osmotic shock resistance, WT freeze tolerance; virulent in mice; flucytosine repressed; flow model/RPMI/Spider/rat catheter biofilm induced; required for RPMI biofilm formation; Bcr1-induced in a/a RPMI biofilms
CPAR2_800340	-1.48444	0.000720766	0.00326976	-0.197202	0.602576	1	CPAG_04379	Has domain(s) with predicted oxidoreductase activity and role in metabolic process	orf19.5879		Has domain(s) with predicted oxidoreductase activity and role in metabolic process
CPAR2_800350	-1.34225	0.000209076	0.00111369	-0.193995	0.536689	1	CPAG_04380	Has domain(s) with predicted oxidoreductase activity and role in metabolic process	orf19.5879		Has domain(s) with predicted oxidoreductase activity and role in metabolic process
CPAR2_800610	-2.26103	1.25e-11	3.14e-10	0.0365054	0.877308	1	CPAG_04404	Ortholog(s) have cytosol, nucleus localization	orf19.7531		Protein of unknown function; stationary phase enriched protein; induced upon yeast-hypha transition; benomyl or caspofungin induced; Hap43-repressed; Spider biofilm induced
CPAR2_801720	-1.08172	0.00226649	0.00888235	0.0406828	0.857286	1	CPAG_02952	Ortholog of Lodderomyces elongisporus NRLL YB-4239 : LELG_00307 and Candida orthopsilosis Co 90-125 : CORT_0A01800	orf19.3007.2		Ortholog of C. dubliniensis CD36 : Cd36_02950, C. parapsilosis CDC317 : CPAR2_108520, Candida tenuis NRRL Y-1498 : CANTEDRAFT_100285 and Debaryomyces hansenii CBS767 : DEHA2G15774g
CPAR2_801780	-1.04744	0.000834164	0.00370083	0.160212	0.567162	1		Ortholog of Spathaspora passalidarum NRRL Y-27907 : SPAPADRAFT_61541	---
CPAR2_801840	-1.02994	0.00383177	0.013815	0.0633638	0.827477	1		Protein of unknown function	orf19.4947		Mitochondrial membrane protein of unknown function; Spider biofilm induced
CPAR2_802310	-2.4947	3.34e-17	2.03e-15	0.19259	0.527028	1	CPAG_01272	Ortholog of Lodderomyces elongisporus NRLL YB-4239 : LELG_00249 and Candida orthopsilosis Co 90-125 : CORT_0A02360	---
CPAR2_802690	-2.03049	0.00420463	0.0149492	-0.188279	0.668231	1	CPAG_01310	Has domain(s) with predicted role in transmembrane transport and integral to membrane localization	orf19.3232		Putative transporter; mutation confers hypersensitivity to toxic ergosterol analog; fungal-specific (no human or murine homolog)
CPAR2_802710	-1.5448	8.44e-06	6.41e-05	-0.00570287	0.999495	1	CPAG_01312	Has domain(s) with predicted role in transmembrane transport and integral to membrane localization	orf19.3232		Putative transporter; mutation confers hypersensitivity to toxic ergosterol analog; fungal-specific (no human or murine homolog)
CPAR2_803030	-3.9775	4.11e-26	7.59e-24	-0.118115	0.759381	1	CPAG_02690	Protein of unknown function	orf19.2179	SIT1	Transporter of ferrichrome siderophores, not ferrioxamine B; required for human epithelial cell invasion in vitro, not for mouse systemic infection; regulated by iron, Sfu1, Rfg1, Tup1, Hap43; rat catheter and Spider biofilm induced
CPAR2_803040	-1.84985	5.52e-09	8.4e-08	-0.117483	0.701976	1	CPAG_02689	Protein of unknown function	orf19.2179	SIT1	Transporter of ferrichrome siderophores, not ferrioxamine B; required for human epithelial cell invasion in vitro, not for mouse systemic infection; regulated by iron, Sfu1, Rfg1, Tup1, Hap43; rat catheter and Spider biofilm induced
CPAR2_803590	-1.86939	5.53e-06	4.39e-05	-0.128129	0.769552	1	CPAG_02638	Ortholog of Candida orthopsilosis Co 90-125 : CORT_0A03610	---
CPAR2_803840	-4.82481	3.16e-32	1.04e-29	0.193406	0.660582	1			orf19.6229	CAT1	Catalase; resistance to oxidative stress, neutrophils, peroxide; role in virulence; regulated by iron, ciclopirox, fluconazole, carbon source, pH, Rim101, Ssn6, Hog1, Hap43, Sfu1, Sef1, farnesol, core stress response; Spider biofilm induced
CPAR2_803850	-4.20617	3.42e-39	1.83e-36	-0.168649	0.474702	1	CPAG_01819	Has domain(s) with predicted catalase activity, heme binding activity and role in oxidation-reduction process, response to oxidative stress	orf19.6229	CAT1	Catalase; resistance to oxidative stress, neutrophils, peroxide; role in virulence; regulated by iron, ciclopirox, fluconazole, carbon source, pH, Rim101, Ssn6, Hog1, Hap43, Sfu1, Sef1, farnesol, core stress response; Spider biofilm induced
CPAR2_805340	-1.05718	0.00017497	0.000957955	0.0627011	0.810193	1	CPAG_03253	Has domain(s) with predicted aspartic-type endopeptidase activity and role in proteolysis	orf19.5585	SAP5	Biofilm-specific aspartyl protease; virulence role effected by URA3; expressed during infection; mRNA localized to hyphal tip via She3; rat catheter and Spider biofilm induced
CPAR2_805490	-1.11445	0.00150887	0.00620581	-0.305698	0.375618	1	CPAG_03238	Protein of unknown function	---
CPAR2_805630	-2.18652	2.6e-09	4.21e-08	0.048317	0.931995	1	CPAG_03224	Has domain(s) with predicted role in transmembrane transport and membrane localization	orf19.7219	FTR1	High-affinity iron permease; required for mouse virulence, low-iron growth; iron, amphotericin B, caspofungin, ciclopirox, Hog1p, Sef1p, Sfu1p, and Hap43p regulated; complements S. cerevisiae ftr1 iron transport; Hap43p-repressed	orf19.7219
CPAR2_805920	-1.75415	1.54e-05	0.000111541	0.0439255	0.834376	1		Ortholog of Candida orthopsilosis Co 90-125 : CORT_0C03230	orf19.1075.1		Pseudogene; added to Assembly 21 based on comparative genome analysis
CPAR2_806710	-1.88446	1.76e-09	2.92e-08	-0.0104241	0.995611	1	CPAG_02331	Has domain(s) with predicted zinc ion transmembrane transporter activity, role in zinc ion transmembrane transport and integral to membrane localization	orf19.1585	ZRT2	Zinc transporter, essential for zinc uptake and acidic conditions tolerance; transcript induced by amphotericin B, interaction with macrophages; induced in oralpharyngeal candidiasis; Spider biofilm induced
CPAR2_807240	-1.58363	7.29e-08	8.85e-07	-0.0334113	0.927221	1	CPAG_02878	Has domain(s) with predicted catalytic activity and role in metabolic process	orf19.7379	FAA2	Putative acyl CoA synthetase; expression regulated upon white-opaque switch; rat catheter biofilm induced; Spider biofilm induced
CPAR2_807710	-2.98256	2.06e-13	7.13e-12	0.03178	0.88039	1	CPAG_00225	Has domain(s) with predicted acyl-CoA dehydrogenase activity, acyl-CoA oxidase activity, flavin adenine dinucleotide binding activity, role in fatty acid beta-oxidation and peroxisome localization	orf19.1652	POX1-3	Predicted acyl-CoA oxidase; farnesol regulated; stationary phase enriched protein; Spider biofilm induced
CPAR2_808310	-1.38088	2.67e-05	0.000182936	0.154219	0.665256	1	CPAG_00192	Protein of unknown function	---
CPAR2_808390	-2.02592	6.94e-09	1.03e-07	-0.158642	0.611835	1	CPAG_00199	Has domain(s) with predicted role in transmembrane transport and integral to membrane localization	orf19.7447	JEN1	Lactate transporter; induced by lactic acid, activated by Cat8; alkaline repressed by Rim101; localizes to plasma membrane; Spider biofilm induced
CPAR2_808630	-2.90341	1.16e-17	7.45e-16	-0.172604	0.615733	1		Ortholog of Candida orthopsilosis Co 90-125 : CORT_0C00520	---
CPAR2_808920	-2.11309	5.46e-12	1.46e-10	0.104261	0.715897	1	CPAG_02207	Has domain(s) with predicted phospholipase activity and role in phospholipid catabolic process	orf19.5102	PLB5	Putative GPI-linked phospholipase B, fungal-specific (no mammalian homolog); null mutation eliminates cell-associated phospholipase A2 activity and attenuates virulence; fluconazole-repressed; flow model biofilm repressed
CPAR2_809060	-3.23761	8.28e-12	2.17e-10	-0.107164	0.747088	1	CPAG_02194	Ortholog of Candida orthopsilosis Co 90-125 : CORT_0C00110	---

## Sheet: GO Slim Mapper analysis
GOID	GO term	Frequency	Gene(s)
8150	biological_process	238 out of 838 genes, 28.4%	CPAR2_504040 CPAR2_803030 CPAR2_202120 CPAR2_603450 CPAR2_603420 CPAR2_803390 CPAR2_803450 CPAR2_302000 CPAR2_801780 CPAR2_300530 CPAR2_201020 CPAR2_204170 CPAR2_102150 CPAR2_109800 CPAR2_205820 CPAR2_405150 CPAR2_502340 CPAR2_201190 CPAR2_201810 CPAR2_502800 CPAR2_100830 CPAR2_803280 CPAR2_703360 CPAR2_700040 CPAR2_402640 CPAR2_202460 CPAR2_102060 CPAR2_503800 CPAR2_108330 CPAR2_110420 CPAR2_204…
6810	transport	161 out of 838 genes, 19.2%	CPAR2_212600 CPAR2_202130 CPAR2_802710 CPAR2_803020 CPAR2_212850 CPAR2_700360 CPAR2_602590 CPAR2_802690 CPAR2_107460 CPAR2_300040 CPAR2_210570 CPAR2_400230 CPAR2_106890 CPAR2_208070 CPAR2_407250 CPAR2_400790 CPAR2_108230 CPAR2_100100 CPAR2_303950 CPAR2_204260 CPAR2_407080 CPAR2_406250 CPAR2_603560 CPAR2_501350 CPAR2_106680 CPAR2_700120 CPAR2_700380 CPAR2_213840 CPAR2_209340 CPAR2_104450 CPAR2_108…
50789	regulation of biological process	152 out of 838 genes, 18.1%	CPAR2_212600 CPAR2_103550 CPAR2_110300 CPAR2_209950 LPD1 CPAR2_601080 CPAR2_107460 CPAR2_300040 CPAR2_207590 CPAR2_703150 CPAR2_208590 CPAR2_405260 CPAR2_109780 CPAR2_806520 CPAR2_302555 CPAR2_107840 CPAR2_303950 UGA3 CPAR2_704370 CPAR2_500330 CPAR2_700880 CPAR2_100530 CPAR2_700380 CPAR2_110320 CPAR2_209340 CPAR2_206480 CPAR2_401220 CPAR2_802670 CPAR2_402430 CPAR2_401230 CPAR2_802840 CPAR2_700960…
42221	response to chemical	115 out of 838 genes, 13.7%	CPAR2_212600 CPAR2_103550 CPAR2_202130 CPAR2_601080 CPAR2_602590 CPAR2_107460 CPAR2_103080 CPAR2_703150 CPAR2_208590 CPAR2_405260 CPAR2_208070 CPAR2_302555 CPAR2_303950 UGA3 CPAR2_700880 CPAR2_700120 CPAR2_402700 CPAR2_700380 CPAR2_209340 CPAR2_104450 CPAR2_105690 CPAR2_600950 CPAR2_203880 CPAR2_402560 GND1 CPAR2_807510 CPAR2_103750 CPAR2_808820 CPAR2_100040 CPAR2_403600 CPAR2_601620 CPAR2_501750…
6950	response to stress	101 out of 838 genes, 12.1%	CPAR2_107460 CPAR2_300040 CPAR2_103080 CPAR2_703150 CPAR2_208070 CPAR2_500330 CPAR2_301400 CPAR2_700380 CPAR2_101630 CPAR2_700960 CPAR2_105690 FTR1 CPAR2_400030 CPAR2_501500 CPAR2_600750 CPAR2_203880 CPAR2_806890 CPAR2_402560 CPAR2_206130 CPAR2_108720 CPAR2_208350 GND1 CPAR2_403620 CPAR2_808820 CPAR2_601620 CPAR2_403080 CPAR2_701190 CPAR2_105180 CPAR2_101350 CPAR2_704130 CPAR2_405800 CPAR2_406540…
6996	organelle organization	92 out of 838 genes, 11%	CPAR2_110300 CPAR2_700360 CPAR2_107460 CPAR2_300040 CPAR2_703150 CPAR2_109780 CPAR2_806520 CPAR2_100100 CPAR2_501350 CPAR2_110320 CPAR2_213840 CPAR2_204770 CPAR2_206480 CPAR2_107110 CPAR2_802840 CPAR2_102330 CPAR2_212700 CPAR2_213330 CPAR2_101470 CPAR2_300550 CPAR2_208350 CPAR2_807650 CPAR2_206600 CPAR2_501480 CPAR2_601620 CPAR2_501750 CPAR2_402710 CPAR2_105180 CPAR2_300510 CPAR2_208670 CPAR2_405…
30447	filamentous growth	65 out of 838 genes, 7.8%	CPAR2_212600 CPAR2_103550 LPD1 CPAR2_601080 CPAR2_300040 CPAR2_703150 CPAR2_405260 CPAR2_700880 CPAR2_209340 CPAR2_701260 CPAR2_808490 STP4 CPAR2_400030 CPAR2_600750 CPAR2_205500 CPAR2_211880 CPAR2_206130 CPAR2_400180 CPAR2_100040 CPAR2_403080 CPAR2_501750 CPAR2_105180 CPAR2_301170 CPAR2_704130 CPAR2_406540 CPAR2_212220 CPAR2_801460 CPAR2_802220 CPAR2_205120 CPAR2_808280 CPAR2_700320 CPAR2_400190…
5975	carbohydrate metabolic process	56 out of 838 genes, 6.7%	CPAR2_502130 CPAR2_106310 CPAR2_204260 CPAR2_301400 CIT1 CPAR2_600530 CPAR2_404070 CPAR2_401230 CPAR2_702120 CPAR2_109680 CPAR2_400470 CPAR2_804030 CPAR2_202600 CPAR2_108720 GND1 CPAR2_212130 CPAR2_205730 CPAR2_500360 CPAR2_603350 CPAR2_101350 CPAR2_407920 CPAR2_400770 CPAR2_803750 MLS1 CPAR2_207000 LEU4 CPAR2_808660 CPAR2_806240 CPAR2_400130 CPAR2_400190 CPAR2_206020 CPAR2_103400 CPAR2_500020 CP…
42493	response to drug	55 out of 838 genes, 6.6%	CPAR2_212600 CPAR2_202130 CPAR2_602590 CPAR2_703150 CPAR2_208590 CPAR2_700880 CPAR2_700120 CPAR2_402700 CPAR2_104450 CPAR2_105690 CPAR2_807510 CPAR2_103750 CPAR2_403600 CPAR2_601620 CPAR2_501750 CPAR2_212860 CPAR2_500760 CPAR2_704130 CPAR2_210420 CPAR2_206730 CPAR2_212220 CPAR2_104040 CPAR2_503310 CPAR2_205120 CPAR2_802440 CPAR2_702640 CPAR2_401470 CPAR2_806210 CPAR2_102770 CPAR2_405280 CPAR2_602…
6629	lipid metabolic process	52 out of 838 genes, 6.2%	CPAR2_401110 CPAR2_601970 CPAR2_100620 CPAR2_500330 CPAR2_808920 CPAR2_204220 CPAR2_205500 CPAR2_602750 CPAR2_807700 CPAR2_806890 CPAR2_802230 CPAR2_206600 CPAR2_103520 CPAR2_402710 CPAR2_800020 CPAR2_210650 CPAR2_403390 CPAR2_206730 CPAR2_209820 MLS1 CPAR2_807600 LEU4 CPAR2_109550 CPAR2_504100 CPAR2_500070 CPAR2_402510 CPAR2_701680 CPAR2_209400 ICL1 CPAR2_300930 SFC1 CPAR2_500150 CPAR2_406710 CP…
6464	cellular protein modification process	51 out of 838 genes, 6.1%	CPAR2_212600 CPAR2_209950 CPAR2_701280 CPAR2_602590 CPAR2_208590 CPAR2_100100 CPAR2_110320 CPAR2_204770 CPAR2_401220 CPAR2_402430 CPAR2_211130 CPAR2_210820 CPAR2_501845 CPAR2_213550 CPAR2_402560 CPAR2_208350 CPAR2_212130 CPAR2_206600 CPAR2_501480 CPAR2_601620 CPAR2_602210 CPAR2_212870 CPAR2_701190 CPAR2_105180 CPAR2_405810 CPAR2_406540 CPAR2_702740 CPAR2_107700 CPAR2_203430 CPAR2_806940 CPAR2_209…
44419	interspecies interaction between organisms	44 out of 838 genes, 5.3%	CPAR2_601080 CPAR2_300040 CPAR2_703150 CPAR2_405260 UGA3 YWP1 CPAR2_700120 CPAR2_700380 CPAR2_402900 CPAR2_401230 FTR1 CPAR2_700650 CPAR2_103750 CPAR2_403080 CPAR2_105180 CPAR2_704130 CPAR2_406540 CPAR2_101120 CPAR2_405510 CPAR2_105790 CPAR2_808280 CPAR2_400190 CPAR2_805930 CPAR2_405530 CPAR2_209240 ICL1 CPAR2_304330 CPAR2_807980 CPAR2_101680 CPAR2_406820 CPAR2_808670 CPAR2_601220 CPAR2_406810 CP…
6091	generation of precursor metabolites and energy	42 out of 838 genes, 5.0%	CPAR2_110400 CPAR2_204260 CPAR2_301400 CIT1 CPAR2_808200 CPAR2_404240 CPAR2_213840 CPAR2_600530 CPAR2_808490 CPAR2_401230 CPAR2_102780 CPAR2_400470 CPAR2_202600 GND1 CPAR2_601180 CPAR2_213490 CPAR2_700950 CPAR2_804740 CPAR2_405810 CPAR2_803750 CPAR2_207000 LEU4 CPAR2_504100 CPAR2_503720 CPAR2_206020 CPAR2_500020 CPAR2_405530 CPAR2_101070 CPAR2_209240 CPAR2_205830 CPAR2_807980 CPAR2_602950 ADH1 CP…
19725	cellular homeostasis	41 out of 838 genes, 4.9%	LPD1 CPAR2_803020 CPAR2_602590 CPAR2_208070 CPAR2_204260 CPAR2_500330 CPAR2_107110 CPAR2_203490 CPAR2_105690 FTR1 CPAR2_600750 CPAR2_402560 CPAR2_406100 CPAR2_403080 CPAR2_212870 CPAR2_109550 CPAR2_304050 CPAR2_105790 CPAR2_200610 OYE32 CPAR2_801260 CPAR2_206020 CPAR2_804840 CPAR2_405530 CPAR2_101070 CPAR2_503350 CPAR2_212080 CPAR2_303120 CPAR2_106010 CPAR2_601220 CPAR2_701290 CPAR2_105760 CPAR2_…
7049	cell cycle	35 out of 838 genes, 4.2%	CPAR2_401110 CPAR2_202130 CPAR2_602590 CPAR2_300040 CPAR2_109780 CPAR2_501350 CPAR2_110320 CPAR2_101470 CPAR2_300550 CPAR2_208350 CPAR2_302510 CPAR2_601620 CPAR2_602210 CPAR2_105180 CPAR2_104140 CPAR2_212220 CPAR2_702740 CPAR2_701420 CPAR2_304050 CPAR2_201870 CPAR2_109850 CPAR2_208920 CPAR2_301020 CPAR2_203850 CPAR2_602760 CPAR2_800150 CPAR2_106120 CPAR2_301410 CPAR2_402990 CPAR2_200660 CPAR2_801…
16070	RNA metabolic process	32 out of 838 genes, 3.8%	CPAR2_404940 CPAR2_401050 CPAR2_200430 CPAR2_405260 CPAR2_107840 CPAR2_704370 CPAR2_802670 CPAR2_102330 CPAR2_807650 CPAR2_406210 CPAR2_106110 CPAR2_105180 CPAR2_503310 CPAR2_406460 CPAR2_403810 CPAR2_401930 CPAR2_106770 CPAR2_203420 CPAR2_600280 CPAR2_109760 CPAR2_209740 CPAR2_806760 CPAR2_400010 CPAR2_202230 CPAR2_213730 CPAR2_302880 CPAR2_207820 CPAR2_501260 CPAR2_103380 CPAR2_804930 CPAR2_700…
6457	protein folding	31 out of 838 genes, 3.7%	CPAR2_700360 CPAR2_300560 CPAR2_703150 CPAR2_806300 CPAR2_700380 CPAR2_110320 CPAR2_210820 CPAR2_601260 CPAR2_109770 CPAR2_103750 CPAR2_213490 CPAR2_601620 CPAR2_210450 CPAR2_602330 CPAR2_303650 MGE1 CPAR2_702740 CPAR2_303530 CPAR2_401980 HSP60 CPAR2_200580 CPAR2_404260 CPAR2_105050 CPAR2_200120 CPAR2_502750 CPAR2_400300 CPAR2_406390 CPAR2_501270 CPAR2_205020 CPAR2_300520 CPAR2_109560
9405	pathogenesis	26 out of 838 genes, 3.1%	CPAR2_601080 CPAR2_300040 CPAR2_703150 CPAR2_700120 CPAR2_402900 FTR1 CPAR2_700650 CPAR2_103750 CPAR2_403080 CPAR2_105180 CPAR2_406540 CPAR2_101120 CPAR2_405510 CPAR2_105790 CPAR2_808280 CPAR2_805930 CPAR2_405530 ICL1 CPAR2_304330 CPAR2_101680 CPAR2_406820 CPAR2_601220 CPAR2_406810 CPAR2_406510 CPAR2_503040 CPAR2_805510
16192	vesicle-mediated transport	25 out of 838 genes, 3%	CPAR2_212600 CPAR2_107460 CPAR2_300040 CPAR2_210570 CPAR2_106890 CPAR2_303950 CPAR2_603560 CPAR2_800980 CPAR2_213330 CPAR2_502740 CPAR2_804780 CPAR2_501750 CPAR2_212870 CPAR2_700190 CPAR2_206920 CPAR2_700320 CPAR2_104290 CPAR2_104920 CPAR2_402990 CPAR2_601220 CPAR2_503830 CPAR2_213970 CPAR2_105500 CPAR2_603310 CPAR2_205470
30163	protein catabolic process	22 out of 838 genes, 2.6%	CPAR2_211490 CPAR2_213550 CPAR2_600950 CPAR2_402560 CPAR2_103750 CPAR2_501750 CPAR2_212870 CPAR2_701190 CPAR2_401980 CPAR2_202640 CPAR2_603430 CPAR2_602960 CPAR2_805800 CPAR2_302280 CPAR2_202470 CPAR2_404260 CPAR2_401540 CPAR2_703940 CPAR2_102250 CPAR2_205020 CPAR2_602670 CPAR2_700860
7165	signal transduction	21 out of 838 genes, 2.5%	CPAR2_107460 CPAR2_300040 CPAR2_703150 CPAR2_208590 CPAR2_203880 CPAR2_806890 CPAR2_601620 CPAR2_602210 CPAR2_700190 CPAR2_105180 CPAR2_406540 CPAR2_105490 CPAR2_107700 CPAR2_405530 CPAR2_102450 CPAR2_603430 CPAR2_208030 CPAR2_808020 CPAR2_405340 CPAR2_302280 CPAR2_201940
45333	cellular respiration	15 out of 838 genes, 1.8%	CPAR2_110400 CIT1 CPAR2_808200 CPAR2_213840 CPAR2_808490 CPAR2_400470 CPAR2_213490 CPAR2_700950 CPAR2_803750 LEU4 CPAR2_504100 CPAR2_205830 CPAR2_401300 CPAR2_702420 CPAR2_404280
71555	cell wall organization	15 out of 838 genes, 1.8%	CPAR2_202130 CPAR2_300040 CPAR2_806520 CPAR2_206130 CPAR2_108720 CPAR2_105180 CPAR2_406540 CPAR2_203850 CPAR2_602760 CPAR2_803350 PGA62 CPAR2_402990 CPAR2_201940 CPAR2_806490 CPAR2_203870
42710	biofilm formation	14 out of 838 genes, 1.7%	YWP1 CPAR2_700880 CPAR2_402900 CPAR2_808490 CPAR2_109610 CPAR2_403080 CPAR2_405470 CPAR2_805930 CPAR2_800150 ADH1 SADH CPAR2_302880 CPAR2_401300 CPAR2_404790
48468	cell development	13 out of 838 genes, 1.6%	CPAR2_401110 CPAR2_202130 CPAR2_702740 CPAR2_203850 CPAR2_602760 CPAR2_800150 CPAR2_202300 CPAR2_210740 CPAR2_801340 NTC1 PGI1 CPAR2_203870 CPAR2_203910
6259	DNA metabolic process	13 out of 838 genes, 1.6%	CPAR2_703150 CPAR2_101630 CPAR2_208350 CPAR2_403620 CPAR2_105180 CPAR2_104140 CPAR2_405800 CPAR2_701420 CPAR2_201870 CPAR2_802060 CPAR2_300330 CPAR2_700860 CPAR2_101600
7010	cytoskeleton organization	10 out of 838 genes, 1.2%	CPAR2_300040 CPAR2_806520 CPAR2_206480 CPAR2_101470 CPAR2_601620 CPAR2_105180 CPAR2_405510 CPAR2_402990 CPAR2_201940 CPAR2_402860
70783	growth of unicellular organism as a thread of attached cells	8 out of 838 genes, 1%	CPAR2_405260 CPAR2_301170 CPAR2_805930 CPAR2_202640 CPAR2_106120 CPAR2_205690 CPAR2_406510 CPAR2_603440
7155	cell adhesion	7 out of 838 genes, 0.8%	CPAR2_500070 CPAR2_805930 CPAR2_102480 CPAR2_808670 CPAR2_406510 CPAR2_404790 CPAR2_404190
30448	hyphal growth	6 out of 838 genes, 0.7%	CPAR2_701260 CPAR2_212220 CPAR2_601220 CPAR2_105760 PGI1 CPAR2_101480
7124	pseudohyphal growth	6 out of 838 genes, 0.7%	CPAR2_301170 CPAR2_805930 CPAR2_202640 CPAR2_106120 CPAR2_205690 CPAR2_603440
910	cytokinesis	5 out of 838 genes, 0.6%	CPAR2_300040 CPAR2_602210 CPAR2_212220 CPAR2_402990 CPAR2_200660
746	conjugation	5 out of 838 genes, 0.6%	CPAR2_300040 CPAR2_501750 CPAR2_207890 CPAR2_404260 CPAR2_703940
42254	ribosome biogenesis	5 out of 838 genes, 0.6%	CPAR2_401050 CPAR2_200430 CPAR2_802670 CPAR2_807650 CPAR2_202230
6412	translation	5 out of 838 genes, 0.6%	CPAR2_404940 CPAR2_208940 CPAR2_105170 CPAR2_205020 CPAR2_101600
6766	vitamin metabolic process	3 out of 838 genes, 0.4%	CPAR2_701260 CPAR2_503720 CPAR2_211900
6997	nucleus organization	2 out of 838 genes, 0.2%	CPAR2_501750 CPAR2_404260
7114	cell budding	2 out of 838 genes, 0.2%	CPAR2_402990 CPAR2_601220
32196	transposition	0 out of 838 genes, 0%	none
other	other	99 out of 838 genes, 11.8%	CPAR2_209840 CPAR2_212270 CPAR2_805340 CPAR2_207830 CPAR2_209830 CPAR2_108690 CPAR2_808950 CPAR2_301620 CPAR2_210140 CPAR2_807230 CPAR2_704250 CPAR2_800340 GCV2 CPAR2_404920 CPAR2_211230 CPAR2_203450 CPAR2_600960 CPAR2_503690 CPAR2_206630 CPAR2_106210 CPAR2_701830 CPAR2_703950 CPAR2_704260 CPAR2_807240 CPAR2_600270 MNX1 CPAR2_209810 CPAR2_800350 CPAR2_103450 CPAR2_206620 CPAR2_203540 CPAR2_407270…
not_yet_annotated	not_yet_annotated	4 out of 838 genes, 0.5%	CPAR2_103680 CPAR2_803840 CPAR2_213370 CPAR2_301590

## Sheet: GO Term Finder analysis
Query set/input: C. parapsilosis genes down-regulated ≥ 2-fold in tetO-CpUME6 strain
Background: C. parapsilosis genome
GOID	GO_term	Cluster frequency	Background frequency	Corrected P-value	False discovery rate	Gene(s) annotated to the term	Directly Annotated GOID List
55114	oxidation-reduction process	118 out of 838 genes, 14.1%	402 out of 5984 background genes, 6.7%	1.25e-13	0	CPAR2_101230:CPAR2_101310:CPAR2_101350:CPAR2_101480:CPAR2_101680:CPAR2_102780:CPAR2_102830:CPAR2_103450:CPAR2_103840:CPAR2_104940:CPAR2_105690:CPAR2_106820:CPAR2_109280:CPAR2_109500:CPAR2_109770:CPR-C1:CPAR2_110090:CPAR2_110400:CPAR2_110430:CPAR2_200280:CPAR2_200520:CPAR2_201240:CPAR2_202600:CPAR2_203450:GND1:CPAR2_203910:CPAR2_204220:CPAR2_204260:CPAR2_204420:CPAR2_204430:CPAR2_205500:CPAR2_2058…	6096:6974:10255:6006:36178:1320:9437:9712:44262:42760:6574:30447:6084:6002:7623:48315:6567:15753:45454:6102:6882:6116:46177:42183:9052:8615:32180:51259:61688:34605:15867:6546:10133:45329:6740:7160:15976:71285:46210:45892:19255:6725:16226:6825:1300:6090:15886:44406:18171:6564:19660:44182:6112:42167:71470:6561:9450:48252:16071:15671:6788:42843:6735:51594:34599:70131:9267:44011:16573:30001:71218:609…
44282	small molecule catabolic process	45 out of 838 genes, 5.4%	108 out of 5984 background genes, 1.8%	1.62e-09	0	SFC1:CPAR2_101230:CPAR2_101350:CPAR2_101480:CPAR2_103080:ICL1:CPAR2_106820:CPAR2_110400:UGA3:CPAR2_203450:GND1:CPAR2_203910:CPAR2_205500:LPD1:CPAR2_206730:GCV2:CPAR2_209240:CPAR2_209820:CPAR2_210960:CPAR2_211900:CPAR2_400180:CPAR2_401110:CPAR2_401300:CPAR2_402700:CPAR2_402710:CPAR2_404100:LEU4:CPAR2_405810:CPAR2_500360:CPAR2_500850:SCR2:ADH1:CPAR2_503040:CPAR2_603350:CPAR2_701120:CPAR2_701650:CPA…	9313:9437:19740:44262:42760:6574:30447:6084:48315:55085:6567:5998:45454:15741:46177:42183:61688:15867:6546:10133:15976:45892:19255:1300:6090:46294:6564:19309:1080:71470:6561:9450:19631:6355:42843:6735:34599:9267:44011:16573:42850:9228:7031:46456:6730:19427:6508:36170:44407:9405:9230:30448:5975:6635:10121:61621:6099:15744:19243:6631:44416:19571:5978:6591:55114:6537:42268:9062:45733:19464:6562:6066…
5996	monosaccharide metabolic process	25 out of 838 genes, 3.0%	41 out of 5984 background genes, 0.7%	5.38e-09	0	CPAR2_101350:CPAR2_106310:CPAR2_204260:PGI1:CPAR2_205730:CPAR2_206020:CPAR2_209240:CPAR2_211810:ZWF1:CPAR2_400130:CPAR2_400190:CPAR2_401230:CPAR2_407920:CPAR2_500360:CPAR2_500850:SCR2:CPAR2_602950:CPAR2_603350:CPAR2_800220:CPAR2_800530:CPAR2_803750:CPAR2_807980:CPAR2_808060:CPAR2_808660:CPAR2_808670	6096:9313:6006:51701:44262:45944:6002:48315:5998:6740:15810:7160:15976:19255:15886:44406:19660:44182:435:6003:19309:71470:42843:34599:9267:32445:42850:42542:46835:1678:36170:6012:30448:61621:6099:51156:6013:44416:19571:5978:55114:16558:42149:6094:7163:6915:6011:19528:51211:9051:19568:19752:44117:19321:46323:36180:6000:1900429:19388:45821:1302:122:5992:46015:6874:6108:72593
9062	fatty acid catabolic process	16 out of 838 genes, 1.9%	19 out of 5984 background genes, 0.3%	1.84e-08	0	SFC1:ICL1:CPAR2_203910:CPAR2_205500:CPAR2_206730:CPAR2_209820:CPAR2_401110:CPAR2_401300:CPAR2_402710:LEU4:CPAR2_503040:CPAR2_800020:MLS1:CPAR2_807600:CPAR2_807700:CPAR2_807710	9437:44262:42760:30447:6084:48315:55085:15741:15867:15976:45892:6735:44011:7031:46456:9405:5975:6635:6099:15744:6631:55114:42268:9062:45733:6637:30437:45333:16560:6097:42318:6108
19395	fatty acid oxidation	14 out of 838 genes, 1.7%	15 out of 5984 background genes, 0.3%	1.98e-08	0	CPAR2_203910:CPAR2_204220:CPAR2_205500:CPAR2_206730:CPAR2_209820:CPAR2_401300:CPAR2_402710:LEU4:CPAR2_503040:CPAR2_601120:CPAR2_800020:CPAR2_807600:CPAR2_807700:CPAR2_807710	9437:44262:42760:30447:6084:48315:15867:15976:45892:48252:6735:44011:7031:46456:16559:9405:5975:6635:6099:6631:55114:42268:45733:10430:6637:30437:45333:16560:6097:19395:42318:6108
34440	lipid oxidation	14 out of 838 genes, 1.7%	15 out of 5984 background genes, 0.3%	1.98e-08	0	CPAR2_203910:CPAR2_204220:CPAR2_205500:CPAR2_206730:CPAR2_209820:CPAR2_401300:CPAR2_402710:LEU4:CPAR2_503040:CPAR2_601120:CPAR2_800020:CPAR2_807600:CPAR2_807700:CPAR2_807710	9437:44262:42760:30447:6084:48315:15867:15976:45892:48252:6735:44011:7031:46456:16559:9405:5975:6635:6099:6631:55114:42268:45733:10430:6637:30437:45333:16560:6097:19395:42318:6108
6006	glucose metabolic process	15 out of 838 genes, 1.8%	17 out of 5984 background genes, 0.3%	2.15e-08	0	CPAR2_204260:PGI1:CPAR2_205730:CPAR2_206020:CPAR2_209240:CPAR2_211810:ZWF1:CPAR2_400190:CPAR2_401230:CPAR2_602950:CPAR2_800530:CPAR2_803750:CPAR2_807980:CPAR2_808060:CPAR2_808670	6096:6006:51701:44262:45944:6002:48315:6740:15810:7160:15976:15886:44406:19660:44182:6003:9267:32445:42542:46835:1678:36170:30448:61621:6099:51156:6013:44416:55114:16558:42149:6094:7163:6915:51211:9051:19752:44117:46323:36180:6000:1900429:1302:122:46015:6108:72593
32787	monocarboxylic acid metabolic process	49 out of 838 genes, 5.8%	134 out of 5984 background genes, 2.2%	4.95e-08	0	SFC1:CPAR2_101070:CPAR2_101620:CPAR2_103080:ICL1:CPAR2_106820:CPAR2_110400:UGA3:CPAR2_203450:GND1:CPAR2_203540:CPAR2_203910:CPAR2_204220:CPAR2_204260:PGI1:CPAR2_205500:LPD1:CPAR2_206020:CPAR2_206600:CPAR2_206730:CPAR2_207000:CPAR2_207210:CPAR2_209240:CPAR2_209400:CPAR2_209820:CPAR2_211810:ALD5:CPAR2_300930:GRP2:CPAR2_401110:CPAR2_401230:CPAR2_401300:CPAR2_402710:CPAR2_403390:LEU4:CPAR2_405810:CPA…	6096:6006:32889:9437:51701:19740:44262:42760:6574:30447:6084:6002:19679:48315:55085:10034:45454:15741:46177:42183:70072:7035:61688:15867:6546:15810:15976:51453:45892:6090:6564:19660:1080:44409:48252:9450:16562:19631:6735:34599:9267:44011:16573:32445:7031:46835:46456:1678:19427:36170:16559:209:9405:9060:71469:30448:5975:6635:61621:6099:51156:15744:19243:6631:6013:44416:71852:55114:16558:42268:9062…
16054	organic acid catabolic process	33 out of 838 genes, 3.9%	72 out of 5984 background genes, 1.2%	8.22e-08	0	SFC1:CPAR2_101230:CPAR2_101480:ICL1:CPAR2_106820:CPAR2_110400:UGA3:CPAR2_203450:GND1:CPAR2_203910:CPAR2_205500:LPD1:CPAR2_206730:GCV2:CPAR2_209820:CPAR2_210960:CPAR2_400180:CPAR2_401110:CPAR2_401300:CPAR2_402700:CPAR2_402710:CPAR2_404100:LEU4:CPAR2_405810:ADH1:CPAR2_503040:CPAR2_701650:CPAR2_800020:MLS1:GAD1:CPAR2_807600:CPAR2_807700:CPAR2_807710	9437:19740:44262:42760:6574:30447:6084:48315:55085:6567:45454:15741:46177:42183:61688:15867:6546:10133:15976:45892:1300:6090:6564:1080:6561:9450:19631:6355:6735:34599:44011:16573:7031:46456:6730:19427:6508:44407:9405:30448:5975:6635:10121:6099:15744:6631:44416:6591:55114:6537:42268:9062:45733:19464:6562:6066:6552:19654:6637:6085:30437:9051:44117:16560:45333:36180:6538:6523:46677:42743:6524:6103:6…
46395	carboxylic acid catabolic process	33 out of 838 genes, 3.9%	72 out of 5984 background genes, 1.2%	8.22e-08	0	SFC1:CPAR2_101230:CPAR2_101480:ICL1:CPAR2_106820:CPAR2_110400:UGA3:CPAR2_203450:GND1:CPAR2_203910:CPAR2_205500:LPD1:CPAR2_206730:GCV2:CPAR2_209820:CPAR2_210960:CPAR2_400180:CPAR2_401110:CPAR2_401300:CPAR2_402700:CPAR2_402710:CPAR2_404100:LEU4:CPAR2_405810:ADH1:CPAR2_503040:CPAR2_701650:CPAR2_800020:MLS1:GAD1:CPAR2_807600:CPAR2_807700:CPAR2_807710	9437:19740:44262:42760:6574:30447:6084:48315:55085:6567:45454:15741:46177:42183:61688:15867:6546:10133:15976:45892:1300:6090:6564:1080:6561:9450:19631:6355:6735:34599:44011:16573:7031:46456:6730:19427:6508:44407:9405:30448:5975:6635:10121:6099:15744:6631:44416:6591:55114:6537:42268:9062:45733:19464:6562:6066:6552:19654:6637:6085:30437:9051:44117:16560:45333:36180:6538:6523:46677:42743:6524:6103:6…
72329	monocarboxylic acid catabolic process	23 out of 838 genes, 2.7%	39 out of 5984 background genes, 0.7%	1.05e-07	0	SFC1:ICL1:CPAR2_106820:CPAR2_110400:UGA3:CPAR2_203450:GND1:CPAR2_203910:CPAR2_205500:CPAR2_206730:CPAR2_209820:CPAR2_401110:CPAR2_401300:CPAR2_402710:LEU4:CPAR2_405810:CPAR2_503040:CPAR2_701650:CPAR2_800020:MLS1:CPAR2_807600:CPAR2_807700:CPAR2_807710	9437:19740:44262:42760:30447:6084:48315:55085:15741:46177:42183:61688:15867:15976:45892:1080:9450:19631:6735:34599:44011:16573:7031:46456:19427:9405:5975:6635:6099:15744:6631:55114:42268:9062:45733:6066:19654:6637:6085:30437:9051:44117:16560:45333:6097:42318:6108
44242	cellular lipid catabolic process	24 out of 838 genes, 2.9%	43 out of 5984 background genes, 0.7%	2.01e-07	0	SFC1:ICL1:CPAR2_203910:CPAR2_205500:CPAR2_206730:CPAR2_209820:CPAR2_210390:CPAR2_401110:CPAR2_401300:CPAR2_402710:LEU4:CPAR2_500150:CPAR2_503040:CPAR2_701130:CPAR2_701680:CPAR2_800020:CPAR2_801040:CPAR2_802230:MLS1:CPAR2_804680:CPAR2_807600:CPAR2_807700:CPAR2_807710:CPAR2_808920	9437:44262:42760:71071:30447:6084:48315:55085:15741:46521:15867:8152:15976:45892:34638:6735:6644:44011:7031:46456:46514:9405:5975:6635:6099:15744:6631:9395:55114:42268:9062:45733:19433:6637:30437:45333:16560:6097:42318:6108:46513
19318	hexose metabolic process	21 out of 838 genes, 2.5%	35 out of 5984 background genes, 0.6%	4.62e-07	0	CPAR2_101350:CPAR2_106310:CPAR2_204260:PGI1:CPAR2_205730:CPAR2_206020:CPAR2_209240:CPAR2_211810:ZWF1:CPAR2_400190:CPAR2_401230:CPAR2_407920:CPAR2_500360:SCR2:CPAR2_602950:CPAR2_800220:CPAR2_800530:CPAR2_803750:CPAR2_807980:CPAR2_808060:CPAR2_808670	6096:9313:6006:51701:44262:45944:6002:48315:6740:15810:7160:15976:19255:15886:44406:19660:44182:435:6003:19309:71470:42843:34599:9267:32445:42850:42542:46835:1678:36170:6012:30448:61621:6099:51156:6013:44416:5978:55114:16558:42149:6094:7163:6915:6011:51211:9051:19568:19752:44117:46323:36180:6000:1900429:19388:45821:1302:122:5992:46015:6874:6108:72593
6635	fatty acid beta-oxidation	12 out of 838 genes, 1.4%	13 out of 5984 background genes, 0.2%	8.99e-07	0	CPAR2_203910:CPAR2_205500:CPAR2_206730:CPAR2_209820:CPAR2_401300:CPAR2_402710:LEU4:CPAR2_503040:CPAR2_800020:CPAR2_807600:CPAR2_807700:CPAR2_807710	9437:44262:42760:30447:6084:48315:15867:15976:45892:6735:44011:7031:46456:9405:5975:6635:6099:6631:55114:42268:45733:6637:30437:45333:16560:6097:42318:6108
16042	lipid catabolic process	25 out of 838 genes, 3.0%	49 out of 5984 background genes, 0.8%	1.07e-06	0	SFC1:ICL1:CPAR2_203910:CPAR2_205500:CPAR2_206730:CPAR2_209820:CPAR2_210390:CPAR2_401110:CPAR2_401300:CPAR2_402710:LEU4:CPAR2_500150:CPAR2_503040:CPAR2_601970:CPAR2_701130:CPAR2_701680:CPAR2_800020:CPAR2_801040:CPAR2_802230:MLS1:CPAR2_804680:CPAR2_807600:CPAR2_807700:CPAR2_807710:CPAR2_808920	9437:44262:42760:71071:30447:6084:48315:55085:15741:46521:15867:8152:15976:45892:34638:6735:6644:44011:7031:46456:46514:9405:5975:6635:6099:15744:6631:9395:55114:16042:42268:9062:45733:19433:6637:30437:45333:16560:6097:42318:6108:46513
5975	carbohydrate metabolic process	56 out of 838 genes, 6.7%	186 out of 5984 background genes, 3.1%	9.71e-06	0	CPAR2_101070:CPAR2_101350:CPAR2_103400:ICL1:CPAR2_106310:CPAR2_108720:CPAR2_109680:CPAR2_200660:CPAR2_202600:GND1:CPAR2_204260:PGI1:CPAR2_205730:CPAR2_206020:CPAR2_207000:CPAR2_207210:CPAR2_209240:CPAR2_211810:CPAR2_212130:CPAR2_301400:ZWF1:CPAR2_304330:CPAR2_400130:CPAR2_400190:CPAR2_400470:CPAR2_400770:CPAR2_401230:CPAR2_404070:LEU4:CPAR2_407920:CPAR2_500020:CPAR2_500360:CPAR2_500850:SCR2:CPAR2…	6096:9313:6006:32889:51701:44262:42760:45944:6002:48315:5998:46177:70072:7035:61688:34605:6740:15810:6046:7160:15976:51453:19255:1300:15886:44406:19660:44182:435:6003:19309:71470:44409:9311:42843:6735:6020:34599:30259:9267:282:32445:6098:6606:42850:5980:42542:46835:1678:36170:9405:6012:920:30448:5975:6635:61621:6099:51156:6013:44416:46356:19571:6078:5978:71852:51278:55114:16558:42149:9062:6094:45…
6096	glycolytic process	13 out of 838 genes, 1.6%	17 out of 5984 background genes, 0.3%	1.5e-05	0	CPAR2_101070:GND1:CPAR2_204260:PGI1:CPAR2_206020:CPAR2_207000:CPAR2_207210:CPAR2_209240:CPAR2_211810:CPAR2_401230:CPAR2_602950:CPAR2_703030:CPAR2_807980	6096:6006:32889:51701:6002:48315:46177:70072:7035:61688:15810:15976:51453:19660:44409:34599:9267:32445:46835:1678:36170:30448:61621:51156:6013:44416:71852:55114:6094:7163:51211:9051:46323:36180:6000:1902600:30388:1302:46015
6757	ATP generation from ADP	13 out of 838 genes, 1.6%	17 out of 5984 background genes, 0.3%	1.5e-05	0	CPAR2_101070:GND1:CPAR2_204260:PGI1:CPAR2_206020:CPAR2_207000:CPAR2_207210:CPAR2_209240:CPAR2_211810:CPAR2_401230:CPAR2_602950:CPAR2_703030:CPAR2_807980	6096:6006:32889:51701:6002:48315:46177:70072:7035:61688:15810:15976:51453:19660:44409:34599:9267:32445:46835:1678:36170:30448:61621:51156:6013:44416:71852:55114:6094:7163:51211:9051:46323:36180:6000:1902600:30388:1302:46015
46031	ADP metabolic process	13 out of 838 genes, 1.6%	18 out of 5984 background genes, 0.3%	4.73e-05	0	CPAR2_101070:GND1:CPAR2_204260:PGI1:CPAR2_206020:CPAR2_207000:CPAR2_207210:CPAR2_209240:CPAR2_211810:CPAR2_401230:CPAR2_602950:CPAR2_703030:CPAR2_807980	6096:6006:32889:51701:6002:48315:46177:70072:7035:61688:15810:15976:51453:19660:44409:34599:9267:32445:46835:1678:36170:30448:61621:51156:6013:44416:71852:55114:6094:7163:51211:9051:46323:36180:6000:1902600:30388:1302:46015
16052	carbohydrate catabolic process	24 out of 838 genes, 2.9%	53 out of 5984 background genes, 0.9%	4.83e-05	0	CPAR2_101070:CPAR2_101350:GND1:CPAR2_204260:PGI1:CPAR2_206020:CPAR2_207000:CPAR2_207210:CPAR2_209240:CPAR2_211810:CPAR2_301400:CPAR2_401230:CPAR2_500020:CPAR2_500360:CPAR2_500850:SCR2:CPAR2_602950:CPAR2_603350:CPAR2_703030:CPAR2_800220:CPAR2_801130:NTC1:CPAR2_807980:CPAR2_808660	6096:9313:6006:32889:51701:6002:48315:5998:46177:70072:7035:61688:15810:15976:51453:19255:19660:19309:71470:44409:42843:34599:9267:32445:42850:5980:46835:1678:36170:30448:61621:51156:6013:44416:19571:5978:71852:55114:6094:7163:6011:19528:51211:30437:9051:19568:46323:36180:6000:1902600:19388:30388:1302:1903134:5992:46015:71465:9408:46355:6874:35690
55085	transmembrane transport	100 out of 838 genes, 11.9%	431 out of 5984 background genes, 7.2%	9.35e-05	0	CPAR2_100100:SFC1:CPAR2_101070:CPAR2_104040:CPAR2_104450:CPAR2_105050:CPAR2_105760:CPAR2_106670:CPAR2_106680:CPAR2_106690:CPAR2_106700:CPAR2_107160:CPAR2_108070:CPAR2_108210:CPAR2_108220:CPAR2_108340:CPAR2_108350:CPAR2_108360:CPAR2_108370:CPAR2_201990:CPAR2_202130:CPAR2_202420:CPAR2_202580:HSP60:CPAR2_203870:CPAR2_203910:CPAR2_204260:CPAR2_206020:CPAR2_206600:CPAR2_207250:CPAR2_208040:CPAR2_20876…	6096:10255:6006:36178:1904983:19740:44262:15891:15908:6002:6821:48315:55085:15753:45454:1990847:6882:6458:15741:40009:46942:30476:55088:6847:70072:7035:34605:15812:71631:15810:15846:15976:6814:51453:45892:98656:70588:36244:9847:19660:44182:1990539:45916:71470:1904659:31460:42307:16562:760:15824:19631:46618:42026:97623:30003:51594:34599:6811:9267:6986:71578:44011:51604:30001:15848:6616:6829:32445:…
6165	nucleoside diphosphate phosphorylation	13 out of 838 genes, 1.6%	19 out of 5984 background genes, 0.3%	0.00013	0	CPAR2_101070:GND1:CPAR2_204260:PGI1:CPAR2_206020:CPAR2_207000:CPAR2_207210:CPAR2_209240:CPAR2_211810:CPAR2_401230:CPAR2_602950:CPAR2_703030:CPAR2_807980	6096:6006:32889:51701:6002:48315:46177:70072:7035:61688:15810:15976:51453:19660:44409:34599:9267:32445:46835:1678:36170:30448:61621:51156:6013:44416:71852:55114:6094:7163:51211:9051:46323:36180:6000:1902600:30388:1302:46015
9135	purine nucleoside diphosphate metabolic process	13 out of 838 genes, 1.6%	19 out of 5984 background genes, 0.3%	0.00013	0	CPAR2_101070:GND1:CPAR2_204260:PGI1:CPAR2_206020:CPAR2_207000:CPAR2_207210:CPAR2_209240:CPAR2_211810:CPAR2_401230:CPAR2_602950:CPAR2_703030:CPAR2_807980	6096:6006:32889:51701:6002:48315:46177:70072:7035:61688:15810:15976:51453:19660:44409:34599:9267:32445:46835:1678:36170:30448:61621:51156:6013:44416:71852:55114:6094:7163:51211:9051:46323:36180:6000:1902600:30388:1302:46015
9179	purine ribonucleoside diphosphate metabolic process	13 out of 838 genes, 1.6%	19 out of 5984 background genes, 0.3%	0.00013	0	CPAR2_101070:GND1:CPAR2_204260:PGI1:CPAR2_206020:CPAR2_207000:CPAR2_207210:CPAR2_209240:CPAR2_211810:CPAR2_401230:CPAR2_602950:CPAR2_703030:CPAR2_807980	6096:6006:32889:51701:6002:48315:46177:70072:7035:61688:15810:15976:51453:19660:44409:34599:9267:32445:46835:1678:36170:30448:61621:51156:6013:44416:71852:55114:6094:7163:51211:9051:46323:36180:6000:1902600:30388:1302:46015
6091	generation of precursor metabolites and energy	42 out of 838 genes, 5.0%	132 out of 5984 background genes, 2.2%	0.00014	0	CPAR2_101070:CPAR2_102780:CPAR2_110400:CPAR2_202600:GND1:CPAR2_204260:PGI1:CPAR2_205830:CPAR2_206020:CPAR2_207000:CPAR2_207210:CPAR2_209240:CPAR2_211810:CPAR2_213490:CPAR2_213840:CPAR2_301400:ZWF1:CPAR2_400470:CPAR2_401230:CPAR2_401300:CPAR2_404240:CPAR2_404280:LEU4:CPAR2_405530:CPAR2_405810:CPAR2_500020:ADH1:CPAR2_503720:CPAR2_504100:CPAR2_600530:CPAR2_601180:CPAR2_602950:CPAR2_700950:CPAR2_7024…	6096:10255:6006:36178:32889:9437:51701:44262:6084:6002:48315:6567:15753:6116:46177:9052:8615:70072:7035:51259:61688:34605:6740:15810:15976:51453:19255:16226:6825:1300:19660:6112:44409:16071:6735:51594:34599:70131:9267:44011:16573:32445:6098:5980:42542:46835:1678:19427:36170:44407:9405:9060:30448:5975:6635:97428:61621:6099:51156:6013:44416:46356:5978:71852:55114:1902859:16558:6094:45733:7163:6066:…
6090	pyruvate metabolic process	15 out of 838 genes, 1.8%	25 out of 5984 background genes, 0.4%	0.00017	0	CPAR2_101070:GND1:CPAR2_204260:PGI1:LPD1:CPAR2_206020:CPAR2_207000:CPAR2_207210:CPAR2_209240:CPAR2_211810:GRP2:CPAR2_401230:CPAR2_602950:CPAR2_703030:CPAR2_807980	6096:6006:32889:51701:6574:6002:48315:45454:46177:70072:7035:61688:6546:15810:15976:51453:6090:6564:19660:44409:34599:9267:32445:46835:1678:36170:30448:61621:51156:6013:44416:71852:55114:6094:7163:6552:51211:9051:46323:36180:6000:1902600:42743:6103:30388:1302:46015:9438:6550
9185	ribonucleoside diphosphate metabolic process	13 out of 838 genes, 1.6%	21 out of 5984 background genes, 0.4%	0.00074	0	CPAR2_101070:GND1:CPAR2_204260:PGI1:CPAR2_206020:CPAR2_207000:CPAR2_207210:CPAR2_209240:CPAR2_211810:CPAR2_401230:CPAR2_602950:CPAR2_703030:CPAR2_807980	6096:6006:32889:51701:6002:48315:46177:70072:7035:61688:15810:15976:51453:19660:44409:34599:9267:32445:46835:1678:36170:30448:61621:51156:6013:44416:71852:55114:6094:7163:51211:9051:46323:36180:6000:1902600:30388:1302:46015
30258	lipid modification	16 out of 838 genes, 1.9%	31 out of 5984 background genes, 0.5%	0.00108	0	CPAR2_203910:CPAR2_204220:CPAR2_205500:CPAR2_206730:CPAR2_209820:CPAR2_401300:CPAR2_402710:LEU4:CPAR2_503040:CPAR2_601120:CPAR2_703270:CPAR2_800020:CPAR2_801340:CPAR2_807600:CPAR2_807700:CPAR2_807710	9437:44262:42760:30447:6084:48315:15867:15976:45892:48252:6735:30259:44011:7031:46456:16559:9405:5975:6635:6099:6631:55114:42268:45733:10430:46856:6637:30437:45333:16560:32120:6097:19395:42318:6108:16125
6457	protein folding	31 out of 838 genes, 3.7%	91 out of 5984 background genes, 1.5%	0.00133	0	CPAR2_103750:CPAR2_105050:CPAR2_109560:CPAR2_109770:CPAR2_110320:CPAR2_200120:CPAR2_200580:HSP60:CPAR2_205020:CPAR2_210450:CPAR2_210820:CPAR2_213490:CPAR2_300520:CPAR2_300560:CPAR2_303530:CPAR2_303650:CPAR2_400300:CPAR2_401980:CPAR2_404260:CPAR2_406390:CPAR2_501270:CPAR2_502750:CPAR2_601260:CPAR2_601620:CPAR2_602330:CPAR2_700360:CPAR2_700380:CPAR2_702740:CPAR2_703150:MGE1:CPAR2_806300	51726:97316:161:6458:492:51259:45836:413:30474:742:34605:42981:70843:43248:16226:16575:9847:43161:44182:35719:6334:34975:51972:42026:6986:9267:412:51604:6616:9636:51598:36171:36170:45041:9405:30518:30260:9060:51131:6413:723:97428:44416:30433:55114:50821:30150:43335:6915:30437:70924:6457:36180:44267:43410:32212:1900429:10499:71630:6626:32079:43392:35690
46939	nucleotide phosphorylation	13 out of 838 genes, 1.6%	22 out of 5984 background genes, 0.4%	0.00159	0	CPAR2_101070:GND1:CPAR2_204260:PGI1:CPAR2_206020:CPAR2_207000:CPAR2_207210:CPAR2_209240:CPAR2_211810:CPAR2_401230:CPAR2_602950:CPAR2_703030:CPAR2_807980	6096:6006:32889:51701:6002:48315:46177:70072:7035:61688:15810:15976:51453:19660:44409:34599:9267:32445:46835:1678:36170:30448:61621:51156:6013:44416:71852:55114:6094:7163:51211:9051:46323:36180:6000:1902600:30388:1302:46015
9132	nucleoside diphosphate metabolic process	13 out of 838 genes, 1.6%	23 out of 5984 background genes, 0.4%	0.00319	0	CPAR2_101070:GND1:CPAR2_204260:PGI1:CPAR2_206020:CPAR2_207000:CPAR2_207210:CPAR2_209240:CPAR2_211810:CPAR2_401230:CPAR2_602950:CPAR2_703030:CPAR2_807980	6096:6006:32889:51701:6002:48315:46177:70072:7035:61688:15810:15976:51453:19660:44409:34599:9267:32445:46835:1678:36170:30448:61621:51156:6013:44416:71852:55114:6094:7163:51211:9051:46323:36180:6000:1902600:30388:1302:46015
6631	fatty acid metabolic process	24 out of 838 genes, 2.9%	65 out of 5984 background genes, 1.1%	0.0046	0	SFC1:CPAR2_101620:ICL1:CPAR2_203910:CPAR2_204220:CPAR2_205500:CPAR2_206600:CPAR2_206730:CPAR2_209400:CPAR2_209820:CPAR2_300930:CPAR2_401110:CPAR2_401300:CPAR2_402710:CPAR2_403390:LEU4:CPAR2_503040:CPAR2_504100:CPAR2_601120:CPAR2_800020:MLS1:CPAR2_807600:CPAR2_807700:CPAR2_807710	9437:44262:42760:30447:6084:19679:48315:55085:10034:15741:15867:15976:45892:48252:16562:6735:34599:44011:7031:46456:16559:209:9405:9060:71469:5975:6635:6099:15744:6631:55114:16558:42268:9062:45733:10430:6083:6637:43335:30437:45333:16560:6097:19395:1302:42318:6108:6633
6094	gluconeogenesis	7 out of 838 genes, 0.8%	8 out of 5984 background genes, 0.1%	0.01083	0.0006	PGI1:CPAR2_211810:CPAR2_401230:CPAR2_602950:CPAR2_800530:CPAR2_803750:CPAR2_808060	6096:51701:44262:48315:15810:15976:30448:6099:44416:55114:16558:42149:6094:7163:51211:19752:6108:72593
6083	acetate metabolic process	9 out of 838 genes, 1.1%	13 out of 5984 background genes, 0.2%	0.0125	0.0006	SFC1:CPAR2_101620:ICL1:CPAR2_110400:CPAR2_203540:ALD5:CPAR2_401300:CPAR2_405810:MLS1	9437:6084:19679:55085:10034:15741:15976:44011:16573:19427:9405:71469:6635:15744:55114:9062:45733:6066:19413:19654:6083:6085:45333:6097
1901575	organic substance catabolic process	107 out of 838 genes, 12.8%	520 out of 5984 background genes, 8.7%	0.01596	0.0006	SFC1:CPAR2_101070:CPAR2_101230:CPAR2_101350:CPAR2_101480:CPAR2_102250:CPAR2_102330:MNX1:CPAR2_103080:CPAR2_103750:ICL1:CPAR2_105690:CPAR2_106110:CPAR2_106820:CPAR2_109500:CPAR2_110400:UGA3:CPAR2_202470:CPAR2_202640:CPAR2_203420:CPAR2_203450:GND1:CPAR2_203910:CPAR2_204260:PGI1:CPAR2_205020:CPAR2_205500:LPD1:CPAR2_206020:CPAR2_206730:CPAR2_207000:GCV2:CPAR2_207210:CPAR2_209240:CPAR2_209820:CPAR2_21…	6096:43162:9313:6006:36178:32889:9437:51701:19740:44262:42760:6574:16579:71071:6147:30447:6084:6002:71406:48315:55085:6567:5998:1900039:45454:15741:35694:46521:46177:42183:1990120:6145:7039:6401:70072:7035:9442:32180:61688:35103:742:15867:34356:8152:6546:10133:15810:6046:15976:71285:51453:10994:70843:45892:19255:1300:17148:6090:46294:43161:6301:6564:71108:289:34638:19660:35719:34975:10995:31929:4…
44281	small molecule metabolic process	121 out of 838 genes, 14.4%	605 out of 5984 background genes, 10.1%	0.0169	0.0006	CPAR2_100040:CPAR2_100620:SFC1:CPAR2_101070:CPAR2_101230:CPAR2_101350:CPAR2_101480:CPAR2_101620:CPAR2_103080:CPAR2_103260:ICL1:CPAR2_106210:CPAR2_106310:CPAR2_106820:CPAR2_108530:CPAR2_109220:CPAR2_109500:CPR-C1:CPAR2_110400:UGA3:CPAR2_200840:CPAR2_202640:CPAR2_203450:GND1:CPAR2_203540:CPAR2_203910:CPAR2_204220:CPAR2_204260:PGI1:CPAR2_205500:CPAR2_205730:CPAR2_205830:LPD1:CPAR2_206020:CPAR2_20649…	6096:9313:6006:32889:36178:9437:51701:19740:44262:42760:45944:6574:9435:35999:6147:30447:6084:6002:19679:48315:55085:6567:5998:10034:45454:6102:9097:15741:46177:42183:9052:8615:6520:6563:6145:70072:7035:9442:32180:6241:61688:15867:34356:6546:10133:6740:15810:7160:15976:1901006:51453:45892:34354:6741:19255:1300:36244:6090:15886:46294:44406:6564:19660:44182:19265:435:6003:19309:1080:9141:71470:4440…
16999	antibiotic metabolic process	15 out of 838 genes, 1.8%	33 out of 5984 background genes, 0.6%	0.01815	0.0005	SFC1:CPAR2_101620:ICL1:CPAR2_110400:CPAR2_203450:CPAR2_203540:CPAR2_204220:LPD1:ALD5:CPAR2_401300:CPAR2_402710:CPAR2_405810:ADH1:CPAR2_701120:MLS1	9437:6574:6084:19679:55085:6567:10034:45454:15741:42183:6546:15976:6090:46294:6564:48252:44011:16573:19427:44407:9405:71469:6635:15744:44416:55114:9062:45733:10430:6066:6552:19413:19654:6083:6085:16560:45333:36180:42743:6103:6097:6068:42318:6550:43458
19752	carboxylic acid metabolic process	76 out of 838 genes, 9.1%	341 out of 5984 background genes, 5.7%	0.01971	0.0005	CPAR2_100040:SFC1:CPAR2_101070:CPAR2_101230:CPAR2_101480:CPAR2_101620:CPAR2_103080:ICL1:CPAR2_106820:CPAR2_109500:CPAR2_110400:UGA3:CPAR2_203450:GND1:CPAR2_203540:CPAR2_203910:CPAR2_204220:CPAR2_204260:PGI1:CPAR2_205500:CPAR2_205830:LPD1:CPAR2_206020:CPAR2_206490:CPAR2_206600:CPAR2_206730:CPAR2_207000:GCV2:CPAR2_207210:CPAR2_208940:CPAR2_209240:CPAR2_209400:CPAR2_209820:CPAR2_210960:CPAR2_211810:…	6096:6006:32889:9437:51701:19740:44262:42760:6574:35999:30447:6084:6002:19679:48315:55085:6567:10034:45454:6102:9097:15741:46177:42183:6520:6563:70072:7035:32180:61688:15867:6546:10133:15810:15976:51453:45892:34354:1300:6090:6564:19660:19265:1080:44409:6561:6544:32543:48252:9450:16562:19631:6355:6735:34599:9267:44011:16573:19264:6098:32445:7031:46835:46456:1678:6730:36171:19427:6508:36170:16559:2…
51156	glucose 6-phosphate metabolic process	8 out of 838 genes, 1.0%	11 out of 5984 background genes, 0.2%	0.02384	0.0005	CPAR2_202600:GND1:CPAR2_204260:CPAR2_206020:ZWF1:CPAR2_503720:CPAR2_601180:CPAR2_804740	6096:6006:6002:46177:9052:8615:61688:6740:19660:34599:32445:6098:42542:46835:1678:5975:51156:6013:55114:1902859:9051:46323:6000:1302:46015:6573
15976	carbon utilization	11 out of 838 genes, 1.3%	20 out of 5984 background genes, 0.3%	0.02848	0.0005	SFC1:ICL1:CPAR2_201170:CPAR2_203430:CPAR2_207210:CPAR2_401300:CPAR2_405810:CPAR2_603400:CPAR2_800530:MLS1:CPAR2_808060	6096:32889:9437:6084:55085:15741:15976:44409:44011:16573:34553:19427:9405:6635:15744:44416:1904183:71852:6111:42149:9062:6094:45733:18105:19654:6085:45333:36180:34622:6097:72593:35690
19319	hexose biosynthetic process	7 out of 838 genes, 0.8%	9 out of 5984 background genes, 0.2%	0.04284	0.0005	PGI1:CPAR2_211810:CPAR2_401230:CPAR2_602950:CPAR2_800530:CPAR2_803750:CPAR2_808060	6096:51701:44262:48315:15810:15976:30448:6099:44416:55114:16558:42149:6094:7163:51211:19752:6108:72593
46364	monosaccharide biosynthetic process	7 out of 838 genes, 0.8%	9 out of 5984 background genes, 0.2%	0.04284	0.0005	PGI1:CPAR2_211810:CPAR2_401230:CPAR2_602950:CPAR2_800530:CPAR2_803750:CPAR2_808060	6096:51701:44262:48315:15810:15976:30448:6099:44416:55114:16558:42149:6094:7163:51211:19752:6108:72593
1904659	glucose transmembrane transport	6 out of 838 genes, 0.7%	7 out of 5984 background genes, 0.1%	0.06831	0.0005	CPAR2_108370:CPAR2_204260:CPAR2_206020:CPAR2_212860:CPAR2_405530:CPAR2_808020	6096:10255:6006:36178:6002:15753:34605:36244:19660:44182:1990539:45916:1904659:51594:32445:46835:1678:9405:51156:6013:98708:36168:46323:6000:1900429:45835:15761:1302:46015:7165:15755:35690
43436	oxoacid metabolic process	76 out of 838 genes, 9.1%	353 out of 5984 background genes, 5.9%	0.07033	0.0005	CPAR2_100040:SFC1:CPAR2_101070:CPAR2_101230:CPAR2_101480:CPAR2_101620:CPAR2_103080:ICL1:CPAR2_106820:CPAR2_109500:CPAR2_110400:UGA3:CPAR2_203450:GND1:CPAR2_203540:CPAR2_203910:CPAR2_204220:CPAR2_204260:PGI1:CPAR2_205500:CPAR2_205830:LPD1:CPAR2_206020:CPAR2_206490:CPAR2_206600:CPAR2_206730:CPAR2_207000:GCV2:CPAR2_207210:CPAR2_208940:CPAR2_209240:CPAR2_209400:CPAR2_209820:CPAR2_210960:CPAR2_211810:…	6096:6006:32889:9437:51701:19740:44262:42760:6574:35999:30447:6084:6002:19679:48315:55085:6567:10034:45454:6102:9097:15741:46177:42183:6520:6563:70072:7035:32180:61688:15867:6546:10133:15810:15976:51453:45892:34354:1300:6090:6564:19660:19265:1080:44409:6561:6544:32543:48252:9450:16562:19631:6355:6735:34599:9267:44011:16573:19264:6098:32445:7031:46835:46456:1678:6730:36171:19427:6508:36170:16559:2…
6082	organic acid metabolic process	76 out of 838 genes, 9.1%	354 out of 5984 background genes, 5.9%	0.07779	0.0004	CPAR2_100040:SFC1:CPAR2_101070:CPAR2_101230:CPAR2_101480:CPAR2_101620:CPAR2_103080:ICL1:CPAR2_106820:CPAR2_109500:CPAR2_110400:UGA3:CPAR2_203450:GND1:CPAR2_203540:CPAR2_203910:CPAR2_204220:CPAR2_204260:PGI1:CPAR2_205500:CPAR2_205830:LPD1:CPAR2_206020:CPAR2_206490:CPAR2_206600:CPAR2_206730:CPAR2_207000:GCV2:CPAR2_207210:CPAR2_208940:CPAR2_209240:CPAR2_209400:CPAR2_209820:CPAR2_210960:CPAR2_211810:…	6096:6006:32889:9437:51701:19740:44262:42760:6574:35999:30447:6084:6002:19679:48315:55085:6567:10034:45454:6102:9097:15741:46177:42183:6520:6563:70072:7035:32180:61688:15867:6546:10133:15810:15976:51453:45892:34354:1300:6090:6564:19660:19265:1080:44409:6561:6544:32543:48252:9450:16562:19631:6355:6735:34599:9267:44011:16573:19264:6098:32445:7031:46835:46456:1678:6730:36171:19427:6508:36170:16559:2…
